# Supplementary material for: Attosecond physics in optical near fields
Source: Nat Phys. 2025 Nov 12;21(12):1893–8. doi: 10.1038/s41567-025-03093-3 (PMC12695665; doi:10.1038/s41567-025-03093-3)
Supplement: Supplementary file 1 — Experimental data. [file 41567_2025_3093_MOESM1_ESM.xlsx]

## Sheet: Figure 1b
The line out are taken from the two-dimensional data set in Fig. 1c. The chosen lineouts are for the the phase:
0.994524	1.51153

## Sheet: Figure 1c
CEP (2*pi)
0.596831	0.6366	0.67637	0.716139	0.755908	0.795678	0.835447	0.875216	0.914986	0.954755	0.994524	1.03429	1.07406	1.11383	1.1536	1.19337	1.23314	1.27291	1.31268	1.35245	1.39222	1.43199	1.47176	1.51153	1.5513	1.59106	1.63083	1.6706	1.71037	1.75014	1.78991	1.82968	1.86945	1.90922	1.94899	1.98876	2.02853	2.0683	2.10807	2.14784	2.1876
Energy (eV)
-1.8	-1.6	-1.4	-1.2	-1	-0.8	-0.6	-0.4	-0.2	0	0.2	0.4	0.6	0.8	1	1.2	1.4	1.6	1.8	2	2.2	2.4	2.6	2.8	3	3.2	3.4	3.6	3.8	4	4.2	4.4	4.6	4.8	5	5.2	5.4	5.6	5.8	6	6.2	6.4	6.6	6.8	7	7.2	7.4	7.6	7.8	8
4.10483	4.18832	4.40639	4.49356	4.46068	4.31129	5.49839	6.15631	3.35721	5.50592	5.00307	3.52998	3.89889	4.60647	4.33344	6.46991	4.4259	5.0064	4.33843	3.59867	5.14838	5.45852	5.50084	6.22201	5.27381	3.77528	5.5354	6.43292	5.95997	5.99305	8.94445	6.13968	6.09448	6.76508	6.54985	5.63033	6.41645	6.01152	5.24393	6.47316	5.74545
9.62512	10.4708	9.77668	13.4807	12.8244	15.02	14.6624	12.1758	12.7294	10.4471	10.4231	10.5899	13.6461	12.8423	10.9035	14.267	14.4252	15.8536	10.2163	8.30461	13.358	15.3958	14.8846	15.9539	14.9887	11.4657	15.084	12.1815	16.0781	20.2091	20.5391	18.2795	17.0369	19.9123	17.2804	11.398	16.792	12.7062	17.5258	16.5272	16.6379
29.0169	27.7825	29.6054	36.5101	34.9884	37.9671	33.4133	37.2115	30.6345	29.3649	28.6287	26.5454	31.4696	31.2682	32.0115	35.5015	36.5547	44.557	29.2494	28.3741	30.7512	34.2907	34.7847	37.3321	36.2228	36.9139	37.364	41.8824	47.957	53.7981	53.5011	44.7918	53.0497	47.9938	42.783	36.2538	44.6421	39.758	42.2275	44.0726	42.0136
75.0193	71.8995	70.64	83.9733	80.9892	87.3383	79.5152	90.4294	83.6504	75.2476	68.5142	63.5396	71.5725	75.0995	72.9695	84.2747	78.191	83.6069	79.911	62.6998	80.8435	81.5979	82.8361	86.9487	75.36	85.9926	97.2847	101.284	109.497	120.837	124.229	106.189	118.565	109.262	99.3626	83.7683	106.213	91.9489	94.8048	104.81	94.9197
140.98	139.89	138.251	154.606	165.881	177.18	152.545	177.439	166.741	151.06	153.566	136.116	155.816	156.341	162.155	169.877	159.496	174.39	145.407	122.908	143.042	147.52	157.421	170.387	150.581	162.058	173.812	176.016	202.778	202.788	224.274	202.609	212.614	206.526	201.373	178.248	192.357	180.619	166.702	185.931	180.024
214.725	226.448	220.32	261.609	267.362	280.095	266.883	281.275	274.032	258.778	266.552	247.381	255.795	274.294	259.867	272.897	248.506	277.522	238.334	214.259	225.555	245.354	240.419	241.063	245.371	254.202	251.584	271.551	299.939	332.963	335.251	313.682	337.136	326	312.442	294.562	319.457	303.582	282.206	308.37	285.597
286.772	299.325	306.933	336.876	358.666	357.976	371.494	372.936	383.561	375.25	373.979	371.777	384.458	403.555	391.407	391.346	395.053	396.173	345.115	318.482	328.383	335.769	327.462	340.296	301.995	321.039	328.249	338.481	376.033	398.05	423.868	415.266	428.415	426.711	414.731	402.363	437.683	417.937	413.167	417.175	411.279
335.747	341.348	343.01	384.059	403.413	411.38	412.52	419.861	446.928	449.509	455.418	464.969	509.501	494.847	491.775	500.008	504.389	490.461	451.196	424.643	419.802	425.485	408.033	397.89	371.665	377.808	382.912	388.439	399.595	446.831	461.136	471.221	458.748	484.405	468.244	477.479	492.701	502.645	502.866	494.577	501.77
393.073	386.582	376.333	395.433	404.946	423.34	418.3	443.528	447.627	458.121	481.406	519.613	547.237	568.969	560.971	570.015	577.499	575.069	538.105	509.626	497.723	504.983	490.545	472.075	433.424	400.879	424.15	406.369	402.367	444.879	451.198	467.174	473.569	480.831	482.32	478.578	512.906	529.697	544.817	545.398	541.988
444.595	398.169	381.153	398.944	411.498	399.976	411.674	410.558	429.722	442.309	454.723	489.255	538.604	568.132	575.509	602.697	608.808	618.291	581.209	565.267	558.669	588.681	557.85	515.789	472.284	463.102	445.462	429.363	422.604	435.82	436.29	435.22	434.786	448.665	449.71	448.916	498.708	524.232	521.357	515.787	533.25
499.091	463.647	416.266	431.943	410.382	407.764	374.454	392.226	387.338	383.72	424.705	441.953	505.881	517.879	529.379	581.462	606.349	602.771	585.968	578.555	602.222	608.835	602.503	565.246	525.161	489.109	486.147	470.424	440.345	438.468	411.279	408.01	421.766	419.818	414.034	419.254	439.458	474.637	469.056	485.349	479.865
519.615	503.994	466.114	464.943	439.656	404.009	381.927	394.278	376.706	374.685	378.287	424.586	446.84	486.471	468.431	538.495	550.943	577.572	542.583	570.112	604.031	628.43	622.889	594.442	592.471	552.45	542.608	519.972	471.254	440.28	423.205	411.359	391.709	385.482	375.153	376.683	398.093	425.998	424.897	429.57	431.388
543.961	540.153	502.88	519.708	477.293	421.672	424.504	403.17	384.4	365.226	353.272	376.437	401.168	424.214	439.355	480.1	503.897	519.331	512.494	523.744	550.738	583.642	593.929	616.299	568.461	572.305	562.259	554.737	530.992	482.371	447.388	425.452	392.679	380.631	367.628	347.158	380.618	398.263	389.845	388.252	398.711
562.362	579.244	525.462	534.593	517.857	493.851	431.976	433.404	399.927	379.485	372.45	356.386	379.445	377.033	398.397	420.212	443.738	468.933	479.746	473.64	518.317	522.479	570.307	610.236	568.323	586.707	592.15	575.541	558.436	512.615	484.16	465.779	425.644	402.841	394.663	349.218	371.062	371.894	372.043	358.09	365.674
536.459	542.806	545.016	553.41	543.227	517.215	472.297	469.932	433.499	403.485	405.387	362.176	364.685	381.779	370.02	399.309	407.183	442.232	425.866	422.566	471.425	492.247	510.122	558.226	564.992	574.403	562.12	585.396	576.177	568.503	531.035	498.57	475.924	444.963	423.928	379.155	354.952	359.052	346.79	353.82	362.323
500.789	528.286	523.948	548.074	568.179	542.388	506.275	505.912	466.092	442.874	409.14	371.071	367.888	361.119	359.955	373.098	383.414	391	377.723	391.147	426.203	446.199	472.91	513.875	519.471	552.869	557.969	573.488	576.316	567.946	546.274	522.85	503.349	480.193	457.653	407.032	400.55	393.481	354.517	369.659	363.161
452.805	481.238	493.103	507.772	535.839	544.613	496.829	514.805	491.831	464.05	428.874	400.864	385.015	388.479	365.547	364.803	369.153	384.492	374.504	365.818	404.496	400.851	429.551	477.659	460.626	504.35	501.646	502.726	541.11	554.287	555.053	538.338	527.311	502.403	497.51	446.856	425.124	391.022	392.605	380.401	373.933
426.619	426.231	444.495	487.411	512.42	511.93	508.248	505.091	498.685	473.65	463.617	429.951	400.193	398.39	386.515	380.066	365.875	368.972	360.369	358.759	366.788	377.478	387.324	441.923	434.534	446.602	450.305	460.57	498.697	526.273	548.262	549.222	532.713	512.87	502.387	463.61	466.762	428.184	408.337	406.156	386.142
378.069	401.101	411.309	431.241	463.214	479.944	467.081	486.486	495.328	476.898	462.089	444.212	434.587	414.303	406.085	391.015	376.202	399.177	372.685	354.469	345.637	366.701	371.792	393.104	394.981	411.226	421.936	423.478	455.176	502.998	531.035	517.129	537.423	499.212	492.214	468.416	475.226	447.721	432.348	417.725	405.414
364.48	365.64	382.255	397.399	421.116	433.354	436.769	462.544	439.794	450.78	454.167	442.942	442.802	434.265	399.375	401.466	400.79	372.143	363.728	340.904	348.003	369.08	356.584	375.873	362.644	386.198	391.907	385.702	421.911	474.008	492.939	485.593	486.312	498.701	474.097	455.095	460.073	461.794	433.176	432.875	401.464
333.624	333.25	350.308	355.974	398.115	407.208	382.913	409.463	417.133	414.356	409.557	423.032	435.283	430.635	414.193	420.876	398.659	403.182	389.339	352.116	349.533	363.901	355.937	341.413	347.239	346.208	370.595	358.738	380.468	417.283	442.419	426.15	446.144	442.666	440.93	422	421.847	443.896	404.887	410.15	380.636
310.127	312.169	314.644	345.161	358.248	371.883	351.756	376.493	388.317	389.226	382.179	374.178	415.649	426.448	414.472	410.424	390.463	396.007	363.728	360.143	343.968	336.749	360.79	339.02	317.539	327.89	341.119	336.154	362.172	379.513	404.157	407.731	404.729	393.396	406.509	371.19	423.895	413.019	383.083	391.557	375.13
294.84	290.25	292.061	326.766	336.363	328.77	315.382	335.451	333.622	340.52	336.595	349.044	385.015	391.829	377.149	408.599	393.086	398.343	354.771	339.105	349.951	335.349	335.875	329.926	305.326	315.027	318.701	315.076	319.898	340.071	375.336	383.172	362.622	355.23	375.71	345.647	370.652	366.019	361.555	346.658	337.067
274.882	278.244	273.059	299.243	300.399	301.512	277.88	289.757	316.836	302.826	312.414	328.853	347.419	372.985	360.934	381.061	370.628	380.654	331.12	302.98	328.94	337.729	320.666	318.599	313.098	299.786	286.872	281.406	309.78	321.395	338.398	315.217	334.227	331.234	334.321	300.193	341.983	337.465	316.154	322.694	303.073
269.786	250.322	245.243	260.907	283.253	277.035	253.772	272.383	279.627	278.543	298.377	293.27	329.735	324.547	333.255	367.292	343.909	366.636	310.128	301.319	305.564	321.073	316.136	290.361	282.427	278.532	273.864	274.015	278.04	288.642	310.074	293.309	293.643	304.811	305.752	272.178	301.3	318.884	295.454	295.699	277.338
240.628	245.435	236.706	260.205	257.604	258.399	231.778	251.862	255.287	252.143	256.824	272.232	299.518	322.174	302.921	323.993	341.286	334.428	293.614	278.066	294.154	304.698	285.882	271.695	261.47	257.838	267.637	260.465	245.329	261.882	279.928	282.704	273.836	267.54	276.348	248.833	268.535	275.164	260.955	256.585	251.962
218.264	217.513	218.805	245.741	237.949	242.545	218.667	220.806	231.647	212.754	222.081	240.321	254.542	285.043	278.598	295.957	304.568	302.22	264.504	249.692	263.542	271.247	266.952	266.27	244.816	250.707	233.594	224.468	243.804	252.962	268.665	249.773	241.563	242.777	244.713	219.446	251.47	242.92	232.665	240.746	222.397
200.995	206.484	201.179	210.355	218.852	204.577	190.329	204.526	215.281	204.99	201.651	209.681	239.085	255.589	240.995	262.612	273.095	278.022	241.972	230.176	253.523	254.171	247.699	249.838	232.88	221.344	221.693	223.647	213.45	219.095	233.053	230.657	223.834	224.524	221.719	201.593	226.76	223.792	215.277	220.501	206.477
186.557	188.614	185.344	199.121	205.191	193.173	187.368	195.36	191.92	184.095	190.672	202.762	213.186	219.575	221.425	252.99	242.605	254.492	221.54	199.726	226.111	231.637	228.447	225.428	199.156	217.988	204.81	197.504	206.52	213.102	208.704	211.4	207.767	197.719	209.874	181.544	203.278	190.183	184.366	194.195	177.271
176.083	174.932	165.653	176.793	177.312	181.352	167.489	176.207	183.947	159.531	172.05	172.263	196.615	211.898	199.618	226.613	221.131	232.464	208.664	188.1	201.204	211.763	206.929	212.506	191.384	197.154	191.802	174.51	179.076	203.624	204.397	191.028	189.345	186.231	191.339	167.399	180.753	189.773	167.392	179.183	165.9
172.403	159.016	161.109	158.257	178.845	172.591	146.201	167.178	154.292	157.413	150.787	162.944	190.071	187.33	184.521	206.042	195.559	215.442	179.975	168.445	178.663	193.987	189.294	187.618	179.448	175.621	172.289	166.708	174.918	179.234	203.569	176.516	173.97	170.914	175.034	158.748	171.469	161.081	150.832	158.386	150.22
146.5	146.033	149.817	152.079	165.184	156.597	147.047	154.181	150.235	142.73	142.587	150.801	167.234	174.627	160.757	178.005	181.134	181.065	168.639	152.805	156.956	186.569	162.598	166.718	164.598	171.426	159.696	151.105	164.384	164.321	177.895	157.678	162.196	157.639	157.614	144.329	147.578	154.387	145.726	145.853	140.883
126.542	134.026	136.874	139.441	146.227	151.59	121.951	141.869	144.779	129.177	129.524	146.282	150.246	155.922	157.541	170.042	166.381	184.903	162.201	140.348	146.242	161.656	159.524	164.644	146.973	146.257	156.652	144.535	141.515	152.614	159.012	154.19	150.423	152.916	148.835	126.751	140.206	146.872	129.718	136.625	121.014
132.628	121.182	129.025	128.066	141.208	131.007	122.797	133.934	126.035	116.189	130.914	126.091	135.486	143.917	131.681	158.596	156.382	173.722	146.247	133.427	141.65	147.66	141.889	153.795	133.372	141.783	132.85	136.049	141.792	147.875	152.387	137.585	145.16	132.876	142.982	126.202	129.285	128.701	113.573	122.99	113.832
116.351	116.994	115.943	116.13	124.76	120.16	119.696	119.022	120.719	110.118	115.348	114.371	119.055	140.707	122.175	156.937	146.383	146.187	129.453	125.676	133.719	134.504	134.609	142.628	128.792	133.953	123.301	126.058	127.793	135.471	142.78	139.678	129.785	132.876	130.579	105.328	125.462	124.056	112.193	113.349	111.318
105.593	112.107	115.806	114.024	122.39	116.822	106.161	114.781	112.326	107.295	99.0885	111.688	125.461	128.004	116.444	131.555	138.842	136.508	124.975	115.434	123.144	136.183	127.166	124.281	117.967	113.538	114.029	115.519	121.001	127.387	130.026	132.98	126.461	112.198	121.103	111.371	122.732	120.094	112.469	107.565	103.418
106.301	101.218	106.442	112.901	109.008	108.338	107.571	104.794	104.633	93.1771	99.9224	91.497	113.625	112.649	110.013	129.564	128.843	129.332	115.738	109.206	110.482	115.609	127.005	124.44	108.668	110.322	114.721	113.74	109.774	109.965	121.744	118.049	116.211	117.304	114.692	98.8741	106.486	105.202	102.671	103.571	93.2439
100.639	97.169	93.4981	103.211	112.493	108.199	86.9873	98.6378	104.353	89.6477	95.0583	92.4854	102.485	110.416	103.863	124.421	118.024	118.986	93.4861	97.5792	109.786	114.209	105.325	109.444	96.7328	110.322	105.173	98.8206	108.388	114.565	112.634	109.258	106.792	101.731	108.56	87.4761	101.571	104.109	95.0808	88.5583	83.9076
88.4661	85.4417	84.9608	96.0498	101.48	93.0403	89.525	90.4294	83.9301	93.4595	86.8588	85.143	96.219	101.063	95.3357	112.145	109.828	112.477	101.603	94.2574	105.055	115.889	99.824	108.167	96.4553	102.212	99.6373	95.1251	96.7456	102.857	112.965	100.328	107.485	101.987	97.5509	82.807	99.9327	88.6699	84.4549	87.4565	87.4985
86.0599	88.6527	86.6132	91.9775	99.1107	86.5039	82.8988	90.9766	84.6295	84.283	85.0521	83.8723	86.054	103.995	93.5184	107.334	106.386	110.642	89.8474	85.2607	93.9232	100.493	108.399	99.2332	92.0141	93.5432	93.5483	82.9436	94.8051	101.046	101.867	94.1883	90.4477	92.2859	89.6075	79.2366	84.2329	94.2715	86.6629	84.5643	75.7682
84.6444	79.0196	79.0397	88.4669	87.959	86.6429	72.6069	88.7877	79.4539	74.2594	76.5747	80.4835	89.2567	86.1271	93.798	95.7214	95.075	99.9612	86.9085	74.6031	95.8712	99.5131	89.6313	99.7118	89.7936	91.5856	82.2007	90.3346	84.5485	89.8957	100.211	92.9324	93.0794	83.8615	90.3043	69.2118	77.6799	79.9259	74.1051	71.2048	66.6712
79.4072	70.643	76.148	83.5521	89.2136	80.3846	74.4397	75.3806	75.1175	71.1535	68.3752	69.6111	78.2563	82.2185	84.7117	93.5648	93.2718	86.6108	80.1909	74.3263	87.1051	94.7544	92.8671	90.7776	81.8829	83.3359	81.3704	79.385	80.1131	80.8365	89.6102	82.3275	85.7383	80.1598	79.1556	72.7823	78.4991	78.5596	69.8271	77.127	67.2697
78.2748	73.4352	73.394	75.5479	79.874	78.2985	67.5315	73.3285	72.04	68.4711	67.2634	70.8819	80.2057	76.7745	77.7223	86.929	81.3055	83.2732	74.593	69.4819	79.7304	92.7949	84.9394	81.8434	81.4665	79.1411	76.2502	77.1951	71.1039	75.9584	82.6534	84.002	74.5189	71.9907	76.6472	66.8773	77.8165	68.1761	61.8232	65.8334	61.5242
69.0744	69.1072	70.64	74.1437	71.5102	73.2919	63.02	66.0778	64.6262	60.9887	63.9281	65.7988	72.9649	75.239	74.9266	84.2747	81.6333	93.286	75.7126	67.9594	77.3649	77.8189	77.0117	77.855	78.9684	75.0862	73.8976	71.3096	70.6881	74.8434	82.3221	77.7228	72.7183	70.2036	73.7206	60.6977	67.0314	65.4436	64.1692	62.6657	56.0182
63.6956	71.2014	65.2697	66.28	73.7406	70.7885	58.6495	63.4784	65.7453	61.271	57.5353	63.6808	66.8381	66.3053	65.5607	72.662	79.3384	83.6069	69.1349	62.5614	68.5987	84.1172	76.8499	77.3763	69.8086	68.5144	70.0229	69.1197	68.1932	77.6309	77.5186	74.932	67.8704	70.9695	70.0973	59.7364	64.574	67.6296	64.3072	64.7316	59.3697
64.4034	65.1981	60.3125	61.9268	63.0071	66.6163	59.9183	64.0257	59.7303	59.2945	55.5896	58.174	61.2682	66.3053	65.2812	72.662	74.0929	73.4273	62.4174	64.6376	66.0941	74.1799	73.1288	68.4422	66.4778	60.5444	68.7774	65.6979	65.8369	61.1848	73.212	66.1411	69.2555	59.6093	64.3836	53.5568	60.7514	59.8419	55.1993	53.5757	53.3848
53.0797	53.8897	55.2176	56.1695	65.3768	60.9143	56.1118	58.5534	51.0575	52.6592	56.8404	58.7388	56.3946	62.1176	62.4854	65.5285	69.0113	72.9266	68.1553	51.9038	66.2333	72.6403	72.158	67.3254	63.9797	60.1249	65.3178	63.508	66.8071	66.0629	68.5741	61.955	62.884	57.4393	59.7848	49.5744	57.3384	49.7317	50.3694	52.3362	47.4
59.1662	58.4968	48.7457	60.8034	57.71	55.7686	47.7937	55.1332	53.1557	49.5533	50.7255	46.4545	54.4452	61.28	60.5284	66.358	62.7823	68.4209	63.1171	50.2429	60.5283	64.1026	63.0978	66.5277	60.5101	64.4595	54.8005	59.1281	53.0853	63.2754	61.1204	61.2573	56.928	54.5036	55.0466	46.0039	52.6968	55.1967	50.6454	46.8271	47.8788
56.6183	51.5163	51.7751	56.029	54.0857	51.5964	46.1019	55.6804	52.5962	47.4356	44.0548	48.5725	52.3565	58.0695	55.9153	60.3858	54.914	58.408	55.9797	55.6409	58.9977	58.924	62.2889	65.2514	56.7629	55.0912	57.845	56.3907	56.5504	56.5855	59.961	54.9781	50.8335	52.206	51.8413	43.3947	49.4203	57.1094	45.5394	46.0008	45.0061
47.2763	49.1429	51.362	52.2376	56.3161	52.2917	48.7806	44.3255	46.861	41.9297	43.9158	43.9129	49.8501	54.0214	53.5389	58.8927	55.0779	59.4093	53.3207	49.5509	55.5191	57.9443	56.7881	61.7415	49.8236	50.3371	50.3722	53.3796	51.0063	52.9618	55.1575	53.0245	50.141	54.1206	50.4478	37.7644	43.4134	45.0864	42.6415	42.0067	38.7818
49.1164	46.6299	49.985	49.8504	46.9765	50.901	44.4101	53.3547	45.602	40.9415	41.8312	46.1721	42.1915	53.463	47.1087	47.9437	55.0779	58.5749	52.2011	44.0145	51.7621	59.7638	57.4352	52.4883	46.9092	52.854	45.3903	51.6002	49.7588	52.5437	57.4764	51.3501	54.0193	46.3344	46.4064	43.6694	42.3212	48.3654	40.4335	44.8989	35.9091
43.313	43.8377	38.8313	46.3398	43.631	47.2851	40.4625	45.1463	44.483	43.2003	41.2753	34.1702	44.4195	46.6231	47.528	51.0957	50.9799	54.9036	42.5446	48.582	51.0664	50.3864	51.2872	53.4455	48.7134	42.3671	50.6489	48.5891	40.611	43.4844	50.354	45.7685	42.9384	43.0157	48.218	36.3912	39.8639	44.6765	39.7435	40.6294	32.9167
50.2488	42.7208	43.9262	41.2846	45.025	45.8943	38.4887	39.5372	40.4263	39.9532	41.6922	38.5473	43.1663	44.1105	41.5171	57.7315	41.6363	56.0717	47.023	39.8621	46.3355	53.1856	46.4335	45.6281	39.6924	49.2185	46.6358	43.1143	44.7691	43.3451	45.3848	45.7685	42.3844	39.314	38.3236	36.6658	42.8673	37.4354	37.2595	40.2162	34.5924
39.6328	40.3475	37.7297	42.6888	46.6977	38.9406	30.5936	38.7164	37.0691	32.4708	34.4656	37.9826	39.1281	43.8313	43.8935	46.9483	46.0622	50.8984	44.084	42.2151	43.2743	52.6258	50.4783	41.4801	42.8844	43.9052	43.1762	39.6925	43.9375	38.3276	47.8694	44.6522	39.6141	40.4628	39.2991	34.6059	36.3143	37.8452	40.0195	34.1563	35.6697
39.7744	39.789	38.5559	40.3016	43.2128	43.5301	36.5149	35.8434	35.2507	34.0238	34.7435	34.8762	39.6851	42.4354	39.1407	45.4552	49.6685	45.3914	40.7252	38.478	45.2223	46.1875	43.036	45.1495	44.4111	42.7866	37.7791	35.4495	36.7301	42.9269	46.7099	41.4428	39.8912	34.7189	39.4384	31.9967	37.27	34.293	36.5695	34.9826	34.4727
35.9526	43.5585	40.2083	40.7229	42.237	44.0864	31.2985	35.1594	34.831	33.1767	32.5199	34.5938	36.4825	45.0876	36.7643	46.6165	46.0622	44.0564	39.4657	38.8933	40.213	42.9684	41.7416	45.7876	39.1372	38.7316	37.9175	33.3964	36.4529	39.582	46.3786	38.373	36.8439	38.4205	37.7661	31.9967	34.2665	34.7029	32.7056	31.1263	26.0939
35.8111	34.3442	32.3594	40.1612	35.4066	36.5764	32.7084	32.2864	30.9143	29.7884	30.8522	28.0986	37.4572	33.5016	37.0439	39.6489	39.0135	39.7175	35.2672	32.8032	44.5266	44.9278	39.8002	42.2778	38.8597	35.7953	38.4711	37.2288	32.8492	41.1151	38.2624	31.117	35.4588	37.3994	37.2087	26.0918	31.1266	35.2494	31.8776	32.2281	28.7273
39.6328	34.763	33.461	33.4208	32.6187	31.987	28.3378	29.9607	35.5304	28.2355	29.0456	31.4874	31.6088	35.4559	34.6675	39.1512	33.4402	46.3927	34.1476	36.9555	35.6212	39.7492	37.8587	42.7564	37.333	35.236	34.5963	33.1227	37.0073	34.7039	30.8087	33.9078	31.165	28.3367	32.8886	29.5249	32.7648	31.8337	33.8096	29.4735	27.0515
32.414	30.4351	33.0479	31.5953	34.0127	34.0731	27.351	30.0975	30.6345	28.9414	28.4897	31.7698	34.2545	35.1767	31.8717	38.4876	40.161	37.0474	34.8474	27.5436	36.1778	34.0108	35.5937	35.4176	32.3368	36.0749	33.9043	36.1339	33.5422	37.0733	35.7778	32.7915	34.9048	27.4432	28.9866	25.5425	29.8979	28.6913	29.2556	26.719	31.1212
32.1309	28.7598	29.4677	33.7017	33.3157	33.0996	27.21	30.3711	30.3547	30.3532	23.9035	28.2398	33.419	31.4078	29.4953	40.4784	36.2268	36.213	30.9288	29.343	36.1778	35.4104	35.7554	37.013	33.0307	30.7616	34.0427	29.2903	31.8789	30.3834	33.9558	29.0239	29.3643	27.8262	32.8886	25.9544	26.3484	27.1885	27.4616	31.8149	25.6151
29.4415	28.6202	26.0253	27.8039	28.855	31.4307	26.5051	28.5927	25.8785	24.7061	23.2087	24.4274	26.4567	30.4306	30.8932	35.3356	34.5876	33.2091	27.57	28.0973	31.7252	33.5909	36.079	35.8962	32.198	30.6218	30.168	30.2484	26.8892	29.2684	26.5021	29.303	28.8103	27.4432	29.9621	25.1305	25.5293	29.1012	25.5297	24.5154	24.2985
27.1768	22.3377	25.0614	28.9273	29.8308	27.1194	25.8001	24.8989	22.801	25.6943	20.5682	21.1799	28.2669	32.3849	27.9577	33.8426	30.8174	31.0397	29.9491	29.6198	29.7771	29.672	30.0928	33.5032	27.063	32.5793	31.8286	24.363	27.8594	29.4077	29.3179	29.8612	27.5637	27.5709	26.8962	24.0319	24.7101	25.8222	24.0117	25.3417	26.6924
27.4599	26.6656	25.4745	28.506	28.855	26.0068	23.9673	26.5405	26.1582	28.3767	23.0697	25.6982	25.2035	25.6846	28.377	32.6813	30.6535	32.7085	29.3893	23.2529	27.4117	31.3515	27.666	33.0245	28.0345	23.6305	23.6639	25.7317	26.4734	30.8015	31.3056	26.5123	27.7022	27.0603	26.1994	19.9121	25.2562	25.1391	22.6317	25.8926	22.2636
28.1676	23.0357	23.409	26.2592	26.0671	25.8677	23.1214	25.9933	18.4646	24.1413	22.2359	25.4158	27.71	26.3825	27.9577	31.0224	30.8174	28.7034	23.0916	28.7893	28.2465	25.6131	33.1668	28.5575	24.7036	26.1473	27.2619	24.6367	23.8399	27.4565	26.8334	24.2796	22.8543	25.5286	23.4122	21.6974	24.8467	24.5926	21.2517	23.2758	20.7076
26.0444	26.526	24.786	23.1699	28.7156	24.477	22.6985	26.1301	23.9201	24.0002	23.6256	21.7447	22.9756	25.545	24.7425	28.5339	29.3421	29.5378	24.3512	23.5297	27.69	28.6922	30.74	25.5262	23.177	23.0712	24.9093	20.8043	24.3943	24.6691	31.3056	26.2332	22.9928	22.4652	26.4781	19.3628	19.1128	20.2206	22.7697	23.0004	21.1864
20.6657	22.4773	21.4812	24.4337	26.3459	23.5035	21.7116	19.837	20.5629	20.1884	19.0394	23.0155	22.0009	22.6136	27.6781	30.027	27.8668	29.0371	26.3105	25.1907	26.9942	27.8525	27.9896	25.6858	24.0097	24.6093	24.9093	22.9943	23.5627	22.7178	27.6615	24.8378	23.2698	23.231	22.2974	22.1093	20.8876	25.6856	21.2517	20.2458	20.4682
24.7705	21.3604	23.1336	22.0465	26.6247	21.8346	20.3017	21.7523	19.3039	21.0354	22.0969	20.6151	23.1148	22.6136	26.2802	28.2022	29.3421	28.0359	24.911	21.7304	28.2465	24.6333	22.4887	26.4834	26.7854	21.9526	24.3558	24.2261	19.6818	23.9722	23.355	23.582	21.7462	19.657	20.3463	17.8523	20.8876	21.1769	19.8717	21.8986	19.3909
24.4874	23.1754	24.2352	20.7827	24.8125	17.5233	21.1476	20.3842	20.9825	18.4943	18.3446	17.6499	23.3933	22.6136	24.0436	28.368	27.0472	30.3722	22.2519	22.8377	21.5676	27.4326	28.3131	24.8881	26.3691	19.8552	20.7578	20.2569	20.9292	21.8816	25.0113	24.6983	25.9016	19.9123	21.3218	20.1868	21.5702	19.2642	20.9757	18.8686	15.5606
18.2594	20.1039	20.2419	19.5189	20.6306	18.3577	20.8657	20.7947	21.5421	21.3178	17.2328	19.4855	21.1654	21.7761	21.108	26.2114	25.8997	26.2002	20.7125	19.5158	21.1501	25.893	24.4302	22.3354	22.7607	20.2747	18.5436	22.173	20.9292	22.2997	24.5144	21.6284	19.9456	22.9757	23.2729	19.6375	17.065	21.8601	19.1818	21.3477	17.4758
20.3826	17.7305	21.8943	20.6423	22.7216	19.4703	17.4821	19.9738	17.7652	19.2001	19.3174	21.8859	22.9756	20.6593	19.151	22.5617	22.2934	27.0346	20.8524	21.3152	23.5156	23.6536	21.518	19.3042	21.6504	23.0712	18.5436	18.7513	18.1571	19.9304	25.5083	22.4657	22.1618	20.5505	19.9283	16.479	17.6111	18.8543	16.5598	16.9404	16.5182
19.3918	16.7533	21.7566	18.8168	20.6306	19.4703	17.623	18.8794	21.2623	18.2119	18.3446	17.9323	19.0767	26.2429	18.7316	25.5478	23.277	26.0333	18.8932	20.8999	22.1241	20.2945	22.3269	22.6545	21.3728	18.8764	17.9901	20.2569	18.1571	19.3729	22.6924	22.4657	18.699	20.1676	19.5102	16.067	20.3415	18.7177	18.6298	16.5272	18.3136
18.5425	15.776	16.2486	19.238	17.4245	16.6888	17.764	16.8273	17.0658	19.906	20.8461	18.2147	22.0009	23.172	20.9683	24.2207	25.244	24.8651	19.4529	17.5781	19.4804	20.1545	24.1066	18.5065	19.0135	22.9314	23.6639	16.4245	18.4343	21.0454	23.0237	20.3726	19.1145	17.9977	18.1166	15.7924	16.6555	19.8107	19.7337	17.3536	18.4333
18.8256	15.9156	15.147	19.7997	20.3518	16.1326	16.6362	16.28	19.4438	16.2354	17.9277	17.3675	18.3805	20.5197	18.5919	19.9074	25.5719	18.6906	20.2926	19.6543	20.037	19.7347	24.9156	18.1874	17.6256	17.8976	21.1729	17.3826	18.1571	17.7004	18.7171	15.4887	18.0064	18.1253	19.5102	16.2044	14.7442	18.1712	12.5578	18.3177	17.1167
17.5517	19.1266	16.3863	17.6934	18.6791	19.1922	16.4952	16.9641	15.3872	15.9531	15.2871	17.7911	17.545	20.5197	21.807	22.5617	21.146	24.1976	22.3919	16.194	22.5416	22.254	22.4887	17.2302	18.1808	16.2197	18.5436	19.025	18.1571	19.0941	24.1831	19.8144	19.8071	18.1253	17.6985	15.1058	14.6077	16.8049	15.7318	15.7009	18.0742
18.8256	14.7987	14.7339	15.587	18.4003	18.914	18.6099	16.28	16.5063	14.9648	19.1784	20.0503	18.9375	20.7989	17.4735	18.5802	20.8181	18.3568	19.4529	17.3013	17.254	22.3939	19.4147	17.7088	17.4869	18.1773	18.8204	14.782	18.9888	16.7248	19.3796	18.6981	18.8375	19.1464	19.0921	17.4403	18.2937	17.2148	14.0758	17.4913	17.7151
15.0039	16.1948	17.901	15.587	17.0063	19.0531	15.9312	16.1432	18.045	16.6589	13.4805	16.6615	16.8488	20.101	19.9897	17.419	21.3099	22.1951	20.1527	19.1006	18.9238	18.8949	21.3562	21.8568	16.6541	17.3383	16.1911	17.1088	17.4641	17.2823	19.0484	17.1632	20.2226	15.0619	18.5347	16.2044	18.7033	16.5317	15.3178	17.9045	15.4409
15.0039	15.9156	15.2847	17.1317	18.1215	17.9405	15.6493	18.0585	16.0866	16.6589	19.5953	15.3907	17.9627	20.9385	18.0327	21.2346	20.9821	20.3594	18.6133	15.9172	18.9238	17.0754	18.9294	18.8256	14.5724	14.6817	16.4678	13.8239	16.9097	18.676	19.3796	18.0004	16.2058	18.7635	17.0017	16.3417	18.9763	18.5811	17.8018	16.9404	14.603
16.2778	16.7533	14.0454	16.1487	17.0063	17.1061	18.328	17.6481	15.5271	13.9766	18.0666	15.5319	17.2665	19.1238	18.0327	19.5756	19.5068	20.6931	19.173	16.6092	17.5323	18.335	16.5025	16.7516	14.156	14.6817	13.9769	13.4133	14.4148	15.8885	17.7233	17.0237	14.1281	17.3594	15.7475	14.0072	14.4711	18.4444	14.3518	14.4613	15.8
14.4377	14.1007	17.7633	13.3402	16.4487	16.1326	11.9837	17.1009	17.4854	15.9531	14.5923	15.3907	17.4058	17.5883	17.7531	22.2299	17.5397	18.3568	17.0738	17.1629	14.332	17.3553	20.2237	16.592	15.9602	19.1561	17.1598	13.9608	18.1571	14.2161	16.0669	17.4423	15.0977	16.083	17.0017	17.9896	15.4268	17.2148	14.3518	14.599	14.3636
14.7208	14.2403	13.77	17.9742	15.473	16.2716	17.905	17.2377	15.667	15.5295	14.5923	15.6731	16.8488	18.9842	17.7531	21.0687	18.6872	18.8575	16.0942	17.8549	19.2021	17.9152	18.2822	16.273	17.9032	13.2834	16.4678	13.6871	18.2957	17.2823	16.2325	18.0004	15.0977	17.1042	16.0262	16.6163	18.8398	16.5317	14.9038	16.8027	14.2439
14.4377	15.4968	14.5962	13.3402	15.473	18.0796	18.328	15.8696	17.3456	15.9531	14.0364	13.1315	16.988	21.2177	16.495	20.9028	19.015	18.1899	19.173	16.194	18.7846	17.6352	18.2822	15.4753	17.6256	15.8003	13.1466	16.972	17.3255	16.446	15.7356	16.326	20.2226	17.6147	16.4443	17.0283	17.3381	17.3514	17.3878	16.6649	14.7227
15.1454	13.9611	12.8061	11.936	17.4245	16.6888	17.0591	18.3321	16.6461	13.4119	13.4805	16.5203	17.6842	17.3092	16.7746	19.2438	16.3922	17.1887	18.6133	16.194	16.28	20.9943	16.9879	15.4753	15.1275	17.4782	14.3921	13.6871	14.2762	16.5854	17.0607	18.8377	16.2058	15.4448	13.7965	15.1058	17.4746	16.2584	17.8018	16.8027	14.9621
12.3145	15.3572	13.0815	14.1828	17.9821	14.8809	14.5214	15.0488	15.5271	12.9883	15.1482	12.1431	14.0638	16.4716	13.839	17.7508	16.5562	20.86	17.9135	16.6092	17.6715	16.3756	15.6936	13.7203	15.9602	12.7241	14.2537	12.729	14.692	16.1673	17.0607	15.0701	16.2058	17.2318	16.3049	16.479	14.6077	15.8485	16.4218	14.7368	15.8
13.3053	13.6818	14.1831	17.1317	12.2669	16.4107	15.9312	16.6904	16.6461	13.4119	15.7041	14.2611	13.5069	17.03	15.2369	18.5802	15.2448	21.1938	14.4148	13.7026	14.7494	13.2964	20.3855	14.518	12.3518	14.6817	13.7001	14.6452	13.1674	14.6342	17.2264	16.7446	19.5301	14.5513	15.4688	14.8311	15.8363	13.5259	15.5938	13.3595	14.603
11.7483	12.9838	14.4585	15.3062	15.473	13.9074	12.9706	16.8273	16.786	12.2824	16.3989	15.3907	16.8488	15.3549	16.3552	15.2623	15.4087	17.5224	16.9339	17.1629	14.332	14.9759	16.8261	14.8371	13.1845	12.4445	13.7001	13.4133	12.0585	15.3311	15.9012	15.2097	12.8815	15.5724	14.4933	15.6551	14.0616	13.3893	15.8698	17.2159	13.4061
12.0314	12.1461	12.393	13.9019	14.4972	14.6027	14.6624	14.7752	14.8277	14.9648	14.7313	15.9555	16.2918	16.1924	15.3767	21.2346	16.884	17.6893	17.3537	12.8722	16.9758	16.5155	17.635	14.518	13.7397	11.8852	13.8385	13.2765	12.4744	16.3067	13.9136	14.512	13.2971	13.9131	15.0507	15.1058	15.6998	13.116	16.8358	16.3895	12.8076
12.8807	12.2857	11.016	16.1487	16.3094	16.4107	13.6755	15.4592	14.6878	18.3531	14.5923	14.9671	15.874	16.8904	17.4735	18.2485	17.2118	16.3543	14.8346	14.3947	14.1928	16.0956	12.9431	15.9539	11.1028	14.402	13.0082	12.8658	12.7516	16.1673	17.5576	14.3724	14.8207	15.7001	13.9358	14.0072	15.1537	16.6683	16.8358	13.7727	13.4061
12.0314	13.1234	11.9799	13.6211	16.0306	12.6557	17.3411	16.5536	14.8277	14.1177	12.5077	14.2611	12.9499	15.0757	13.839	21.0687	15.9005	16.0205	15.2545	16.0556	15.0277	15.8157	15.6936	14.6776	13.6009	13.4232	10.5173	13.5502	12.3358	14.4948	14.9074	14.6515	15.0977	14.9342	17.9772	15.9297	13.7885	12.4329	12.2818	14.599	14.8424
15.1454	12.0065	11.7045	12.2169	17.7033	13.4902	14.9443	16.8273	13.5687	14.5413	14.1754	16.0967	16.2918	16.1924	17.7531	19.4097	18.3593	16.688	14.8346	11.7649	16.1409	16.0956	15.37	17.5493	15.4051	13.9825	13.4234	12.3184	13.0288	12.4042	13.5823	14.9306	17.0369	13.5302	17.8379	13.5952	16.1094	13.6625	12.8338	14.0481	13.6455
15.4285	10.8896	10.6029	13.1998	11.9881	14.4637	13.9574	13.9543	15.2473	15.8119	14.4533	18.2147	13.9246	15.7737	18.0327	18.5802	16.5562	14.3517	14.1349	13.149	15.5843	15.8157	13.5903	13.7203	12.907	12.025	13.5617	11.4971	13.5832	14.6342	14.9074	12.5584	12.8815	15.5724	14.0752	14.2818	14.8807	13.6625	13.6618	14.8745	12.6879
11.6068	12.565	11.016	12.4977	12.2669	14.4637	12.4066	13.6807	17.0658	16.3766	13.6195	13.4139	17.2665	17.1696	16.495	15.5941	15.9005	17.0218	13.2952	15.2251	15.306	14.836	14.561	13.5608	11.9355	11.8852	12.3163	12.1815	14.4148	14.2161	16.0669	17.3027	15.3747	12.509	17.0017	15.7924	17.7476	16.395	15.4558	16.5272	13.4061
11.3237	12.2857	12.393	13.6211	13.8002	14.7418	13.6755	15.8696	15.5271	12.9883	15.2871	15.2495	15.7348	15.7737	16.7746	17.9167	17.0479	17.1887	15.3944	14.1178	15.8626	20.1545	15.37	16.4325	11.7967	14.5418	11.486	13.0027	13.5832	12.1255	11.429	12.9771	14.5437	13.7854	16.4443	13.1832	16.2459	12.7062	17.3878	12.9463	15.3212
13.5884	13.263	11.2914	13.6211	15.7518	14.7418	13.3935	13.4071	14.9675	14.8236	15.0092	15.9555	16.5703	16.0529	14.8176	17.7508	15.0809	16.0205	14.2748	13.2874	15.7234	14.4161	15.5318	12.9226	10.6864	9.78777	11.486	12.729	12.1972	12.8223	15.7356	15.0701	14.1281	15.9554	14.2146	16.7537	16.6555	15.302	14.0758	15.5631	13.1667
12.1729	9.91235	13.0815	13.4807	14.2184	12.9339	14.3804	15.1856	17.2057	15.6707	17.6497	13.9787	15.7348	16.0529	16.0757	13.9352	17.5397	16.1874	14.1349	14.5331	14.6103	13.7163	14.561	15.6348	11.3803	12.025	15.084	10.539	11.6427	13.9373	14.7418	14.9306	15.2362	13.9131	15.0507	16.2044	12.1503	14.7555	15.1798	14.599	13.5258
14.2961	11.7273	9.36358	10.2509	13.2426	12.6557	14.0984	13.4071	13.5687	12.4236	14.3143	14.2611	16.0133	18.0071	14.6778	18.4143	17.0479	18.1899	13.5751	15.9172	14.8886	13.7163	16.6643	15.1562	13.3233	12.4445	12.0395	14.2345	11.2269	13.5192	14.9074	16.1864	14.4051	14.5513	13.7965	14.2818	15.1537	14.8922	14.9038	12.5331	17.3561
12.5976	9.63313	11.9799	12.7786	14.776	12.0994	14.3804	13.1335	15.9467	13.2707	13.7584	15.3907	15.0386	14.5174	14.6778	16.2577	14.4252	15.353	15.1145	12.4569	14.1928	14.4161	14.7228	14.518	12.907	11.0462	11.2092	12.0446	9.70228	12.9617	12.4229	13.5352	15.7903	11.7432	14.6326	14.4191	13.652	13.9358	14.3518	15.2877	12.8076
11.7483	11.1688	11.1537	11.6552	13.6608	12.9339	11.8427	16.8273	11.1907	16.2354	14.7313	14.2611	15.4563	15.9133	14.538	18.5802	15.7365	16.0205	13.4351	15.3635	14.332	17.3553	14.2375	15.6348	11.5191	12.025	14.6688	11.0865	10.9497	12.2648	14.4105	15.4887	15.0977	17.7424	16.723	13.7325	16.3824	16.1218	15.4558	15.7009	16.1591
10.3328	9.91235	11.4291	10.2509	12.1275	13.7683	13.3935	12.8599	12.5895	13.2707	14.0364	13.2727	16.2918	13.5402	15.7961	15.0964	13.1138	18.3568	13.2952	14.2563	14.7494	12.1767	16.8261	13.8799	13.0457	10.7666	12.7314	11.3603	11.5041	10.1742	14.2449	11.8607	12.6045	12.7643	11.9848	16.2044	13.1059	16.395	15.0418	13.4972	13.047
12.456	12.0065	11.9799	10.5318	12.6851	12.9339	12.5476	13.6807	11.8901	14.5413	12.7856	13.2727	14.6208	14.0986	17.4735	15.4282	11.4746	16.688	13.855	11.488	13.358	13.9962	12.9431	12.444	12.0743	13.4232	11.9011	11.9077	13.7218	13.5192	11.9259	13.8143	14.4051	11.9984	14.6326	14.5565	13.2425	14.3457	13.1098	12.3954	12.8076
13.5884	11.8669	10.1898	13.6211	15.8912	12.3776	12.9706	12.3126	15.3872	12.2824	14.1754	12.9903	16.8488	17.3092	14.2584	14.267	14.9169	15.0192	13.9949	13.2874	15.306	12.7366	13.9139	13.7203	14.156	13.5631	13.4234	12.0446	11.3655	10.3136	15.2387	13.2561	14.5437	14.5513	15.3294	13.4579	13.9251	13.5259	11.7298	15.7009	16.3985
12.0314	11.8669	11.1537	9.82966	10.8729	11.9603	11.8427	11.4918	15.9467	13.9766	13.4805	16.5203	12.9499	16.0529	18.1725	14.5988	16.884	15.353	11.056	14.5331	11.8274	16.6555	14.3992	14.8371	12.907	13.1436	11.3476	9.03346	11.2269	13.3798	13.0854	15.0701	12.189	14.296	15.7475	12.9086	13.5155	14.209	14.7658	15.8386	14.1242
12.5976	11.0292	11.5668	11.2339	12.5457	11.1259	12.9706	13.4071	14.5479	12.9883	16.8159	14.1199	14.2031	13.959	15.9359	15.9259	17.0479	13.0167	12.7354	13.9794	12.2448	13.1564	15.37	14.8371	11.1028	13.9825	10.9324	11.634	8.17764	12.2648	10.9321	11.3026	15.5132	13.2749	14.4933	16.7537	13.9251	13.7992	13.5238	13.7727	13.4061
11.7483	11.4481	9.63898	10.953	11.1517	10.4305	11.4197	12.723	13.2889	13.6942	13.6195	12.8491	13.5069	15.9133	15.0971	16.4236	14.0973	17.1887	14.6947	14.1178	12.9405	14.836	14.2375	12.444	12.7682	11.186	11.3476	11.7709	11.6427	11.4286	13.251	12.8375	13.1585	15.0619	14.4933	13.1832	15.1537	15.4387	14.2138	13.3595	12.0894
11.8898	10.3312	11.4291	13.3402	10.5941	10.5696	13.1115	13.1335	11.8901	12.9883	13.6195	15.6731	12.6714	15.6341	13.1401	15.76	14.753	13.6842	14.2748	12.8722	14.7494	13.7163	13.7521	10.5296	12.213	12.8639	11.0708	11.634	10.1181	12.683	11.0977	12.5584	12.3275	12.509	13.2391	11.6726	16.3824	13.5259	15.5938	14.599	13.047
12.5976	10.4708	10.0521	11.3743	10.0365	10.1524	9.8689	10.3973	12.7294	10.5883	14.4533	14.9671	15.1778	14.7965	13.4197	15.76	16.3922	13.0167	11.1959	13.841	13.0797	14.1362	14.561	15.7943	11.5191	12.8639	11.7627	11.3603	13.0288	9.8955	10.1039	13.1166	12.6045	11.9984	14.4933	12.9086	14.8807	13.7992	14.3518	14.1859	14.4833
12.5976	10.8896	13.77	11.0935	11.0123	13.212	12.5476	13.1335	13.0092	12.0001	16.6769	14.5435	16.8488	16.1924	16.3552	19.0779	15.4087	18.1899	13.855	12.4569	13.6363	15.1159	15.0464	10.8486	13.6009	12.5843	13.285	11.634	11.0883	10.1742	13.0854	11.1631	12.466	11.2326	13.5178	12.7712	15.1537	12.7062	14.3518	11.5691	13.5258
12.0314	12.7046	11.2914	10.953	10.7335	12.0994	9.16398	11.7654	12.03	12.9883	13.3415	15.1083	15.4563	14.2382	16.3552	17.419	14.5891	17.5224	15.8143	14.6715	11.6882	13.0165	14.0757	15.6348	14.7112	14.402	15.6375	12.4552	9.97949	12.5436	10.2696	15.2097	12.6045	14.8066	11.0093	10.8487	15.0172	14.8922	11.7298	14.7368	13.047
10.0498	11.0292	12.393	10.6722	10.0365	11.404	11.4197	11.4918	13.0092	13.2707	11.1179	13.1315	14.6208	16.7508	14.9574	13.9352	14.4252	15.8536	16.2341	13.5642	16.1409	15.6758	15.6936	15.6348	12.7682	11.8852	10.3789	9.99156	10.6725	10.5924	11.5947	11.1631	11.6349	14.0407	12.4029	13.7325	13.652	14.0724	14.3518	15.8386	12.3288
12.5976	12.7046	10.6029	12.6381	9.20015	8.76165	9.72792	10.6709	9.3722	12.5648	13.8974	14.9671	14.8993	17.5883	15.9359	17.5849	15.4087	16.5211	13.855	14.8099	12.1057	13.8562	13.9139	14.0394	13.0457	11.4657	11.3476	9.44408	10.8111	11.4286	11.0977	11.7212	11.4964	13.2749	12.6816	15.1058	14.6077	15.1654	13.7998	13.9104	12.8076
12.456	9.91235	11.7045	13.4807	10.5941	11.265	8.17709	11.6286	10.2115	11.2942	12.6466	15.5319	15.3171	14.7965	13.9788	16.5895	12.622	16.1874	12.7354	13.2874	14.1928	13.4364	14.0757	14.6776	13.6009	13.7029	11.3476	10.9497	12.1972	12.1255	13.0854	11.4421	11.3579	9.44558	11.7061	12.4966	13.5155	17.6247	14.6278	14.4613	13.8848
12.8807	8.51625	11.2914	9.97008	9.20015	12.9339	10.9968	9.43968	13.8485	11.2942	13.3415	14.1199	11.4182	16.4716	14.9574	15.4282	15.0809	16.5211	13.715	15.6404	14.0537	16.3756	11.9724	14.0394	14.7112	12.025	14.6688	13.0027	10.1181	11.9861	9.607	10.884	11.7734	11.3602	14.3539	13.7325	15.1537	12.5695	13.7998	15.7009	11.4909
12.1729	13.6818	9.77668	12.0764	12.2669	10.1524	12.4066	12.3126	12.4496	11.7177	16.26	11.4371	16.2918	15.6341	15.0971	17.0872	16.884	14.0179	14.6947	14.1178	13.6363	15.1159	14.2375	14.8371	11.7967	10.6267	10.1021	9.03346	9.28647	11.2892	12.4229	10.884	14.1281	14.4237	13.5178	12.7712	15.9729	15.8485	13.3858	14.3236	14.0045
8.3512	10.6104	8.95048	11.936	11.4305	9.59609	12.4066	10.5341	11.4705	12.706	14.0364	14.4023	13.3676	17.8675	17.7531	18.0826	14.5891	12.0154	12.8753	13.841	10.7142	13.9962	12.9431	14.9967	11.1028	14.402	12.0395	8.62285	11.2269	9.8955	8.2819	10.7444	10.8039	11.8708	12.5423	10.986	15.9729	13.2527	14.9038	14.0481	12.8076
12.7391	11.1688	9.63898	13.9019	9.47894	9.17887	8.45906	8.34522	10.771	10.4471	13.2025	13.6963	15.3171	13.8194	16.2155	14.4329	15.0809	13.5173	15.2545	16.0556	14.7494	14.4161	13.9139	10.8486	11.3803	10.6267	10.3789	14.2345	11.3655	11.9861	10.1039	12.2794	10.1113	11.6155	13.5178	13.0459	12.9694	13.3893	15.4558	15.5631	15.2015
13.7299	10.8896	10.4652	10.2509	12.2669	8.76165	8.88201	12.039	11.7502	11.7177	11.3959	14.8259	16.5703	14.2382	16.7746	16.7554	18.5232	14.5186	14.1349	13.9794	15.306	14.5561	12.6196	14.518	12.6294	13.2834	11.486	10.8128	12.7516	10.8711	13.9136	11.5817	11.2194	10.4667	11.8455	10.7114	14.4711	13.5259	15.5938	14.599	11.7303
14.7208	12.565	10.3275	10.953	13.382	9.59609	9.30497	9.98691	12.03	10.1648	12.3687	15.6731	13.6461	17.3092	13.9788	12.9398	16.884	18.3568	11.056	12.7337	15.4452	13.0165	14.7228	15.3157	10.4088	11.186	12.0395	10.4022	12.7516	8.91989	11.2634	11.3026	12.743	11.1049	11.8455	12.4966	14.8807	16.395	14.4898	13.635	13.5258
11.4652	8.79547	10.3275	10.5318	10.4547	11.5431	9.8689	11.9022	10.4913	10.7295	12.3687	11.5783	15.3171	15.2153	16.9144	11.9444	19.3428	17.3555	14.5547	11.3496	12.6622	14.9759	12.7814	13.8799	11.1028	11.8852	13.0082	12.1815	11.3655	10.7317	11.2634	10.3258	9.55726	10.9773	11.5668	10.1621	15.9729	14.3457	13.3858	13.084	15.9197
10.4744	11.4481	9.08818	10.3914	10.1759	9.45701	10.2919	11.355	10.0716	11.2942	10.4231	12.8491	13.5069	14.9361	14.3982	14.4329	16.2283	15.353	14.9746	14.1178	13.9146	12.7366	15.2082	11.4868	11.3803	12.4445	11.486	11.2234	11.6427	9.75612	10.2696	11.7212	10.9424	10.9773	11.288	10.2994	12.9694	14.0724	15.4558	13.084	13.5258
13.3053	10.4708	11.4291	12.6381	10.0365	10.5696	9.023	10.6709	10.4913	11.0118	12.9246	13.4139	14.7601	15.7737	15.3767	14.4329	14.2612	15.1861	16.2341	14.3947	14.6103	14.4161	15.0464	11.3273	10.964	11.3259	9.96373	10.9497	10.1181	9.75612	10.4352	11.1631	9.69577	10.8497	13.5178	11.398	13.7885	12.4329	12.0058	14.0481	13.1667
12.3145	8.23702	14.1831	9.54881	15.0548	11.5431	10.5738	10.1237	10.3514	10.306	9.31126	12.9903	11.8359	15.4945	13.839	15.4282	15.4087	17.6893	13.9949	14.8099	13.2188	10.4972	14.7228	14.9967	12.3518	9.9276	11.7627	10.9497	11.7813	10.8711	10.6008	10.7444	10.5268	10.722	10.3125	11.1233	11.1946	14.3457	14.7658	14.3236	12.9273
11.3237	11.7273	10.7406	8.84669	10.5941	11.404	10.2919	11.355	11.4705	11.4354	11.1179	15.2495	14.8993	13.959	13.839	17.2531	13.9334	13.8511	13.855	13.9794	14.7494	13.0165	12.296	12.9226	13.6009	13.4232	12.3163	12.8658	12.0585	13.5192	11.0977	8.93044	9.97279	11.4879	11.0093	10.574	13.7885	12.2963	12.0058	12.6709	13.5258
14.5792	11.8669	9.36358	11.6552	10.0365	10.9868	11.5607	10.6709	8.95255	9.03536	11.5348	13.8375	13.2284	15.4945	16.495	15.2623	16.884	16.5211	15.3944	14.8099	15.7234	14.2761	14.561	14.518	9.8537	10.4869	12.1779	11.3603	11.2269	11.4286	10.9321	11.5817	8.72619	10.4667	11.4274	10.574	13.9251	12.4329	14.3518	12.9463	14.2439
13.7299	10.3312	10.7406	9.54881	10.3153	10.5696	10.5738	9.8501	8.39301	9.31771	9.58921	12.2843	13.2284	16.1924	14.1186	14.267	15.2448	13.6842	14.4148	14.5331	15.1669	15.5358	14.561	14.518	13.0457	12.1648	11.2092	11.2234	12.4744	10.5924	11.2634	10.3258	10.8039	8.16915	10.5912	11.9473	15.6998	12.2963	12.2818	12.12	10.2939
11.8898	9.35391	9.63898	11.5147	11.5699	8.90072	9.30497	9.43968	11.3306	10.5883	9.17229	11.7195	12.8106	14.657	15.2369	18.4143	13.2777	14.6855	13.855	15.7788	14.8886	13.8562	13.2667	14.9967	10.8252	13.0038	11.6243	10.4022	10.2567	11.4286	11.7603	10.884	8.8647	10.8497	9.47638	11.2607	13.7885	15.302	13.3858	14.4613	13.1667
8.91739	10.1916	10.6029	11.2339	10.7335	10.7087	10.7148	10.8077	9.3722	12.0001	11.3959	10.4487	16.7095	18.8447	14.9574	18.4143	13.1138	13.5173	13.9949	13.2874	14.4711	17.4953	15.6936	13.4013	11.5191	12.4445	9.68696	10.6759	12.613	11.1499	9.77264	10.1863	9.97279	11.2326	11.4274	10.0247	10.9216	11.7498	10.3499	12.6709	14.8424
13.3053	10.6104	10.0521	10.2509	13.1032	10.4305	8.60004	12.039	9.51208	10.5883	10.84	13.2727	14.2031	16.1924	14.1186	17.2531	16.0644	17.1887	14.6947	15.6404	11.4099	16.3756	13.9139	14.9967	12.6294	13.0038	11.0708	12.0446	9.14787	11.8467	12.5885	12.8375	11.4964	7.91387	11.5668	8.23951	9.82945	10.2469	12.8338	12.8086	13.047
10.1913	10.8896	10.4652	10.8126	9.75773	10.5696	9.44595	10.5341	7.83348	11.8589	10.1451	11.2959	14.4816	13.959	17.7531	17.419	15.2448	12.6829	15.1145	13.5642	13.358	14.696	16.1789	15.7943	12.907	15.241	13.4234	11.2234	10.6725	9.75612	10.1039	10.3258	10.3883	11.3602	10.4519	10.2994	12.2868	13.2527	12.0058	14.8745	12.5682
11.0406	10.75	12.8061	11.5147	11.1517	9.45701	9.30497	11.355	7.83348	7.76476	8.33844	13.4139	14.7601	17.3092	16.7746	15.2623	15.2448	16.3543	13.4351	13.4258	15.4452	16.2356	12.4578	11.6463	9.99249	12.025	11.9011	12.1815	11.7813	10.5924	11.0977	8.37229	11.7734	9.70087	10.7306	12.7712	10.1025	11.8864	11.5919	11.9822	12.9273
12.0314	12.1461	10.6029	7.44245	8.92136	11.5431	7.04922	11.0814	10.2115	9.60007	12.7856	12.2843	12.3929	15.2153	15.6563	15.4282	13.6056	19.525	17.7736	16.194	13.358	13.8562	16.1789	12.6036	12.4906	11.186	11.6243	13.8239	12.1972	8.50177	10.6008	9.06998	9.41875	7.91387	9.47638	9.33811	10.512	10.93	11.8678	10.8804	9.69545
12.456	13.9611	11.4291	12.919	12.6851	10.9868	9.30497	10.8077	9.93173	8.89418	9.31126	10.8723	14.4816	15.7737	15.2369	15.4282	14.9169	15.0192	16.9339	15.9172	13.7754	16.0956	13.1049	10.2105	11.5191	10.3471	11.486	11.4971	11.2269	12.4042	11.2634	7.81414	8.44917	9.95615	10.7306	7.41556	9.41989	11.8864	10.2119	13.084	10.7727
11.1821	10.8896	10.4652	12.7786	9.06075	9.45701	9.16398	10.8077	9.51208	7.05887	8.0605	9.88394	13.7854	13.2611	14.8176	16.4236	14.753	17.0218	13.0153	14.8099	13.7754	16.2356	15.37	12.444	12.0743	11.7453	11.486	9.85469	10.1181	11.2892	12.5885	8.65137	9.69577	9.95615	10.4519	9.06346	8.73729	11.4765	11.0399	10.605	11.4909
11.0406	13.5422	11.2914	12.919	11.5699	13.4902	8.45906	9.30287	8.39301	7.62358	11.8128	8.47194	12.9499	13.6798	17.3338	13.9352	15.4087	14.5186	12.7354	14.2563	15.0277	12.4566	14.2375	14.0394	11.9355	12.8639	10.9324	10.6759	10.8111	9.8955	9.11009	11.1631	10.2498	9.31794	9.0583	8.92613	11.7407	12.2963	11.3159	10.8804	11.9697
11.0406	11.3085	10.0521	10.3914	11.2911	10.7087	6.62626	9.30287	8.81266	7.90594	9.58921	11.8607	12.6714	15.4945	13.5595	17.5849	14.2612	17.8562	14.2748	16.4708	13.2188	15.5358	12.296	14.0394	12.4906	12.3046	12.3163	11.7709	12.0585	9.05926	10.6008	8.79091	8.44917	8.67972	8.77958	8.65148	12.5598	9.97366	9.52188	10.0541	10.7727
10.0498	8.65586	7.71119	11.7956	11.1517	11.1259	8.31808	9.02926	11.3306	8.753	7.22665	11.0135	11.4182	13.959	15.3767	16.2577	15.7365	16.5211	15.3944	16.7476	13.9146	19.0348	12.296	11.9654	13.3233	11.6055	10.5173	11.4971	11.2269	10.453	8.2819	9.34906	12.466	8.42444	11.0093	9.75008	10.7851	10.1103	11.4539	11.2936	9.69545
11.3237	11.4481	9.50128	11.5147	10.5941	12.6557	8.88201	9.16607	9.65196	7.90594	10.1451	9.17794	13.2284	13.6798	13.2799	14.7647	16.0644	15.1861	16.3741	13.2874	15.306	12.5966	14.561	12.444	9.99249	13.4232	10.794	10.6759	10.5339	11.7073	11.9259	8.79091	7.75662	8.93501	9.61573	10.0247	7.78165	10.1103	12.4198	12.3954	11.85
12.3145	10.8896	10.3275	10.953	8.78196	9.31794	7.89512	10.2605	8.39301	8.32947	11.1179	8.89554	11.5574	13.2611	13.1401	12.9398	13.6056	15.5199	14.6947	11.7649	14.332	12.4566	11.9724	14.199	13.1845	12.025	12.7314	8.89659	12.613	10.1742	7.12243	10.7444	9.41875	10.8497	10.1732	7.14091	7.23557	10.5202	10.2119	9.36542	12.3288
10.4744	10.052	10.4652	12.3573	11.2911	8.76165	7.61315	9.98691	9.09243	8.47065	7.92152	9.88394	11.6967	12.5631	13.0003	15.5941	14.753	17.0218	17.7736	12.8722	13.7754	16.2356	9.22199	12.7631	13.3233	11.186	13.7001	12.5921	9.42507	11.9861	10.1039	7.39552	10.5268	8.93501	9.19766	9.06346	8.87381	10.2469	7.03791	8.95224	9.09697
11.0406	10.052	11.9799	14.0424	9.47894	8.4835	8.45906	9.30287	6.57453	8.04712	6.80973	9.60154	9.60798	14.657	13.0003	16.5895	15.0809	15.0192	16.2341	14.2563	13.9146	15.8157	17.1497	14.518	13.3233	10.2073	13.1466	10.9497	9.42507	12.2648	9.44137	10.0468	9.14173	9.70087	10.5912	8.23951	10.6486	9.97366	10.3499	10.8804	11.9697
12.8807	11.7273	9.50128	11.5147	13.1032	10.2915	8.88201	9.71329	7.13406	8.89418	8.89434	10.5899	12.9499	15.0757	11.6024	16.5895	19.015	16.8549	13.1552	12.1801	13.0797	14.1362	13.2667	14.518	12.7682	11.7453	12.593	13.1396	11.5041	11.4286	9.607	10.0468	9.55726	9.1903	8.22215	10.4367	9.69293	8.33415	9.52188	10.1918	10.4136
10.1913	12.4253	11.4291	10.1105	10.0365	9.45701	7.61315	9.43968	7.69359	7.05887	7.36563	10.7311	9.60798	12.0047	14.2584	12.7739	13.6056	15.0192	15.9542	14.1178	15.1669	16.7955	14.8846	16.4325	14.5724	9.50812	9.54857	12.3184	8.45485	12.8223	12.4229	9.4886	8.44917	9.95615	9.61573	7.27823	10.6486	9.83703	11.1779	10.0541	11.85
13.0222	9.91235	10.3275	10.8126	12.1275	10.2915	11.4197	9.8501	8.67278	9.60007	7.08768	10.8723	10.4435	12.4235	13.1401	13.4375	15.5726	19.525	17.2138	15.6404	14.4711	14.9759	13.2667	13.4013	14.5724	10.3471	12.8698	11.4971	9.97949	10.453	11.5947	9.76767	11.4964	11.2326	10.1732	8.92613	9.96597	10.7934	7.5899	7.85043	10.0545
13.1638	12.7046	12.393	10.3914	9.33954	11.1259	8.17709	10.6709	10.4913	6.77652	9.72818	8.33075	10.0257	13.5402	12.8605	13.4375	14.2612	15.1861	12.4555	12.8722	13.6363	15.6758	15.37	14.518	12.3518	11.3259	10.794	10.4022	8.59345	11.8467	10.6008	11.1631	9.14173	9.06265	10.0338	8.78881	10.239	9.83703	8.83189	9.7786	10.1742
13.0222	12.7046	10.6029	9.54881	13.382	9.73516	8.45906	9.16607	10.2115	7.34123	7.78255	9.46034	11.5574	11.586	12.4412	14.267	11.9663	16.8549	14.9746	16.0556	14.6103	16.0956	16.5025	12.2845	12.6294	11.8852	13.1466	10.8128	9.14787	11.4286	11.2634	12.4189	9.14173	8.80737	8.91894	9.20078	11.1946	10.93	9.24588	8.26361	9.33636
11.8898	11.0292	10.7406	11.5147	11.2911	12.2385	8.31808	10.3973	7.27394	8.47065	8.47742	9.03674	9.88647	12.2839	13.9788	14.4329	14.4252	18.0231	11.7557	13.0106	16.1409	14.1362	13.9139	13.0822	11.9355	12.7241	11.486	11.0865	11.5041	11.4286	10.6008	8.79091	8.58768	8.29679	7.386	8.23951	10.239	7.92427	9.65988	8.81452	9.21666
14.5792	9.63313	12.2553	11.6552	11.1517	10.2915	9.8689	8.48203	9.23231	7.48241	7.36563	10.4487	8.21552	10.0505	12.581	15.9259	17.2118	16.5211	13.5751	13.4258	15.1669	15.8157	13.1049	11.4868	14.5724	13.9825	11.2092	11.9077	10.6725	10.7317	12.4229	9.90721	8.72619	9.95615	9.89445	7.82753	9.96597	10.93	7.8659	9.91633	9.09697
13.0222	11.8669	10.0521	8.14457	11.4305	9.45701	8.45906	10.2605	9.65196	7.20005	7.5046	10.1663	7.79778	12.9819	12.581	13.2716	15.5726	16.1874	12.8753	13.9794	13.6363	16.2356	14.3992	12.9226	11.3803	12.3046	10.5173	11.0865	11.6427	11.7073	9.93828	9.62814	9.28024	7.91387	12.1242	8.92613	7.50861	8.0609	7.7279	8.12588	9.81515
11.8898	9.77274	12.2553	13.6211	11.9881	11.9603	9.58693	10.6709	11.0508	8.753	6.80973	7.05995	10.0257	12.0047	11.7422	14.4329	15.5726	14.6855	12.7354	12.4569	14.332	13.5763	13.5903	12.9226	13.0457	10.6267	11.486	12.5921	11.7813	10.0349	11.7603	8.93044	8.31066	8.67972	9.89445	7.41556	8.19121	7.5144	8.0039	7.43725	7.6606
13.5884	12.0065	9.50128	10.953	12.4063	8.62257	9.30497	9.02926	8.25313	9.45889	9.17229	7.62475	11.0004	11.3068	10.4841	15.9259	12.4581	14.8523	13.4351	14.2563	15.4452	13.8562	15.5318	14.518	14.0172	11.3259	10.3789	12.8658	10.6725	11.1499	11.2634	10.6049	8.72619	9.95615	10.1732	8.37683	7.78165	10.1103	7.17591	8.26361	8.61818
11.7483	10.052	10.0521	9.26796	11.7093	10.9868	9.023	9.71329	7.41383	6.21181	6.9487	6.07156	10.5827	10.888	14.8176	15.5941	11.6385	14.1848	14.6947	13.9794	12.3839	15.9557	15.8554	16.4325	10.964	13.7029	10.3789	12.8658	10.2567	13.3798	9.44137	9.76767	5.95597	10.5944	9.19766	8.37683	8.46425	9.01728	8.69389	9.50315	8.0197
9.76666	10.4708	10.6029	12.7786	10.3153	9.03979	8.45906	7.9348	8.5329	7.62358	6.11486	9.46034	10.165	14.0986	11.4626	13.7693	15.9005	14.8523	13.855	13.7026	13.7754	16.3756	12.6196	12.2845	12.3518	12.1648	11.6243	12.5921	12.4744	10.5924	10.2696	11.8607	8.72619	9.31794	7.52536	8.78881	9.69293	7.5144	7.7279	5.78453	8.37879
14.5792	12.9838	9.63898	12.7786	11.9881	9.87424	8.17709	9.30287	9.51208	8.32947	8.19947	9.31914	7.79778	7.25868	10.0648	10.7832	13.2777	16.1874	12.5954	11.6265	13.9146	14.1362	12.7814	13.2417	14.0172	11.4657	12.8698	13.4133	10.2567	11.7073	9.27573	10.0468	7.89513	8.04151	8.91894	7.96486	9.01033	8.74403	7.7279	7.98816	6.34394
12.1729	11.4481	9.08818	10.8126	13.9396	9.31794	8.03611	11.6286	9.3722	6.77652	4.86409	8.75434	8.91175	9.91089	9.22603	11.9444	12.622	11.181	11.8957	12.0417	13.6363	15.6758	12.296	16.273	12.0743	11.186	14.1153	12.729	11.3655	11.8467	7.45371	8.51183	12.6045	8.04151	8.36151	7.14091	7.78165	8.6074	6.07192	6.61089	8.13939
10.6159	9.35391	10.1898	10.953	10.8729	9.45701	9.30497	9.57649	8.95255	7.76476	8.61639	8.89554	8.63325	8.09622	9.22603	12.2762	12.622	15.5199	12.8753	11.0728	12.2448	11.7568	14.8846	14.3585	14.2948	12.1648	12.3163	8.89659	10.6725	11.0105	9.607	8.51183	9.28024	8.04151	9.89445	7.00358	7.09905	7.92427	7.31391	6.74861	9.81515
11.7483	9.07469	10.0521	14.0424	13.8002	10.7087	6.20331	10.9446	8.81266	7.76476	7.92152	6.91875	7.51929	8.3754	11.1831	10.6173	10.491	14.8523	11.7557	11.488	14.6103	14.836	15.0464	14.518	12.213	12.025	11.9011	12.5921	11.2269	10.453	9.77264	10.7444	10.9424	9.06265	8.64022	5.76765	6.82601	7.10452	8.27989	7.43725	8.73788
13.3053	11.4481	9.08818	10.3914	10.1759	10.0133	9.30497	8.48203	9.79185	7.05887	6.25383	7.34235	8.07627	7.95663	10.3443	11.9444	10.491	12.0154	11.7557	11.9033	13.2188	17.4953	14.7228	12.2845	14.156	13.5631	10.3789	9.58095	9.84089	11.7073	8.94445	11.5817	10.6653	9.1903	10.87	6.17963	8.19121	8.33415	5.93392	6.19771	6.10454
16.1362	11.8669	9.91438	10.2509	11.2911	9.17887	9.44595	8.34522	7.83348	8.04712	6.11486	8.18955	8.49401	10.0505	8.24751	11.6127	12.1303	13.3504	13.9949	10.796	16.4192	13.5763	16.3407	14.8371	13.1845	13.4232	13.1466	13.1396	12.0585	12.1255	10.7665	10.1863	10.9424	7.91387	10.87	7.27823	6.96253	9.1539	7.8659	7.43725	5.38636
11.7483	13.1234	11.9799	11.7956	9.89713	10.9868	6.76725	10.2605	6.85429	11.0118	8.0605	8.89554	8.63325	9.91089	8.52709	11.7785	13.1138	13.1835	13.1552	12.4569	13.0797	14.836	16.3407	12.9226	10.1313	10.7666	11.9011	11.3603	10.8111	10.7317	10.7665	12.4189	9.41875	7.78622	7.66472	5.90498	7.64513	6.28477	6.62392	7.57498	8.85757
11.6068	11.8669	10.0521	11.7956	10.5941	9.31794	8.45906	8.20842	7.69359	6.35299	7.78255	7.62475	7.51929	9.35253	10.4841	9.78781	11.6385	13.0167	13.4351	11.2112	12.8014	14.836	13.2667	14.0394	11.1028	13.1436	14.5304	9.44408	12.0585	9.61675	12.4229	11.1631	8.72619	9.31794	8.77958	5.90498	6.1434	6.9679	6.89991	7.43725	5.26667
11.7483	11.1688	11.5668	10.6722	11.0123	9.87424	9.16398	7.798	9.65196	5.92945	8.19947	6.35396	7.51929	7.81704	10.6239	10.2855	12.622	12.6829	11.3359	12.5953	14.6103	14.1362	14.3992	13.2417	14.7112	11.7453	12.1779	9.99156	10.1181	11.1499	10.4352	9.20952	8.03364	8.04151	6.27113	7.00358	6.96253	7.37777	6.07192	7.02407	7.42121
12.8807	11.8669	12.5307	13.1998	10.3153	8.62257	10.2919	8.34522	8.11325	5.6471	9.03331	7.20115	7.65853	9.21294	8.10773	9.9537	11.8024	10.1797	11.6158	10.2424	13.9146	12.8765	13.9139	13.0822	13.8785	11.7453	10.794	8.48598	11.0883	11.0105	9.11009	9.06998	9.41875	8.67972	8.77958	8.23951	7.78165	8.33415	5.51993	7.43725	4.54848
12.7391	11.3085	9.63898	10.3914	10.0365	10.9868	7.61315	7.52438	10.3514	7.76476	5.69794	7.76595	10.4435	6.56073	7.96794	10.4514	12.4581	12.3491	10.7761	10.3808	12.2448	15.5358	13.1049	10.5296	11.9355	11.8852	9.82534	10.8128	14.5534	9.8955	8.61318	12.2794	9.28024	9.31794	6.82856	7.14091	6.27992	7.5144	5.51993	8.12588	5.86515
10.7575	11.3085	11.4291	11.6552	10.5941	9.17887	9.72792	10.5341	8.39301	8.753	6.9487	4.94197	8.63325	5.86278	7.40878	10.7832	11.9663	11.181	12.1756	11.488	11.8274	14.4161	12.296	11.0082	13.1845	12.025	13.1466	12.8658	12.8902	9.61675	9.77264	10.7444	7.34108	9.06265	9.47638	7.14091	7.09905	7.78765	6.34792	5.37135	6.10454
13.3053	10.6104	11.016	10.5318	11.5699	10.4305	8.88201	10.6709	8.39301	9.03536	8.0605	7.48355	7.93702	10.6088	6.98942	9.12423	10.8189	13.3504	10.3562	11.3496	13.4971	12.1767	12.296	14.3585	13.3233	14.8215	9.82534	10.4022	8.45485	12.5436	9.44137	10.884	8.72619	9.31794	8.64022	5.90498	6.00688	7.92427	6.34792	7.29952	6.10454
12.3145	11.0292	12.2553	11.6552	13.2426	10.0133	8.60004	11.6286	9.79185	8.04712	7.78255	6.63636	7.38004	8.93376	6.98942	9.45602	9.01573	11.181	12.0356	10.796	11.4099	11.057	11.3253	14.518	10.8252	12.5843	12.8698	14.2345	10.1181	10.453	12.4229	10.7444	8.58768	7.78622	7.24664	6.5916	6.00688	8.19752	7.03791	6.47316	5.98485
9.20048	12.7046	11.016	11.6552	8.36377	11.1259	7.89512	10.3973	6.99418	7.62358	7.36563	7.05995	7.10155	6.9795	7.40878	7.63117	8.36004	11.8485	10.4962	10.9344	11.9665	13.9962	13.4285	11.4868	11.7967	11.186	10.794	11.0865	9.28647	10.5924	10.6008	9.90721	9.28024	8.16915	8.22215	7.00358	8.19121	7.92427	7.17591	7.29952	6.82273
11.3237	11.8669	8.26199	11.2339	11.2911	10.4305	7.61315	11.355	8.25313	7.34123	7.08768	8.47194	6.68381	6.9795	9.22603	9.29012	8.68789	10.3466	9.0967	9.82713	10.1576	13.5763	11.487	14.0394	11.9355	12.025	12.593	10.6759	11.2269	9.19863	10.4352	9.76767	10.1113	7.65858	8.77958	7.82753	6.96253	6.55802	8.55589	5.6468	5.74545
11.7483	9.77274	11.5668	11.6552	10.4547	11.9603	9.58693	9.02926	6.71441	7.76476	7.36563	7.76595	7.10155	7.11909	7.26899	8.46065	10.491	10.5134	11.056	9.68872	12.2448	14.1362	15.0464	12.7631	8.74343	11.8852	13.1466	9.85469	9.42507	13.1011	11.429	8.65137	10.2498	10.722	11.1487	6.0423	7.09905	7.24115	7.31391	5.23362	6.34394
11.8898	11.5877	9.50128	10.2509	11.9881	10.4305	8.45906	8.07161	6.85429	5.78828	6.11486	8.75434	6.12682	7.81704	6.43026	7.29938	6.39297	9.67905	7.97711	10.2424	11.8274	12.5966	14.8846	12.444	10.4088	12.025	13.7001	11.3603	8.87066	10.453	12.5885	10.6049	9.41875	7.27565	6.68921	7.27823	7.64513	6.69465	4.96794	5.92225	6.22424
9.76666	9.91235	11.5668	11.2339	9.89713	10.5696	9.30497	7.798	7.41383	8.47065	8.89434	7.20115	7.24079	5.44401	7.82815	6.13812	9.17965	11.5147	7.97711	7.33574	9.46189	13.0165	12.1342	13.2417	11.6579	11.6055	11.3476	9.99156	11.7813	12.1255	11.429	9.90721	9.69577	6.63744	9.0583	10.2994	6.27992	8.6074	6.89991	4.95817	4.54848
13.3053	9.49352	9.91438	10.3914	12.5457	10.2915	10.7148	9.57649	8.11325	7.76476	7.78255	7.62475	7.38004	8.23581	6.0109	9.9537	8.85181	7.84337	8.5369	8.85825	10.4359	13.9962	10.8399	13.4013	12.7682	12.4445	10.5173	13.5502	11.7813	11.2892	11.429	9.4886	6.37151	8.80737	7.24664	7.14091	6.96253	6.69465	6.07192	6.61089	4.78788
8.3512	9.07469	11.2914	9.68923	10.7335	10.8478	8.74103	8.48203	7.97336	7.34123	5.97588	6.63636	6.54456	8.65458	7.12921	6.13812	7.86827	12.1823	7.69721	7.05892	8.20958	11.7568	13.1049	12.9226	11.5191	11.7453	11.486	9.44408	10.3953	13.2405	10.4352	8.79091	9.28024	7.40329	7.10728	7.69021	6.68949	6.69465	7.7279	6.33543	7.42121
10.4744	10.1916	10.8783	11.5147	9.06075	9.59609	6.62626	9.16607	8.95255	6.07063	6.67076	6.21276	7.79778	7.25868	6.84963	7.29938	9.01573	11.6816	9.23665	7.75097	12.3839	12.3167	11.3253	14.518	11.6579	9.9276	9.41019	10.1284	10.1181	9.61675	13.5823	8.65137	9.69577	8.16915	9.75509	8.51416	6.96253	6.55802	6.48592	7.29952	5.02727
11.6068	11.7273	9.91438	9.82966	10.4547	12.5166	7.47217	8.20842	10.3514	6.77652	8.33844	7.34235	8.07627	5.5836	6.70984	7.29938	8.0322	8.84465	8.11706	8.99667	8.07044	12.0367	13.1049	12.6036	9.8537	12.3046	10.1021	9.17033	10.1181	9.8955	10.4352	10.7444	8.8647	7.40329	7.80407	7.27823	6.1434	6.83127	5.93392	7.29952	3.47121
10.1913	11.1688	11.9799	12.2169	12.8244	9.03979	7.1902	9.30287	8.25313	7.90594	7.36563	8.18955	7.38004	6.00237	6.29048	6.46991	6.39297	9.01153	7.69721	5.67482	12.8014	11.4769	11.1635	12.125	10.964	9.50812	8.44149	12.5921	11.9199	9.19863	10.9321	10.0468	7.89513	9.70087	6.13177	6.0423	6.68949	6.9679	6.34792	4.82044	5.38636
11.1821	9.63313	9.50128	10.3914	8.64256	8.4835	7.04922	11.2182	9.65196	6.35299	5.41999	6.63636	6.26607	8.79417	6.57005	6.96759	7.04866	7.84337	6.85751	8.30461	8.76617	11.057	11.0017	11.3273	10.4088	12.4445	10.2405	9.85469	9.97949	10.3136	9.27573	7.95368	8.58768	8.55208	6.54985	8.10218	6.96253	7.24115	5.24393	7.43725	4.0697
10.3328	10.1916	11.016	13.3402	10.1759	9.59609	6.90823	9.43968	7.83348	6.07063	8.47742	3.95357	6.54456	5.72319	6.15069	6.96759	8.85181	8.84465	8.8168	8.02779	9.04446	10.4972	10.3545	9.25325	9.15978	11.4657	11.3476	11.0865	9.84089	10.5924	10.2696	11.5817	8.31066	9.31794	9.0583	7.14091	7.09905	7.92427	5.79593	7.02407	3.95
9.34202	10.6104	10.7406	10.1105	8.50317	10.0133	10.2919	8.34522	8.5329	7.76476	5.55896	6.49516	7.10155	6.42114	4.7528	7.46528	7.54043	6.50833	6.01782	7.75097	8.07044	11.3369	10.3545	11.3273	12.0743	10.2073	12.3163	9.85469	9.97949	10.3136	11.2634	13.9538	9.14173	9.70087	7.10728	7.27823	9.55641	7.24115	5.93392	4.95817	5.62576
9.20048	9.49352	9.50128	8.285	10.1759	10.0133	6.62626	7.25077	8.5329	8.753	7.64357	6.35396	6.54456	6.28155	7.54857	6.30401	5.73728	9.01153	7.55726	6.22846	7.93129	10.2172	11.3253	13.7203	10.4088	10.3471	13.9769	11.0865	11.0883	11.9861	12.4229	9.62814	10.5268	8.55208	11.4274	6.31695	6.00688	7.37777	6.48592	5.6468	4.42879
10.1913	9.2143	9.08818	10.2509	11.0123	10.1524	7.61315	9.8501	11.1907	7.90594	9.45024	7.34235	6.54456	6.83991	5.73132	7.79707	7.86827	9.01153	6.99746	6.92051	11.9665	9.2375	12.6196	13.2417	11.5191	12.025	12.0395	10.9497	10.2567	11.568	9.44137	7.95368	9.69577	9.06265	8.77958	6.0423	6.1434	4.50864	5.38193	4.82044	5.02727
9.34202	10.1916	12.9438	10.5318	10.5941	10.8478	8.03611	8.48203	10.2115	6.63534	7.36563	7.62475	5.70909	6.56073	6.98942	6.30401	4.75375	7.50961	7.55726	6.64369	8.62702	8.67765	9.86915	7.97694	9.71492	9.3683	8.99503	10.6759	11.0883	11.0105	10.9321	8.51183	8.8647	9.70087	10.87	7.69021	6.27992	6.69465	6.20992	5.6468	5.62576
10.899	11.4481	10.3275	9.54881	10.1759	10.0133	7.75414	8.89245	8.67278	8.47065	6.67076	7.34235	5.84833	5.44401	5.59153	6.8017	4.91767	6.50833	3.63868	5.398	10.0185	9.79735	8.73662	11.3273	10.8252	11.7453	10.9324	9.44408	9.97949	10.7317	11.5947	7.25599	7.89513	8.04151	7.66472	7.27823	6.27992	5.60164	6.62392	5.78453	5.74545
10.4744	7.9578	9.22588	8.70627	11.5699	10.7087	7.89512	7.25077	7.27394	7.76476	9.58921	7.05995	4.73436	8.23581	5.17217	5.97222	5.24552	6.67521	6.57762	6.7821	6.40069	10.3572	7.92768	10.6891	8.74343	12.4445	12.1779	6.84353	10.8111	10.0349	11.7603	8.93044	9.14173	8.04151	7.66472	6.5916	6.55297	6.14814	5.79593	5.78453	6.82273
8.77584	9.07469	7.98659	7.7233	10.8729	10.7087	8.74103	8.89245	7.69359	9.17654	7.5046	6.91875	6.40532	7.25868	7.40878	6.46991	5.08159	7.17585	6.57762	6.36687	7.51386	10.6371	9.0602	12.7631	12.0743	12.5843	10.794	10.6759	9.84089	9.61675	8.11626	8.37229	7.34108	8.16915	6.68921	6.17963	5.87036	5.87489	6.48592	5.37135	5.38636
8.77584	10.75	8.12429	9.97008	9.33954	10.7087	9.44595	8.89245	6.71441	8.18829	6.67076	7.20115	6.12682	8.09622	5.87111	7.79707	7.54043	6.84209	7.13741	6.22846	6.40069	9.37746	7.11873	9.41279	12.907	10.6267	11.9011	10.539	9.42507	10.8711	11.429	7.25599	8.8647	8.16915	8.22215	7.14091	6.1434	7.10452	6.07192	6.05998	5.38636
7.21884	8.09741	8.81278	9.97008	10.0365	8.90072	5.92134	8.89245	8.11325	7.05887	9.45024	6.49516	6.26607	6.28155	5.87111	6.6358	5.24552	7.34273	7.13741	3.87549	10.0185	8.39773	9.22199	9.89141	8.74343	10.7666	9.41019	10.6759	10.3953	11.2892	11.2634	11.3026	10.6653	7.53094	9.61573	7.82753	7.37209	6.01152	5.65793	6.74861	5.26667
8.3512	8.93508	8.39969	11.7956	8.50317	9.45701	9.16398	11.4918	7.13406	7.34123	7.5046	5.64796	7.65853	6.00237	5.59153	6.6358	6.39297	6.00769	6.99746	5.25959	7.09642	8.25776	8.08947	11.9654	10.964	12.4445	10.1021	8.75972	10.8111	11.2892	11.0977	8.79091	10.2498	7.65858	8.91894	7.00358	6.41645	5.60164	7.03791	5.37135	3.95
11.0406	7.9578	9.77668	9.54881	10.5941	9.45701	8.88201	8.07161	8.81266	7.90594	6.67076	6.77756	5.84833	5.86278	4.7528	6.13812	5.57336	6.34145	6.15777	4.56754	7.09642	9.37746	8.08947	11.0082	8.88221	7.83022	10.3789	8.48598	10.2567	10.3136	8.94445	9.4886	9.83428	8.04151	8.36151	9.47543	6.27992	7.24115	5.51993	5.78453	5.02727
9.90821	9.77274	8.39969	9.54881	10.7335	9.87424	6.20331	8.89245	8.5329	6.63534	6.39281	8.18955	6.54456	6.56073	4.89259	6.46991	4.26198	5.50704	5.03817	6.22846	6.81813	8.67765	8.25126	9.41279	11.6579	10.0674	10.1021	10.1284	7.62322	11.568	11.7603	8.79091	8.03364	7.65858	6.82856	5.63033	7.91817	7.37777	5.93392	6.47316	4.30909
9.62512	8.51625	7.84889	9.68923	9.20015	12.2385	8.31808	8.89245	8.67278	7.90594	9.72818	5.78916	6.9623	7.95663	5.73132	7.63117	4.4259	5.17328	6.01782	4.42913	6.67898	7.55795	8.41304	9.41279	6.93923	8.38952	10.2405	9.85469	9.97949	9.05926	9.77264	8.37229	8.17215	7.53094	8.36151	5.08103	8.46425	4.91851	5.38193	5.09589	5.74545
8.91739	8.51625	6.88499	8.285	9.20015	8.34442	8.17709	7.52438	7.69359	7.48241	7.36563	6.63636	5.70909	5.72319	7.54857	7.29938	7.37651	7.00897	4.75827	6.92051	6.53984	7.13807	8.73662	9.41279	8.18829	10.7666	10.794	7.66476	9.14787	10.1742	10.2696	8.65137	10.6653	7.14801	7.66472	7.14091	5.59732	6.01152	4.69194	6.61089	4.42879
7.50193	8.09741	6.88499	8.84669	9.06075	8.90072	6.76725	6.97715	8.5329	7.05887	5.97588	5.93036	5.98758	6.70032	5.59153	7.63117	6.39297	5.0064	4.75827	4.0139	8.34873	6.99811	6.14799	8.93417	6.80044	8.38952	9.2718	11.3603	8.31624	11.2892	9.77264	8.23275	10.2498	7.53094	8.22215	7.27823	5.87036	6.28477	6.62392	3.99408	4.66818
4.9541	7.67858	9.36358	8.285	8.78196	8.34442	7.61315	6.84035	7.55371	7.20005	5.97588	5.93036	5.43059	7.81704	5.73132	5.64043	3.60629	5.34016	5.59797	4.15231	5.56582	6.71818	4.85368	7.8174	7.63315	10.0674	7.4728	9.17033	10.6725	9.47738	7.61935	10.884	8.17215	7.65858	7.52536	6.45428	5.05124	4.91851	4.96794	3.71862	5.74545
7.36038	6.42209	6.05879	7.44245	9.06075	9.73516	7.89512	7.38758	6.99418	7.48241	6.80973	5.78916	4.73436	6.14196	5.17217	5.47454	5.57336	5.67392	5.59797	4.29072	6.53984	5.03864	6.63336	6.22201	8.0495	9.22847	8.71826	10.4022	8.45485	8.78051	11.7603	8.93044	7.75662	7.27565	7.66472	6.86625	6.1434	6.14814	4.13995	4.54499	3.59091
6.7942	7.39936	6.47189	8.70627	8.50317	7.37091	9.72792	6.97715	6.71441	6.63534	7.22665	6.49516	5.84833	5.5836	5.45175	6.30401	5.73728	4.172	4.19848	5.67482	5.14838	7.13807	7.44231	6.54109	8.74343	9.08865	9.13342	7.9385	9.84089	8.78051	7.95062	7.81414	7.34108	8.93501	7.24664	8.23951	6.55297	7.65102	4.96794	4.82044	3.8303
6.7942	6.00326	7.98659	7.7233	9.47894	8.34442	6.76725	7.9348	5.59534	6.49416	7.08768	5.22437	5.98758	5.02524	7.12921	4.81096	5.40944	4.83952	4.75827	4.70595	4.45266	6.2983	5.82442	6.06248	7.49436	9.22847	6.36571	7.80163	8.45485	11.0105	9.607	8.23275	9.55726	7.14801	8.36151	6.72893	5.73384	5.60164	6.20992	7.16179	5.14697
5.2372	7.12014	6.05879	9.82966	9.20015	8.76165	5.92134	6.84035	7.41383	7.48241	6.53178	6.07156	4.45587	4.74606	4.7528	5.97222	6.06513	5.50704	4.33843	4.42913	5.98326	5.59848	5.50084	7.33879	8.18829	5.45319	7.05764	7.25415	7.20741	8.22302	10.6008	7.53506	9.97279	6.63744	8.36151	5.63033	6.1434	5.73827	4.96794	5.37135	3.8303
7.92657	8.23702	6.19649	8.00415	7.66679	7.64906	8.03611	8.34522	7.27394	8.04712	6.25383	6.21276	6.54456	7.39827	4.89259	6.6358	5.40944	4.33888	4.89822	5.12118	5.28753	3.77898	6.79515	5.58386	5.13503	6.85144	6.78087	7.39102	7.48462	9.8955	9.27573	8.23275	9.00322	7.14801	7.386	6.72893	4.36864	6.42139	6.20992	5.92225	3.23182
5.66183	6.70131	8.26199	8.98711	6.83041	7.64906	7.75414	6.29312	5.87511	7.90594	8.33844	7.48355	6.68381	6.28155	6.0109	5.80633	4.75375	3.17072	4.89822	3.46026	4.17437	4.33883	4.69189	7.8174	6.80044	6.43197	5.81217	5.88544	9.42507	7.94427	11.5947	8.09322	9.00322	7.40329	7.52536	7.14091	5.59732	4.91851	5.65793	6.05998	4.66818
4.67101	5.44481	5.23259	6.03822	7.52739	9.03979	6.90823	6.56673	7.27394	5.08239	7.36563	5.64796	7.65853	4.74606	4.47323	6.30401	4.09806	5.50704	4.33843	4.29072	5.14838	4.47879	4.20652	5.7434	5.4126	5.73284	7.4728	7.66476	6.9302	7.94427	11.429	7.81414	9.14173	7.53094	6.68921	4.80638	6.82601	5.05514	5.38193	4.95817	4.54848
5.09565	6.5617	5.37029	5.89779	6.55162	6.95369	7.47217	7.11396	6.85429	7.48241	6.67076	5.78916	4.73436	5.5836	5.03238	2.82022	4.4259	3.83824	4.47838	3.87549	3.47864	4.33883	5.33905	5.42432	7.07801	6.29214	7.19603	7.11727	7.62322	8.91989	8.77881	7.53506	7.34108	6.12686	5.85306	7.27823	6.00688	5.32839	5.10593	6.74861	4.42879
5.09565	5.58442	4.95719	6.74034	6.83041	6.67554	6.76725	6.84035	5.59534	5.22357	7.08768	6.07156	7.65853	7.11909	5.87111	4.97685	4.26198	5.67392	3.91858	3.87549	3.33949	6.71818	4.36831	5.7434	3.88597	6.57179	6.36571	5.20109	5.68276	8.91989	9.77264	8.23275	6.78704	6.63744	8.64022	7.00358	5.87036	5.19177	4.82994	5.23362	5.62576
4.38792	3.9091	5.50799	5.05525	9.20015	7.09276	8.17709	7.798	5.59534	6.49416	6.9487	5.93036	6.68381	6.9795	6.98942	5.14275	4.91767	3.83824	5.31807	4.29072	2.50462	2.79924	3.074	6.54109	5.27381	4.47441	5.67379	6.84353	7.48462	9.05926	8.61318	7.53506	8.31066	8.67972	8.22215	5.90498	5.32428	6.14814	3.86395	6.47316	4.54848
5.66183	5.58442	6.60959	7.02118	6.13343	7.9272	6.90823	5.60908	8.11325	5.50592	7.5046	5.22437	4.73436	4.1877	4.7528	3.81559	5.40944	4.33888	3.63868	2.21456	4.03522	3.63901	5.17726	4.78616	4.30232	6.15232	6.91925	6.43292	6.23718	7.94427	7.61935	6.5583	8.72619	7.91387	5.7137	6.86625	6.55297	6.69465	5.51993	5.92225	7.06212
2.97246	4.32793	5.64569	6.03822	7.94558	6.25832	7.33118	6.97715	5.59534	8.04712	6.80973	6.49516	5.29135	7.25868	5.03238	5.80633	3.93414	4.67264	4.61833	4.98277	3.61778	6.57822	4.85368	6.54109	4.44111	6.57179	5.67379	8.75972	6.9302	8.36239	8.77881	9.34906	9.00322	7.40329	6.82856	5.63033	5.4608	4.23539	6.07192	4.54499	5.50606
4.52947	4.88637	4.68179	7.02118	7.80619	6.95369	7.47217	6.56673	5.31557	5.6471	7.36563	6.21276	4.03813	4.04811	4.19365	6.30401	4.58983	4.172	3.63868	3.32185	3.75693	5.1786	4.36831	3.66939	4.57989	4.75406	4.98186	5.88544	8.73205	10.1742	7.61935	8.51183	6.09448	7.40329	6.68921	5.08103	4.91472	6.28477	6.34792	5.37135	5.86515
2.83092	4.32793	4.26869	4.91483	5.71524	7.23183	4.65248	6.42993	5.73523	8.04712	5.97588	5.50676	6.40532	6.14196	6.29048	5.47454	5.90121	4.67264	5.03817	3.73708	3.47864	3.91894	4.04473	5.42432	4.30232	4.19476	4.15155	5.88544	6.37578	7.24741	7.95062	6.69783	5.26342	8.04151	7.10728	5.493	6.27992	7.24115	5.51993	6.47316	4.54848
4.67101	4.60715	3.99329	4.7744	5.15766	7.37091	9.44595	5.74589	7.41383	6.35299	5.83691	4.09477	6.40532	6.42114	5.59153	6.30401	6.39297	3.67136	3.77863	4.42913	4.03522	3.07917	2.91221	4.46709	3.88597	4.61424	6.36571	5.20109	4.98974	9.338	7.12243	7.6746	5.40193	7.40329	8.08279	5.08103	6.1434	6.28477	6.20992	4.40726	5.86515
4.9541	3.9091	4.54409	3.93186	5.43645	5.98017	6.06233	6.56673	6.01499	5.92945	6.25383	4.80077	5.56984	2.93139	5.45175	5.30864	4.75375	4.172	4.05853	4.70595	2.92206	3.91894	3.55937	4.46709	4.44111	4.89389	4.70509	4.24299	5.40556	5.7143	7.78499	6.27922	8.31066	7.02036	8.08279	6.45428	6.55297	6.55802	4.96794	5.50907	6.22424
3.53865	3.76949	3.71789	5.05525	4.87887	6.39739	7.04922	5.74589	5.87511	4.94121	6.39281	7.34235	6.82305	6.00237	6.0109	6.30401	3.27845	5.0064	4.75827	2.90661	3.0612	3.49905	4.5301	3.98847	3.05326	5.17354	5.39702	4.37986	3.88091	7.38678	7.12243	7.53506	5.81746	6.38215	4.87755	5.493	6.96253	5.32839	6.62392	6.05998	4.54848
3.53865	3.07143	3.44249	4.7744	4.60007	6.95369	5.49839	5.8827	6.71441	5.22357	5.28101	6.63636	5.29135	6.00237	5.45175	5.64043	3.60629	3.83824	3.35878	4.15231	3.33949	3.77898	4.20652	3.98847	3.05326	5.03371	5.12025	4.10612	6.37578	5.01744	4.96914	7.6746	5.67895	6.50979	5.85306	4.80638	6.55297	4.91851	5.10593	3.71862	4.18939
2.40628	3.21104	2.8917	3.93186	5.99404	6.11924	6.48528	5.74589	6.71441	6.63534	5.41999	6.35396	5.98758	7.53786	6.70984	5.80633	6.72082	5.34016	4.75827	3.32185	4.45266	3.63901	3.55937	3.35032	3.19204	3.35581	3.87478	3.55864	6.65299	6.55054	8.77881	8.93044	5.81746	6.63744	5.57434	6.17963	5.32428	6.83127	6.76191	5.92225	5.26667
3.3971	3.07143	2.0655	4.7744	3.6243	5.00665	4.93445	6.29312	4.47627	5.92945	6.11486	4.23597	3.48115	5.02524	4.47323	6.6358	4.26198	3.67136	3.49873	4.15231	4.17437	4.19886	3.88294	3.82893	5.55138	3.63546	2.07578	3.83238	5.26695	6.68991	4.96914	5.58153	5.95597	5.36101	6.41049	7.55288	6.1434	4.91851	3.86395	5.37135	4.30909
2.12319	4.04871	4.26869	3.93186	4.60007	3.61592	5.49839	6.01951	4.33639	4.80003	5.00307	5.78916	5.84833	5.86278	4.33344	5.47454	3.27845	4.50576	3.07888	4.42913	3.47864	3.77898	2.42684	3.50985	3.05326	2.51686	3.7364	4.92734	4.01952	6.55054	6.9568	5.16291	6.78704	7.27565	6.82856	5.63033	6.1434	5.32839	3.58795	5.09589	5.50606
3.53865	2.93182	3.71789	3.51059	4.18189	4.86758	3.80658	5.06186	4.61616	6.35299	5.83691	5.36557	5.70909	4.60647	4.61302	5.64043	3.11453	4.50576	3.77863	4.84436	2.64376	4.61875	3.55937	3.82893	3.19204	3.07616	1.79901	4.79047	3.18789	5.99305	5.13478	5.30245	6.51002	5.87158	5.15626	6.31695	6.41645	6.42139	6.07192	4.1318	5.26667
1.98164	2.09416	2.4786	2.66805	4.18189	4.31129	4.22953	6.42993	4.75604	3.95297	4.03025	5.08317	4.17738	5.72319	5.31196	4.14738	3.27845	3.67136	3.49873	4.56754	2.92206	2.9392	3.39758	2.71216	3.33083	3.91511	1.93739	2.73741	3.6037	4.45994	5.63169	5.58153	6.51002	6.89272	6.13177	4.25708	6.1434	6.28477	5.79593	5.50907	5.26667
1.98164	1.39611	3.16709	3.93186	2.92732	5.00665	4.22953	4.51463	3.63697	4.3765	5.83691	4.94197	5.1521	4.04811	4.19365	4.14738	5.73728	4.83952	4.05853	3.46026	3.0612	3.91894	2.91221	3.03124	3.19204	3.21598	2.7677	2.73741	3.04929	4.1812	6.29424	5.72107	4.9864	4.59515	3.3446	3.98243	5.73384	3.96214	4.82994	4.40726	3.8303
2.83092	2.09416	1.6524	4.63398	4.04249	4.45036	2.96067	3.83059	4.75604	3.24708	4.58614	5.08317	5.98758	5.30442	3.49471	5.30864	6.22905	4.50576	2.93893	4.0139	2.64376	2.79924	1.61789	1.43585	2.22055	2.93633	2.35255	3.2849	3.4651	3.76308	7.61935	4.88384	4.57086	4.72279	5.85306	3.02115	6.00688	4.91851	4.69194	4.68271	2.87273
1.13237	2.51299	2.754	1.82551	1.95155	3.47684	3.38362	4.51463	4.19651	2.68237	3.47435	4.80077	5.98758	4.32729	6.15069	5.30864	4.58983	4.83952	4.61833	2.07615	3.33949	3.49905	1.94147	2.23354	2.77569	2.65668	2.7677	2.05306	3.4651	4.45994	6.12861	5.44199	4.29384	5.74393	5.29562	3.8451	4.23212	4.23539	4.69194	5.09589	3.59091
1.69855	1.95455	1.6524	2.10635	2.78792	2.92055	2.96067	4.51463	4.19651	4.09415	4.72512	4.80077	5.70909	5.30442	4.33344	4.64506	4.09806	3.67136	3.21883	3.73708	3.20035	2.9392	2.26505	3.50985	2.77569	2.09738	2.49093	2.87428	3.3265	4.32057	4.63786	5.02338	4.01682	5.99922	5.0169	4.66905	4.7782	4.23539	3.72595	4.68271	2.99242
1.557	1.67533	2.2032	2.24678	3.34551	1.52981	2.53772	4.10421	4.33639	3.1059	3.89127	5.50676	5.56984	5.44401	5.59153	5.64043	3.44237	4.67264	3.63868	2.7682	2.78291	2.23939	3.72115	1.59539	2.08177	1.53808	2.07578	1.64245	2.77208	3.6237	3.97531	4.46522	4.70937	4.4675	5.85306	3.8451	3.54952	3.96214	3.58795	5.23362	2.99242
1.557	1.81494	1.9278	2.3872	3.4849	3.61592	2.6787	3.00975	3.07744	2.40002	3.1964	5.22437	3.20266	5.16483	3.6345	4.64506	3.27845	5.17328	3.21883	3.73708	4.31351	3.07917	2.42684	2.39308	1.8042	0.978777	1.52224	1.50558	2.07906	2.36934	5.96297	3.76753	5.26342	6.25451	4.18075	3.57045	4.64168	3.82551	3.86395	4.82044	2.39394
0.990821	0.837663	2.2032	1.68508	3.06672	3.1987	2.11476	3.83059	4.33639	2.40002	4.58614	3.67118	3.48115	3.90852	4.7528	4.97685	3.27845	3.00384	3.07888	2.7682	2.36547	2.9392	1.94147	3.50985	0.971492	1.1186	1.79901	1.64245	2.63348	3.20558	4.63786	3.34892	2.63171	4.21222	4.73819	3.43313	4.36864	3.27901	3.72595	3.02999	2.87273
0.990821	1.2565	1.377	2.80847	3.34551	1.94703	2.96067	1.9153	3.07744	1.97648	4.16922	3.81238	3.6204	3.76893	5.03238	6.30401	4.4259	3.3376	4.05853	3.46026	2.36547	3.07917	3.074	2.23354	1.38785	1.25843	1.38385	0.958095	2.07906	2.64809	4.30659	2.23261	2.77022	3.70165	3.90204	3.15848	2.32084	3.55226	3.58795	3.30544	2.39394
1.13237	0.837663	0.963898	1.68508	2.23034	1.66888	2.25575	3.00975	1.81849	2.96473	2.91846	3.52998	5.01286	3.90852	3.49471	2.82022	4.58983	3.17072	3.35878	3.46026	1.80889	3.21913	2.42684	1.11677	1.66541	1.53808	1.24547	1.50558	1.66325	2.22997	3.80967	3.06984	4.01682	4.08458	5.57434	3.2958	4.7782	2.59588	2.20797	2.89226	2.15455
0.566183	0.837663	1.6524	0.982966	1.53336	1.80796	1.8328	2.73614	2.37802	2.96473	3.33538	1.97679	4.73436	4.46688	3.21513	4.14738	2.29491	4.33888	1.95929	2.21456	2.08718	1.81951	2.91221	2.71216	1.8042	1.53808	0.830311	1.77932	1.80185	3.34496	3.14712	3.76753	4.57086	4.59515	3.62332	2.47185	4.50516	3.82551	2.20797	2.75454	2.27424
0.566183	0.837663	0.688499	1.82551	2.09094	2.08611	1.55083	2.87295	2.23814	1.97648	2.50153	2.68278	4.59512	5.44401	4.05386	3.15201	5.08159	4.33888	2.65904	3.73708	1.80889	3.63901	2.26505	0.638155	1.38785	0.978777	0.830311	1.09497	1.94046	2.0906	2.98148	3.34892	3.32426	2.93579	3.48396	3.15848	3.68604	3.82551	3.72595	2.89226	2.03485
0.424637	0.837663	1.2393	1.68508	2.09094	2.08611	1.97378	2.0521	2.93755	1.69413	2.77948	3.52998	4.03813	3.48975	4.47323	2.32253	4.4259	3.50448	2.79899	2.49138	2.50462	1.25966	2.42684	1.27631	1.11028	0.838952	1.24547	0.821224	1.24744	3.06621	2.48457	2.09307	2.07767	3.70165	4.32011	3.98243	2.45736	2.73251	1.93198	2.75454	2.03485
0.707729	0.558442	0.550799	1.54466	2.23034	1.52981	1.40984	1.64168	1.25895	2.11766	2.77948	3.67118	3.89889	3.90852	4.33344	4.14738	2.29491	3.17072	3.21883	2.07615	2.92206	2.9392	2.58863	1.59539	0.971492	1.1186	1.24547	1.09497	1.24744	1.25436	2.31893	3.76753	2.07767	2.16993	3.3446	2.47185	2.59388	4.37201	1.79398	1.65272	1.67576
0.849275	0.698053	1.2393	2.52763	0.975773	1.11259	1.12787	1.23126	2.65779	2.11766	2.36256	1.83559	4.59512	3.48975	3.49471	2.98611	2.45884	2.67008	3.21883	3.87549	2.08718	2.09943	3.23579	2.39308	0.555138	1.39825	0.691925	0.410612	0.69302	1.67248	2.48457	2.09307	2.35469	2.6805	2.36909	2.60918	2.45736	1.77613	0.827989	2.75454	1.67576
0.707729	0.837663	0.550799	1.40424	0.836377	0.695369	1.69181	2.32572	2.09825	3.67061	2.50153	2.11799	2.78492	4.1877	3.35492	2.15664	2.78668	1.6688	2.65904	3.73708	3.33949	3.21913	1.77968	0.797694	0.277569	1.39825	0.27677	1.09497	0.415812	1.11499	1.82202	2.23261	2.63171	2.42522	3.20524	3.2958	3.27648	2.18601	1.65598	2.89226	1.07727
0.707729	0.698053	0.1377	0.982966	0.975773	0.973516	1.26886	1.64168	1.95837	1.83531	2.36256	3.81238	2.78492	3.48975	2.65598	2.98611	2.13099	3.67136	1.25954	1.3841	1.94804	2.09943	3.23579	0.797694	0.416354	1.1186	0.968696	0.958095	1.10883	2.36934	2.48457	3.62799	2.90873	2.16993	2.78717	1.6479	1.77476	2.59588	1.37998	2.34136	1.31667
1.27391	0.418832	0.963898	1.26381	1.53336	0.834442	0.845906	1.64168	1.25895	1.2706	2.50153	3.67118	1.8102	3.90852	3.21513	2.48843	2.78668	2.67008	2.93893	0.692051	0.974019	1.53958	1.29431	1.27631	0.832707	0.978777	0.691925	0.410612	0.970228	2.50872	2.15329	2.79076	1.52362	2.29757	3.20524	2.33453	2.0478	2.04938	2.20797	1.515	1.43636
0.424637	0.418832	1.2393	0.842542	1.39396	1.52981	1.12787	1.77849	1.39884	1.55295	1.52871	1.69439	2.50643	3.62934	3.6345	2.98611	3.11453	2.5032	2.23919	1.3841	1.5306	1.95947	2.10326	1.11677	0.832707	0.419476	0.27677	0.821224	0.831624	1.11499	1.65638	1.39538	1.38511	2.55286	2.36909	2.47185	1.77476	2.32263	1.65598	2.61681	1.19697
0.424637	0.418832	0.550799	0.280847	0.696981	1.39074	0.98689	1.09446	1.6786	2.54119	2.08461	2.25919	2.78492	2.7918	2.09683	2.98611	1.96707	3.00384	1.11959	1.3841	2.50462	1.81951	1.29431	0.638155	0.693923	1.1186	0.691925	0.547483	1.10883	0.836239	0.82819	0.697691	1.52362	2.29757	2.22974	1.92255	2.59388	1.36625	1.65598	1.515	1.07727
0.424637	0.279221	0.550799	0.280847	0.418189	0.834442	0	1.77849	1.53872	1.41177	1.80666	2.40038	2.78492	2.7918	2.51619	3.15201	3.60629	1.83568	2.79899	1.79933	1.94804	2.65928	1.29431	0.797694	0.832707	0.559301	0.55354	0.410612	0.415812	0.836239	1.98766	1.67446	1.80064	0.893501	1.81166	1.0986	1.3652	1.50288	1.10399	1.65272	1.07727
0.566183	0.279221	0.2754	0.421271	0.418189	0.695369	0.422953	0.410421	0.559534	1.12942	1.66769	1.69439	2.64567	3.90852	2.93556	2.48843	1.96707	3.50448	1.11959	1.52251	1.94804	1.1197	0.647157	1.11677	0.693923	0.419476	0.830311	1.09497	0.554416	1.53311	1.98766	1.53492	3.32426	1.14879	2.36909	1.51058	1.3652	1.77613	0.965988	1.10181	1.19697
0.141546	0.698053	0.413099	0.702118	0.557585	0.278147	0.563937	0.547228	1.25895	0.423532	1.66769	1.41199	1.53171	2.37303	3.07534	2.48843	1.4753	2.00256	1.53944	2.07615	1.5306	1.25966	1.29431	0.638155	0.277569	0.699127	0.691925	0.410612	0.831624	0.557493	1.15947	0.837229	0.831066	1.40407	1.95102	1.51058	1.09216	1.77613	1.10399	0.826361	0.718182
0	0.279221	0.550799	0.561695	0.418189	0.695369	0.422953	0.410421	0.559534	1.12942	0.972818	0.847194	2.50643	1.95426	1.67746	2.98611	1.80315	1.33504	1.25954	1.3841	0.556582	1.53958	1.13253	1.11677	0.555138	0.699127	0	0.136871	0.138604	0.557493	1.15947	1.814	1.2466	1.65936	1.95102	1.0986	1.22868	1.6395	0.827989	1.10181	1.07727
0.141546	0.418832	0.2754	0.280847	0.278792	0.695369	0.704922	0.547228	1.25895	1.41177	0.972818	0.847194	1.8102	1.81467	2.23661	1.82485	2.62276	1.83568	1.95929	1.3841	0.695728	1.1197	0.647157	0.319078	0.555138	0.139825	0.27677	0	0.554416	0.278746	0.496914	1.11631	0.415533	1.14879	0.975509	0.961276	1.22868	1.093	0.965988	1.37727	0.718182
0.283092	0.418832	0.2754	0.421271	0.278792	0.695369	0.845906	1.36807	0.699418	0.423532	0.833844	1.27079	2.36718	2.09385	1.39788	1.82485	1.31138	1.50192	1.39949	0.553641	1.39146	1.25966	0.970736	1.11677	0.277569	0.419476	0.138385	0.136871	0.831624	1.11499	0.82819	1.39538	0.415533	0.510572	1.11487	1.23593	1.22868	1.77613	1.24198	1.10181	0.598485
0	0.418832	0.2754	0.842542	0.139396	0.556295	1.26886	0.684035	0.699418	0.705887	1.52871	1.41199	2.08869	1.11672	1.53767	2.98611	2.13099	1.16816	0.559797	1.10728	0.974019	1.1197	0.808947	0.478616	0.277569	0	0	0.136871	0.277208	0.41812	0.496914	0.837229	0.969577	1.02114	0.975509	0.823951	1.50172	0.409876	1.10399	0.964088	0.718182
0	0.418832	0.1377	0.280847	0.557585	0.417221	0.140984	1.64168	0.559534	0.705887	0.555896	1.55319	2.36718	0.97713	1.67746	2.32253	1.31138	1.33504	0.559797	0.968872	1.25231	0.699811	1.4561	1.11677	0.555138	0.419476	0.138385	0.136871	0.138604	0.557493	0.662552	0.418615	0.415533	0.382929	0.557434	0.823951	0.682601	1.093	0.689991	1.515	0.957576
0.141546	0.139611	0.2754	0.280847	0.278792	0.556295	0.422953	0.273614	0.699418	0.847065	0.833844	0.988394	1.25321	1.53549	1.39788	2.48843	0.983534	1.83568	0.699746	0.415231	1.11316	0.279924	0.647157	0.478616	0.555138	0	0	0.273741	0.138604	0.278746	0.165638	0.418615	0.554044	0.638215	1.11487	0.411975	0.955641	1.093	0.965988	0.41318	0.718182
0	0	0.1377	0.140424	0	0.278147	0.563937	0.273614	0.699418	0.423532	0.69487	1.12959	1.53171	1.3959	1.67746	1.82485	0.819612	1.6688	0.979645	0.692051	0.278291	0.419886	0.647157	0.159539	0.138785	0	0.138385	0.136871	0.277208	0.696866	0.331276	0.279076	0.831066	0.893501	0.278717	0.686625	0.955641	1.22963	0.275996	0.275454	0.239394
0.141546	0.279221	0.1377	0	0.139396	0.417221	0.281969	0.547228	0.279767	0.282355	0.555896	0.988394	1.25321	1.81467	1.11831	1.32716	0.983534	0.834401	0.979645	0.27682	1.25231	0.279924	0.323579	0.319078	0.277569	0.419476	0.138385	0	0	0.41812	0.331276	0.976767	0.277022	0.638215	0.557434	0.27465	0.682601	0.409876	0.275996	0.688634	0.359091
0	0.279221	0	0.280847	0.139396	0.139074	0.281969	0.410421	0.139884	0.847065	0.277948	0.988394	0.69623	1.53549	1.39788	1.16127	0.983534	0.834401	0.699746	0.553641	0.974019	0.419886	0.323579	0.478616	0.138785	0	0	0.273741	0.138604	0.278746	0.496914	0.418615	0.415533	0.510572	0.418075	0.823951	0.955641	0.683127	0.689991	0.688634	0.359091
0.424637	0	0.1377	0.140424	0	0.278147	0.140984	0.273614	0.419651	0.56471	0.555896	0.847194	1.11397	2.09385	1.95704	1.99074	0.819612	0.834401	0.559797	0.553641	0.278291	0.839773	0.485368	0.319078	0.277569	0	0.138385	0	0	0.278746	1.15947	0.558153	0.415533	0.382929	0.418075	0.411975	0.682601	0.683127	0.413995	0.137727	0.359091
0	0.139611	0	0	0.278792	0.417221	0.140984	0.410421	0	0.141177	0.555896	0.141199	1.11397	0.83754	1.39788	1.32716	1.14746	1.16816	0.559797	0.553641	0.278291	0.559848	0.161789	0.319078	0	0.139825	0	0.273741	0	0	0.993828	0.697691	0.415533	0.255286	0.278717	1.0986	0.819121	0.273251	0.137998	0.688634	0.119697
0	0.418832	0	0	0	0.278147	0.140984	0.410421	0.559534	0.705887	0.277948	0.423597	0.835476	0.55836	0.978519	1.16127	1.4753	0.834401	0.559797	0.27682	0.834873	0.139962	0.647157	0.159539	0.138785	0	0.138385	0	0	0.557493	0.496914	0.697691	0.415533	0.382929	0.139358	0.961276	0.54608	0.546502	0.137998	0.826361	0.478788
0	0.139611	0	0.421271	0.139396	0.278147	0	0.136807	0.139884	0.705887	0.277948	0.564796	0.417738	0.69795	0.139788	1.16127	0.655689	0.834401	0.839696	0.415231	0	0.279924	0.323579	0.159539	0	0	0.27677	0	0.138604	0	0.165638	0.558153	0.277022	0.255286	0.557434	0.27465	0.682601	0.136625	0.275996	0.41318	0.359091
0.141546	0	0	0	0	0.278147	0.140984	0.410421	0.419651	0.282355	0.416922	0.423597	0.556984	0.27918	0.698942	0.497685	0.819612	0.667521	0.419848	0.13841	0.278291	0.839773	0.485368	0.159539	0	0	0	0.136871	0	0	0.496914	0.279076	0.692555	0.510572	0.696792	0.5493	0.54608	0.273251	0.137998	0.275454	0.239394
0	0	0.1377	0	0.139396	0.139074	0.140984	0.273614	0.279767	0.141177	0.138974	0.282398	0.974722	0.27918	0.419365	1.32716	0.819612	0.33376	0.279899	0.692051	0	0	0.323579	0	0.277569	0	0	0	0.277208	0.278746	0.165638	0	0	0.382929	0.278717	0.27465	0.40956	0.136625	0.275996	0.41318	0
0	0	0	0	0.139396	0	0.140984	0.273614	0.139884	0.141177	0.138974	0.141199	0.278492	0.55836	1.11831	0.829475	0.327845	0.834401	0.419848	0	0.695728	0.419886	0	0.319078	0.138785	0.139825	0.27677	0.136871	0.277208	0.139373	0.165638	0.279076	0.138511	0.127643	0.139358	0.5493	0	0.409876	0.137998	0	0.119697
0.141546	0	0	0	0	0	0	0.136807	0.279767	0.282355	0.138974	0.141199	0.417738	0.83754	0.279577	0.165895	0.491767	1.00128	0.139949	0.13841	0.556582	0.139962	0	0	0.138785	0.139825	0	0	0	0	0.165638	0	0	0	0.557434	0.137325	0.27304	0	0	0.550907	0.119697
0	0.139611	0	0.140424	0	0	0.422953	0	0.279767	0.141177	0.138974	0.282398	0.835476	0.55836	0.83873	0.497685	0.655689	0.50064	0.279899	0.27682	0	0.559848	0.161789	0	0.138785	0	0	0	0	0	0.165638	0.139538	0	0.127643	0.418075	0	0.13652	0.136625	0	0.137727	0.119697
0	0	0	0	0.139396	0.139074	0	0.136807	0.139884	0	0.277948	0.141199	0.278492	0.55836	0.559153	0.497685	0.163922	0.834401	0.139949	0	0	0.559848	0.485368	0	0	0	0	0	0.277208	0	0.165638	0	0	0.127643	0.418075	0.411975	0.13652	0.136625	0.137998	0.275454	0
0	0	0	0	0	0.139074	0	0	0.279767	0	0.277948	0.423597	0.139246	0.13959	0.698942	0.165895	0.327845	0.667521	0.279899	0	0	0.419886	0.323579	0	0	0	0	0	0	0	0	0.279076	0	0	0	0.137325	0	0.136625	0.137998	0.41318	0.478788
0	0	0	0	0	0	0	0	0.279767	0.141177	0.138974	0	0.278492	0.13959	0.698942	0.33179	0.327845	0.50064	0.139949	0.13841	0.139146	0.139962	0.161789	0.159539	0	0	0	0	0	0.139373	0.165638	0	0.138511	0	0.139358	0.27465	0.27304	0.136625	0.137998	0	0.239394
0	0	0	0	0.139396	0	0	0	0.139884	0	0	0.423597	0.139246	0.13959	0.698942	0.829475	0.491767	0.16688	0.139949	0.13841	0.278291	0.139962	0	0.159539	0	0.139825	0	0	0	0	0	0	0.277022	0	0	0	0.13652	0	0.275996	0.137727	0
0	0	0.1377	0.280847	0.139396	0.278147	0	0	0.419651	0.141177	0	0	0.139246	0.41877	0.279577	0.165895	0.163922	0.16688	0.139949	0.13841	0.278291	0.279924	0	0	0.138785	0	0	0	0.138604	0.278746	0.331276	0.139538	0.277022	0.127643	0	0.137325	0.13652	0.409876	0	0.275454	0
0	0	0	0	0	0	0.140984	0	0.419651	0	0	0.141199	0.139246	0.13959	0.419365	0	0	0.33376	0.139949	0	0.278291	0.139962	0.161789	0	0	0	0	0	0	0	0	0	0	0	0.139358	0	0	0.136625	0	0.137727	0
0	0	0	0	0	0.139074	0.140984	0.273614	0.139884	0	0	0.282398	0	0.27918	0	1.16127	0.163922	0.33376	0	0.27682	0.278291	0.139962	0.161789	0.159539	0.138785	0	0	0.136871	0	0	0	0	0	0.255286	0.278717	0	0	0	0	0	0
0	0	0	0	0	0	0	0.136807	0	0	0	0.141199	0.139246	0.41877	0.419365	0.497685	0.163922	0.50064	0.279899	0	0.278291	0.419886	0	0	0	0	0	0	0	0	0	0	0	0	0	0.137325	0.13652	0	0.137998	0	0
0	0	0	0	0	0	0	0	0	0.141177	0	0	0.278492	0.13959	0	0.165895	0.163922	0.16688	0	0	0	0.139962	0	0.159539	0	0	0	0	0	0	0	0	0.415533	0	0.139358	0	0.13652	0	0	0	0.119697
0	0	0	0	0	0	0	0	0	0	0	0	0	0	0.279577	0	0	0.50064	0.279899	0	0.139146	0.139962	0	0.159539	0	0	0	0	0	0	0	0.139538	0.138511	0.255286	0.139358	0.137325	0	0.273251	0	0	0
0	0	0	0	0	0	0	0	0.139884	0	0.138974	0	0	0.41877	0	0.33179	0.163922	0.50064	0.139949	0	0.139146	0.279924	0	0	0	0	0	0	0	0	0	0	0	0	0	0	0	0	0	0	0
0	0	0	0	0	0	0	0.136807	0	0	0	0	0	0	0	0.497685	0	0.16688	0	0	0	0	0	0.159539	0	0	0	0	0	0	0	0	0	0.127643	0	0.137325	0	0	0.137998	0	0
0	0	0	0	0	0	0	0	0	0	0.138974	0	0.278492	0.41877	0	0.165895	0.163922	0.16688	0	0	0	0.139962	0.161789	0.319078	0	0	0	0.136871	0	0	0	0	0	0	0.278717	0	0.27304	0	0.137998	0	0
0	0	0	0	0	0	0	0.136807	0	0.141177	0	0	0	0.13959	0	0.165895	0.163922	0	0	0	0.139146	0.139962	0	0	0	0	0	0	0	0	0	0	0	0	0	0	0	0	0	0	0
0	0	0	0	0	0	0.140984	0	0	0	0	0	0.139246	0.13959	0.419365	0.165895	0.163922	0.16688	0.139949	0	0	0.139962	0	0	0	0	0	0	0	0	0	0.139538	0	0.127643	0	0	0	0	0	0	0
0	0	0	0	0	0	0	0	0.139884	0	0	0.141199	0	0	0	0	0	0	0	0	0	0	0	0	0	0	0	0	0	0	0	0	0	0	0.139358	0	0	0	0	0	0.119697
0	0	0	0	0	0	0	0	0	0.141177	0	0	0	0	0	0	0	0	0	0	0	0	0	0	0	0	0	0	0	0	0	0.139538	0	0	0	0.137325	0	0.136625	0.137998	0	0
0.141546	0	0	0.140424	0	0	0	0	0	0.141177	0	0	0	0.13959	0	0	0.163922	0	0	0	0	0.139962	0	0	0	0	0	0	0	0	0	0	0	0	0	0	0	0	0	0	0
0	0	0	0	0	0	0	0	0	0	0	0	0.139246	0	0	0	0	0	0	0.13841	0	0	0	0	0	0	0	0	0	0	0	0.139538	0	0	0	0	0	0	0	0	0.119697
0	0	0	0	0	0	0	0	0	0	0	0	0	0	0.139788	0	0	0	0.139949	0	0	0	0	0	0	0	0	0	0	0	0	0	0	0	0	0	0	0	0	0	0
0	0	0	0	0	0	0	0	0	0	0	0	0.139246	0	0	0	0	0	0	0	0.139146	0.139962	0	0	0	0	0	0	0	0	0	0	0	0	0	0	0	0	0	0	0
0	0	0	0	0	0	0	0	0	0	0	0	0	0.13959	0	0	0	0	0	0	0	0	0	0	0	0	0	0	0	0	0	0	0	0	0.139358	0	0	0	0	0	0
0	0	0	0	0	0	0	0	0	0	0	0	0	0	0	0	0	0	0	0	0	0	0	0	0	0	0	0	0.138604	0	0	0	0	0	0	0	0	0	0	0	0
0	0	0	0	0	0	0	0	0	0	0	0	0	0	0	0	0.163922	0	0	0	0	0	0	0	0	0	0	0	0	0	0	0	0	0	0	0	0	0	0	0	0
0	0	0	0	0	0	0	0	0	0	0.138974	0	0	0	0	0	0	0.16688	0	0	0	0	0	0	0	0	0	0	0	0	0	0	0	0	0	0	0	0	0	0	0
0	0	0	0	0	0	0	0	0	0	0	0	0	0.13959	0	0	0	0	0	0	0	0	0	0	0	0	0	0	0	0	0	0.139538	0	0	0	0	0	0	0	0	0
0	0	0	0	0	0	0	0	0	0	0	0	0	0	0	0	0	0	0	0	0	0	0	0	0	0	0	0	0	0	0	0	0	0	0	0	0	0	0	0	0
0	0	0	0	0	0	0	0	0	0	0	0	0	0	0	0	0.163922	0	0	0	0	0	0	0	0	0	0	0	0	0	0	0	0	0	0	0	0	0	0	0	0
0	0	0	0	0	0	0	0	0	0	0	0	0	0	0	0	0.163922	0	0	0	0	0	0	0	0	0	0	0	0	0	0	0	0	0	0	0	0	0	0	0	0
0	0	0	0	0	0	0	0	0	0	0	0	0	0	0	0	0	0	0	0	0.139146	0	0	0	0	0	0	0	0	0	0	0	0	0	0	0	0	0	0	0	0
0	0	0	0	0	0	0	0	0	0	0	0	0	0	0	0	0	0	0	0	0	0	0	0	0	0	0	0	0	0	0	0	0	0	0	0	0	0	0	0	0
0	0	0	0	0	0	0	0	0	0	0	0	0	0	0	0	0	0	0	0	0	0	0	0	0	0	0	0	0	0	0	0	0	0	0	0	0	0	0	0	0
0	0	0	0	0	0	0	0	0	0	0	0	0	0	0	0	0	0	0	0	0	0	0	0	0	0	0	0	0	0	0	0	0	0	0	0	0	0	0	0	0
0	0	0	0	0	0	0	0	0	0	0	0	0	0	0	0	0	0	0	0	0	0	0	0	0	0	0	0	0	0	0	0	0	0	0	0	0	0	0	0	0
0	0	0	0	0	0	0	0	0	0	0.138974	0	0	0	0	0	0	0	0	0	0	0	0	0	0	0	0	0	0	0	0	0	0	0	0	0	0	0	0	0	0
0	0	0	0	0	0	0	0	0	0	0	0	0	0	0	0	0	0	0	0	0	0	0	0	0	0	0	0	0	0	0	0	0	0	0	0	0	0	0	0	0
0	0	0	0	0	0	0	0	0	0	0	0	0	0	0	0	0	0	0	0	0	0	0	0	0	0	0	0	0	0	0	0	0	0	0	0	0	0	0	0	0
0	0	0	0	0	0	0	0	0	0	0	0	0	0	0	0	0	0	0	0	0	0	0	0	0	0	0	0	0	0	0	0	0	0	0	0	0	0	0	0	0
0	0	0	0	0	0	0	0	0	0.141177	0	0	0	0	0	0	0	0	0	0	0	0	0	0	0	0	0	0	0	0	0	0	0	0	0	0	0	0	0	0	0
0	0	0	0	0	0	0	0	0	0	0	0	0	0	0	0	0	0	0	0	0	0	0	0	0	0	0	0	0	0	0	0	0	0	0	0	0	0	0	0	0
0	0	0	0	0	0	0	0	0	0	0	0	0	0	0	0	0	0	0	0	0	0	0	0	0	0	0	0	0	0	0	0	0	0	0	0	0	0	0	0	0
0	0	0	0	0	0.139074	0	0	0	0	0	0	0	0	0	0	0	0	0	0	0	0	0	0	0	0	0	0	0	0	0	0	0	0	0	0	0	0	0	0	0
0	0	0	0	0	0	0	0	0	0	0	0	0	0	0	0	0	0	0	0	0	0	0	0	0	0	0	0	0	0	0	0	0	0	0	0	0	0	0	0	0
0	0	0	0	0	0	0	0	0	0	0	0	0	0	0	0	0	0	0	0	0	0	0	0	0	0	0	0	0	0	0	0	0	0	0	0	0	0	0	0	0
0	0	0	0	0	0	0	0	0	0	0	0	0	0	0	0	0	0.16688	0	0	0	0	0	0	0	0	0	0	0	0	0	0	0	0	0	0	0	0	0	0	0
0	0	0	0	0	0	0	0	0	0	0	0	0	0	0	0	0	0	0	0	0	0	0	0	0	0	0	0	0	0	0	0	0	0	0	0	0	0	0	0	0
0	0	0	0	0	0	0	0	0	0	0	0	0	0	0	0	0	0	0	0	0	0	0	0	0	0	0	0	0	0	0	0	0	0	0	0	0	0	0	0	0
0	0	0	0	0	0	0	0	0	0	0	0	0	0	0	0	0	0	0	0	0	0	0	0	0	0	0	0	0	0	0	0	0	0	0	0	0	0	0	0	0
0	0	0	0	0	0	0	0	0	0	0	0	0	0	0	0	0	0	0	0	0	0	0	0	0	0	0	0	0	0	0	0	0	0	0	0	0	0	0	0	0
0	0	0	0	0	0	0	0	0	0	0	0	0	0	0	0	0	0	0	0	0	0	0	0	0	0	0	0	0	0	0	0	0	0	0	0	0	0	0	0	0
0	0	0	0	0	0	0	0	0	0	0	0	0	0	0.139788	0	0	0	0	0	0	0	0	0	0	0	0	0	0	0	0	0	0	0	0	0	0	0	0	0	0
0	0	0	0	0	0	0	0	0	0	0	0	0	0	0	0	0	0	0	0	0	0	0	0	0	0	0	0	0	0	0	0	0	0	0	0	0	0	0	0	0
0	0	0	0	0	0	0	0	0	0	0	0	0	0	0	0	0	0	0	0	0	0	0	0	0	0	0	0	0.138604	0	0	0	0	0	0	0	0	0	0	0	0
0	0	0	0	0	0	0	0	0	0	0	0	0	0	0	0	0	0	0	0	0	0	0	0	0	0	0	0	0	0	0	0	0	0	0	0	0	0	0	0	0
[truncated: 259 more columns]
