# Supplementary material for: Attosecond physics in optical near fields
Source: Nat Phys. 2025 Nov 12;21(12):1893–8. doi: 10.1038/s41567-025-03093-3 (PMC12695665; doi:10.1038/s41567-025-03093-3)
Supplement: Supplementary file 2 — Theory description and simulation. [file 41567_2025_3093_MOESM2_ESM.xlsx]

## Sheet: Figure 2a
Position (A)
0	1	2	3	4	5	6	7	8	9	10	11	12	13	14	15	16	17	18	19	20	21	22	23	24	25	26	27	28	29	30	31	32	33	34	35	36	37	38	39	40	41	42	43	44	45	46	47	48	49
Time (fs)
-29.901	-29.801	-29.701	-29.601	-29.501	-29.401	-29.301	-29.201	-29.101	-29.001	-28.901	-28.801	-28.701	-28.601	-28.501	-28.401	-28.301	-28.201	-28.101	-28.001	-27.901	-27.801	-27.701	-27.601	-27.501	-27.401	-27.301	-27.201	-27.101	-27.001	-26.901	-26.801	-26.701	-26.601	-26.501	-26.401	-26.301	-26.201	-26.101	-26.001	-25.901	-25.801	-25.701	-25.601	-25.501	-25.401	-25.301	-25.201	-25.101	-25.001
Ponderomotive Potential (arb. u.)
9.98507e-09	9.98507e-09	9.98507e-09	9.98507e-09	9.98507e-09	9.98507e-09	9.98507e-09	9.98507e-09	9.98507e-09	9.98507e-09	9.98507e-09	9.98507e-09	9.98507e-09	9.98507e-09	9.98507e-09	9.98507e-09	9.98507e-09	9.98507e-09	9.98507e-09	9.98507e-09	9.98507e-09	9.98507e-09	9.98507e-09	9.98507e-09	9.98507e-09	9.98507e-09	9.98507e-09	9.98507e-09	9.98507e-09	9.98507e-09	9.98507e-09	9.98507e-09	9.98507e-09	9.98507e-09	9.98507e-09	9.98507e-09	9.98507e-09	9.98507e-09	9.98507e-09	9.98507e-09	9.98507e-09	9.98507e-09	9.98507e-09	9.98507e-09	9.98507e-09	9.98507e-09	9.98507e-09	9.98507e-09	9.98507e-09	9.98507e-09
1.12921e-08	1.12921e-08	1.12921e-08	1.12921e-08	1.12921e-08	1.12921e-08	1.12921e-08	1.12921e-08	1.12921e-08	1.12921e-08	1.12921e-08	1.12921e-08	1.12921e-08	1.12921e-08	1.12921e-08	1.12921e-08	1.12921e-08	1.12921e-08	1.12921e-08	1.12921e-08	1.12921e-08	1.12921e-08	1.12921e-08	1.12921e-08	1.12921e-08	1.12921e-08	1.12921e-08	1.12921e-08	1.12921e-08	1.12921e-08	1.12921e-08	1.12921e-08	1.12921e-08	1.12921e-08	1.12921e-08	1.12921e-08	1.12921e-08	1.12921e-08	1.12921e-08	1.12921e-08	1.12921e-08	1.12921e-08	1.12921e-08	1.12921e-08	1.12921e-08	1.12921e-08	1.12921e-08	1.12921e-08	1.12921e-08	1.12921e-08
1.2765e-08	1.2765e-08	1.2765e-08	1.2765e-08	1.2765e-08	1.2765e-08	1.2765e-08	1.2765e-08	1.2765e-08	1.2765e-08	1.2765e-08	1.2765e-08	1.2765e-08	1.2765e-08	1.2765e-08	1.2765e-08	1.2765e-08	1.2765e-08	1.2765e-08	1.2765e-08	1.2765e-08	1.2765e-08	1.2765e-08	1.2765e-08	1.2765e-08	1.2765e-08	1.2765e-08	1.2765e-08	1.2765e-08	1.2765e-08	1.2765e-08	1.2765e-08	1.2765e-08	1.2765e-08	1.2765e-08	1.2765e-08	1.2765e-08	1.2765e-08	1.2765e-08	1.2765e-08	1.2765e-08	1.2765e-08	1.2765e-08	1.2765e-08	1.2765e-08	1.2765e-08	1.2765e-08	1.2765e-08	1.2765e-08	1.2765e-08
1.44241e-08	1.44241e-08	1.44241e-08	1.44241e-08	1.44241e-08	1.44241e-08	1.44241e-08	1.44241e-08	1.44241e-08	1.44241e-08	1.44241e-08	1.44241e-08	1.44241e-08	1.44241e-08	1.44241e-08	1.44241e-08	1.44241e-08	1.44241e-08	1.44241e-08	1.44241e-08	1.44241e-08	1.44241e-08	1.44241e-08	1.44241e-08	1.44241e-08	1.44241e-08	1.44241e-08	1.44241e-08	1.44241e-08	1.44241e-08	1.44241e-08	1.44241e-08	1.44241e-08	1.44241e-08	1.44241e-08	1.44241e-08	1.44241e-08	1.44241e-08	1.44241e-08	1.44241e-08	1.44241e-08	1.44241e-08	1.44241e-08	1.44241e-08	1.44241e-08	1.44241e-08	1.44241e-08	1.44241e-08	1.44241e-08	1.44241e-08
1.62921e-08	1.62921e-08	1.62921e-08	1.62921e-08	1.62921e-08	1.62921e-08	1.62921e-08	1.62921e-08	1.62921e-08	1.62921e-08	1.62921e-08	1.62921e-08	1.62921e-08	1.62921e-08	1.62921e-08	1.62921e-08	1.62921e-08	1.62921e-08	1.62921e-08	1.62921e-08	1.62921e-08	1.62921e-08	1.62921e-08	1.62921e-08	1.62921e-08	1.62921e-08	1.62921e-08	1.62921e-08	1.62921e-08	1.62921e-08	1.62921e-08	1.62921e-08	1.62921e-08	1.62921e-08	1.62921e-08	1.62921e-08	1.62921e-08	1.62921e-08	1.62921e-08	1.62921e-08	1.62921e-08	1.62921e-08	1.62921e-08	1.62921e-08	1.62921e-08	1.62921e-08	1.62921e-08	1.62921e-08	1.62921e-08	1.62921e-08
1.83944e-08	1.83944e-08	1.83944e-08	1.83944e-08	1.83944e-08	1.83944e-08	1.83944e-08	1.83944e-08	1.83944e-08	1.83944e-08	1.83944e-08	1.83944e-08	1.83944e-08	1.83944e-08	1.83944e-08	1.83944e-08	1.83944e-08	1.83944e-08	1.83944e-08	1.83944e-08	1.83944e-08	1.83944e-08	1.83944e-08	1.83944e-08	1.83944e-08	1.83944e-08	1.83944e-08	1.83944e-08	1.83944e-08	1.83944e-08	1.83944e-08	1.83944e-08	1.83944e-08	1.83944e-08	1.83944e-08	1.83944e-08	1.83944e-08	1.83944e-08	1.83944e-08	1.83944e-08	1.83944e-08	1.83944e-08	1.83944e-08	1.83944e-08	1.83944e-08	1.83944e-08	1.83944e-08	1.83944e-08	1.83944e-08	1.83944e-08
2.07594e-08	2.07594e-08	2.07594e-08	2.07594e-08	2.07594e-08	2.07594e-08	2.07594e-08	2.07594e-08	2.07594e-08	2.07594e-08	2.07594e-08	2.07594e-08	2.07594e-08	2.07594e-08	2.07594e-08	2.07594e-08	2.07594e-08	2.07594e-08	2.07594e-08	2.07594e-08	2.07594e-08	2.07594e-08	2.07594e-08	2.07594e-08	2.07594e-08	2.07594e-08	2.07594e-08	2.07594e-08	2.07594e-08	2.07594e-08	2.07594e-08	2.07594e-08	2.07594e-08	2.07594e-08	2.07594e-08	2.07594e-08	2.07594e-08	2.07594e-08	2.07594e-08	2.07594e-08	2.07594e-08	2.07594e-08	2.07594e-08	2.07594e-08	2.07594e-08	2.07594e-08	2.07594e-08	2.07594e-08	2.07594e-08	2.07594e-08
2.34189e-08	2.34189e-08	2.34189e-08	2.34189e-08	2.34189e-08	2.34189e-08	2.34189e-08	2.34189e-08	2.34189e-08	2.34189e-08	2.34189e-08	2.34189e-08	2.34189e-08	2.34189e-08	2.34189e-08	2.34189e-08	2.34189e-08	2.34189e-08	2.34189e-08	2.34189e-08	2.34189e-08	2.34189e-08	2.34189e-08	2.34189e-08	2.34189e-08	2.34189e-08	2.34189e-08	2.34189e-08	2.34189e-08	2.34189e-08	2.34189e-08	2.34189e-08	2.34189e-08	2.34189e-08	2.34189e-08	2.34189e-08	2.34189e-08	2.34189e-08	2.34189e-08	2.34189e-08	2.34189e-08	2.34189e-08	2.34189e-08	2.34189e-08	2.34189e-08	2.34189e-08	2.34189e-08	2.34189e-08	2.34189e-08	2.34189e-08
2.64082e-08	2.64082e-08	2.64082e-08	2.64082e-08	2.64082e-08	2.64082e-08	2.64082e-08	2.64082e-08	2.64082e-08	2.64082e-08	2.64082e-08	2.64082e-08	2.64082e-08	2.64082e-08	2.64082e-08	2.64082e-08	2.64082e-08	2.64082e-08	2.64082e-08	2.64082e-08	2.64082e-08	2.64082e-08	2.64082e-08	2.64082e-08	2.64082e-08	2.64082e-08	2.64082e-08	2.64082e-08	2.64082e-08	2.64082e-08	2.64082e-08	2.64082e-08	2.64082e-08	2.64082e-08	2.64082e-08	2.64082e-08	2.64082e-08	2.64082e-08	2.64082e-08	2.64082e-08	2.64082e-08	2.64082e-08	2.64082e-08	2.64082e-08	2.64082e-08	2.64082e-08	2.64082e-08	2.64082e-08	2.64082e-08	2.64082e-08
2.97667e-08	2.97667e-08	2.97667e-08	2.97667e-08	2.97667e-08	2.97667e-08	2.97667e-08	2.97667e-08	2.97667e-08	2.97667e-08	2.97667e-08	2.97667e-08	2.97667e-08	2.97667e-08	2.97667e-08	2.97667e-08	2.97667e-08	2.97667e-08	2.97667e-08	2.97667e-08	2.97667e-08	2.97667e-08	2.97667e-08	2.97667e-08	2.97667e-08	2.97667e-08	2.97667e-08	2.97667e-08	2.97667e-08	2.97667e-08	2.97667e-08	2.97667e-08	2.97667e-08	2.97667e-08	2.97667e-08	2.97667e-08	2.97667e-08	2.97667e-08	2.97667e-08	2.97667e-08	2.97667e-08	2.97667e-08	2.97667e-08	2.97667e-08	2.97667e-08	2.97667e-08	2.97667e-08	2.97667e-08	2.97667e-08	2.97667e-08
3.35386e-08	3.35386e-08	3.35386e-08	3.35386e-08	3.35386e-08	3.35386e-08	3.35386e-08	3.35386e-08	3.35386e-08	3.35386e-08	3.35386e-08	3.35386e-08	3.35386e-08	3.35386e-08	3.35386e-08	3.35386e-08	3.35386e-08	3.35386e-08	3.35386e-08	3.35386e-08	3.35386e-08	3.35386e-08	3.35386e-08	3.35386e-08	3.35386e-08	3.35386e-08	3.35386e-08	3.35386e-08	3.35386e-08	3.35386e-08	3.35386e-08	3.35386e-08	3.35386e-08	3.35386e-08	3.35386e-08	3.35386e-08	3.35386e-08	3.35386e-08	3.35386e-08	3.35386e-08	3.35386e-08	3.35386e-08	3.35386e-08	3.35386e-08	3.35386e-08	3.35386e-08	3.35386e-08	3.35386e-08	3.35386e-08	3.35386e-08
3.77729e-08	3.77729e-08	3.77729e-08	3.77729e-08	3.77729e-08	3.77729e-08	3.77729e-08	3.77729e-08	3.77729e-08	3.77729e-08	3.77729e-08	3.77729e-08	3.77729e-08	3.77729e-08	3.77729e-08	3.77729e-08	3.77729e-08	3.77729e-08	3.77729e-08	3.77729e-08	3.77729e-08	3.77729e-08	3.77729e-08	3.77729e-08	3.77729e-08	3.77729e-08	3.77729e-08	3.77729e-08	3.77729e-08	3.77729e-08	3.77729e-08	3.77729e-08	3.77729e-08	3.77729e-08	3.77729e-08	3.77729e-08	3.77729e-08	3.77729e-08	3.77729e-08	3.77729e-08	3.77729e-08	3.77729e-08	3.77729e-08	3.77729e-08	3.77729e-08	3.77729e-08	3.77729e-08	3.77729e-08	3.77729e-08	3.77729e-08
4.25242e-08	4.25242e-08	4.25242e-08	4.25242e-08	4.25242e-08	4.25242e-08	4.25242e-08	4.25242e-08	4.25242e-08	4.25242e-08	4.25242e-08	4.25242e-08	4.25242e-08	4.25242e-08	4.25242e-08	4.25242e-08	4.25242e-08	4.25242e-08	4.25242e-08	4.25242e-08	4.25242e-08	4.25242e-08	4.25242e-08	4.25242e-08	4.25242e-08	4.25242e-08	4.25242e-08	4.25242e-08	4.25242e-08	4.25242e-08	4.25242e-08	4.25242e-08	4.25242e-08	4.25242e-08	4.25242e-08	4.25242e-08	4.25242e-08	4.25242e-08	4.25242e-08	4.25242e-08	4.25242e-08	4.25242e-08	4.25242e-08	4.25242e-08	4.25242e-08	4.25242e-08	4.25242e-08	4.25242e-08	4.25242e-08	4.25242e-08
4.78535e-08	4.78535e-08	4.78535e-08	4.78535e-08	4.78535e-08	4.78535e-08	4.78535e-08	4.78535e-08	4.78535e-08	4.78535e-08	4.78535e-08	4.78535e-08	4.78535e-08	4.78535e-08	4.78535e-08	4.78535e-08	4.78535e-08	4.78535e-08	4.78535e-08	4.78535e-08	4.78535e-08	4.78535e-08	4.78535e-08	4.78535e-08	4.78535e-08	4.78535e-08	4.78535e-08	4.78535e-08	4.78535e-08	4.78535e-08	4.78535e-08	4.78535e-08	4.78535e-08	4.78535e-08	4.78535e-08	4.78535e-08	4.78535e-08	4.78535e-08	4.78535e-08	4.78535e-08	4.78535e-08	4.78535e-08	4.78535e-08	4.78535e-08	4.78535e-08	4.78535e-08	4.78535e-08	4.78535e-08	4.78535e-08	4.78535e-08
5.38284e-08	5.38284e-08	5.38284e-08	5.38284e-08	5.38284e-08	5.38284e-08	5.38284e-08	5.38284e-08	5.38284e-08	5.38284e-08	5.38284e-08	5.38284e-08	5.38284e-08	5.38284e-08	5.38284e-08	5.38284e-08	5.38284e-08	5.38284e-08	5.38284e-08	5.38284e-08	5.38284e-08	5.38284e-08	5.38284e-08	5.38284e-08	5.38284e-08	5.38284e-08	5.38284e-08	5.38284e-08	5.38284e-08	5.38284e-08	5.38284e-08	5.38284e-08	5.38284e-08	5.38284e-08	5.38284e-08	5.38284e-08	5.38284e-08	5.38284e-08	5.38284e-08	5.38284e-08	5.38284e-08	5.38284e-08	5.38284e-08	5.38284e-08	5.38284e-08	5.38284e-08	5.38284e-08	5.38284e-08	5.38284e-08	5.38284e-08
6.05244e-08	6.05244e-08	6.05244e-08	6.05244e-08	6.05244e-08	6.05244e-08	6.05244e-08	6.05244e-08	6.05244e-08	6.05244e-08	6.05244e-08	6.05244e-08	6.05244e-08	6.05244e-08	6.05244e-08	6.05244e-08	6.05244e-08	6.05244e-08	6.05244e-08	6.05244e-08	6.05244e-08	6.05244e-08	6.05244e-08	6.05244e-08	6.05244e-08	6.05244e-08	6.05244e-08	6.05244e-08	6.05244e-08	6.05244e-08	6.05244e-08	6.05244e-08	6.05244e-08	6.05244e-08	6.05244e-08	6.05244e-08	6.05244e-08	6.05244e-08	6.05244e-08	6.05244e-08	6.05244e-08	6.05244e-08	6.05244e-08	6.05244e-08	6.05244e-08	6.05244e-08	6.05244e-08	6.05244e-08	6.05244e-08	6.05244e-08
6.80254e-08	6.80254e-08	6.80254e-08	6.80254e-08	6.80254e-08	6.80254e-08	6.80254e-08	6.80254e-08	6.80254e-08	6.80254e-08	6.80254e-08	6.80254e-08	6.80254e-08	6.80254e-08	6.80254e-08	6.80254e-08	6.80254e-08	6.80254e-08	6.80254e-08	6.80254e-08	6.80254e-08	6.80254e-08	6.80254e-08	6.80254e-08	6.80254e-08	6.80254e-08	6.80254e-08	6.80254e-08	6.80254e-08	6.80254e-08	6.80254e-08	6.80254e-08	6.80254e-08	6.80254e-08	6.80254e-08	6.80254e-08	6.80254e-08	6.80254e-08	6.80254e-08	6.80254e-08	6.80254e-08	6.80254e-08	6.80254e-08	6.80254e-08	6.80254e-08	6.80254e-08	6.80254e-08	6.80254e-08	6.80254e-08	6.80254e-08
7.64244e-08	7.64244e-08	7.64244e-08	7.64244e-08	7.64244e-08	7.64244e-08	7.64244e-08	7.64244e-08	7.64244e-08	7.64244e-08	7.64244e-08	7.64244e-08	7.64244e-08	7.64244e-08	7.64244e-08	7.64244e-08	7.64244e-08	7.64244e-08	7.64244e-08	7.64244e-08	7.64244e-08	7.64244e-08	7.64244e-08	7.64244e-08	7.64244e-08	7.64244e-08	7.64244e-08	7.64244e-08	7.64244e-08	7.64244e-08	7.64244e-08	7.64244e-08	7.64244e-08	7.64244e-08	7.64244e-08	7.64244e-08	7.64244e-08	7.64244e-08	7.64244e-08	7.64244e-08	7.64244e-08	7.64244e-08	7.64244e-08	7.64244e-08	7.64244e-08	7.64244e-08	7.64244e-08	7.64244e-08	7.64244e-08	7.64244e-08
8.58251e-08	8.58251e-08	8.58251e-08	8.58251e-08	8.58251e-08	8.58251e-08	8.58251e-08	8.58251e-08	8.58251e-08	8.58251e-08	8.58251e-08	8.58251e-08	8.58251e-08	8.58251e-08	8.58251e-08	8.58251e-08	8.58251e-08	8.58251e-08	8.58251e-08	8.58251e-08	8.58251e-08	8.58251e-08	8.58251e-08	8.58251e-08	8.58251e-08	8.58251e-08	8.58251e-08	8.58251e-08	8.58251e-08	8.58251e-08	8.58251e-08	8.58251e-08	8.58251e-08	8.58251e-08	8.58251e-08	8.58251e-08	8.58251e-08	8.58251e-08	8.58251e-08	8.58251e-08	8.58251e-08	8.58251e-08	8.58251e-08	8.58251e-08	8.58251e-08	8.58251e-08	8.58251e-08	8.58251e-08	8.58251e-08	8.58251e-08
9.63424e-08	9.63424e-08	9.63424e-08	9.63424e-08	9.63424e-08	9.63424e-08	9.63424e-08	9.63424e-08	9.63424e-08	9.63424e-08	9.63424e-08	9.63424e-08	9.63424e-08	9.63424e-08	9.63424e-08	9.63424e-08	9.63424e-08	9.63424e-08	9.63424e-08	9.63424e-08	9.63424e-08	9.63424e-08	9.63424e-08	9.63424e-08	9.63424e-08	9.63424e-08	9.63424e-08	9.63424e-08	9.63424e-08	9.63424e-08	9.63424e-08	9.63424e-08	9.63424e-08	9.63424e-08	9.63424e-08	9.63424e-08	9.63424e-08	9.63424e-08	9.63424e-08	9.63424e-08	9.63424e-08	9.63424e-08	9.63424e-08	9.63424e-08	9.63424e-08	9.63424e-08	9.63424e-08	9.63424e-08	9.63424e-08	9.63424e-08
1.08104e-07	1.08104e-07	1.08104e-07	1.08104e-07	1.08104e-07	1.08104e-07	1.08104e-07	1.08104e-07	1.08104e-07	1.08104e-07	1.08104e-07	1.08104e-07	1.08104e-07	1.08104e-07	1.08104e-07	1.08104e-07	1.08104e-07	1.08104e-07	1.08104e-07	1.08104e-07	1.08104e-07	1.08104e-07	1.08104e-07	1.08104e-07	1.08104e-07	1.08104e-07	1.08104e-07	1.08104e-07	1.08104e-07	1.08104e-07	1.08104e-07	1.08104e-07	1.08104e-07	1.08104e-07	1.08104e-07	1.08104e-07	1.08104e-07	1.08104e-07	1.08104e-07	1.08104e-07	1.08104e-07	1.08104e-07	1.08104e-07	1.08104e-07	1.08104e-07	1.08104e-07	1.08104e-07	1.08104e-07	1.08104e-07	1.08104e-07
1.21252e-07	1.21252e-07	1.21252e-07	1.21252e-07	1.21252e-07	1.21252e-07	1.21252e-07	1.21252e-07	1.21252e-07	1.21252e-07	1.21252e-07	1.21252e-07	1.21252e-07	1.21252e-07	1.21252e-07	1.21252e-07	1.21252e-07	1.21252e-07	1.21252e-07	1.21252e-07	1.21252e-07	1.21252e-07	1.21252e-07	1.21252e-07	1.21252e-07	1.21252e-07	1.21252e-07	1.21252e-07	1.21252e-07	1.21252e-07	1.21252e-07	1.21252e-07	1.21252e-07	1.21252e-07	1.21252e-07	1.21252e-07	1.21252e-07	1.21252e-07	1.21252e-07	1.21252e-07	1.21252e-07	1.21252e-07	1.21252e-07	1.21252e-07	1.21252e-07	1.21252e-07	1.21252e-07	1.21252e-07	1.21252e-07	1.21252e-07
1.35942e-07	1.35942e-07	1.35942e-07	1.35942e-07	1.35942e-07	1.35942e-07	1.35942e-07	1.35942e-07	1.35942e-07	1.35942e-07	1.35942e-07	1.35942e-07	1.35942e-07	1.35942e-07	1.35942e-07	1.35942e-07	1.35942e-07	1.35942e-07	1.35942e-07	1.35942e-07	1.35942e-07	1.35942e-07	1.35942e-07	1.35942e-07	1.35942e-07	1.35942e-07	1.35942e-07	1.35942e-07	1.35942e-07	1.35942e-07	1.35942e-07	1.35942e-07	1.35942e-07	1.35942e-07	1.35942e-07	1.35942e-07	1.35942e-07	1.35942e-07	1.35942e-07	1.35942e-07	1.35942e-07	1.35942e-07	1.35942e-07	1.35942e-07	1.35942e-07	1.35942e-07	1.35942e-07	1.35942e-07	1.35942e-07	1.35942e-07
1.5235e-07	1.5235e-07	1.5235e-07	1.5235e-07	1.5235e-07	1.5235e-07	1.5235e-07	1.5235e-07	1.5235e-07	1.5235e-07	1.5235e-07	1.5235e-07	1.5235e-07	1.5235e-07	1.5235e-07	1.5235e-07	1.5235e-07	1.5235e-07	1.5235e-07	1.5235e-07	1.5235e-07	1.5235e-07	1.5235e-07	1.5235e-07	1.5235e-07	1.5235e-07	1.5235e-07	1.5235e-07	1.5235e-07	1.5235e-07	1.5235e-07	1.5235e-07	1.5235e-07	1.5235e-07	1.5235e-07	1.5235e-07	1.5235e-07	1.5235e-07	1.5235e-07	1.5235e-07	1.5235e-07	1.5235e-07	1.5235e-07	1.5235e-07	1.5235e-07	1.5235e-07	1.5235e-07	1.5235e-07	1.5235e-07	1.5235e-07
1.70667e-07	1.70667e-07	1.70667e-07	1.70667e-07	1.70667e-07	1.70667e-07	1.70667e-07	1.70667e-07	1.70667e-07	1.70667e-07	1.70667e-07	1.70667e-07	1.70667e-07	1.70667e-07	1.70667e-07	1.70667e-07	1.70667e-07	1.70667e-07	1.70667e-07	1.70667e-07	1.70667e-07	1.70667e-07	1.70667e-07	1.70667e-07	1.70667e-07	1.70667e-07	1.70667e-07	1.70667e-07	1.70667e-07	1.70667e-07	1.70667e-07	1.70667e-07	1.70667e-07	1.70667e-07	1.70667e-07	1.70667e-07	1.70667e-07	1.70667e-07	1.70667e-07	1.70667e-07	1.70667e-07	1.70667e-07	1.70667e-07	1.70667e-07	1.70667e-07	1.70667e-07	1.70667e-07	1.70667e-07	1.70667e-07	1.70667e-07
1.91108e-07	1.91108e-07	1.91108e-07	1.91108e-07	1.91108e-07	1.91108e-07	1.91108e-07	1.91108e-07	1.91108e-07	1.91108e-07	1.91108e-07	1.91108e-07	1.91108e-07	1.91108e-07	1.91108e-07	1.91108e-07	1.91108e-07	1.91108e-07	1.91108e-07	1.91108e-07	1.91108e-07	1.91108e-07	1.91108e-07	1.91108e-07	1.91108e-07	1.91108e-07	1.91108e-07	1.91108e-07	1.91108e-07	1.91108e-07	1.91108e-07	1.91108e-07	1.91108e-07	1.91108e-07	1.91108e-07	1.91108e-07	1.91108e-07	1.91108e-07	1.91108e-07	1.91108e-07	1.91108e-07	1.91108e-07	1.91108e-07	1.91108e-07	1.91108e-07	1.91108e-07	1.91108e-07	1.91108e-07	1.91108e-07	1.91108e-07
2.13909e-07	2.13909e-07	2.13909e-07	2.13909e-07	2.13909e-07	2.13909e-07	2.13909e-07	2.13909e-07	2.13909e-07	2.13909e-07	2.13909e-07	2.13909e-07	2.13909e-07	2.13909e-07	2.13909e-07	2.13909e-07	2.13909e-07	2.13909e-07	2.13909e-07	2.13909e-07	2.13909e-07	2.13909e-07	2.13909e-07	2.13909e-07	2.13909e-07	2.13909e-07	2.13909e-07	2.13909e-07	2.13909e-07	2.13909e-07	2.13909e-07	2.13909e-07	2.13909e-07	2.13909e-07	2.13909e-07	2.13909e-07	2.13909e-07	2.13909e-07	2.13909e-07	2.13909e-07	2.13909e-07	2.13909e-07	2.13909e-07	2.13909e-07	2.13909e-07	2.13909e-07	2.13909e-07	2.13909e-07	2.13909e-07	2.13909e-07
2.39332e-07	2.39332e-07	2.39332e-07	2.39332e-07	2.39332e-07	2.39332e-07	2.39332e-07	2.39332e-07	2.39332e-07	2.39332e-07	2.39332e-07	2.39332e-07	2.39332e-07	2.39332e-07	2.39332e-07	2.39332e-07	2.39332e-07	2.39332e-07	2.39332e-07	2.39332e-07	2.39332e-07	2.39332e-07	2.39332e-07	2.39332e-07	2.39332e-07	2.39332e-07	2.39332e-07	2.39332e-07	2.39332e-07	2.39332e-07	2.39332e-07	2.39332e-07	2.39332e-07	2.39332e-07	2.39332e-07	2.39332e-07	2.39332e-07	2.39332e-07	2.39332e-07	2.39332e-07	2.39332e-07	2.39332e-07	2.39332e-07	2.39332e-07	2.39332e-07	2.39332e-07	2.39332e-07	2.39332e-07	2.39332e-07	2.39332e-07
2.67666e-07	2.67666e-07	2.67666e-07	2.67666e-07	2.67666e-07	2.67666e-07	2.67666e-07	2.67666e-07	2.67666e-07	2.67666e-07	2.67666e-07	2.67666e-07	2.67666e-07	2.67666e-07	2.67666e-07	2.67666e-07	2.67666e-07	2.67666e-07	2.67666e-07	2.67666e-07	2.67666e-07	2.67666e-07	2.67666e-07	2.67666e-07	2.67666e-07	2.67666e-07	2.67666e-07	2.67666e-07	2.67666e-07	2.67666e-07	2.67666e-07	2.67666e-07	2.67666e-07	2.67666e-07	2.67666e-07	2.67666e-07	2.67666e-07	2.67666e-07	2.67666e-07	2.67666e-07	2.67666e-07	2.67666e-07	2.67666e-07	2.67666e-07	2.67666e-07	2.67666e-07	2.67666e-07	2.67666e-07	2.67666e-07	2.67666e-07
2.99231e-07	2.99231e-07	2.99231e-07	2.99231e-07	2.99231e-07	2.99231e-07	2.99231e-07	2.99231e-07	2.99231e-07	2.99231e-07	2.99231e-07	2.99231e-07	2.99231e-07	2.99231e-07	2.99231e-07	2.99231e-07	2.99231e-07	2.99231e-07	2.99231e-07	2.99231e-07	2.99231e-07	2.99231e-07	2.99231e-07	2.99231e-07	2.99231e-07	2.99231e-07	2.99231e-07	2.99231e-07	2.99231e-07	2.99231e-07	2.99231e-07	2.99231e-07	2.99231e-07	2.99231e-07	2.99231e-07	2.99231e-07	2.99231e-07	2.99231e-07	2.99231e-07	2.99231e-07	2.99231e-07	2.99231e-07	2.99231e-07	2.99231e-07	2.99231e-07	2.99231e-07	2.99231e-07	2.99231e-07	2.99231e-07	2.99231e-07
3.34381e-07	3.34381e-07	3.34381e-07	3.34381e-07	3.34381e-07	3.34381e-07	3.34381e-07	3.34381e-07	3.34381e-07	3.34381e-07	3.34381e-07	3.34381e-07	3.34381e-07	3.34381e-07	3.34381e-07	3.34381e-07	3.34381e-07	3.34381e-07	3.34381e-07	3.34381e-07	3.34381e-07	3.34381e-07	3.34381e-07	3.34381e-07	3.34381e-07	3.34381e-07	3.34381e-07	3.34381e-07	3.34381e-07	3.34381e-07	3.34381e-07	3.34381e-07	3.34381e-07	3.34381e-07	3.34381e-07	3.34381e-07	3.34381e-07	3.34381e-07	3.34381e-07	3.34381e-07	3.34381e-07	3.34381e-07	3.34381e-07	3.34381e-07	3.34381e-07	3.34381e-07	3.34381e-07	3.34381e-07	3.34381e-07	3.34381e-07
3.73506e-07	3.73506e-07	3.73506e-07	3.73506e-07	3.73506e-07	3.73506e-07	3.73506e-07	3.73506e-07	3.73506e-07	3.73506e-07	3.73506e-07	3.73506e-07	3.73506e-07	3.73506e-07	3.73506e-07	3.73506e-07	3.73506e-07	3.73506e-07	3.73506e-07	3.73506e-07	3.73506e-07	3.73506e-07	3.73506e-07	3.73506e-07	3.73506e-07	3.73506e-07	3.73506e-07	3.73506e-07	3.73506e-07	3.73506e-07	3.73506e-07	3.73506e-07	3.73506e-07	3.73506e-07	3.73506e-07	3.73506e-07	3.73506e-07	3.73506e-07	3.73506e-07	3.73506e-07	3.73506e-07	3.73506e-07	3.73506e-07	3.73506e-07	3.73506e-07	3.73506e-07	3.73506e-07	3.73506e-07	3.73506e-07	3.73506e-07
4.17036e-07	4.17036e-07	4.17036e-07	4.17036e-07	4.17036e-07	4.17036e-07	4.17036e-07	4.17036e-07	4.17036e-07	4.17036e-07	4.17036e-07	4.17036e-07	4.17036e-07	4.17036e-07	4.17036e-07	4.17036e-07	4.17036e-07	4.17036e-07	4.17036e-07	4.17036e-07	4.17036e-07	4.17036e-07	4.17036e-07	4.17036e-07	4.17036e-07	4.17036e-07	4.17036e-07	4.17036e-07	4.17036e-07	4.17036e-07	4.17036e-07	4.17036e-07	4.17036e-07	4.17036e-07	4.17036e-07	4.17036e-07	4.17036e-07	4.17036e-07	4.17036e-07	4.17036e-07	4.17036e-07	4.17036e-07	4.17036e-07	4.17036e-07	4.17036e-07	4.17036e-07	4.17036e-07	4.17036e-07	4.17036e-07	4.17036e-07
4.65448e-07	4.65448e-07	4.65448e-07	4.65448e-07	4.65448e-07	4.65448e-07	4.65448e-07	4.65448e-07	4.65448e-07	4.65448e-07	4.65448e-07	4.65448e-07	4.65448e-07	4.65448e-07	4.65448e-07	4.65448e-07	4.65448e-07	4.65448e-07	4.65448e-07	4.65448e-07	4.65448e-07	4.65448e-07	4.65448e-07	4.65448e-07	4.65448e-07	4.65448e-07	4.65448e-07	4.65448e-07	4.65448e-07	4.65448e-07	4.65448e-07	4.65448e-07	4.65448e-07	4.65448e-07	4.65448e-07	4.65448e-07	4.65448e-07	4.65448e-07	4.65448e-07	4.65448e-07	4.65448e-07	4.65448e-07	4.65448e-07	4.65448e-07	4.65448e-07	4.65448e-07	4.65448e-07	4.65448e-07	4.65448e-07	4.65448e-07
5.19267e-07	5.19267e-07	5.19267e-07	5.19267e-07	5.19267e-07	5.19267e-07	5.19267e-07	5.19267e-07	5.19267e-07	5.19267e-07	5.19267e-07	5.19267e-07	5.19267e-07	5.19267e-07	5.19267e-07	5.19267e-07	5.19267e-07	5.19267e-07	5.19267e-07	5.19267e-07	5.19267e-07	5.19267e-07	5.19267e-07	5.19267e-07	5.19267e-07	5.19267e-07	5.19267e-07	5.19267e-07	5.19267e-07	5.19267e-07	5.19267e-07	5.19267e-07	5.19267e-07	5.19267e-07	5.19267e-07	5.19267e-07	5.19267e-07	5.19267e-07	5.19267e-07	5.19267e-07	5.19267e-07	5.19267e-07	5.19267e-07	5.19267e-07	5.19267e-07	5.19267e-07	5.19267e-07	5.19267e-07	5.19267e-07	5.19267e-07
5.79069e-07	5.79069e-07	5.79069e-07	5.79069e-07	5.79069e-07	5.79069e-07	5.79069e-07	5.79069e-07	5.79069e-07	5.79069e-07	5.79069e-07	5.79069e-07	5.79069e-07	5.79069e-07	5.79069e-07	5.79069e-07	5.79069e-07	5.79069e-07	5.79069e-07	5.79069e-07	5.79069e-07	5.79069e-07	5.79069e-07	5.79069e-07	5.79069e-07	5.79069e-07	5.79069e-07	5.79069e-07	5.79069e-07	5.79069e-07	5.79069e-07	5.79069e-07	5.79069e-07	5.79069e-07	5.79069e-07	5.79069e-07	5.79069e-07	5.79069e-07	5.79069e-07	5.79069e-07	5.79069e-07	5.79069e-07	5.79069e-07	5.79069e-07	5.79069e-07	5.79069e-07	5.79069e-07	5.79069e-07	5.79069e-07	5.79069e-07
6.45492e-07	6.45492e-07	6.45492e-07	6.45492e-07	6.45492e-07	6.45492e-07	6.45492e-07	6.45492e-07	6.45492e-07	6.45492e-07	6.45492e-07	6.45492e-07	6.45492e-07	6.45492e-07	6.45492e-07	6.45492e-07	6.45492e-07	6.45492e-07	6.45492e-07	6.45492e-07	6.45492e-07	6.45492e-07	6.45492e-07	6.45492e-07	6.45492e-07	6.45492e-07	6.45492e-07	6.45492e-07	6.45492e-07	6.45492e-07	6.45492e-07	6.45492e-07	6.45492e-07	6.45492e-07	6.45492e-07	6.45492e-07	6.45492e-07	6.45492e-07	6.45492e-07	6.45492e-07	6.45492e-07	6.45492e-07	6.45492e-07	6.45492e-07	6.45492e-07	6.45492e-07	6.45492e-07	6.45492e-07	6.45492e-07	6.45492e-07
7.19238e-07	7.19238e-07	7.19238e-07	7.19238e-07	7.19238e-07	7.19238e-07	7.19238e-07	7.19238e-07	7.19238e-07	7.19238e-07	7.19238e-07	7.19238e-07	7.19238e-07	7.19238e-07	7.19238e-07	7.19238e-07	7.19238e-07	7.19238e-07	7.19238e-07	7.19238e-07	7.19238e-07	7.19238e-07	7.19238e-07	7.19238e-07	7.19238e-07	7.19238e-07	7.19238e-07	7.19238e-07	7.19238e-07	7.19238e-07	7.19238e-07	7.19238e-07	7.19238e-07	7.19238e-07	7.19238e-07	7.19238e-07	7.19238e-07	7.19238e-07	7.19238e-07	7.19238e-07	7.19238e-07	7.19238e-07	7.19238e-07	7.19238e-07	7.19238e-07	7.19238e-07	7.19238e-07	7.19238e-07	7.19238e-07	7.19238e-07
8.01079e-07	8.01079e-07	8.01079e-07	8.01079e-07	8.01079e-07	8.01079e-07	8.01079e-07	8.01079e-07	8.01079e-07	8.01079e-07	8.01079e-07	8.01079e-07	8.01079e-07	8.01079e-07	8.01079e-07	8.01079e-07	8.01079e-07	8.01079e-07	8.01079e-07	8.01079e-07	8.01079e-07	8.01079e-07	8.01079e-07	8.01079e-07	8.01079e-07	8.01079e-07	8.01079e-07	8.01079e-07	8.01079e-07	8.01079e-07	8.01079e-07	8.01079e-07	8.01079e-07	8.01079e-07	8.01079e-07	8.01079e-07	8.01079e-07	8.01079e-07	8.01079e-07	8.01079e-07	8.01079e-07	8.01079e-07	8.01079e-07	8.01079e-07	8.01079e-07	8.01079e-07	8.01079e-07	8.01079e-07	8.01079e-07	8.01079e-07
8.91865e-07	8.91865e-07	8.91865e-07	8.91865e-07	8.91865e-07	8.91865e-07	8.91865e-07	8.91865e-07	8.91865e-07	8.91865e-07	8.91865e-07	8.91865e-07	8.91865e-07	8.91865e-07	8.91865e-07	8.91865e-07	8.91865e-07	8.91865e-07	8.91865e-07	8.91865e-07	8.91865e-07	8.91865e-07	8.91865e-07	8.91865e-07	8.91865e-07	8.91865e-07	8.91865e-07	8.91865e-07	8.91865e-07	8.91865e-07	8.91865e-07	8.91865e-07	8.91865e-07	8.91865e-07	8.91865e-07	8.91865e-07	8.91865e-07	8.91865e-07	8.91865e-07	8.91865e-07	8.91865e-07	8.91865e-07	8.91865e-07	8.91865e-07	8.91865e-07	8.91865e-07	8.91865e-07	8.91865e-07	8.91865e-07	8.91865e-07
9.92531e-07	9.92531e-07	9.92531e-07	9.92531e-07	9.92531e-07	9.92531e-07	9.92531e-07	9.92531e-07	9.92531e-07	9.92531e-07	9.92531e-07	9.92531e-07	9.92531e-07	9.92531e-07	9.92531e-07	9.92531e-07	9.92531e-07	9.92531e-07	9.92531e-07	9.92531e-07	9.92531e-07	9.92531e-07	9.92531e-07	9.92531e-07	9.92531e-07	9.92531e-07	9.92531e-07	9.92531e-07	9.92531e-07	9.92531e-07	9.92531e-07	9.92531e-07	9.92531e-07	9.92531e-07	9.92531e-07	9.92531e-07	9.92531e-07	9.92531e-07	9.92531e-07	9.92531e-07	9.92531e-07	9.92531e-07	9.92531e-07	9.92531e-07	9.92531e-07	9.92531e-07	9.92531e-07	9.92531e-07	9.92531e-07	9.92531e-07
1.1041e-06	1.1041e-06	1.1041e-06	1.1041e-06	1.1041e-06	1.1041e-06	1.1041e-06	1.1041e-06	1.1041e-06	1.1041e-06	1.1041e-06	1.1041e-06	1.1041e-06	1.1041e-06	1.1041e-06	1.1041e-06	1.1041e-06	1.1041e-06	1.1041e-06	1.1041e-06	1.1041e-06	1.1041e-06	1.1041e-06	1.1041e-06	1.1041e-06	1.1041e-06	1.1041e-06	1.1041e-06	1.1041e-06	1.1041e-06	1.1041e-06	1.1041e-06	1.1041e-06	1.1041e-06	1.1041e-06	1.1041e-06	1.1041e-06	1.1041e-06	1.1041e-06	1.1041e-06	1.1041e-06	1.1041e-06	1.1041e-06	1.1041e-06	1.1041e-06	1.1041e-06	1.1041e-06	1.1041e-06	1.1041e-06	1.1041e-06
1.22771e-06	1.22771e-06	1.22771e-06	1.22771e-06	1.22771e-06	1.22771e-06	1.22771e-06	1.22771e-06	1.22771e-06	1.22771e-06	1.22771e-06	1.22771e-06	1.22771e-06	1.22771e-06	1.22771e-06	1.22771e-06	1.22771e-06	1.22771e-06	1.22771e-06	1.22771e-06	1.22771e-06	1.22771e-06	1.22771e-06	1.22771e-06	1.22771e-06	1.22771e-06	1.22771e-06	1.22771e-06	1.22771e-06	1.22771e-06	1.22771e-06	1.22771e-06	1.22771e-06	1.22771e-06	1.22771e-06	1.22771e-06	1.22771e-06	1.22771e-06	1.22771e-06	1.22771e-06	1.22771e-06	1.22771e-06	1.22771e-06	1.22771e-06	1.22771e-06	1.22771e-06	1.22771e-06	1.22771e-06	1.22771e-06	1.22771e-06
1.3646e-06	1.3646e-06	1.3646e-06	1.3646e-06	1.3646e-06	1.3646e-06	1.3646e-06	1.3646e-06	1.3646e-06	1.3646e-06	1.3646e-06	1.3646e-06	1.3646e-06	1.3646e-06	1.3646e-06	1.3646e-06	1.3646e-06	1.3646e-06	1.3646e-06	1.3646e-06	1.3646e-06	1.3646e-06	1.3646e-06	1.3646e-06	1.3646e-06	1.3646e-06	1.3646e-06	1.3646e-06	1.3646e-06	1.3646e-06	1.3646e-06	1.3646e-06	1.3646e-06	1.3646e-06	1.3646e-06	1.3646e-06	1.3646e-06	1.3646e-06	1.3646e-06	1.3646e-06	1.3646e-06	1.3646e-06	1.3646e-06	1.3646e-06	1.3646e-06	1.3646e-06	1.3646e-06	1.3646e-06	1.3646e-06	1.3646e-06
1.51612e-06	1.51612e-06	1.51612e-06	1.51612e-06	1.51612e-06	1.51612e-06	1.51612e-06	1.51612e-06	1.51612e-06	1.51612e-06	1.51612e-06	1.51612e-06	1.51612e-06	1.51612e-06	1.51612e-06	1.51612e-06	1.51612e-06	1.51612e-06	1.51612e-06	1.51612e-06	1.51612e-06	1.51612e-06	1.51612e-06	1.51612e-06	1.51612e-06	1.51612e-06	1.51612e-06	1.51612e-06	1.51612e-06	1.51612e-06	1.51612e-06	1.51612e-06	1.51612e-06	1.51612e-06	1.51612e-06	1.51612e-06	1.51612e-06	1.51612e-06	1.51612e-06	1.51612e-06	1.51612e-06	1.51612e-06	1.51612e-06	1.51612e-06	1.51612e-06	1.51612e-06	1.51612e-06	1.51612e-06	1.51612e-06	1.51612e-06
1.68377e-06	1.68377e-06	1.68377e-06	1.68377e-06	1.68377e-06	1.68377e-06	1.68377e-06	1.68377e-06	1.68377e-06	1.68377e-06	1.68377e-06	1.68377e-06	1.68377e-06	1.68377e-06	1.68377e-06	1.68377e-06	1.68377e-06	1.68377e-06	1.68377e-06	1.68377e-06	1.68377e-06	1.68377e-06	1.68377e-06	1.68377e-06	1.68377e-06	1.68377e-06	1.68377e-06	1.68377e-06	1.68377e-06	1.68377e-06	1.68377e-06	1.68377e-06	1.68377e-06	1.68377e-06	1.68377e-06	1.68377e-06	1.68377e-06	1.68377e-06	1.68377e-06	1.68377e-06	1.68377e-06	1.68377e-06	1.68377e-06	1.68377e-06	1.68377e-06	1.68377e-06	1.68377e-06	1.68377e-06	1.68377e-06	1.68377e-06
1.8692e-06	1.8692e-06	1.8692e-06	1.8692e-06	1.8692e-06	1.8692e-06	1.8692e-06	1.8692e-06	1.8692e-06	1.8692e-06	1.8692e-06	1.8692e-06	1.8692e-06	1.8692e-06	1.8692e-06	1.8692e-06	1.8692e-06	1.8692e-06	1.8692e-06	1.8692e-06	1.8692e-06	1.8692e-06	1.8692e-06	1.8692e-06	1.8692e-06	1.8692e-06	1.8692e-06	1.8692e-06	1.8692e-06	1.8692e-06	1.8692e-06	1.8692e-06	1.8692e-06	1.8692e-06	1.8692e-06	1.8692e-06	1.8692e-06	1.8692e-06	1.8692e-06	1.8692e-06	1.8692e-06	1.8692e-06	1.8692e-06	1.8692e-06	1.8692e-06	1.8692e-06	1.8692e-06	1.8692e-06	1.8692e-06	1.8692e-06
2.07418e-06	2.07418e-06	2.07418e-06	2.07418e-06	2.07418e-06	2.07418e-06	2.07418e-06	2.07418e-06	2.07418e-06	2.07418e-06	2.07418e-06	2.07418e-06	2.07418e-06	2.07418e-06	2.07418e-06	2.07418e-06	2.07418e-06	2.07418e-06	2.07418e-06	2.07418e-06	2.07418e-06	2.07418e-06	2.07418e-06	2.07418e-06	2.07418e-06	2.07418e-06	2.07418e-06	2.07418e-06	2.07418e-06	2.07418e-06	2.07418e-06	2.07418e-06	2.07418e-06	2.07418e-06	2.07418e-06	2.07418e-06	2.07418e-06	2.07418e-06	2.07418e-06	2.07418e-06	2.07418e-06	2.07418e-06	2.07418e-06	2.07418e-06	2.07418e-06	2.07418e-06	2.07418e-06	2.07418e-06	2.07418e-06	2.07418e-06
2.3007e-06	2.3007e-06	2.3007e-06	2.3007e-06	2.3007e-06	2.3007e-06	2.3007e-06	2.3007e-06	2.3007e-06	2.3007e-06	2.3007e-06	2.3007e-06	2.3007e-06	2.3007e-06	2.3007e-06	2.3007e-06	2.3007e-06	2.3007e-06	2.3007e-06	2.3007e-06	2.3007e-06	2.3007e-06	2.3007e-06	2.3007e-06	2.3007e-06	2.3007e-06	2.3007e-06	2.3007e-06	2.3007e-06	2.3007e-06	2.3007e-06	2.3007e-06	2.3007e-06	2.3007e-06	2.3007e-06	2.3007e-06	2.3007e-06	2.3007e-06	2.3007e-06	2.3007e-06	2.3007e-06	2.3007e-06	2.3007e-06	2.3007e-06	2.3007e-06	2.3007e-06	2.3007e-06	2.3007e-06	2.3007e-06	2.3007e-06
2.55091e-06	2.55091e-06	2.55091e-06	2.55091e-06	2.55091e-06	2.55091e-06	2.55091e-06	2.55091e-06	2.55091e-06	2.55091e-06	2.55091e-06	2.55091e-06	2.55091e-06	2.55091e-06	2.55091e-06	2.55091e-06	2.55091e-06	2.55091e-06	2.55091e-06	2.55091e-06	2.55091e-06	2.55091e-06	2.55091e-06	2.55091e-06	2.55091e-06	2.55091e-06	2.55091e-06	2.55091e-06	2.55091e-06	2.55091e-06	2.55091e-06	2.55091e-06	2.55091e-06	2.55091e-06	2.55091e-06	2.55091e-06	2.55091e-06	2.55091e-06	2.55091e-06	2.55091e-06	2.55091e-06	2.55091e-06	2.55091e-06	2.55091e-06	2.55091e-06	2.55091e-06	2.55091e-06	2.55091e-06	2.55091e-06	2.55091e-06
2.82715e-06	2.82715e-06	2.82715e-06	2.82715e-06	2.82715e-06	2.82715e-06	2.82715e-06	2.82715e-06	2.82715e-06	2.82715e-06	2.82715e-06	2.82715e-06	2.82715e-06	2.82715e-06	2.82715e-06	2.82715e-06	2.82715e-06	2.82715e-06	2.82715e-06	2.82715e-06	2.82715e-06	2.82715e-06	2.82715e-06	2.82715e-06	2.82715e-06	2.82715e-06	2.82715e-06	2.82715e-06	2.82715e-06	2.82715e-06	2.82715e-06	2.82715e-06	2.82715e-06	2.82715e-06	2.82715e-06	2.82715e-06	2.82715e-06	2.82715e-06	2.82715e-06	2.82715e-06	2.82715e-06	2.82715e-06	2.82715e-06	2.82715e-06	2.82715e-06	2.82715e-06	2.82715e-06	2.82715e-06	2.82715e-06	2.82715e-06
3.13203e-06	3.13203e-06	3.13203e-06	3.13203e-06	3.13203e-06	3.13203e-06	3.13203e-06	3.13203e-06	3.13203e-06	3.13203e-06	3.13203e-06	3.13203e-06	3.13203e-06	3.13203e-06	3.13203e-06	3.13203e-06	3.13203e-06	3.13203e-06	3.13203e-06	3.13203e-06	3.13203e-06	3.13203e-06	3.13203e-06	3.13203e-06	3.13203e-06	3.13203e-06	3.13203e-06	3.13203e-06	3.13203e-06	3.13203e-06	3.13203e-06	3.13203e-06	3.13203e-06	3.13203e-06	3.13203e-06	3.13203e-06	3.13203e-06	3.13203e-06	3.13203e-06	3.13203e-06	3.13203e-06	3.13203e-06	3.13203e-06	3.13203e-06	3.13203e-06	3.13203e-06	3.13203e-06	3.13203e-06	3.13203e-06	3.13203e-06
3.46835e-06	3.46835e-06	3.46835e-06	3.46835e-06	3.46835e-06	3.46835e-06	3.46835e-06	3.46835e-06	3.46835e-06	3.46835e-06	3.46835e-06	3.46835e-06	3.46835e-06	3.46835e-06	3.46835e-06	3.46835e-06	3.46835e-06	3.46835e-06	3.46835e-06	3.46835e-06	3.46835e-06	3.46835e-06	3.46835e-06	3.46835e-06	3.46835e-06	3.46835e-06	3.46835e-06	3.46835e-06	3.46835e-06	3.46835e-06	3.46835e-06	3.46835e-06	3.46835e-06	3.46835e-06	3.46835e-06	3.46835e-06	3.46835e-06	3.46835e-06	3.46835e-06	3.46835e-06	3.46835e-06	3.46835e-06	3.46835e-06	3.46835e-06	3.46835e-06	3.46835e-06	3.46835e-06	3.46835e-06	3.46835e-06	3.46835e-06
3.8392e-06	3.8392e-06	3.8392e-06	3.8392e-06	3.8392e-06	3.8392e-06	3.8392e-06	3.8392e-06	3.8392e-06	3.8392e-06	3.8392e-06	3.8392e-06	3.8392e-06	3.8392e-06	3.8392e-06	3.8392e-06	3.8392e-06	3.8392e-06	3.8392e-06	3.8392e-06	3.8392e-06	3.8392e-06	3.8392e-06	3.8392e-06	3.8392e-06	3.8392e-06	3.8392e-06	3.8392e-06	3.8392e-06	3.8392e-06	3.8392e-06	3.8392e-06	3.8392e-06	3.8392e-06	3.8392e-06	3.8392e-06	3.8392e-06	3.8392e-06	3.8392e-06	3.8392e-06	3.8392e-06	3.8392e-06	3.8392e-06	3.8392e-06	3.8392e-06	3.8392e-06	3.8392e-06	3.8392e-06	3.8392e-06	3.8392e-06
4.24796e-06	4.24796e-06	4.24796e-06	4.24796e-06	4.24796e-06	4.24796e-06	4.24796e-06	4.24796e-06	4.24796e-06	4.24796e-06	4.24796e-06	4.24796e-06	4.24796e-06	4.24796e-06	4.24796e-06	4.24796e-06	4.24796e-06	4.24796e-06	4.24796e-06	4.24796e-06	4.24796e-06	4.24796e-06	4.24796e-06	4.24796e-06	4.24796e-06	4.24796e-06	4.24796e-06	4.24796e-06	4.24796e-06	4.24796e-06	4.24796e-06	4.24796e-06	4.24796e-06	4.24796e-06	4.24796e-06	4.24796e-06	4.24796e-06	4.24796e-06	4.24796e-06	4.24796e-06	4.24796e-06	4.24796e-06	4.24796e-06	4.24796e-06	4.24796e-06	4.24796e-06	4.24796e-06	4.24796e-06	4.24796e-06	4.24796e-06
4.6983e-06	4.6983e-06	4.6983e-06	4.6983e-06	4.6983e-06	4.6983e-06	4.6983e-06	4.6983e-06	4.6983e-06	4.6983e-06	4.6983e-06	4.6983e-06	4.6983e-06	4.6983e-06	4.6983e-06	4.6983e-06	4.6983e-06	4.6983e-06	4.6983e-06	4.6983e-06	4.6983e-06	4.6983e-06	4.6983e-06	4.6983e-06	4.6983e-06	4.6983e-06	4.6983e-06	4.6983e-06	4.6983e-06	4.6983e-06	4.6983e-06	4.6983e-06	4.6983e-06	4.6983e-06	4.6983e-06	4.6983e-06	4.6983e-06	4.6983e-06	4.6983e-06	4.6983e-06	4.6983e-06	4.6983e-06	4.6983e-06	4.6983e-06	4.6983e-06	4.6983e-06	4.6983e-06	4.6983e-06	4.6983e-06	4.6983e-06
5.19424e-06	5.19424e-06	5.19424e-06	5.19424e-06	5.19424e-06	5.19424e-06	5.19424e-06	5.19424e-06	5.19424e-06	5.19424e-06	5.19424e-06	5.19424e-06	5.19424e-06	5.19424e-06	5.19424e-06	5.19424e-06	5.19424e-06	5.19424e-06	5.19424e-06	5.19424e-06	5.19424e-06	5.19424e-06	5.19424e-06	5.19424e-06	5.19424e-06	5.19424e-06	5.19424e-06	5.19424e-06	5.19424e-06	5.19424e-06	5.19424e-06	5.19424e-06	5.19424e-06	5.19424e-06	5.19424e-06	5.19424e-06	5.19424e-06	5.19424e-06	5.19424e-06	5.19424e-06	5.19424e-06	5.19424e-06	5.19424e-06	5.19424e-06	5.19424e-06	5.19424e-06	5.19424e-06	5.19424e-06	5.19424e-06	5.19424e-06
5.74017e-06	5.74017e-06	5.74017e-06	5.74017e-06	5.74017e-06	5.74017e-06	5.74017e-06	5.74017e-06	5.74017e-06	5.74017e-06	5.74017e-06	5.74017e-06	5.74017e-06	5.74017e-06	5.74017e-06	5.74017e-06	5.74017e-06	5.74017e-06	5.74017e-06	5.74017e-06	5.74017e-06	5.74017e-06	5.74017e-06	5.74017e-06	5.74017e-06	5.74017e-06	5.74017e-06	5.74017e-06	5.74017e-06	5.74017e-06	5.74017e-06	5.74017e-06	5.74017e-06	5.74017e-06	5.74017e-06	5.74017e-06	5.74017e-06	5.74017e-06	5.74017e-06	5.74017e-06	5.74017e-06	5.74017e-06	5.74017e-06	5.74017e-06	5.74017e-06	5.74017e-06	5.74017e-06	5.74017e-06	5.74017e-06	5.74017e-06
6.34086e-06	6.34086e-06	6.34086e-06	6.34086e-06	6.34086e-06	6.34086e-06	6.34086e-06	6.34086e-06	6.34086e-06	6.34086e-06	6.34086e-06	6.34086e-06	6.34086e-06	6.34086e-06	6.34086e-06	6.34086e-06	6.34086e-06	6.34086e-06	6.34086e-06	6.34086e-06	6.34086e-06	6.34086e-06	6.34086e-06	6.34086e-06	6.34086e-06	6.34086e-06	6.34086e-06	6.34086e-06	6.34086e-06	6.34086e-06	6.34086e-06	6.34086e-06	6.34086e-06	6.34086e-06	6.34086e-06	6.34086e-06	6.34086e-06	6.34086e-06	6.34086e-06	6.34086e-06	6.34086e-06	6.34086e-06	6.34086e-06	6.34086e-06	6.34086e-06	6.34086e-06	6.34086e-06	6.34086e-06	6.34086e-06	6.34086e-06
7.00152e-06	7.00152e-06	7.00152e-06	7.00152e-06	7.00152e-06	7.00152e-06	7.00152e-06	7.00152e-06	7.00152e-06	7.00152e-06	7.00152e-06	7.00152e-06	7.00152e-06	7.00152e-06	7.00152e-06	7.00152e-06	7.00152e-06	7.00152e-06	7.00152e-06	7.00152e-06	7.00152e-06	7.00152e-06	7.00152e-06	7.00152e-06	7.00152e-06	7.00152e-06	7.00152e-06	7.00152e-06	7.00152e-06	7.00152e-06	7.00152e-06	7.00152e-06	7.00152e-06	7.00152e-06	7.00152e-06	7.00152e-06	7.00152e-06	7.00152e-06	7.00152e-06	7.00152e-06	7.00152e-06	7.00152e-06	7.00152e-06	7.00152e-06	7.00152e-06	7.00152e-06	7.00152e-06	7.00152e-06	7.00152e-06	7.00152e-06
7.72784e-06	7.72784e-06	7.72784e-06	7.72784e-06	7.72784e-06	7.72784e-06	7.72784e-06	7.72784e-06	7.72784e-06	7.72784e-06	7.72784e-06	7.72784e-06	7.72784e-06	7.72784e-06	7.72784e-06	7.72784e-06	7.72784e-06	7.72784e-06	7.72784e-06	7.72784e-06	7.72784e-06	7.72784e-06	7.72784e-06	7.72784e-06	7.72784e-06	7.72784e-06	7.72784e-06	7.72784e-06	7.72784e-06	7.72784e-06	7.72784e-06	7.72784e-06	7.72784e-06	7.72784e-06	7.72784e-06	7.72784e-06	7.72784e-06	7.72784e-06	7.72784e-06	7.72784e-06	7.72784e-06	7.72784e-06	7.72784e-06	7.72784e-06	7.72784e-06	7.72784e-06	7.72784e-06	7.72784e-06	7.72784e-06	7.72784e-06
8.52598e-06	8.52598e-06	8.52598e-06	8.52598e-06	8.52598e-06	8.52598e-06	8.52598e-06	8.52598e-06	8.52598e-06	8.52598e-06	8.52598e-06	8.52598e-06	8.52598e-06	8.52598e-06	8.52598e-06	8.52598e-06	8.52598e-06	8.52598e-06	8.52598e-06	8.52598e-06	8.52598e-06	8.52598e-06	8.52598e-06	8.52598e-06	8.52598e-06	8.52598e-06	8.52598e-06	8.52598e-06	8.52598e-06	8.52598e-06	8.52598e-06	8.52598e-06	8.52598e-06	8.52598e-06	8.52598e-06	8.52598e-06	8.52598e-06	8.52598e-06	8.52598e-06	8.52598e-06	8.52598e-06	8.52598e-06	8.52598e-06	8.52598e-06	8.52598e-06	8.52598e-06	8.52598e-06	8.52598e-06	8.52598e-06	8.52598e-06
9.40268e-06	9.40268e-06	9.40268e-06	9.40268e-06	9.40268e-06	9.40268e-06	9.40268e-06	9.40268e-06	9.40268e-06	9.40268e-06	9.40268e-06	9.40268e-06	9.40268e-06	9.40268e-06	9.40268e-06	9.40268e-06	9.40268e-06	9.40268e-06	9.40268e-06	9.40268e-06	9.40268e-06	9.40268e-06	9.40268e-06	9.40268e-06	9.40268e-06	9.40268e-06	9.40268e-06	9.40268e-06	9.40268e-06	9.40268e-06	9.40268e-06	9.40268e-06	9.40268e-06	9.40268e-06	9.40268e-06	9.40268e-06	9.40268e-06	9.40268e-06	9.40268e-06	9.40268e-06	9.40268e-06	9.40268e-06	9.40268e-06	9.40268e-06	9.40268e-06	9.40268e-06	9.40268e-06	9.40268e-06	9.40268e-06	9.40268e-06
1.03653e-05	1.03653e-05	1.03653e-05	1.03653e-05	1.03653e-05	1.03653e-05	1.03653e-05	1.03653e-05	1.03653e-05	1.03653e-05	1.03653e-05	1.03653e-05	1.03653e-05	1.03653e-05	1.03653e-05	1.03653e-05	1.03653e-05	1.03653e-05	1.03653e-05	1.03653e-05	1.03653e-05	1.03653e-05	1.03653e-05	1.03653e-05	1.03653e-05	1.03653e-05	1.03653e-05	1.03653e-05	1.03653e-05	1.03653e-05	1.03653e-05	1.03653e-05	1.03653e-05	1.03653e-05	1.03653e-05	1.03653e-05	1.03653e-05	1.03653e-05	1.03653e-05	1.03653e-05	1.03653e-05	1.03653e-05	1.03653e-05	1.03653e-05	1.03653e-05	1.03653e-05	1.03653e-05	1.03653e-05	1.03653e-05	1.03653e-05
1.14217e-05	1.14217e-05	1.14217e-05	1.14217e-05	1.14217e-05	1.14217e-05	1.14217e-05	1.14217e-05	1.14217e-05	1.14217e-05	1.14217e-05	1.14217e-05	1.14217e-05	1.14217e-05	1.14217e-05	1.14217e-05	1.14217e-05	1.14217e-05	1.14217e-05	1.14217e-05	1.14217e-05	1.14217e-05	1.14217e-05	1.14217e-05	1.14217e-05	1.14217e-05	1.14217e-05	1.14217e-05	1.14217e-05	1.14217e-05	1.14217e-05	1.14217e-05	1.14217e-05	1.14217e-05	1.14217e-05	1.14217e-05	1.14217e-05	1.14217e-05	1.14217e-05	1.14217e-05	1.14217e-05	1.14217e-05	1.14217e-05	1.14217e-05	1.14217e-05	1.14217e-05	1.14217e-05	1.14217e-05	1.14217e-05	1.14217e-05
1.25806e-05	1.25806e-05	1.25806e-05	1.25806e-05	1.25806e-05	1.25806e-05	1.25806e-05	1.25806e-05	1.25806e-05	1.25806e-05	1.25806e-05	1.25806e-05	1.25806e-05	1.25806e-05	1.25806e-05	1.25806e-05	1.25806e-05	1.25806e-05	1.25806e-05	1.25806e-05	1.25806e-05	1.25806e-05	1.25806e-05	1.25806e-05	1.25806e-05	1.25806e-05	1.25806e-05	1.25806e-05	1.25806e-05	1.25806e-05	1.25806e-05	1.25806e-05	1.25806e-05	1.25806e-05	1.25806e-05	1.25806e-05	1.25806e-05	1.25806e-05	1.25806e-05	1.25806e-05	1.25806e-05	1.25806e-05	1.25806e-05	1.25806e-05	1.25806e-05	1.25806e-05	1.25806e-05	1.25806e-05	1.25806e-05	1.25806e-05
1.38514e-05	1.38514e-05	1.38514e-05	1.38514e-05	1.38514e-05	1.38514e-05	1.38514e-05	1.38514e-05	1.38514e-05	1.38514e-05	1.38514e-05	1.38514e-05	1.38514e-05	1.38514e-05	1.38514e-05	1.38514e-05	1.38514e-05	1.38514e-05	1.38514e-05	1.38514e-05	1.38514e-05	1.38514e-05	1.38514e-05	1.38514e-05	1.38514e-05	1.38514e-05	1.38514e-05	1.38514e-05	1.38514e-05	1.38514e-05	1.38514e-05	1.38514e-05	1.38514e-05	1.38514e-05	1.38514e-05	1.38514e-05	1.38514e-05	1.38514e-05	1.38514e-05	1.38514e-05	1.38514e-05	1.38514e-05	1.38514e-05	1.38514e-05	1.38514e-05	1.38514e-05	1.38514e-05	1.38514e-05	1.38514e-05	1.38514e-05
1.52442e-05	1.52442e-05	1.52442e-05	1.52442e-05	1.52442e-05	1.52442e-05	1.52442e-05	1.52442e-05	1.52442e-05	1.52442e-05	1.52442e-05	1.52442e-05	1.52442e-05	1.52442e-05	1.52442e-05	1.52442e-05	1.52442e-05	1.52442e-05	1.52442e-05	1.52442e-05	1.52442e-05	1.52442e-05	1.52442e-05	1.52442e-05	1.52442e-05	1.52442e-05	1.52442e-05	1.52442e-05	1.52442e-05	1.52442e-05	1.52442e-05	1.52442e-05	1.52442e-05	1.52442e-05	1.52442e-05	1.52442e-05	1.52442e-05	1.52442e-05	1.52442e-05	1.52442e-05	1.52442e-05	1.52442e-05	1.52442e-05	1.52442e-05	1.52442e-05	1.52442e-05	1.52442e-05	1.52442e-05	1.52442e-05	1.52442e-05
1.67702e-05	1.67702e-05	1.67702e-05	1.67702e-05	1.67702e-05	1.67702e-05	1.67702e-05	1.67702e-05	1.67702e-05	1.67702e-05	1.67702e-05	1.67702e-05	1.67702e-05	1.67702e-05	1.67702e-05	1.67702e-05	1.67702e-05	1.67702e-05	1.67702e-05	1.67702e-05	1.67702e-05	1.67702e-05	1.67702e-05	1.67702e-05	1.67702e-05	1.67702e-05	1.67702e-05	1.67702e-05	1.67702e-05	1.67702e-05	1.67702e-05	1.67702e-05	1.67702e-05	1.67702e-05	1.67702e-05	1.67702e-05	1.67702e-05	1.67702e-05	1.67702e-05	1.67702e-05	1.67702e-05	1.67702e-05	1.67702e-05	1.67702e-05	1.67702e-05	1.67702e-05	1.67702e-05	1.67702e-05	1.67702e-05	1.67702e-05
1.84414e-05	1.84414e-05	1.84414e-05	1.84414e-05	1.84414e-05	1.84414e-05	1.84414e-05	1.84414e-05	1.84414e-05	1.84414e-05	1.84414e-05	1.84414e-05	1.84414e-05	1.84414e-05	1.84414e-05	1.84414e-05	1.84414e-05	1.84414e-05	1.84414e-05	1.84414e-05	1.84414e-05	1.84414e-05	1.84414e-05	1.84414e-05	1.84414e-05	1.84414e-05	1.84414e-05	1.84414e-05	1.84414e-05	1.84414e-05	1.84414e-05	1.84414e-05	1.84414e-05	1.84414e-05	1.84414e-05	1.84414e-05	1.84414e-05	1.84414e-05	1.84414e-05	1.84414e-05	1.84414e-05	1.84414e-05	1.84414e-05	1.84414e-05	1.84414e-05	1.84414e-05	1.84414e-05	1.84414e-05	1.84414e-05	1.84414e-05
2.02707e-05	2.02707e-05	2.02707e-05	2.02707e-05	2.02707e-05	2.02707e-05	2.02707e-05	2.02707e-05	2.02707e-05	2.02707e-05	2.02707e-05	2.02707e-05	2.02707e-05	2.02707e-05	2.02707e-05	2.02707e-05	2.02707e-05	2.02707e-05	2.02707e-05	2.02707e-05	2.02707e-05	2.02707e-05	2.02707e-05	2.02707e-05	2.02707e-05	2.02707e-05	2.02707e-05	2.02707e-05	2.02707e-05	2.02707e-05	2.02707e-05	2.02707e-05	2.02707e-05	2.02707e-05	2.02707e-05	2.02707e-05	2.02707e-05	2.02707e-05	2.02707e-05	2.02707e-05	2.02707e-05	2.02707e-05	2.02707e-05	2.02707e-05	2.02707e-05	2.02707e-05	2.02707e-05	2.02707e-05	2.02707e-05	2.02707e-05
2.22723e-05	2.22723e-05	2.22723e-05	2.22723e-05	2.22723e-05	2.22723e-05	2.22723e-05	2.22723e-05	2.22723e-05	2.22723e-05	2.22723e-05	2.22723e-05	2.22723e-05	2.22723e-05	2.22723e-05	2.22723e-05	2.22723e-05	2.22723e-05	2.22723e-05	2.22723e-05	2.22723e-05	2.22723e-05	2.22723e-05	2.22723e-05	2.22723e-05	2.22723e-05	2.22723e-05	2.22723e-05	2.22723e-05	2.22723e-05	2.22723e-05	2.22723e-05	2.22723e-05	2.22723e-05	2.22723e-05	2.22723e-05	2.22723e-05	2.22723e-05	2.22723e-05	2.22723e-05	2.22723e-05	2.22723e-05	2.22723e-05	2.22723e-05	2.22723e-05	2.22723e-05	2.22723e-05	2.22723e-05	2.22723e-05	2.22723e-05
2.44615e-05	2.44615e-05	2.44615e-05	2.44615e-05	2.44615e-05	2.44615e-05	2.44615e-05	2.44615e-05	2.44615e-05	2.44615e-05	2.44615e-05	2.44615e-05	2.44615e-05	2.44615e-05	2.44615e-05	2.44615e-05	2.44615e-05	2.44615e-05	2.44615e-05	2.44615e-05	2.44615e-05	2.44615e-05	2.44615e-05	2.44615e-05	2.44615e-05	2.44615e-05	2.44615e-05	2.44615e-05	2.44615e-05	2.44615e-05	2.44615e-05	2.44615e-05	2.44615e-05	2.44615e-05	2.44615e-05	2.44615e-05	2.44615e-05	2.44615e-05	2.44615e-05	2.44615e-05	2.44615e-05	2.44615e-05	2.44615e-05	2.44615e-05	2.44615e-05	2.44615e-05	2.44615e-05	2.44615e-05	2.44615e-05	2.44615e-05
2.68548e-05	2.68548e-05	2.68548e-05	2.68548e-05	2.68548e-05	2.68548e-05	2.68548e-05	2.68548e-05	2.68548e-05	2.68548e-05	2.68548e-05	2.68548e-05	2.68548e-05	2.68548e-05	2.68548e-05	2.68548e-05	2.68548e-05	2.68548e-05	2.68548e-05	2.68548e-05	2.68548e-05	2.68548e-05	2.68548e-05	2.68548e-05	2.68548e-05	2.68548e-05	2.68548e-05	2.68548e-05	2.68548e-05	2.68548e-05	2.68548e-05	2.68548e-05	2.68548e-05	2.68548e-05	2.68548e-05	2.68548e-05	2.68548e-05	2.68548e-05	2.68548e-05	2.68548e-05	2.68548e-05	2.68548e-05	2.68548e-05	2.68548e-05	2.68548e-05	2.68548e-05	2.68548e-05	2.68548e-05	2.68548e-05	2.68548e-05
2.94701e-05	2.94701e-05	2.94701e-05	2.94701e-05	2.94701e-05	2.94701e-05	2.94701e-05	2.94701e-05	2.94701e-05	2.94701e-05	2.94701e-05	2.94701e-05	2.94701e-05	2.94701e-05	2.94701e-05	2.94701e-05	2.94701e-05	2.94701e-05	2.94701e-05	2.94701e-05	2.94701e-05	2.94701e-05	2.94701e-05	2.94701e-05	2.94701e-05	2.94701e-05	2.94701e-05	2.94701e-05	2.94701e-05	2.94701e-05	2.94701e-05	2.94701e-05	2.94701e-05	2.94701e-05	2.94701e-05	2.94701e-05	2.94701e-05	2.94701e-05	2.94701e-05	2.94701e-05	2.94701e-05	2.94701e-05	2.94701e-05	2.94701e-05	2.94701e-05	2.94701e-05	2.94701e-05	2.94701e-05	2.94701e-05	2.94701e-05
3.23268e-05	3.23268e-05	3.23268e-05	3.23268e-05	3.23268e-05	3.23268e-05	3.23268e-05	3.23268e-05	3.23268e-05	3.23268e-05	3.23268e-05	3.23268e-05	3.23268e-05	3.23268e-05	3.23268e-05	3.23268e-05	3.23268e-05	3.23268e-05	3.23268e-05	3.23268e-05	3.23268e-05	3.23268e-05	3.23268e-05	3.23268e-05	3.23268e-05	3.23268e-05	3.23268e-05	3.23268e-05	3.23268e-05	3.23268e-05	3.23268e-05	3.23268e-05	3.23268e-05	3.23268e-05	3.23268e-05	3.23268e-05	3.23268e-05	3.23268e-05	3.23268e-05	3.23268e-05	3.23268e-05	3.23268e-05	3.23268e-05	3.23268e-05	3.23268e-05	3.23268e-05	3.23268e-05	3.23268e-05	3.23268e-05	3.23268e-05
3.54458e-05	3.54458e-05	3.54458e-05	3.54458e-05	3.54458e-05	3.54458e-05	3.54458e-05	3.54458e-05	3.54458e-05	3.54458e-05	3.54458e-05	3.54458e-05	3.54458e-05	3.54458e-05	3.54458e-05	3.54458e-05	3.54458e-05	3.54458e-05	3.54458e-05	3.54458e-05	3.54458e-05	3.54458e-05	3.54458e-05	3.54458e-05	3.54458e-05	3.54458e-05	3.54458e-05	3.54458e-05	3.54458e-05	3.54458e-05	3.54458e-05	3.54458e-05	3.54458e-05	3.54458e-05	3.54458e-05	3.54458e-05	3.54458e-05	3.54458e-05	3.54458e-05	3.54458e-05	3.54458e-05	3.54458e-05	3.54458e-05	3.54458e-05	3.54458e-05	3.54458e-05	3.54458e-05	3.54458e-05	3.54458e-05	3.54458e-05
3.88497e-05	3.88497e-05	3.88497e-05	3.88497e-05	3.88497e-05	3.88497e-05	3.88497e-05	3.88497e-05	3.88497e-05	3.88497e-05	3.88497e-05	3.88497e-05	3.88497e-05	3.88497e-05	3.88497e-05	3.88497e-05	3.88497e-05	3.88497e-05	3.88497e-05	3.88497e-05	3.88497e-05	3.88497e-05	3.88497e-05	3.88497e-05	3.88497e-05	3.88497e-05	3.88497e-05	3.88497e-05	3.88497e-05	3.88497e-05	3.88497e-05	3.88497e-05	3.88497e-05	3.88497e-05	3.88497e-05	3.88497e-05	3.88497e-05	3.88497e-05	3.88497e-05	3.88497e-05	3.88497e-05	3.88497e-05	3.88497e-05	3.88497e-05	3.88497e-05	3.88497e-05	3.88497e-05	3.88497e-05	3.88497e-05	3.88497e-05
4.2563e-05	4.2563e-05	4.2563e-05	4.2563e-05	4.2563e-05	4.2563e-05	4.2563e-05	4.2563e-05	4.2563e-05	4.2563e-05	4.2563e-05	4.2563e-05	4.2563e-05	4.2563e-05	4.2563e-05	4.2563e-05	4.2563e-05	4.2563e-05	4.2563e-05	4.2563e-05	4.2563e-05	4.2563e-05	4.2563e-05	4.2563e-05	4.2563e-05	4.2563e-05	4.2563e-05	4.2563e-05	4.2563e-05	4.2563e-05	4.2563e-05	4.2563e-05	4.2563e-05	4.2563e-05	4.2563e-05	4.2563e-05	4.2563e-05	4.2563e-05	4.2563e-05	4.2563e-05	4.2563e-05	4.2563e-05	4.2563e-05	4.2563e-05	4.2563e-05	4.2563e-05	4.2563e-05	4.2563e-05	4.2563e-05	4.2563e-05
4.66119e-05	4.66119e-05	4.66119e-05	4.66119e-05	4.66119e-05	4.66119e-05	4.66119e-05	4.66119e-05	4.66119e-05	4.66119e-05	4.66119e-05	4.66119e-05	4.66119e-05	4.66119e-05	4.66119e-05	4.66119e-05	4.66119e-05	4.66119e-05	4.66119e-05	4.66119e-05	4.66119e-05	4.66119e-05	4.66119e-05	4.66119e-05	4.66119e-05	4.66119e-05	4.66119e-05	4.66119e-05	4.66119e-05	4.66119e-05	4.66119e-05	4.66119e-05	4.66119e-05	4.66119e-05	4.66119e-05	4.66119e-05	4.66119e-05	4.66119e-05	4.66119e-05	4.66119e-05	4.66119e-05	4.66119e-05	4.66119e-05	4.66119e-05	4.66119e-05	4.66119e-05	4.66119e-05	4.66119e-05	4.66119e-05	4.66119e-05
5.1025e-05	5.1025e-05	5.1025e-05	5.1025e-05	5.1025e-05	5.1025e-05	5.1025e-05	5.1025e-05	5.1025e-05	5.1025e-05	5.1025e-05	5.1025e-05	5.1025e-05	5.1025e-05	5.1025e-05	5.1025e-05	5.1025e-05	5.1025e-05	5.1025e-05	5.1025e-05	5.1025e-05	5.1025e-05	5.1025e-05	5.1025e-05	5.1025e-05	5.1025e-05	5.1025e-05	5.1025e-05	5.1025e-05	5.1025e-05	5.1025e-05	5.1025e-05	5.1025e-05	5.1025e-05	5.1025e-05	5.1025e-05	5.1025e-05	5.1025e-05	5.1025e-05	5.1025e-05	5.1025e-05	5.1025e-05	5.1025e-05	5.1025e-05	5.1025e-05	5.1025e-05	5.1025e-05	5.1025e-05	5.1025e-05	5.1025e-05
5.58329e-05	5.58329e-05	5.58329e-05	5.58329e-05	5.58329e-05	5.58329e-05	5.58329e-05	5.58329e-05	5.58329e-05	5.58329e-05	5.58329e-05	5.58329e-05	5.58329e-05	5.58329e-05	5.58329e-05	5.58329e-05	5.58329e-05	5.58329e-05	5.58329e-05	5.58329e-05	5.58329e-05	5.58329e-05	5.58329e-05	5.58329e-05	5.58329e-05	5.58329e-05	5.58329e-05	5.58329e-05	5.58329e-05	5.58329e-05	5.58329e-05	5.58329e-05	5.58329e-05	5.58329e-05	5.58329e-05	5.58329e-05	5.58329e-05	5.58329e-05	5.58329e-05	5.58329e-05	5.58329e-05	5.58329e-05	5.58329e-05	5.58329e-05	5.58329e-05	5.58329e-05	5.58329e-05	5.58329e-05	5.58329e-05	5.58329e-05
6.10686e-05	6.10686e-05	6.10686e-05	6.10686e-05	6.10686e-05	6.10686e-05	6.10686e-05	6.10686e-05	6.10686e-05	6.10686e-05	6.10686e-05	6.10686e-05	6.10686e-05	6.10686e-05	6.10686e-05	6.10686e-05	6.10686e-05	6.10686e-05	6.10686e-05	6.10686e-05	6.10686e-05	6.10686e-05	6.10686e-05	6.10686e-05	6.10686e-05	6.10686e-05	6.10686e-05	6.10686e-05	6.10686e-05	6.10686e-05	6.10686e-05	6.10686e-05	6.10686e-05	6.10686e-05	6.10686e-05	6.10686e-05	6.10686e-05	6.10686e-05	6.10686e-05	6.10686e-05	6.10686e-05	6.10686e-05	6.10686e-05	6.10686e-05	6.10686e-05	6.10686e-05	6.10686e-05	6.10686e-05	6.10686e-05	6.10686e-05
6.67678e-05	6.67678e-05	6.67678e-05	6.67678e-05	6.67678e-05	6.67678e-05	6.67678e-05	6.67678e-05	6.67678e-05	6.67678e-05	6.67678e-05	6.67678e-05	6.67678e-05	6.67678e-05	6.67678e-05	6.67678e-05	6.67678e-05	6.67678e-05	6.67678e-05	6.67678e-05	6.67678e-05	6.67678e-05	6.67678e-05	6.67678e-05	6.67678e-05	6.67678e-05	6.67678e-05	6.67678e-05	6.67678e-05	6.67678e-05	6.67678e-05	6.67678e-05	6.67678e-05	6.67678e-05	6.67678e-05	6.67678e-05	6.67678e-05	6.67678e-05	6.67678e-05	6.67678e-05	6.67678e-05	6.67678e-05	6.67678e-05	6.67678e-05	6.67678e-05	6.67678e-05	6.67678e-05	6.67678e-05	6.67678e-05	6.67678e-05
7.29688e-05	7.29688e-05	7.29688e-05	7.29688e-05	7.29688e-05	7.29688e-05	7.29688e-05	7.29688e-05	7.29688e-05	7.29688e-05	7.29688e-05	7.29688e-05	7.29688e-05	7.29688e-05	7.29688e-05	7.29688e-05	7.29688e-05	7.29688e-05	7.29688e-05	7.29688e-05	7.29688e-05	7.29688e-05	7.29688e-05	7.29688e-05	7.29688e-05	7.29688e-05	7.29688e-05	7.29688e-05	7.29688e-05	7.29688e-05	7.29688e-05	7.29688e-05	7.29688e-05	7.29688e-05	7.29688e-05	7.29688e-05	7.29688e-05	7.29688e-05	7.29688e-05	7.29688e-05	7.29688e-05	7.29688e-05	7.29688e-05	7.29688e-05	7.29688e-05	7.29688e-05	7.29688e-05	7.29688e-05	7.29688e-05	7.29688e-05
7.97129e-05	7.97129e-05	7.97129e-05	7.97129e-05	7.97129e-05	7.97129e-05	7.97129e-05	7.97129e-05	7.97129e-05	7.97129e-05	7.97129e-05	7.97129e-05	7.97129e-05	7.97129e-05	7.97129e-05	7.97129e-05	7.97129e-05	7.97129e-05	7.97129e-05	7.97129e-05	7.97129e-05	7.97129e-05	7.97129e-05	7.97129e-05	7.97129e-05	7.97129e-05	7.97129e-05	7.97129e-05	7.97129e-05	7.97129e-05	7.97129e-05	7.97129e-05	7.97129e-05	7.97129e-05	7.97129e-05	7.97129e-05	7.97129e-05	7.97129e-05	7.97129e-05	7.97129e-05	7.97129e-05	7.97129e-05	7.97129e-05	7.97129e-05	7.97129e-05	7.97129e-05	7.97129e-05	7.97129e-05	7.97129e-05	7.97129e-05
8.70444e-05	8.70444e-05	8.70444e-05	8.70444e-05	8.70444e-05	8.70444e-05	8.70444e-05	8.70444e-05	8.70444e-05	8.70444e-05	8.70444e-05	8.70444e-05	8.70444e-05	8.70444e-05	8.70444e-05	8.70444e-05	8.70444e-05	8.70444e-05	8.70444e-05	8.70444e-05	8.70444e-05	8.70444e-05	8.70444e-05	8.70444e-05	8.70444e-05	8.70444e-05	8.70444e-05	8.70444e-05	8.70444e-05	8.70444e-05	8.70444e-05	8.70444e-05	8.70444e-05	8.70444e-05	8.70444e-05	8.70444e-05	8.70444e-05	8.70444e-05	8.70444e-05	8.70444e-05	8.70444e-05	8.70444e-05	8.70444e-05	8.70444e-05	8.70444e-05	8.70444e-05	8.70444e-05	8.70444e-05	8.70444e-05	8.70444e-05
9.5011e-05	9.5011e-05	9.5011e-05	9.5011e-05	9.5011e-05	9.5011e-05	9.5011e-05	9.5011e-05	9.5011e-05	9.5011e-05	9.5011e-05	9.5011e-05	9.5011e-05	9.5011e-05	9.5011e-05	9.5011e-05	9.5011e-05	9.5011e-05	9.5011e-05	9.5011e-05	9.5011e-05	9.5011e-05	9.5011e-05	9.5011e-05	9.5011e-05	9.5011e-05	9.5011e-05	9.5011e-05	9.5011e-05	9.5011e-05	9.5011e-05	9.5011e-05	9.5011e-05	9.5011e-05	9.5011e-05	9.5011e-05	9.5011e-05	9.5011e-05	9.5011e-05	9.5011e-05	9.5011e-05	9.5011e-05	9.5011e-05	9.5011e-05	9.5011e-05	9.5011e-05	9.5011e-05	9.5011e-05	9.5011e-05	9.5011e-05
0.000103664	0.000103664	0.000103664	0.000103664	0.000103664	0.000103664	0.000103664	0.000103664	0.000103664	0.000103664	0.000103664	0.000103664	0.000103664	0.000103664	0.000103664	0.000103664	0.000103664	0.000103664	0.000103664	0.000103664	0.000103664	0.000103664	0.000103664	0.000103664	0.000103664	0.000103664	0.000103664	0.000103664	0.000103664	0.000103664	0.000103664	0.000103664	0.000103664	0.000103664	0.000103664	0.000103664	0.000103664	0.000103664	0.000103664	0.000103664	0.000103664	0.000103664	0.000103664	0.000103664	0.000103664	0.000103664	0.000103664	0.000103664	0.000103664	0.000103664
0.000113059	0.000113059	0.000113059	0.000113059	0.000113059	0.000113059	0.000113059	0.000113059	0.000113059	0.000113059	0.000113059	0.000113059	0.000113059	0.000113059	0.000113059	0.000113059	0.000113059	0.000113059	0.000113059	0.000113059	0.000113059	0.000113059	0.000113059	0.000113059	0.000113059	0.000113059	0.000113059	0.000113059	0.000113059	0.000113059	0.000113059	0.000113059	0.000113059	0.000113059	0.000113059	0.000113059	0.000113059	0.000113059	0.000113059	0.000113059	0.000113059	0.000113059	0.000113059	0.000113059	0.000113059	0.000113059	0.000113059	0.000113059	0.000113059	0.000113059
0.000123254	0.000123254	0.000123254	0.000123254	0.000123254	0.000123254	0.000123254	0.000123254	0.000123254	0.000123254	0.000123254	0.000123254	0.000123254	0.000123254	0.000123254	0.000123254	0.000123254	0.000123254	0.000123254	0.000123254	0.000123254	0.000123254	0.000123254	0.000123254	0.000123254	0.000123254	0.000123254	0.000123254	0.000123254	0.000123254	0.000123254	0.000123254	0.000123254	0.000123254	0.000123254	0.000123254	0.000123254	0.000123254	0.000123254	0.000123254	0.000123254	0.000123254	0.000123254	0.000123254	0.000123254	0.000123254	0.000123254	0.000123254	0.000123254	0.000123254
0.000134313	0.000134313	0.000134313	0.000134313	0.000134313	0.000134313	0.000134313	0.000134313	0.000134313	0.000134313	0.000134313	0.000134313	0.000134313	0.000134313	0.000134313	0.000134313	0.000134313	0.000134313	0.000134313	0.000134313	0.000134313	0.000134313	0.000134313	0.000134313	0.000134313	0.000134313	0.000134313	0.000134313	0.000134313	0.000134313	0.000134313	0.000134313	0.000134313	0.000134313	0.000134313	0.000134313	0.000134313	0.000134313	0.000134313	0.000134313	0.000134313	0.000134313	0.000134313	0.000134313	0.000134313	0.000134313	0.000134313	0.000134313	0.000134313	0.000134313
0.000146304	0.000146304	0.000146304	0.000146304	0.000146304	0.000146304	0.000146304	0.000146304	0.000146304	0.000146304	0.000146304	0.000146304	0.000146304	0.000146304	0.000146304	0.000146304	0.000146304	0.000146304	0.000146304	0.000146304	0.000146304	0.000146304	0.000146304	0.000146304	0.000146304	0.000146304	0.000146304	0.000146304	0.000146304	0.000146304	0.000146304	0.000146304	0.000146304	0.000146304	0.000146304	0.000146304	0.000146304	0.000146304	0.000146304	0.000146304	0.000146304	0.000146304	0.000146304	0.000146304	0.000146304	0.000146304	0.000146304	0.000146304	0.000146304	0.000146304
0.0001593	0.0001593	0.0001593	0.0001593	0.0001593	0.0001593	0.0001593	0.0001593	0.0001593	0.0001593	0.0001593	0.0001593	0.0001593	0.0001593	0.0001593	0.0001593	0.0001593	0.0001593	0.0001593	0.0001593	0.0001593	0.0001593	0.0001593	0.0001593	0.0001593	0.0001593	0.0001593	0.0001593	0.0001593	0.0001593	0.0001593	0.0001593	0.0001593	0.0001593	0.0001593	0.0001593	0.0001593	0.0001593	0.0001593	0.0001593	0.0001593	0.0001593	0.0001593	0.0001593	0.0001593	0.0001593	0.0001593	0.0001593	0.0001593	0.0001593
0.000173379	0.000173379	0.000173379	0.000173379	0.000173379	0.000173379	0.000173379	0.000173379	0.000173379	0.000173379	0.000173379	0.000173379	0.000173379	0.000173379	0.000173379	0.000173379	0.000173379	0.000173379	0.000173379	0.000173379	0.000173379	0.000173379	0.000173379	0.000173379	0.000173379	0.000173379	0.000173379	0.000173379	0.000173379	0.000173379	0.000173379	0.000173379	0.000173379	0.000173379	0.000173379	0.000173379	0.000173379	0.000173379	0.000173379	0.000173379	0.000173379	0.000173379	0.000173379	0.000173379	0.000173379	0.000173379	0.000173379	0.000173379	0.000173379	0.000173379
0.000188624	0.000188624	0.000188624	0.000188624	0.000188624	0.000188624	0.000188624	0.000188624	0.000188624	0.000188624	0.000188624	0.000188624	0.000188624	0.000188624	0.000188624	0.000188624	0.000188624	0.000188624	0.000188624	0.000188624	0.000188624	0.000188624	0.000188624	0.000188624	0.000188624	0.000188624	0.000188624	0.000188624	0.000188624	0.000188624	0.000188624	0.000188624	0.000188624	0.000188624	0.000188624	0.000188624	0.000188624	0.000188624	0.000188624	0.000188624	0.000188624	0.000188624	0.000188624	0.000188624	0.000188624	0.000188624	0.000188624	0.000188624	0.000188624	0.000188624
0.000205125	0.000205125	0.000205125	0.000205125	0.000205125	0.000205125	0.000205125	0.000205125	0.000205125	0.000205125	0.000205125	0.000205125	0.000205125	0.000205125	0.000205125	0.000205125	0.000205125	0.000205125	0.000205125	0.000205125	0.000205125	0.000205125	0.000205125	0.000205125	0.000205125	0.000205125	0.000205125	0.000205125	0.000205125	0.000205125	0.000205125	0.000205125	0.000205125	0.000205125	0.000205125	0.000205125	0.000205125	0.000205125	0.000205125	0.000205125	0.000205125	0.000205125	0.000205125	0.000205125	0.000205125	0.000205125	0.000205125	0.000205125	0.000205125	0.000205125
0.000222978	0.000222978	0.000222978	0.000222978	0.000222978	0.000222978	0.000222978	0.000222978	0.000222978	0.000222978	0.000222978	0.000222978	0.000222978	0.000222978	0.000222978	0.000222978	0.000222978	0.000222978	0.000222978	0.000222978	0.000222978	0.000222978	0.000222978	0.000222978	0.000222978	0.000222978	0.000222978	0.000222978	0.000222978	0.000222978	0.000222978	0.000222978	0.000222978	0.000222978	0.000222978	0.000222978	0.000222978	0.000222978	0.000222978	0.000222978	0.000222978	0.000222978	0.000222978	0.000222978	0.000222978	0.000222978	0.000222978	0.000222978	0.000222978	0.000222978
0.000242285	0.000242285	0.000242285	0.000242285	0.000242285	0.000242285	0.000242285	0.000242285	0.000242285	0.000242285	0.000242285	0.000242285	0.000242285	0.000242285	0.000242285	0.000242285	0.000242285	0.000242285	0.000242285	0.000242285	0.000242285	0.000242285	0.000242285	0.000242285	0.000242285	0.000242285	0.000242285	0.000242285	0.000242285	0.000242285	0.000242285	0.000242285	0.000242285	0.000242285	0.000242285	0.000242285	0.000242285	0.000242285	0.000242285	0.000242285	0.000242285	0.000242285	0.000242285	0.000242285	0.000242285	0.000242285	0.000242285	0.000242285	0.000242285	0.000242285
0.000263156	0.000263156	0.000263156	0.000263156	0.000263156	0.000263156	0.000263156	0.000263156	0.000263156	0.000263156	0.000263156	0.000263156	0.000263156	0.000263156	0.000263156	0.000263156	0.000263156	0.000263156	0.000263156	0.000263156	0.000263156	0.000263156	0.000263156	0.000263156	0.000263156	0.000263156	0.000263156	0.000263156	0.000263156	0.000263156	0.000263156	0.000263156	0.000263156	0.000263156	0.000263156	0.000263156	0.000263156	0.000263156	0.000263156	0.000263156	0.000263156	0.000263156	0.000263156	0.000263156	0.000263156	0.000263156	0.000263156	0.000263156	0.000263156	0.000263156
0.000285706	0.000285706	0.000285706	0.000285706	0.000285706	0.000285706	0.000285706	0.000285706	0.000285706	0.000285706	0.000285706	0.000285706	0.000285706	0.000285706	0.000285706	0.000285706	0.000285706	0.000285706	0.000285706	0.000285706	0.000285706	0.000285706	0.000285706	0.000285706	0.000285706	0.000285706	0.000285706	0.000285706	0.000285706	0.000285706	0.000285706	0.000285706	0.000285706	0.000285706	0.000285706	0.000285706	0.000285706	0.000285706	0.000285706	0.000285706	0.000285706	0.000285706	0.000285706	0.000285706	0.000285706	0.000285706	0.000285706	0.000285706	0.000285706	0.000285706
0.000310061	0.000310061	0.000310061	0.000310061	0.000310061	0.000310061	0.000310061	0.000310061	0.000310061	0.000310061	0.000310061	0.000310061	0.000310061	0.000310061	0.000310061	0.000310061	0.000310061	0.000310061	0.000310061	0.000310061	0.000310061	0.000310061	0.000310061	0.000310061	0.000310061	0.000310061	0.000310061	0.000310061	0.000310061	0.000310061	0.000310061	0.000310061	0.000310061	0.000310061	0.000310061	0.000310061	0.000310061	0.000310061	0.000310061	0.000310061	0.000310061	0.000310061	0.000310061	0.000310061	0.000310061	0.000310061	0.000310061	0.000310061	0.000310061	0.000310061
0.000336353	0.000336353	0.000336353	0.000336353	0.000336353	0.000336353	0.000336353	0.000336353	0.000336353	0.000336353	0.000336353	0.000336353	0.000336353	0.000336353	0.000336353	0.000336353	0.000336353	0.000336353	0.000336353	0.000336353	0.000336353	0.000336353	0.000336353	0.000336353	0.000336353	0.000336353	0.000336353	0.000336353	0.000336353	0.000336353	0.000336353	0.000336353	0.000336353	0.000336353	0.000336353	0.000336353	0.000336353	0.000336353	0.000336353	0.000336353	0.000336353	0.000336353	0.000336353	0.000336353	0.000336353	0.000336353	0.000336353	0.000336353	0.000336353	0.000336353
0.000364725	0.000364725	0.000364725	0.000364725	0.000364725	0.000364725	0.000364725	0.000364725	0.000364725	0.000364725	0.000364725	0.000364725	0.000364725	0.000364725	0.000364725	0.000364725	0.000364725	0.000364725	0.000364725	0.000364725	0.000364725	0.000364725	0.000364725	0.000364725	0.000364725	0.000364725	0.000364725	0.000364725	0.000364725	0.000364725	0.000364725	0.000364725	0.000364725	0.000364725	0.000364725	0.000364725	0.000364725	0.000364725	0.000364725	0.000364725	0.000364725	0.000364725	0.000364725	0.000364725	0.000364725	0.000364725	0.000364725	0.000364725	0.000364725	0.000364725
0.000395327	0.000395327	0.000395327	0.000395327	0.000395327	0.000395327	0.000395327	0.000395327	0.000395327	0.000395327	0.000395327	0.000395327	0.000395327	0.000395327	0.000395327	0.000395327	0.000395327	0.000395327	0.000395327	0.000395327	0.000395327	0.000395327	0.000395327	0.000395327	0.000395327	0.000395327	0.000395327	0.000395327	0.000395327	0.000395327	0.000395327	0.000395327	0.000395327	0.000395327	0.000395327	0.000395327	0.000395327	0.000395327	0.000395327	0.000395327	0.000395327	0.000395327	0.000395327	0.000395327	0.000395327	0.000395327	0.000395327	0.000395327	0.000395327	0.000395327
0.00042832	0.00042832	0.00042832	0.00042832	0.00042832	0.00042832	0.00042832	0.00042832	0.00042832	0.00042832	0.00042832	0.00042832	0.00042832	0.00042832	0.00042832	0.00042832	0.00042832	0.00042832	0.00042832	0.00042832	0.00042832	0.00042832	0.00042832	0.00042832	0.00042832	0.00042832	0.00042832	0.00042832	0.00042832	0.00042832	0.00042832	0.00042832	0.00042832	0.00042832	0.00042832	0.00042832	0.00042832	0.00042832	0.00042832	0.00042832	0.00042832	0.00042832	0.00042832	0.00042832	0.00042832	0.00042832	0.00042832	0.00042832	0.00042832	0.00042832
0.000463875	0.000463875	0.000463875	0.000463875	0.000463875	0.000463875	0.000463875	0.000463875	0.000463875	0.000463875	0.000463875	0.000463875	0.000463875	0.000463875	0.000463875	0.000463875	0.000463875	0.000463875	0.000463875	0.000463875	0.000463875	0.000463875	0.000463875	0.000463875	0.000463875	0.000463875	0.000463875	0.000463875	0.000463875	0.000463875	0.000463875	0.000463875	0.000463875	0.000463875	0.000463875	0.000463875	0.000463875	0.000463875	0.000463875	0.000463875	0.000463875	0.000463875	0.000463875	0.000463875	0.000463875	0.000463875	0.000463875	0.000463875	0.000463875	0.000463875
0.000502174	0.000502174	0.000502174	0.000502174	0.000502174	0.000502174	0.000502174	0.000502174	0.000502174	0.000502174	0.000502174	0.000502174	0.000502174	0.000502174	0.000502174	0.000502174	0.000502174	0.000502174	0.000502174	0.000502174	0.000502174	0.000502174	0.000502174	0.000502174	0.000502174	0.000502174	0.000502174	0.000502174	0.000502174	0.000502174	0.000502174	0.000502174	0.000502174	0.000502174	0.000502174	0.000502174	0.000502174	0.000502174	0.000502174	0.000502174	0.000502174	0.000502174	0.000502174	0.000502174	0.000502174	0.000502174	0.000502174	0.000502174	0.000502174	0.000502174
0.000543412	0.000543412	0.000543412	0.000543412	0.000543412	0.000543412	0.000543412	0.000543412	0.000543412	0.000543412	0.000543412	0.000543412	0.000543412	0.000543412	0.000543412	0.000543412	0.000543412	0.000543412	0.000543412	0.000543412	0.000543412	0.000543412	0.000543412	0.000543412	0.000543412	0.000543412	0.000543412	0.000543412	0.000543412	0.000543412	0.000543412	0.000543412	0.000543412	0.000543412	0.000543412	0.000543412	0.000543412	0.000543412	0.000543412	0.000543412	0.000543412	0.000543412	0.000543412	0.000543412	0.000543412	0.000543412	0.000543412	0.000543412	0.000543412	0.000543412
0.000587794	0.000587794	0.000587794	0.000587794	0.000587794	0.000587794	0.000587794	0.000587794	0.000587794	0.000587794	0.000587794	0.000587794	0.000587794	0.000587794	0.000587794	0.000587794	0.000587794	0.000587794	0.000587794	0.000587794	0.000587794	0.000587794	0.000587794	0.000587794	0.000587794	0.000587794	0.000587794	0.000587794	0.000587794	0.000587794	0.000587794	0.000587794	0.000587794	0.000587794	0.000587794	0.000587794	0.000587794	0.000587794	0.000587794	0.000587794	0.000587794	0.000587794	0.000587794	0.000587794	0.000587794	0.000587794	0.000587794	0.000587794	0.000587794	0.000587794
0.000635539	0.000635539	0.000635539	0.000635539	0.000635539	0.000635539	0.000635539	0.000635539	0.000635539	0.000635539	0.000635539	0.000635539	0.000635539	0.000635539	0.000635539	0.000635539	0.000635539	0.000635539	0.000635539	0.000635539	0.000635539	0.000635539	0.000635539	0.000635539	0.000635539	0.000635539	0.000635539	0.000635539	0.000635539	0.000635539	0.000635539	0.000635539	0.000635539	0.000635539	0.000635539	0.000635539	0.000635539	0.000635539	0.000635539	0.000635539	0.000635539	0.000635539	0.000635539	0.000635539	0.000635539	0.000635539	0.000635539	0.000635539	0.000635539	0.000635539
0.000686878	0.000686878	0.000686878	0.000686878	0.000686878	0.000686878	0.000686878	0.000686878	0.000686878	0.000686878	0.000686878	0.000686878	0.000686878	0.000686878	0.000686878	0.000686878	0.000686878	0.000686878	0.000686878	0.000686878	0.000686878	0.000686878	0.000686878	0.000686878	0.000686878	0.000686878	0.000686878	0.000686878	0.000686878	0.000686878	0.000686878	0.000686878	0.000686878	0.000686878	0.000686878	0.000686878	0.000686878	0.000686878	0.000686878	0.000686878	0.000686878	0.000686878	0.000686878	0.000686878	0.000686878	0.000686878	0.000686878	0.000686878	0.000686878	0.000686878
0.00074206	0.00074206	0.00074206	0.00074206	0.00074206	0.00074206	0.00074206	0.00074206	0.00074206	0.00074206	0.00074206	0.00074206	0.00074206	0.00074206	0.00074206	0.00074206	0.00074206	0.00074206	0.00074206	0.00074206	0.00074206	0.00074206	0.00074206	0.00074206	0.00074206	0.00074206	0.00074206	0.00074206	0.00074206	0.00074206	0.00074206	0.00074206	0.00074206	0.00074206	0.00074206	0.00074206	0.00074206	0.00074206	0.00074206	0.00074206	0.00074206	0.00074206	0.00074206	0.00074206	0.00074206	0.00074206	0.00074206	0.00074206	0.00074206	0.00074206
0.000801344	0.000801344	0.000801344	0.000801344	0.000801344	0.000801344	0.000801344	0.000801344	0.000801344	0.000801344	0.000801344	0.000801344	0.000801344	0.000801344	0.000801344	0.000801344	0.000801344	0.000801344	0.000801344	0.000801344	0.000801344	0.000801344	0.000801344	0.000801344	0.000801344	0.000801344	0.000801344	0.000801344	0.000801344	0.000801344	0.000801344	0.000801344	0.000801344	0.000801344	0.000801344	0.000801344	0.000801344	0.000801344	0.000801344	0.000801344	0.000801344	0.000801344	0.000801344	0.000801344	0.000801344	0.000801344	0.000801344	0.000801344	0.000801344	0.000801344
0.000865007	0.000865007	0.000865007	0.000865007	0.000865007	0.000865007	0.000865007	0.000865007	0.000865007	0.000865007	0.000865007	0.000865007	0.000865007	0.000865007	0.000865007	0.000865007	0.000865007	0.000865007	0.000865007	0.000865007	0.000865007	0.000865007	0.000865007	0.000865007	0.000865007	0.000865007	0.000865007	0.000865007	0.000865007	0.000865007	0.000865007	0.000865007	0.000865007	0.000865007	0.000865007	0.000865007	0.000865007	0.000865007	0.000865007	0.000865007	0.000865007	0.000865007	0.000865007	0.000865007	0.000865007	0.000865007	0.000865007	0.000865007	0.000865007	0.000865007
0.000933344	0.000933344	0.000933344	0.000933344	0.000933344	0.000933344	0.000933344	0.000933344	0.000933344	0.000933344	0.000933344	0.000933344	0.000933344	0.000933344	0.000933344	0.000933344	0.000933344	0.000933344	0.000933344	0.000933344	0.000933344	0.000933344	0.000933344	0.000933344	0.000933344	0.000933344	0.000933344	0.000933344	0.000933344	0.000933344	0.000933344	0.000933344	0.000933344	0.000933344	0.000933344	0.000933344	0.000933344	0.000933344	0.000933344	0.000933344	0.000933344	0.000933344	0.000933344	0.000933344	0.000933344	0.000933344	0.000933344	0.000933344	0.000933344	0.000933344
0.00100666	0.00100666	0.00100666	0.00100666	0.00100666	0.00100666	0.00100666	0.00100666	0.00100666	0.00100666	0.00100666	0.00100666	0.00100666	0.00100666	0.00100666	0.00100666	0.00100666	0.00100666	0.00100666	0.00100666	0.00100666	0.00100666	0.00100666	0.00100666	0.00100666	0.00100666	0.00100666	0.00100666	0.00100666	0.00100666	0.00100666	0.00100666	0.00100666	0.00100666	0.00100666	0.00100666	0.00100666	0.00100666	0.00100666	0.00100666	0.00100666	0.00100666	0.00100666	0.00100666	0.00100666	0.00100666	0.00100666	0.00100666	0.00100666	0.00100666
0.0010853	0.0010853	0.0010853	0.0010853	0.0010853	0.0010853	0.0010853	0.0010853	0.0010853	0.0010853	0.0010853	0.0010853	0.0010853	0.0010853	0.0010853	0.0010853	0.0010853	0.0010853	0.0010853	0.0010853	0.0010853	0.0010853	0.0010853	0.0010853	0.0010853	0.0010853	0.0010853	0.0010853	0.0010853	0.0010853	0.0010853	0.0010853	0.0010853	0.0010853	0.0010853	0.0010853	0.0010853	0.0010853	0.0010853	0.0010853	0.0010853	0.0010853	0.0010853	0.0010853	0.0010853	0.0010853	0.0010853	0.0010853	0.0010853	0.0010853
0.00116959	0.00116959	0.00116959	0.00116959	0.00116959	0.00116959	0.00116959	0.00116959	0.00116959	0.00116959	0.00116959	0.00116959	0.00116959	0.00116959	0.00116959	0.00116959	0.00116959	0.00116959	0.00116959	0.00116959	0.00116959	0.00116959	0.00116959	0.00116959	0.00116959	0.00116959	0.00116959	0.00116959	0.00116959	0.00116959	0.00116959	0.00116959	0.00116959	0.00116959	0.00116959	0.00116959	0.00116959	0.00116959	0.00116959	0.00116959	0.00116959	0.00116959	0.00116959	0.00116959	0.00116959	0.00116959	0.00116959	0.00116959	0.00116959	0.00116959
0.00125991	0.00125991	0.00125991	0.00125991	0.00125991	0.00125991	0.00125991	0.00125991	0.00125991	0.00125991	0.00125991	0.00125991	0.00125991	0.00125991	0.00125991	0.00125991	0.00125991	0.00125991	0.00125991	0.00125991	0.00125991	0.00125991	0.00125991	0.00125991	0.00125991	0.00125991	0.00125991	0.00125991	0.00125991	0.00125991	0.00125991	0.00125991	0.00125991	0.00125991	0.00125991	0.00125991	0.00125991	0.00125991	0.00125991	0.00125991	0.00125991	0.00125991	0.00125991	0.00125991	0.00125991	0.00125991	0.00125991	0.00125991	0.00125991	0.00125991
0.00135665	0.00135665	0.00135665	0.00135665	0.00135665	0.00135665	0.00135665	0.00135665	0.00135665	0.00135665	0.00135665	0.00135665	0.00135665	0.00135665	0.00135665	0.00135665	0.00135665	0.00135665	0.00135665	0.00135665	0.00135665	0.00135665	0.00135665	0.00135665	0.00135665	0.00135665	0.00135665	0.00135665	0.00135665	0.00135665	0.00135665	0.00135665	0.00135665	0.00135665	0.00135665	0.00135665	0.00135665	0.00135665	0.00135665	0.00135665	0.00135665	0.00135665	0.00135665	0.00135665	0.00135665	0.00135665	0.00135665	0.00135665	0.00135665	0.00135665
0.00146021	0.00146021	0.00146021	0.00146021	0.00146021	0.00146021	0.00146021	0.00146021	0.00146021	0.00146021	0.00146021	0.00146021	0.00146021	0.00146021	0.00146021	0.00146021	0.00146021	0.00146021	0.00146021	0.00146021	0.00146021	0.00146021	0.00146021	0.00146021	0.00146021	0.00146021	0.00146021	0.00146021	0.00146021	0.00146021	0.00146021	0.00146021	0.00146021	0.00146021	0.00146021	0.00146021	0.00146021	0.00146021	0.00146021	0.00146021	0.00146021	0.00146021	0.00146021	0.00146021	0.00146021	0.00146021	0.00146021	0.00146021	0.00146021	0.00146021
0.00157103	0.00157103	0.00157103	0.00157103	0.00157103	0.00157103	0.00157103	0.00157103	0.00157103	0.00157103	0.00157103	0.00157103	0.00157103	0.00157103	0.00157103	0.00157103	0.00157103	0.00157103	0.00157103	0.00157103	0.00157103	0.00157103	0.00157103	0.00157103	0.00157103	0.00157103	0.00157103	0.00157103	0.00157103	0.00157103	0.00157103	0.00157103	0.00157103	0.00157103	0.00157103	0.00157103	0.00157103	0.00157103	0.00157103	0.00157103	0.00157103	0.00157103	0.00157103	0.00157103	0.00157103	0.00157103	0.00157103	0.00157103	0.00157103	0.00157103
0.00168957	0.00168957	0.00168957	0.00168957	0.00168957	0.00168957	0.00168957	0.00168957	0.00168957	0.00168957	0.00168957	0.00168957	0.00168957	0.00168957	0.00168957	0.00168957	0.00168957	0.00168957	0.00168957	0.00168957	0.00168957	0.00168957	0.00168957	0.00168957	0.00168957	0.00168957	0.00168957	0.00168957	0.00168957	0.00168957	0.00168957	0.00168957	0.00168957	0.00168957	0.00168957	0.00168957	0.00168957	0.00168957	0.00168957	0.00168957	0.00168957	0.00168957	0.00168957	0.00168957	0.00168957	0.00168957	0.00168957	0.00168957	0.00168957	0.00168957
0.00181629	0.00181629	0.00181629	0.00181629	0.00181629	0.00181629	0.00181629	0.00181629	0.00181629	0.00181629	0.00181629	0.00181629	0.00181629	0.00181629	0.00181629	0.00181629	0.00181629	0.00181629	0.00181629	0.00181629	0.00181629	0.00181629	0.00181629	0.00181629	0.00181629	0.00181629	0.00181629	0.00181629	0.00181629	0.00181629	0.00181629	0.00181629	0.00181629	0.00181629	0.00181629	0.00181629	0.00181629	0.00181629	0.00181629	0.00181629	0.00181629	0.00181629	0.00181629	0.00181629	0.00181629	0.00181629	0.00181629	0.00181629	0.00181629	0.00181629
0.00195172	0.00195172	0.00195172	0.00195172	0.00195172	0.00195172	0.00195172	0.00195172	0.00195172	0.00195172	0.00195172	0.00195172	0.00195172	0.00195172	0.00195172	0.00195172	0.00195172	0.00195172	0.00195172	0.00195172	0.00195172	0.00195172	0.00195172	0.00195172	0.00195172	0.00195172	0.00195172	0.00195172	0.00195172	0.00195172	0.00195172	0.00195172	0.00195172	0.00195172	0.00195172	0.00195172	0.00195172	0.00195172	0.00195172	0.00195172	0.00195172	0.00195172	0.00195172	0.00195172	0.00195172	0.00195172	0.00195172	0.00195172	0.00195172	0.00195172
0.00209639	0.00209639	0.00209639	0.00209639	0.00209639	0.00209639	0.00209639	0.00209639	0.00209639	0.00209639	0.00209639	0.00209639	0.00209639	0.00209639	0.00209639	0.00209639	0.00209639	0.00209639	0.00209639	0.00209639	0.00209639	0.00209639	0.00209639	0.00209639	0.00209639	0.00209639	0.00209639	0.00209639	0.00209639	0.00209639	0.00209639	0.00209639	0.00209639	0.00209639	0.00209639	0.00209639	0.00209639	0.00209639	0.00209639	0.00209639	0.00209639	0.00209639	0.00209639	0.00209639	0.00209639	0.00209639	0.00209639	0.00209639	0.00209639	0.00209639
0.00225085	0.00225085	0.00225085	0.00225085	0.00225085	0.00225085	0.00225085	0.00225085	0.00225085	0.00225085	0.00225085	0.00225085	0.00225085	0.00225085	0.00225085	0.00225085	0.00225085	0.00225085	0.00225085	0.00225085	0.00225085	0.00225085	0.00225085	0.00225085	0.00225085	0.00225085	0.00225085	0.00225085	0.00225085	0.00225085	0.00225085	0.00225085	0.00225085	0.00225085	0.00225085	0.00225085	0.00225085	0.00225085	0.00225085	0.00225085	0.00225085	0.00225085	0.00225085	0.00225085	0.00225085	0.00225085	0.00225085	0.00225085	0.00225085	0.00225085
0.00241569	0.00241569	0.00241569	0.00241569	0.00241569	0.00241569	0.00241569	0.00241569	0.00241569	0.00241569	0.00241569	0.00241569	0.00241569	0.00241569	0.00241569	0.00241569	0.00241569	0.00241569	0.00241569	0.00241569	0.00241569	0.00241569	0.00241569	0.00241569	0.00241569	0.00241569	0.00241569	0.00241569	0.00241569	0.00241569	0.00241569	0.00241569	0.00241569	0.00241569	0.00241569	0.00241569	0.00241569	0.00241569	0.00241569	0.00241569	0.00241569	0.00241569	0.00241569	0.00241569	0.00241569	0.00241569	0.00241569	0.00241569	0.00241569	0.00241569
0.00259154	0.00259154	0.00259154	0.00259154	0.00259154	0.00259154	0.00259154	0.00259154	0.00259154	0.00259154	0.00259154	0.00259154	0.00259154	0.00259154	0.00259154	0.00259154	0.00259154	0.00259154	0.00259154	0.00259154	0.00259154	0.00259154	0.00259154	0.00259154	0.00259154	0.00259154	0.00259154	0.00259154	0.00259154	0.00259154	0.00259154	0.00259154	0.00259154	0.00259154	0.00259154	0.00259154	0.00259154	0.00259154	0.00259154	0.00259154	0.00259154	0.00259154	0.00259154	0.00259154	0.00259154	0.00259154	0.00259154	0.00259154	0.00259154	0.00259154
0.00277905	0.00277905	0.00277905	0.00277905	0.00277905	0.00277905	0.00277905	0.00277905	0.00277905	0.00277905	0.00277905	0.00277905	0.00277905	0.00277905	0.00277905	0.00277905	0.00277905	0.00277905	0.00277905	0.00277905	0.00277905	0.00277905	0.00277905	0.00277905	0.00277905	0.00277905	0.00277905	0.00277905	0.00277905	0.00277905	0.00277905	0.00277905	0.00277905	0.00277905	0.00277905	0.00277905	0.00277905	0.00277905	0.00277905	0.00277905	0.00277905	0.00277905	0.00277905	0.00277905	0.00277905	0.00277905	0.00277905	0.00277905	0.00277905	0.00277905
0.00297889	0.00297889	0.00297889	0.00297889	0.00297889	0.00297889	0.00297889	0.00297889	0.00297889	0.00297889	0.00297889	0.00297889	0.00297889	0.00297889	0.00297889	0.00297889	0.00297889	0.00297889	0.00297889	0.00297889	0.00297889	0.00297889	0.00297889	0.00297889	0.00297889	0.00297889	0.00297889	0.00297889	0.00297889	0.00297889	0.00297889	0.00297889	0.00297889	0.00297889	0.00297889	0.00297889	0.00297889	0.00297889	0.00297889	0.00297889	0.00297889	0.00297889	0.00297889	0.00297889	0.00297889	0.00297889	0.00297889	0.00297889	0.00297889	0.00297889
0.00319178	0.00319178	0.00319178	0.00319178	0.00319178	0.00319178	0.00319178	0.00319178	0.00319178	0.00319178	0.00319178	0.00319178	0.00319178	0.00319178	0.00319178	0.00319178	0.00319178	0.00319178	0.00319178	0.00319178	0.00319178	0.00319178	0.00319178	0.00319178	0.00319178	0.00319178	0.00319178	0.00319178	0.00319178	0.00319178	0.00319178	0.00319178	0.00319178	0.00319178	0.00319178	0.00319178	0.00319178	0.00319178	0.00319178	0.00319178	0.00319178	0.00319178	0.00319178	0.00319178	0.00319178	0.00319178	0.00319178	0.00319178	0.00319178	0.00319178
0.00341849	0.00341849	0.00341849	0.00341849	0.00341849	0.00341849	0.00341849	0.00341849	0.00341849	0.00341849	0.00341849	0.00341849	0.00341849	0.00341849	0.00341849	0.00341849	0.00341849	0.00341849	0.00341849	0.00341849	0.00341849	0.00341849	0.00341849	0.00341849	0.00341849	0.00341849	0.00341849	0.00341849	0.00341849	0.00341849	0.00341849	0.00341849	0.00341849	0.00341849	0.00341849	0.00341849	0.00341849	0.00341849	0.00341849	0.00341849	0.00341849	0.00341849	0.00341849	0.00341849	0.00341849	0.00341849	0.00341849	0.00341849	0.00341849	0.00341849
0.00365979	0.00365979	0.00365979	0.00365979	0.00365979	0.00365979	0.00365979	0.00365979	0.00365979	0.00365979	0.00365979	0.00365979	0.00365979	0.00365979	0.00365979	0.00365979	0.00365979	0.00365979	0.00365979	0.00365979	0.00365979	0.00365979	0.00365979	0.00365979	0.00365979	0.00365979	0.00365979	0.00365979	0.00365979	0.00365979	0.00365979	0.00365979	0.00365979	0.00365979	0.00365979	0.00365979	0.00365979	0.00365979	0.00365979	0.00365979	0.00365979	0.00365979	0.00365979	0.00365979	0.00365979	0.00365979	0.00365979	0.00365979	0.00365979	0.00365979
0.0039165	0.0039165	0.0039165	0.0039165	0.0039165	0.0039165	0.0039165	0.0039165	0.0039165	0.0039165	0.0039165	0.0039165	0.0039165	0.0039165	0.0039165	0.0039165	0.0039165	0.0039165	0.0039165	0.0039165	0.0039165	0.0039165	0.0039165	0.0039165	0.0039165	0.0039165	0.0039165	0.0039165	0.0039165	0.0039165	0.0039165	0.0039165	0.0039165	0.0039165	0.0039165	0.0039165	0.0039165	0.0039165	0.0039165	0.0039165	0.0039165	0.0039165	0.0039165	0.0039165	0.0039165	0.0039165	0.0039165	0.0039165	0.0039165	0.0039165
0.0041895	0.0041895	0.0041895	0.0041895	0.0041895	0.0041895	0.0041895	0.0041895	0.0041895	0.0041895	0.0041895	0.0041895	0.0041895	0.0041895	0.0041895	0.0041895	0.0041895	0.0041895	0.0041895	0.0041895	0.0041895	0.0041895	0.0041895	0.0041895	0.0041895	0.0041895	0.0041895	0.0041895	0.0041895	0.0041895	0.0041895	0.0041895	0.0041895	0.0041895	0.0041895	0.0041895	0.0041895	0.0041895	0.0041895	0.0041895	0.0041895	0.0041895	0.0041895	0.0041895	0.0041895	0.0041895	0.0041895	0.0041895	0.0041895	0.0041895
0.00447968	0.00447968	0.00447968	0.00447968	0.00447968	0.00447968	0.00447968	0.00447968	0.00447968	0.00447968	0.00447968	0.00447968	0.00447968	0.00447968	0.00447968	0.00447968	0.00447968	0.00447968	0.00447968	0.00447968	0.00447968	0.00447968	0.00447968	0.00447968	0.00447968	0.00447968	0.00447968	0.00447968	0.00447968	0.00447968	0.00447968	0.00447968	0.00447968	0.00447968	0.00447968	0.00447968	0.00447968	0.00447968	0.00447968	0.00447968	0.00447968	0.00447968	0.00447968	0.00447968	0.00447968	0.00447968	0.00447968	0.00447968	0.00447968	0.00447968
0.00478798	0.00478798	0.00478798	0.00478798	0.00478798	0.00478798	0.00478798	0.00478798	0.00478798	0.00478798	0.00478798	0.00478798	0.00478798	0.00478798	0.00478798	0.00478798	0.00478798	0.00478798	0.00478798	0.00478798	0.00478798	0.00478798	0.00478798	0.00478798	0.00478798	0.00478798	0.00478798	0.00478798	0.00478798	0.00478798	0.00478798	0.00478798	0.00478798	0.00478798	0.00478798	0.00478798	0.00478798	0.00478798	0.00478798	0.00478798	0.00478798	0.00478798	0.00478798	0.00478798	0.00478798	0.00478798	0.00478798	0.00478798	0.00478798	0.00478798
0.00511539	0.00511539	0.00511539	0.00511539	0.00511539	0.00511539	0.00511539	0.00511539	0.00511539	0.00511539	0.00511539	0.00511539	0.00511539	0.00511539	0.00511539	0.00511539	0.00511539	0.00511539	0.00511539	0.00511539	0.00511539	0.00511539	0.00511539	0.00511539	0.00511539	0.00511539	0.00511539	0.00511539	0.00511539	0.00511539	0.00511539	0.00511539	0.00511539	0.00511539	0.00511539	0.00511539	0.00511539	0.00511539	0.00511539	0.00511539	0.00511539	0.00511539	0.00511539	0.00511539	0.00511539	0.00511539	0.00511539	0.00511539	0.00511539	0.00511539
0.00546294	0.00546294	0.00546294	0.00546294	0.00546294	0.00546294	0.00546294	0.00546294	0.00546294	0.00546294	0.00546294	0.00546294	0.00546294	0.00546294	0.00546294	0.00546294	0.00546294	0.00546294	0.00546294	0.00546294	0.00546294	0.00546294	0.00546294	0.00546294	0.00546294	0.00546294	0.00546294	0.00546294	0.00546294	0.00546294	0.00546294	0.00546294	0.00546294	0.00546294	0.00546294	0.00546294	0.00546294	0.00546294	0.00546294	0.00546294	0.00546294	0.00546294	0.00546294	0.00546294	0.00546294	0.00546294	0.00546294	0.00546294	0.00546294	0.00546294
0.0058317	0.0058317	0.0058317	0.0058317	0.0058317	0.0058317	0.0058317	0.0058317	0.0058317	0.0058317	0.0058317	0.0058317	0.0058317	0.0058317	0.0058317	0.0058317	0.0058317	0.0058317	0.0058317	0.0058317	0.0058317	0.0058317	0.0058317	0.0058317	0.0058317	0.0058317	0.0058317	0.0058317	0.0058317	0.0058317	0.0058317	0.0058317	0.0058317	0.0058317	0.0058317	0.0058317	0.0058317	0.0058317	0.0058317	0.0058317	0.0058317	0.0058317	0.0058317	0.0058317	0.0058317	0.0058317	0.0058317	0.0058317	0.0058317	0.0058317
0.00622279	0.00622279	0.00622279	0.00622279	0.00622279	0.00622279	0.00622279	0.00622279	0.00622279	0.00622279	0.00622279	0.00622279	0.00622279	0.00622279	0.00622279	0.00622279	0.00622279	0.00622279	0.00622279	0.00622279	0.00622279	0.00622279	0.00622279	0.00622279	0.00622279	0.00622279	0.00622279	0.00622279	0.00622279	0.00622279	0.00622279	0.00622279	0.00622279	0.00622279	0.00622279	0.00622279	0.00622279	0.00622279	0.00622279	0.00622279	0.00622279	0.00622279	0.00622279	0.00622279	0.00622279	0.00622279	0.00622279	0.00622279	0.00622279	0.00622279
0.00663737	0.00663737	0.00663737	0.00663737	0.00663737	0.00663737	0.00663737	0.00663737	0.00663737	0.00663737	0.00663737	0.00663737	0.00663737	0.00663737	0.00663737	0.00663737	0.00663737	0.00663737	0.00663737	0.00663737	0.00663737	0.00663737	0.00663737	0.00663737	0.00663737	0.00663737	0.00663737	0.00663737	0.00663737	0.00663737	0.00663737	0.00663737	0.00663737	0.00663737	0.00663737	0.00663737	0.00663737	0.00663737	0.00663737	0.00663737	0.00663737	0.00663737	0.00663737	0.00663737	0.00663737	0.00663737	0.00663737	0.00663737	0.00663737	0.00663737
0.00707665	0.00707665	0.00707665	0.00707665	0.00707665	0.00707665	0.00707665	0.00707665	0.00707665	0.00707665	0.00707665	0.00707665	0.00707665	0.00707665	0.00707665	0.00707665	0.00707665	0.00707665	0.00707665	0.00707665	0.00707665	0.00707665	0.00707665	0.00707665	0.00707665	0.00707665	0.00707665	0.00707665	0.00707665	0.00707665	0.00707665	0.00707665	0.00707665	0.00707665	0.00707665	0.00707665	0.00707665	0.00707665	0.00707665	0.00707665	0.00707665	0.00707665	0.00707665	0.00707665	0.00707665	0.00707665	0.00707665	0.00707665	0.00707665	0.00707665
0.0075419	0.0075419	0.0075419	0.0075419	0.0075419	0.0075419	0.0075419	0.0075419	0.0075419	0.0075419	0.0075419	0.0075419	0.0075419	0.0075419	0.0075419	0.0075419	0.0075419	0.0075419	0.0075419	0.0075419	0.0075419	0.0075419	0.0075419	0.0075419	0.0075419	0.0075419	0.0075419	0.0075419	0.0075419	0.0075419	0.0075419	0.0075419	0.0075419	0.0075419	0.0075419	0.0075419	0.0075419	0.0075419	0.0075419	0.0075419	0.0075419	0.0075419	0.0075419	0.0075419	0.0075419	0.0075419	0.0075419	0.0075419	0.0075419	0.0075419
0.00803442	0.00803442	0.00803442	0.00803442	0.00803442	0.00803442	0.00803442	0.00803442	0.00803442	0.00803442	0.00803442	0.00803442	0.00803442	0.00803442	0.00803442	0.00803442	0.00803442	0.00803442	0.00803442	0.00803442	0.00803442	0.00803442	0.00803442	0.00803442	0.00803442	0.00803442	0.00803442	0.00803442	0.00803442	0.00803442	0.00803442	0.00803442	0.00803442	0.00803442	0.00803442	0.00803442	0.00803442	0.00803442	0.00803442	0.00803442	0.00803442	0.00803442	0.00803442	0.00803442	0.00803442	0.00803442	0.00803442	0.00803442	0.00803442	0.00803442
0.00855558	0.00855558	0.00855558	0.00855558	0.00855558	0.00855558	0.00855558	0.00855558	0.00855558	0.00855558	0.00855558	0.00855558	0.00855558	0.00855558	0.00855558	0.00855558	0.00855558	0.00855558	0.00855558	0.00855558	0.00855558	0.00855558	0.00855558	0.00855558	0.00855558	0.00855558	0.00855558	0.00855558	0.00855558	0.00855558	0.00855558	0.00855558	0.00855558	0.00855558	0.00855558	0.00855558	0.00855558	0.00855558	0.00855558	0.00855558	0.00855558	0.00855558	0.00855558	0.00855558	0.00855558	0.00855558	0.00855558	0.00855558	0.00855558	0.00855558
0.0091068	0.0091068	0.0091068	0.0091068	0.0091068	0.0091068	0.0091068	0.0091068	0.0091068	0.0091068	0.0091068	0.0091068	0.0091068	0.0091068	0.0091068	0.0091068	0.0091068	0.0091068	0.0091068	0.0091068	0.0091068	0.0091068	0.0091068	0.0091068	0.0091068	0.0091068	0.0091068	0.0091068	0.0091068	0.0091068	0.0091068	0.0091068	0.0091068	0.0091068	0.0091068	0.0091068	0.0091068	0.0091068	0.0091068	0.0091068	0.0091068	0.0091068	0.0091068	0.0091068	0.0091068	0.0091068	0.0091068	0.0091068	0.0091068	0.0091068
0.00968953	0.00968953	0.00968953	0.00968953	0.00968953	0.00968953	0.00968953	0.00968953	0.00968953	0.00968953	0.00968953	0.00968953	0.00968953	0.00968953	0.00968953	0.00968953	0.00968953	0.00968953	0.00968953	0.00968953	0.00968953	0.00968953	0.00968953	0.00968953	0.00968953	0.00968953	0.00968953	0.00968953	0.00968953	0.00968953	0.00968953	0.00968953	0.00968953	0.00968953	0.00968953	0.00968953	0.00968953	0.00968953	0.00968953	0.00968953	0.00968953	0.00968953	0.00968953	0.00968953	0.00968953	0.00968953	0.00968953	0.00968953	0.00968953	0.00968953
0.0103053	0.0103053	0.0103053	0.0103053	0.0103053	0.0103053	0.0103053	0.0103053	0.0103053	0.0103053	0.0103053	0.0103053	0.0103053	0.0103053	0.0103053	0.0103053	0.0103053	0.0103053	0.0103053	0.0103053	0.0103053	0.0103053	0.0103053	0.0103053	0.0103053	0.0103053	0.0103053	0.0103053	0.0103053	0.0103053	0.0103053	0.0103053	0.0103053	0.0103053	0.0103053	0.0103053	0.0103053	0.0103053	0.0103053	0.0103053	0.0103053	0.0103053	0.0103053	0.0103053	0.0103053	0.0103053	0.0103053	0.0103053	0.0103053	0.0103053
0.0109557	0.0109557	0.0109557	0.0109557	0.0109557	0.0109557	0.0109557	0.0109557	0.0109557	0.0109557	0.0109557	0.0109557	0.0109557	0.0109557	0.0109557	0.0109557	0.0109557	0.0109557	0.0109557	0.0109557	0.0109557	0.0109557	0.0109557	0.0109557	0.0109557	0.0109557	0.0109557	0.0109557	0.0109557	0.0109557	0.0109557	0.0109557	0.0109557	0.0109557	0.0109557	0.0109557	0.0109557	0.0109557	0.0109557	0.0109557	0.0109557	0.0109557	0.0109557	0.0109557	0.0109557	0.0109557	0.0109557	0.0109557	0.0109557	0.0109557
0.0116423	0.0116423	0.0116423	0.0116423	0.0116423	0.0116423	0.0116423	0.0116423	0.0116423	0.0116423	0.0116423	0.0116423	0.0116423	0.0116423	0.0116423	0.0116423	0.0116423	0.0116423	0.0116423	0.0116423	0.0116423	0.0116423	0.0116423	0.0116423	0.0116423	0.0116423	0.0116423	0.0116423	0.0116423	0.0116423	0.0116423	0.0116423	0.0116423	0.0116423	0.0116423	0.0116423	0.0116423	0.0116423	0.0116423	0.0116423	0.0116423	0.0116423	0.0116423	0.0116423	0.0116423	0.0116423	0.0116423	0.0116423	0.0116423	0.0116423
0.0123669	0.0123669	0.0123669	0.0123669	0.0123669	0.0123669	0.0123669	0.0123669	0.0123669	0.0123669	0.0123669	0.0123669	0.0123669	0.0123669	0.0123669	0.0123669	0.0123669	0.0123669	0.0123669	0.0123669	0.0123669	0.0123669	0.0123669	0.0123669	0.0123669	0.0123669	0.0123669	0.0123669	0.0123669	0.0123669	0.0123669	0.0123669	0.0123669	0.0123669	0.0123669	0.0123669	0.0123669	0.0123669	0.0123669	0.0123669	0.0123669	0.0123669	0.0123669	0.0123669	0.0123669	0.0123669	0.0123669	0.0123669	0.0123669	0.0123669
0.0131312	0.0131312	0.0131312	0.0131312	0.0131312	0.0131312	0.0131312	0.0131312	0.0131312	0.0131312	0.0131312	0.0131312	0.0131312	0.0131312	0.0131312	0.0131312	0.0131312	0.0131312	0.0131312	0.0131312	0.0131312	0.0131312	0.0131312	0.0131312	0.0131312	0.0131312	0.0131312	0.0131312	0.0131312	0.0131312	0.0131312	0.0131312	0.0131312	0.0131312	0.0131312	0.0131312	0.0131312	0.0131312	0.0131312	0.0131312	0.0131312	0.0131312	0.0131312	0.0131312	0.0131312	0.0131312	0.0131312	0.0131312	0.0131312	0.0131312
0.0139369	0.0139369	0.0139369	0.0139369	0.0139369	0.0139369	0.0139369	0.0139369	0.0139369	0.0139369	0.0139369	0.0139369	0.0139369	0.0139369	0.0139369	0.0139369	0.0139369	0.0139369	0.0139369	0.0139369	0.0139369	0.0139369	0.0139369	0.0139369	0.0139369	0.0139369	0.0139369	0.0139369	0.0139369	0.0139369	0.0139369	0.0139369	0.0139369	0.0139369	0.0139369	0.0139369	0.0139369	0.0139369	0.0139369	0.0139369	0.0139369	0.0139369	0.0139369	0.0139369	0.0139369	0.0139369	0.0139369	0.0139369	0.0139369	0.0139369
0.014786	0.014786	0.014786	0.014786	0.014786	0.014786	0.014786	0.014786	0.014786	0.014786	0.014786	0.014786	0.014786	0.014786	0.014786	0.014786	0.014786	0.014786	0.014786	0.014786	0.014786	0.014786	0.014786	0.014786	0.014786	0.014786	0.014786	0.014786	0.014786	0.014786	0.014786	0.014786	0.014786	0.014786	0.014786	0.014786	0.014786	0.014786	0.014786	0.014786	0.014786	0.014786	0.014786	0.014786	0.014786	0.014786	0.014786	0.014786	0.014786	0.014786
0.0156803	0.0156803	0.0156803	0.0156803	0.0156803	0.0156803	0.0156803	0.0156803	0.0156803	0.0156803	0.0156803	0.0156803	0.0156803	0.0156803	0.0156803	0.0156803	0.0156803	0.0156803	0.0156803	0.0156803	0.0156803	0.0156803	0.0156803	0.0156803	0.0156803	0.0156803	0.0156803	0.0156803	0.0156803	0.0156803	0.0156803	0.0156803	0.0156803	0.0156803	0.0156803	0.0156803	0.0156803	0.0156803	0.0156803	0.0156803	0.0156803	0.0156803	0.0156803	0.0156803	0.0156803	0.0156803	0.0156803	0.0156803	0.0156803	0.0156803
0.0166219	0.0166219	0.0166219	0.0166219	0.0166219	0.0166219	0.0166219	0.0166219	0.0166219	0.0166219	0.0166219	0.0166219	0.0166219	0.0166219	0.0166219	0.0166219	0.0166219	0.0166219	0.0166219	0.0166219	0.0166219	0.0166219	0.0166219	0.0166219	0.0166219	0.0166219	0.0166219	0.0166219	0.0166219	0.0166219	0.0166219	0.0166219	0.0166219	0.0166219	0.0166219	0.0166219	0.0166219	0.0166219	0.0166219	0.0166219	0.0166219	0.0166219	0.0166219	0.0166219	0.0166219	0.0166219	0.0166219	0.0166219	0.0166219	0.0166219
0.0176128	0.0176128	0.0176128	0.0176128	0.0176128	0.0176128	0.0176128	0.0176128	0.0176128	0.0176128	0.0176128	0.0176128	0.0176128	0.0176128	0.0176128	0.0176128	0.0176128	0.0176128	0.0176128	0.0176128	0.0176128	0.0176128	0.0176128	0.0176128	0.0176128	0.0176128	0.0176128	0.0176128	0.0176128	0.0176128	0.0176128	0.0176128	0.0176128	0.0176128	0.0176128	0.0176128	0.0176128	0.0176128	0.0176128	0.0176128	0.0176128	0.0176128	0.0176128	0.0176128	0.0176128	0.0176128	0.0176128	0.0176128	0.0176128	0.0176128
0.0186551	0.0186551	0.0186551	0.0186551	0.0186551	0.0186551	0.0186551	0.0186551	0.0186551	0.0186551	0.0186551	0.0186551	0.0186551	0.0186551	0.0186551	0.0186551	0.0186551	0.0186551	0.0186551	0.0186551	0.0186551	0.0186551	0.0186551	0.0186551	0.0186551	0.0186551	0.0186551	0.0186551	0.0186551	0.0186551	0.0186551	0.0186551	0.0186551	0.0186551	0.0186551	0.0186551	0.0186551	0.0186551	0.0186551	0.0186551	0.0186551	0.0186551	0.0186551	0.0186551	0.0186551	0.0186551	0.0186551	0.0186551	0.0186551	0.0186551
0.0197509	0.0197509	0.0197509	0.0197509	0.0197509	0.0197509	0.0197509	0.0197509	0.0197509	0.0197509	0.0197509	0.0197509	0.0197509	0.0197509	0.0197509	0.0197509	0.0197509	0.0197509	0.0197509	0.0197509	0.0197509	0.0197509	0.0197509	0.0197509	0.0197509	0.0197509	0.0197509	0.0197509	0.0197509	0.0197509	0.0197509	0.0197509	0.0197509	0.0197509	0.0197509	0.0197509	0.0197509	0.0197509	0.0197509	0.0197509	0.0197509	0.0197509	0.0197509	0.0197509	0.0197509	0.0197509	0.0197509	0.0197509	0.0197509	0.0197509
0.0209024	0.0209024	0.0209024	0.0209024	0.0209024	0.0209024	0.0209024	0.0209024	0.0209024	0.0209024	0.0209024	0.0209024	0.0209024	0.0209024	0.0209024	0.0209024	0.0209024	0.0209024	0.0209024	0.0209024	0.0209024	0.0209024	0.0209024	0.0209024	0.0209024	0.0209024	0.0209024	0.0209024	0.0209024	0.0209024	0.0209024	0.0209024	0.0209024	0.0209024	0.0209024	0.0209024	0.0209024	0.0209024	0.0209024	0.0209024	0.0209024	0.0209024	0.0209024	0.0209024	0.0209024	0.0209024	0.0209024	0.0209024	0.0209024	0.0209024
0.022112	0.022112	0.022112	0.022112	0.022112	0.022112	0.022112	0.022112	0.022112	0.022112	0.022112	0.022112	0.022112	0.022112	0.022112	0.022112	0.022112	0.022112	0.022112	0.022112	0.022112	0.022112	0.022112	0.022112	0.022112	0.022112	0.022112	0.022112	0.022112	0.022112	0.022112	0.022112	0.022112	0.022112	0.022112	0.022112	0.022112	0.022112	0.022112	0.022112	0.022112	0.022112	0.022112	0.022112	0.022112	0.022112	0.022112	0.022112	0.022112	0.022112
0.023382	0.023382	0.023382	0.023382	0.023382	0.023382	0.023382	0.023382	0.023382	0.023382	0.023382	0.023382	0.023382	0.023382	0.023382	0.023382	0.023382	0.023382	0.023382	0.023382	0.023382	0.023382	0.023382	0.023382	0.023382	0.023382	0.023382	0.023382	0.023382	0.023382	0.023382	0.023382	0.023382	0.023382	0.023382	0.023382	0.023382	0.023382	0.023382	0.023382	0.023382	0.023382	0.023382	0.023382	0.023382	0.023382	0.023382	0.023382	0.023382	0.023382
0.0247146	0.0247146	0.0247146	0.0247146	0.0247146	0.0247146	0.0247146	0.0247146	0.0247146	0.0247146	0.0247146	0.0247146	0.0247146	0.0247146	0.0247146	0.0247146	0.0247146	0.0247146	0.0247146	0.0247146	0.0247146	0.0247146	0.0247146	0.0247146	0.0247146	0.0247146	0.0247146	0.0247146	0.0247146	0.0247146	0.0247146	0.0247146	0.0247146	0.0247146	0.0247146	0.0247146	0.0247146	0.0247146	0.0247146	0.0247146	0.0247146	0.0247146	0.0247146	0.0247146	0.0247146	0.0247146	0.0247146	0.0247146	0.0247146	0.0247146
0.0261125	0.0261125	0.0261125	0.0261125	0.0261125	0.0261125	0.0261125	0.0261125	0.0261125	0.0261125	0.0261125	0.0261125	0.0261125	0.0261125	0.0261125	0.0261125	0.0261125	0.0261125	0.0261125	0.0261125	0.0261125	0.0261125	0.0261125	0.0261125	0.0261125	0.0261125	0.0261125	0.0261125	0.0261125	0.0261125	0.0261125	0.0261125	0.0261125	0.0261125	0.0261125	0.0261125	0.0261125	0.0261125	0.0261125	0.0261125	0.0261125	0.0261125	0.0261125	0.0261125	0.0261125	0.0261125	0.0261125	0.0261125	0.0261125	0.0261125
0.0275781	0.0275781	0.0275781	0.0275781	0.0275781	0.0275781	0.0275781	0.0275781	0.0275781	0.0275781	0.0275781	0.0275781	0.0275781	0.0275781	0.0275781	0.0275781	0.0275781	0.0275781	0.0275781	0.0275781	0.0275781	0.0275781	0.0275781	0.0275781	0.0275781	0.0275781	0.0275781	0.0275781	0.0275781	0.0275781	0.0275781	0.0275781	0.0275781	0.0275781	0.0275781	0.0275781	0.0275781	0.0275781	0.0275781	0.0275781	0.0275781	0.0275781	0.0275781	0.0275781	0.0275781	0.0275781	0.0275781	0.0275781	0.0275781	0.0275781
0.0291139	0.0291139	0.0291139	0.0291139	0.0291139	0.0291139	0.0291139	0.0291139	0.0291139	0.0291139	0.0291139	0.0291139	0.0291139	0.0291139	0.0291139	0.0291139	0.0291139	0.0291139	0.0291139	0.0291139	0.0291139	0.0291139	0.0291139	0.0291139	0.0291139	0.0291139	0.0291139	0.0291139	0.0291139	0.0291139	0.0291139	0.0291139	0.0291139	0.0291139	0.0291139	0.0291139	0.0291139	0.0291139	0.0291139	0.0291139	0.0291139	0.0291139	0.0291139	0.0291139	0.0291139	0.0291139	0.0291139	0.0291139	0.0291139	0.0291139
0.0307226	0.0307226	0.0307226	0.0307226	0.0307226	0.0307226	0.0307226	0.0307226	0.0307226	0.0307226	0.0307226	0.0307226	0.0307226	0.0307226	0.0307226	0.0307226	0.0307226	0.0307226	0.0307226	0.0307226	0.0307226	0.0307226	0.0307226	0.0307226	0.0307226	0.0307226	0.0307226	0.0307226	0.0307226	0.0307226	0.0307226	0.0307226	0.0307226	0.0307226	0.0307226	0.0307226	0.0307226	0.0307226	0.0307226	0.0307226	0.0307226	0.0307226	0.0307226	0.0307226	0.0307226	0.0307226	0.0307226	0.0307226	0.0307226	0.0307226
0.0324069	0.0324069	0.0324069	0.0324069	0.0324069	0.0324069	0.0324069	0.0324069	0.0324069	0.0324069	0.0324069	0.0324069	0.0324069	0.0324069	0.0324069	0.0324069	0.0324069	0.0324069	0.0324069	0.0324069	0.0324069	0.0324069	0.0324069	0.0324069	0.0324069	0.0324069	0.0324069	0.0324069	0.0324069	0.0324069	0.0324069	0.0324069	0.0324069	0.0324069	0.0324069	0.0324069	0.0324069	0.0324069	0.0324069	0.0324069	0.0324069	0.0324069	0.0324069	0.0324069	0.0324069	0.0324069	0.0324069	0.0324069	0.0324069	0.0324069
0.0341693	0.0341693	0.0341693	0.0341693	0.0341693	0.0341693	0.0341693	0.0341693	0.0341693	0.0341693	0.0341693	0.0341693	0.0341693	0.0341693	0.0341693	0.0341693	0.0341693	0.0341693	0.0341693	0.0341693	0.0341693	0.0341693	0.0341693	0.0341693	0.0341693	0.0341693	0.0341693	0.0341693	0.0341693	0.0341693	0.0341693	0.0341693	0.0341693	0.0341693	0.0341693	0.0341693	0.0341693	0.0341693	0.0341693	0.0341693	0.0341693	0.0341693	0.0341693	0.0341693	0.0341693	0.0341693	0.0341693	0.0341693	0.0341693	0.0341693
0.0360128	0.0360128	0.0360128	0.0360128	0.0360128	0.0360128	0.0360128	0.0360128	0.0360128	0.0360128	0.0360128	0.0360128	0.0360128	0.0360128	0.0360128	0.0360128	0.0360128	0.0360128	0.0360128	0.0360128	0.0360128	0.0360128	0.0360128	0.0360128	0.0360128	0.0360128	0.0360128	0.0360128	0.0360128	0.0360128	0.0360128	0.0360128	0.0360128	0.0360128	0.0360128	0.0360128	0.0360128	0.0360128	0.0360128	0.0360128	0.0360128	0.0360128	0.0360128	0.0360128	0.0360128	0.0360128	0.0360128	0.0360128	0.0360128	0.0360128
0.0379401	0.0379401	0.0379401	0.0379401	0.0379401	0.0379401	0.0379401	0.0379401	0.0379401	0.0379401	0.0379401	0.0379401	0.0379401	0.0379401	0.0379401	0.0379401	0.0379401	0.0379401	0.0379401	0.0379401	0.0379401	0.0379401	0.0379401	0.0379401	0.0379401	0.0379401	0.0379401	0.0379401	0.0379401	0.0379401	0.0379401	0.0379401	0.0379401	0.0379401	0.0379401	0.0379401	0.0379401	0.0379401	0.0379401	0.0379401	0.0379401	0.0379401	0.0379401	0.0379401	0.0379401	0.0379401	0.0379401	0.0379401	0.0379401	0.0379401
0.0399541	0.0399541	0.0399541	0.0399541	0.0399541	0.0399541	0.0399541	0.0399541	0.0399541	0.0399541	0.0399541	0.0399541	0.0399541	0.0399541	0.0399541	0.0399541	0.0399541	0.0399541	0.0399541	0.0399541	0.0399541	0.0399541	0.0399541	0.0399541	0.0399541	0.0399541	0.0399541	0.0399541	0.0399541	0.0399541	0.0399541	0.0399541	0.0399541	0.0399541	0.0399541	0.0399541	0.0399541	0.0399541	0.0399541	0.0399541	0.0399541	0.0399541	0.0399541	0.0399541	0.0399541	0.0399541	0.0399541	0.0399541	0.0399541	0.0399541
0.0420577	0.0420577	0.0420577	0.0420577	0.0420577	0.0420577	0.0420577	0.0420577	0.0420577	0.0420577	0.0420577	0.0420577	0.0420577	0.0420577	0.0420577	0.0420577	0.0420577	0.0420577	0.0420577	0.0420577	0.0420577	0.0420577	0.0420577	0.0420577	0.0420577	0.0420577	0.0420577	0.0420577	0.0420577	0.0420577	0.0420577	0.0420577	0.0420577	0.0420577	0.0420577	0.0420577	0.0420577	0.0420577	0.0420577	0.0420577	0.0420577	0.0420577	0.0420577	0.0420577	0.0420577	0.0420577	0.0420577	0.0420577	0.0420577	0.0420577
0.0442538	0.0442538	0.0442538	0.0442538	0.0442538	0.0442538	0.0442538	0.0442538	0.0442538	0.0442538	0.0442538	0.0442538	0.0442538	0.0442538	0.0442538	0.0442538	0.0442538	0.0442538	0.0442538	0.0442538	0.0442538	0.0442538	0.0442538	0.0442538	0.0442538	0.0442538	0.0442538	0.0442538	0.0442538	0.0442538	0.0442538	0.0442538	0.0442538	0.0442538	0.0442538	0.0442538	0.0442538	0.0442538	0.0442538	0.0442538	0.0442538	0.0442538	0.0442538	0.0442538	0.0442538	0.0442538	0.0442538	0.0442538	0.0442538	0.0442538
0.0465453	0.0465453	0.0465453	0.0465453	0.0465453	0.0465453	0.0465453	0.0465453	0.0465453	0.0465453	0.0465453	0.0465453	0.0465453	0.0465453	0.0465453	0.0465453	0.0465453	0.0465453	0.0465453	0.0465453	0.0465453	0.0465453	0.0465453	0.0465453	0.0465453	0.0465453	0.0465453	0.0465453	0.0465453	0.0465453	0.0465453	0.0465453	0.0465453	0.0465453	0.0465453	0.0465453	0.0465453	0.0465453	0.0465453	0.0465453	0.0465453	0.0465453	0.0465453	0.0465453	0.0465453	0.0465453	0.0465453	0.0465453	0.0465453	0.0465453
0.0489354	0.0489354	0.0489354	0.0489354	0.0489354	0.0489354	0.0489354	0.0489354	0.0489354	0.0489354	0.0489354	0.0489354	0.0489354	0.0489354	0.0489354	0.0489354	0.0489354	0.0489354	0.0489354	0.0489354	0.0489354	0.0489354	0.0489354	0.0489354	0.0489354	0.0489354	0.0489354	0.0489354	0.0489354	0.0489354	0.0489354	0.0489354	0.0489354	0.0489354	0.0489354	0.0489354	0.0489354	0.0489354	0.0489354	0.0489354	0.0489354	0.0489354	0.0489354	0.0489354	0.0489354	0.0489354	0.0489354	0.0489354	0.0489354	0.0489354
0.0514269	0.0514269	0.0514269	0.0514269	0.0514269	0.0514269	0.0514269	0.0514269	0.0514269	0.0514269	0.0514269	0.0514269	0.0514269	0.0514269	0.0514269	0.0514269	0.0514269	0.0514269	0.0514269	0.0514269	0.0514269	0.0514269	0.0514269	0.0514269	0.0514269	0.0514269	0.0514269	0.0514269	0.0514269	0.0514269	0.0514269	0.0514269	0.0514269	0.0514269	0.0514269	0.0514269	0.0514269	0.0514269	0.0514269	0.0514269	0.0514269	0.0514269	0.0514269	0.0514269	0.0514269	0.0514269	0.0514269	0.0514269	0.0514269	0.0514269
0.0540231	0.0540231	0.0540231	0.0540231	0.0540231	0.0540231	0.0540231	0.0540231	0.0540231	0.0540231	0.0540231	0.0540231	0.0540231	0.0540231	0.0540231	0.0540231	0.0540231	0.0540231	0.0540231	0.0540231	0.0540231	0.0540231	0.0540231	0.0540231	0.0540231	0.0540231	0.0540231	0.0540231	0.0540231	0.0540231	0.0540231	0.0540231	0.0540231	0.0540231	0.0540231	0.0540231	0.0540231	0.0540231	0.0540231	0.0540231	0.0540231	0.0540231	0.0540231	0.0540231	0.0540231	0.0540231	0.0540231	0.0540231	0.0540231	0.0540231
0.056727	0.056727	0.056727	0.056727	0.056727	0.056727	0.056727	0.056727	0.056727	0.056727	0.056727	0.056727	0.056727	0.056727	0.056727	0.056727	0.056727	0.056727	0.056727	0.056727	0.056727	0.056727	0.056727	0.056727	0.056727	0.056727	0.056727	0.056727	0.056727	0.056727	0.056727	0.056727	0.056727	0.056727	0.056727	0.056727	0.056727	0.056727	0.056727	0.056727	0.056727	0.056727	0.056727	0.056727	0.056727	0.056727	0.056727	0.056727	0.056727	0.056727
0.0595416	0.0595416	0.0595416	0.0595416	0.0595416	0.0595416	0.0595416	0.0595416	0.0595416	0.0595416	0.0595416	0.0595416	0.0595416	0.0595416	0.0595416	0.0595416	0.0595416	0.0595416	0.0595416	0.0595416	0.0595416	0.0595416	0.0595416	0.0595416	0.0595416	0.0595416	0.0595416	0.0595416	0.0595416	0.0595416	0.0595416	0.0595416	0.0595416	0.0595416	0.0595416	0.0595416	0.0595416	0.0595416	0.0595416	0.0595416	0.0595416	0.0595416	0.0595416	0.0595416	0.0595416	0.0595416	0.0595416	0.0595416	0.0595416	0.0595416
0.0624701	0.0624701	0.0624701	0.0624701	0.0624701	0.0624701	0.0624701	0.0624701	0.0624701	0.0624701	0.0624701	0.0624701	0.0624701	0.0624701	0.0624701	0.0624701	0.0624701	0.0624701	0.0624701	0.0624701	0.0624701	0.0624701	0.0624701	0.0624701	0.0624701	0.0624701	0.0624701	0.0624701	0.0624701	0.0624701	0.0624701	0.0624701	0.0624701	0.0624701	0.0624701	0.0624701	0.0624701	0.0624701	0.0624701	0.0624701	0.0624701	0.0624701	0.0624701	0.0624701	0.0624701	0.0624701	0.0624701	0.0624701	0.0624701	0.0624701
0.0655157	0.0655157	0.0655157	0.0655157	0.0655157	0.0655157	0.0655157	0.0655157	0.0655157	0.0655157	0.0655157	0.0655157	0.0655157	0.0655157	0.0655157	0.0655157	0.0655157	0.0655157	0.0655157	0.0655157	0.0655157	0.0655157	0.0655157	0.0655157	0.0655157	0.0655157	0.0655157	0.0655157	0.0655157	0.0655157	0.0655157	0.0655157	0.0655157	0.0655157	0.0655157	0.0655157	0.0655157	0.0655157	0.0655157	0.0655157	0.0655157	0.0655157	0.0655157	0.0655157	0.0655157	0.0655157	0.0655157	0.0655157	0.0655157	0.0655157
0.0686814	0.0686814	0.0686814	0.0686814	0.0686814	0.0686814	0.0686814	0.0686814	0.0686814	0.0686814	0.0686814	0.0686814	0.0686814	0.0686814	0.0686814	0.0686814	0.0686814	0.0686814	0.0686814	0.0686814	0.0686814	0.0686814	0.0686814	0.0686814	0.0686814	0.0686814	0.0686814	0.0686814	0.0686814	0.0686814	0.0686814	0.0686814	0.0686814	0.0686814	0.0686814	0.0686814	0.0686814	0.0686814	0.0686814	0.0686814	0.0686814	0.0686814	0.0686814	0.0686814	0.0686814	0.0686814	0.0686814	0.0686814	0.0686814	0.0686814
0.0719705	0.0719705	0.0719705	0.0719705	0.0719705	0.0719705	0.0719705	0.0719705	0.0719705	0.0719705	0.0719705	0.0719705	0.0719705	0.0719705	0.0719705	0.0719705	0.0719705	0.0719705	0.0719705	0.0719705	0.0719705	0.0719705	0.0719705	0.0719705	0.0719705	0.0719705	0.0719705	0.0719705	0.0719705	0.0719705	0.0719705	0.0719705	0.0719705	0.0719705	0.0719705	0.0719705	0.0719705	0.0719705	0.0719705	0.0719705	0.0719705	0.0719705	0.0719705	0.0719705	0.0719705	0.0719705	0.0719705	0.0719705	0.0719705	0.0719705
0.075386	0.075386	0.075386	0.075386	0.075386	0.075386	0.075386	0.075386	0.075386	0.075386	0.075386	0.075386	0.075386	0.075386	0.075386	0.075386	0.075386	0.075386	0.075386	0.075386	0.075386	0.075386	0.075386	0.075386	0.075386	0.075386	0.075386	0.075386	0.075386	0.075386	0.075386	0.075386	0.075386	0.075386	0.075386	0.075386	0.075386	0.075386	0.075386	0.075386	0.075386	0.075386	0.075386	0.075386	0.075386	0.075386	0.075386	0.075386	0.075386	0.075386
0.078931	0.078931	0.078931	0.078931	0.078931	0.078931	0.078931	0.078931	0.078931	0.078931	0.078931	0.078931	0.078931	0.078931	0.078931	0.078931	0.078931	0.078931	0.078931	0.078931	0.078931	0.078931	0.078931	0.078931	0.078931	0.078931	0.078931	0.078931	0.078931	0.078931	0.078931	0.078931	0.078931	0.078931	0.078931	0.078931	0.078931	0.078931	0.078931	0.078931	0.078931	0.078931	0.078931	0.078931	0.078931	0.078931	0.078931	0.078931	0.078931	0.078931
0.0826087	0.0826087	0.0826087	0.0826087	0.0826087	0.0826087	0.0826087	0.0826087	0.0826087	0.0826087	0.0826087	0.0826087	0.0826087	0.0826087	0.0826087	0.0826087	0.0826087	0.0826087	0.0826087	0.0826087	0.0826087	0.0826087	0.0826087	0.0826087	0.0826087	0.0826087	0.0826087	0.0826087	0.0826087	0.0826087	0.0826087	0.0826087	0.0826087	0.0826087	0.0826087	0.0826087	0.0826087	0.0826087	0.0826087	0.0826087	0.0826087	0.0826087	0.0826087	0.0826087	0.0826087	0.0826087	0.0826087	0.0826087	0.0826087	0.0826087
0.0864221	0.0864221	0.0864221	0.0864221	0.0864221	0.0864221	0.0864221	0.0864221	0.0864221	0.0864221	0.0864221	0.0864221	0.0864221	0.0864221	0.0864221	0.0864221	0.0864221	0.0864221	0.0864221	0.0864221	0.0864221	0.0864221	0.0864221	0.0864221	0.0864221	0.0864221	0.0864221	0.0864221	0.0864221	0.0864221	0.0864221	0.0864221	0.0864221	0.0864221	0.0864221	0.0864221	0.0864221	0.0864221	0.0864221	0.0864221	0.0864221	0.0864221	0.0864221	0.0864221	0.0864221	0.0864221	0.0864221	0.0864221	0.0864221	0.0864221
0.0903743	0.0903743	0.0903743	0.0903743	0.0903743	0.0903743	0.0903743	0.0903743	0.0903743	0.0903743	0.0903743	0.0903743	0.0903743	0.0903743	0.0903743	0.0903743	0.0903743	0.0903743	0.0903743	0.0903743	0.0903743	0.0903743	0.0903743	0.0903743	0.0903743	0.0903743	0.0903743	0.0903743	0.0903743	0.0903743	0.0903743	0.0903743	0.0903743	0.0903743	0.0903743	0.0903743	0.0903743	0.0903743	0.0903743	0.0903743	0.0903743	0.0903743	0.0903743	0.0903743	0.0903743	0.0903743	0.0903743	0.0903743	0.0903743	0.0903743
0.0944684	0.0944684	0.0944684	0.0944684	0.0944684	0.0944684	0.0944684	0.0944684	0.0944684	0.0944684	0.0944684	0.0944684	0.0944684	0.0944684	0.0944684	0.0944684	0.0944684	0.0944684	0.0944684	0.0944684	0.0944684	0.0944684	0.0944684	0.0944684	0.0944684	0.0944684	0.0944684	0.0944684	0.0944684	0.0944684	0.0944684	0.0944684	0.0944684	0.0944684	0.0944684	0.0944684	0.0944684	0.0944684	0.0944684	0.0944684	0.0944684	0.0944684	0.0944684	0.0944684	0.0944684	0.0944684	0.0944684	0.0944684	0.0944684	0.0944684
0.0987072	0.0987072	0.0987072	0.0987072	0.0987072	0.0987072	0.0987072	0.0987072	0.0987072	0.0987072	0.0987072	0.0987072	0.0987072	0.0987072	0.0987072	0.0987072	0.0987072	0.0987072	0.0987072	0.0987072	0.0987072	0.0987072	0.0987072	0.0987072	0.0987072	0.0987072	0.0987072	0.0987072	0.0987072	0.0987072	0.0987072	0.0987072	0.0987072	0.0987072	0.0987072	0.0987072	0.0987072	0.0987072	0.0987072	0.0987072	0.0987072	0.0987072	0.0987072	0.0987072	0.0987072	0.0987072	0.0987072	0.0987072	0.0987072	0.0987072
0.103094	0.103094	0.103094	0.103094	0.103094	0.103094	0.103094	0.103094	0.103094	0.103094	0.103094	0.103094	0.103094	0.103094	0.103094	0.103094	0.103094	0.103094	0.103094	0.103094	0.103094	0.103094	0.103094	0.103094	0.103094	0.103094	0.103094	0.103094	0.103094	0.103094	0.103094	0.103094	0.103094	0.103094	0.103094	0.103094	0.103094	0.103094	0.103094	0.103094	0.103094	0.103094	0.103094	0.103094	0.103094	0.103094	0.103094	0.103094	0.103094	0.103094
0.107631	0.107631	0.107631	0.107631	0.107631	0.107631	0.107631	0.107631	0.107631	0.107631	0.107631	0.107631	0.107631	0.107631	0.107631	0.107631	0.107631	0.107631	0.107631	0.107631	0.107631	0.107631	0.107631	0.107631	0.107631	0.107631	0.107631	0.107631	0.107631	0.107631	0.107631	0.107631	0.107631	0.107631	0.107631	0.107631	0.107631	0.107631	0.107631	0.107631	0.107631	0.107631	0.107631	0.107631	0.107631	0.107631	0.107631	0.107631	0.107631	0.107631
0.112321	0.112321	0.112321	0.112321	0.112321	0.112321	0.112321	0.112321	0.112321	0.112321	0.112321	0.112321	0.112321	0.112321	0.112321	0.112321	0.112321	0.112321	0.112321	0.112321	0.112321	0.112321	0.112321	0.112321	0.112321	0.112321	0.112321	0.112321	0.112321	0.112321	0.112321	0.112321	0.112321	0.112321	0.112321	0.112321	0.112321	0.112321	0.112321	0.112321	0.112321	0.112321	0.112321	0.112321	0.112321	0.112321	0.112321	0.112321	0.112321	0.112321
0.117168	0.117168	0.117168	0.117168	0.117168	0.117168	0.117168	0.117168	0.117168	0.117168	0.117168	0.117168	0.117168	0.117168	0.117168	0.117168	0.117168	0.117168	0.117168	0.117168	0.117168	0.117168	0.117168	0.117168	0.117168	0.117168	0.117168	0.117168	0.117168	0.117168	0.117168	0.117168	0.117168	0.117168	0.117168	0.117168	0.117168	0.117168	0.117168	0.117168	0.117168	0.117168	0.117168	0.117168	0.117168	0.117168	0.117168	0.117168	0.117168	0.117168
0.122173	0.122173	0.122173	0.122173	0.122173	0.122173	0.122173	0.122173	0.122173	0.122173	0.122173	0.122173	0.122173	0.122173	0.122173	0.122173	0.122173	0.122173	0.122173	0.122173	0.122173	0.122173	0.122173	0.122173	0.122173	0.122173	0.122173	0.122173	0.122173	0.122173	0.122173	0.122173	0.122173	0.122173	0.122173	0.122173	0.122173	0.122173	0.122173	0.122173	0.122173	0.122173	0.122173	0.122173	0.122173	0.122173	0.122173	0.122173	0.122173	0.122173
0.12734	0.12734	0.12734	0.12734	0.12734	0.12734	0.12734	0.12734	0.12734	0.12734	0.12734	0.12734	0.12734	0.12734	0.12734	0.12734	0.12734	0.12734	0.12734	0.12734	0.12734	0.12734	0.12734	0.12734	0.12734	0.12734	0.12734	0.12734	0.12734	0.12734	0.12734	0.12734	0.12734	0.12734	0.12734	0.12734	0.12734	0.12734	0.12734	0.12734	0.12734	0.12734	0.12734	0.12734	0.12734	0.12734	0.12734	0.12734	0.12734	0.12734
0.13267	0.13267	0.13267	0.13267	0.13267	0.13267	0.13267	0.13267	0.13267	0.13267	0.13267	0.13267	0.13267	0.13267	0.13267	0.13267	0.13267	0.13267	0.13267	0.13267	0.13267	0.13267	0.13267	0.13267	0.13267	0.13267	0.13267	0.13267	0.13267	0.13267	0.13267	0.13267	0.13267	0.13267	0.13267	0.13267	0.13267	0.13267	0.13267	0.13267	0.13267	0.13267	0.13267	0.13267	0.13267	0.13267	0.13267	0.13267	0.13267	0.13267
0.138167	0.138167	0.138167	0.138167	0.138167	0.138167	0.138167	0.138167	0.138167	0.138167	0.138167	0.138167	0.138167	0.138167	0.138167	0.138167	0.138167	0.138167	0.138167	0.138167	0.138167	0.138167	0.138167	0.138167	0.138167	0.138167	0.138167	0.138167	0.138167	0.138167	0.138167	0.138167	0.138167	0.138167	0.138167	0.138167	0.138167	0.138167	0.138167	0.138167	0.138167	0.138167	0.138167	0.138167	0.138167	0.138167	0.138167	0.138167	0.138167	0.138167
0.143832	0.143832	0.143832	0.143832	0.143832	0.143832	0.143832	0.143832	0.143832	0.143832	0.143832	0.143832	0.143832	0.143832	0.143832	0.143832	0.143832	0.143832	0.143832	0.143832	0.143832	0.143832	0.143832	0.143832	0.143832	0.143832	0.143832	0.143832	0.143832	0.143832	0.143832	0.143832	0.143832	0.143832	0.143832	0.143832	0.143832	0.143832	0.143832	0.143832	0.143832	0.143832	0.143832	0.143832	0.143832	0.143832	0.143832	0.143832	0.143832	0.143832
0.149668	0.149668	0.149668	0.149668	0.149668	0.149668	0.149668	0.149668	0.149668	0.149668	0.149668	0.149668	0.149668	0.149668	0.149668	0.149668	0.149668	0.149668	0.149668	0.149668	0.149668	0.149668	0.149668	0.149668	0.149668	0.149668	0.149668	0.149668	0.149668	0.149668	0.149668	0.149668	0.149668	0.149668	0.149668	0.149668	0.149668	0.149668	0.149668	0.149668	0.149668	0.149668	0.149668	0.149668	0.149668	0.149668	0.149668	0.149668	0.149668	0.149668
0.155676	0.155676	0.155676	0.155676	0.155676	0.155676	0.155676	0.155676	0.155676	0.155676	0.155676	0.155676	0.155676	0.155676	0.155676	0.155676	0.155676	0.155676	0.155676	0.155676	0.155676	0.155676	0.155676	0.155676	0.155676	0.155676	0.155676	0.155676	0.155676	0.155676	0.155676	0.155676	0.155676	0.155676	0.155676	0.155676	0.155676	0.155676	0.155676	0.155676	0.155676	0.155676	0.155676	0.155676	0.155676	0.155676	0.155676	0.155676	0.155676	0.155676
0.161859	0.161859	0.161859	0.161859	0.161859	0.161859	0.161859	0.161859	0.161859	0.161859	0.161859	0.161859	0.161859	0.161859	0.161859	0.161859	0.161859	0.161859	0.161859	0.161859	0.161859	0.161859	0.161859	0.161859	0.161859	0.161859	0.161859	0.161859	0.161859	0.161859	0.161859	0.161859	0.161859	0.161859	0.161859	0.161859	0.161859	0.161859	0.161859	0.161859	0.161859	0.161859	0.161859	0.161859	0.161859	0.161859	0.161859	0.161859	0.161859	0.161859
0.168218	0.168218	0.168218	0.168218	0.168218	0.168218	0.168218	0.168218	0.168218	0.168218	0.168218	0.168218	0.168218	0.168218	0.168218	0.168218	0.168218	0.168218	0.168218	0.168218	0.168218	0.168218	0.168218	0.168218	0.168218	0.168218	0.168218	0.168218	0.168218	0.168218	0.168218	0.168218	0.168218	0.168218	0.168218	0.168218	0.168218	0.168218	0.168218	0.168218	0.168218	0.168218	0.168218	0.168218	0.168218	0.168218	0.168218	0.168218	0.168218	0.168218
0.174754	0.174754	0.174754	0.174754	0.174754	0.174754	0.174754	0.174754	0.174754	0.174754	0.174754	0.174754	0.174754	0.174754	0.174754	0.174754	0.174754	0.174754	0.174754	0.174754	0.174754	0.174754	0.174754	0.174754	0.174754	0.174754	0.174754	0.174754	0.174754	0.174754	0.174754	0.174754	0.174754	0.174754	0.174754	0.174754	0.174754	0.174754	0.174754	0.174754	0.174754	0.174754	0.174754	0.174754	0.174754	0.174754	0.174754	0.174754	0.174754	0.174754
0.18147	0.18147	0.18147	0.18147	0.18147	0.18147	0.18147	0.18147	0.18147	0.18147	0.18147	0.18147	0.18147	0.18147	0.18147	0.18147	0.18147	0.18147	0.18147	0.18147	0.18147	0.18147	0.18147	0.18147	0.18147	0.18147	0.18147	0.18147	0.18147	0.18147	0.18147	0.18147	0.18147	0.18147	0.18147	0.18147	0.18147	0.18147	0.18147	0.18147	0.18147	0.18147	0.18147	0.18147	0.18147	0.18147	0.18147	0.18147	0.18147	0.18147
0.188367	0.188367	0.188367	0.188367	0.188367	0.188367	0.188367	0.188367	0.188367	0.188367	0.188367	0.188367	0.188367	0.188367	0.188367	0.188367	0.188367	0.188367	0.188367	0.188367	0.188367	0.188367	0.188367	0.188367	0.188367	0.188367	0.188367	0.188367	0.188367	0.188367	0.188367	0.188367	0.188367	0.188367	0.188367	0.188367	0.188367	0.188367	0.188367	0.188367	0.188367	0.188367	0.188367	0.188367	0.188367	0.188367	0.188367	0.188367	0.188367	0.188367
0.195445	0.195445	0.195445	0.195445	0.195445	0.195445	0.195445	0.195445	0.195445	0.195445	0.195445	0.195445	0.195445	0.195445	0.195445	0.195445	0.195445	0.195445	0.195445	0.195445	0.195445	0.195445	0.195445	0.195445	0.195445	0.195445	0.195445	0.195445	0.195445	0.195445	0.195445	0.195445	0.195445	0.195445	0.195445	0.195445	0.195445	0.195445	0.195445	0.195445	0.195445	0.195445	0.195445	0.195445	0.195445	0.195445	0.195445	0.195445	0.195445	0.195445
0.202705	0.202705	0.202705	0.202705	0.202705	0.202705	0.202705	0.202705	0.202705	0.202705	0.202705	0.202705	0.202705	0.202705	0.202705	0.202705	0.202705	0.202705	0.202705	0.202705	0.202705	0.202705	0.202705	0.202705	0.202705	0.202705	0.202705	0.202705	0.202705	0.202705	0.202705	0.202705	0.202705	0.202705	0.202705	0.202705	0.202705	0.202705	0.202705	0.202705	0.202705	0.202705	0.202705	0.202705	0.202705	0.202705	0.202705	0.202705	0.202705	0.202705
0.210149	0.210149	0.210149	0.210149	0.210149	0.210149	0.210149	0.210149	0.210149	0.210149	0.210149	0.210149	0.210149	0.210149	0.210149	0.210149	0.210149	0.210149	0.210149	0.210149	0.210149	0.210149	0.210149	0.210149	0.210149	0.210149	0.210149	0.210149	0.210149	0.210149	0.210149	0.210149	0.210149	0.210149	0.210149	0.210149	0.210149	0.210149	0.210149	0.210149	0.210149	0.210149	0.210149	0.210149	0.210149	0.210149	0.210149	0.210149	0.210149	0.210149
0.217776	0.217776	0.217776	0.217776	0.217776	0.217776	0.217776	0.217776	0.217776	0.217776	0.217776	0.217776	0.217776	0.217776	0.217776	0.217776	0.217776	0.217776	0.217776	0.217776	0.217776	0.217776	0.217776	0.217776	0.217776	0.217776	0.217776	0.217776	0.217776	0.217776	0.217776	0.217776	0.217776	0.217776	0.217776	0.217776	0.217776	0.217776	0.217776	0.217776	0.217776	0.217776	0.217776	0.217776	0.217776	0.217776	0.217776	0.217776	0.217776	0.217776
0.225587	0.225587	0.225587	0.225587	0.225587	0.225587	0.225587	0.225587	0.225587	0.225587	0.225587	0.225587	0.225587	0.225587	0.225587	0.225587	0.225587	0.225587	0.225587	0.225587	0.225587	0.225587	0.225587	0.225587	0.225587	0.225587	0.225587	0.225587	0.225587	0.225587	0.225587	0.225587	0.225587	0.225587	0.225587	0.225587	0.225587	0.225587	0.225587	0.225587	0.225587	0.225587	0.225587	0.225587	0.225587	0.225587	0.225587	0.225587	0.225587	0.225587
0.233581	0.233581	0.233581	0.233581	0.233581	0.233581	0.233581	0.233581	0.233581	0.233581	0.233581	0.233581	0.233581	0.233581	0.233581	0.233581	0.233581	0.233581	0.233581	0.233581	0.233581	0.233581	0.233581	0.233581	0.233581	0.233581	0.233581	0.233581	0.233581	0.233581	0.233581	0.233581	0.233581	0.233581	0.233581	0.233581	0.233581	0.233581	0.233581	0.233581	0.233581	0.233581	0.233581	0.233581	0.233581	0.233581	0.233581	0.233581	0.233581	0.233581
0.24176	0.24176	0.24176	0.24176	0.24176	0.24176	0.24176	0.24176	0.24176	0.24176	0.24176	0.24176	0.24176	0.24176	0.24176	0.24176	0.24176	0.24176	0.24176	0.24176	0.24176	0.24176	0.24176	0.24176	0.24176	0.24176	0.24176	0.24176	0.24176	0.24176	0.24176	0.24176	0.24176	0.24176	0.24176	0.24176	0.24176	0.24176	0.24176	0.24176	0.24176	0.24176	0.24176	0.24176	0.24176	0.24176	0.24176	0.24176	0.24176	0.24176
0.250122	0.250122	0.250122	0.250122	0.250122	0.250122	0.250122	0.250122	0.250122	0.250122	0.250122	0.250122	0.250122	0.250122	0.250122	0.250122	0.250122	0.250122	0.250122	0.250122	0.250122	0.250122	0.250122	0.250122	0.250122	0.250122	0.250122	0.250122	0.250122	0.250122	0.250122	0.250122	0.250122	0.250122	0.250122	0.250122	0.250122	0.250122	0.250122	0.250122	0.250122	0.250122	0.250122	0.250122	0.250122	0.250122	0.250122	0.250122	0.250122	0.250122
0.258666	0.258666	0.258666	0.258666	0.258666	0.258666	0.258666	0.258666	0.258666	0.258666	0.258666	0.258666	0.258666	0.258666	0.258666	0.258666	0.258666	0.258666	0.258666	0.258666	0.258666	0.258666	0.258666	0.258666	0.258666	0.258666	0.258666	0.258666	0.258666	0.258666	0.258666	0.258666	0.258666	0.258666	0.258666	0.258666	0.258666	0.258666	0.258666	0.258666	0.258666	0.258666	0.258666	0.258666	0.258666	0.258666	0.258666	0.258666	0.258666	0.258666
0.267392	0.267392	0.267392	0.267392	0.267392	0.267392	0.267392	0.267392	0.267392	0.267392	0.267392	0.267392	0.267392	0.267392	0.267392	0.267392	0.267392	0.267392	0.267392	0.267392	0.267392	0.267392	0.267392	0.267392	0.267392	0.267392	0.267392	0.267392	0.267392	0.267392	0.267392	0.267392	0.267392	0.267392	0.267392	0.267392	0.267392	0.267392	0.267392	0.267392	0.267392	0.267392	0.267392	0.267392	0.267392	0.267392	0.267392	0.267392	0.267392	0.267392
0.276298	0.276298	0.276298	0.276298	0.276298	0.276298	0.276298	0.276298	0.276298	0.276298	0.276298	0.276298	0.276298	0.276298	0.276298	0.276298	0.276298	0.276298	0.276298	0.276298	0.276298	0.276298	0.276298	0.276298	0.276298	0.276298	0.276298	0.276298	0.276298	0.276298	0.276298	0.276298	0.276298	0.276298	0.276298	0.276298	0.276298	0.276298	0.276298	0.276298	0.276298	0.276298	0.276298	0.276298	0.276298	0.276298	0.276298	0.276298	0.276298	0.276298
0.285384	0.285384	0.285384	0.285384	0.285384	0.285384	0.285384	0.285384	0.285384	0.285384	0.285384	0.285384	0.285384	0.285384	0.285384	0.285384	0.285384	0.285384	0.285384	0.285384	0.285384	0.285384	0.285384	0.285384	0.285384	0.285384	0.285384	0.285384	0.285384	0.285384	0.285384	0.285384	0.285384	0.285384	0.285384	0.285384	0.285384	0.285384	0.285384	0.285384	0.285384	0.285384	0.285384	0.285384	0.285384	0.285384	0.285384	0.285384	0.285384	0.285384
0.294647	0.294647	0.294647	0.294647	0.294647	0.294647	0.294647	0.294647	0.294647	0.294647	0.294647	0.294647	0.294647	0.294647	0.294647	0.294647	0.294647	0.294647	0.294647	0.294647	0.294647	0.294647	0.294647	0.294647	0.294647	0.294647	0.294647	0.294647	0.294647	0.294647	0.294647	0.294647	0.294647	0.294647	0.294647	0.294647	0.294647	0.294647	0.294647	0.294647	0.294647	0.294647	0.294647	0.294647	0.294647	0.294647	0.294647	0.294647	0.294647	0.294647
0.304085	0.304085	0.304085	0.304085	0.304085	0.304085	0.304085	0.304085	0.304085	0.304085	0.304085	0.304085	0.304085	0.304085	0.304085	0.304085	0.304085	0.304085	0.304085	0.304085	0.304085	0.304085	0.304085	0.304085	0.304085	0.304085	0.304085	0.304085	0.304085	0.304085	0.304085	0.304085	0.304085	0.304085	0.304085	0.304085	0.304085	0.304085	0.304085	0.304085	0.304085	0.304085	0.304085	0.304085	0.304085	0.304085	0.304085	0.304085	0.304085	0.304085
0.313696	0.313696	0.313696	0.313696	0.313696	0.313696	0.313696	0.313696	0.313696	0.313696	0.313696	0.313696	0.313696	0.313696	0.313696	0.313696	0.313696	0.313696	0.313696	0.313696	0.313696	0.313696	0.313696	0.313696	0.313696	0.313696	0.313696	0.313696	0.313696	0.313696	0.313696	0.313696	0.313696	0.313696	0.313696	0.313696	0.313696	0.313696	0.313696	0.313696	0.313696	0.313696	0.313696	0.313696	0.313696	0.313696	0.313696	0.313696	0.313696	0.313696
0.323477	0.323477	0.323477	0.323477	0.323477	0.323477	0.323477	0.323477	0.323477	0.323477	0.323477	0.323477	0.323477	0.323477	0.323477	0.323477	0.323477	0.323477	0.323477	0.323477	0.323477	0.323477	0.323477	0.323477	0.323477	0.323477	0.323477	0.323477	0.323477	0.323477	0.323477	0.323477	0.323477	0.323477	0.323477	0.323477	0.323477	0.323477	0.323477	0.323477	0.323477	0.323477	0.323477	0.323477	0.323477	0.323477	0.323477	0.323477	0.323477	0.323477
0.333426	0.333426	0.333426	0.333426	0.333426	0.333426	0.333426	0.333426	0.333426	0.333426	0.333426	0.333426	0.333426	0.333426	0.333426	0.333426	0.333426	0.333426	0.333426	0.333426	0.333426	0.333426	0.333426	0.333426	0.333426	0.333426	0.333426	0.333426	0.333426	0.333426	0.333426	0.333426	0.333426	0.333426	0.333426	0.333426	0.333426	0.333426	0.333426	0.333426	0.333426	0.333426	0.333426	0.333426	0.333426	0.333426	0.333426	0.333426	0.333426	0.333426
0.34354	0.34354	0.34354	0.34354	0.34354	0.34354	0.34354	0.34354	0.34354	0.34354	0.34354	0.34354	0.34354	0.34354	0.34354	0.34354	0.34354	0.34354	0.34354	0.34354	0.34354	0.34354	0.34354	0.34354	0.34354	0.34354	0.34354	0.34354	0.34354	0.34354	0.34354	0.34354	0.34354	0.34354	0.34354	0.34354	0.34354	0.34354	0.34354	0.34354	0.34354	0.34354	0.34354	0.34354	0.34354	0.34354	0.34354	0.34354	0.34354	0.34354
0.353814	0.353814	0.353814	0.353814	0.353814	0.353814	0.353814	0.353814	0.353814	0.353814	0.353814	0.353814	0.353814	0.353814	0.353814	0.353814	0.353814	0.353814	0.353814	0.353814	0.353814	0.353814	0.353814	0.353814	0.353814	0.353814	0.353814	0.353814	0.353814	0.353814	0.353814	0.353814	0.353814	0.353814	0.353814	0.353814	0.353814	0.353814	0.353814	0.353814	0.353814	0.353814	0.353814	0.353814	0.353814	0.353814	0.353814	0.353814	0.353814	0.353814
0.364246	0.364246	0.364246	0.364246	0.364246	0.364246	0.364246	0.364246	0.364246	0.364246	0.364246	0.364246	0.364246	0.364246	0.364246	0.364246	0.364246	0.364246	0.364246	0.364246	0.364246	0.364246	0.364246	0.364246	0.364246	0.364246	0.364246	0.364246	0.364246	0.364246	0.364246	0.364246	0.364246	0.364246	0.364246	0.364246	0.364246	0.364246	0.364246	0.364246	0.364246	0.364246	0.364246	0.364246	0.364246	0.364246	0.364246	0.364246	0.364246	0.364246
0.374831	0.374831	0.374831	0.374831	0.374831	0.374831	0.374831	0.374831	0.374831	0.374831	0.374831	0.374831	0.374831	0.374831	0.374831	0.374831	0.374831	0.374831	0.374831	0.374831	0.374831	0.374831	0.374831	0.374831	0.374831	0.374831	0.374831	0.374831	0.374831	0.374831	0.374831	0.374831	0.374831	0.374831	0.374831	0.374831	0.374831	0.374831	0.374831	0.374831	0.374831	0.374831	0.374831	0.374831	0.374831	0.374831	0.374831	0.374831	0.374831	0.374831
0.385564	0.385564	0.385564	0.385564	0.385564	0.385564	0.385564	0.385564	0.385564	0.385564	0.385564	0.385564	0.385564	0.385564	0.385564	0.385564	0.385564	0.385564	0.385564	0.385564	0.385564	0.385564	0.385564	0.385564	0.385564	0.385564	0.385564	0.385564	0.385564	0.385564	0.385564	0.385564	0.385564	0.385564	0.385564	0.385564	0.385564	0.385564	0.385564	0.385564	0.385564	0.385564	0.385564	0.385564	0.385564	0.385564	0.385564	0.385564	0.385564	0.385564
0.396441	0.396441	0.396441	0.396441	0.396441	0.396441	0.396441	0.396441	0.396441	0.396441	0.396441	0.396441	0.396441	0.396441	0.396441	0.396441	0.396441	0.396441	0.396441	0.396441	0.396441	0.396441	0.396441	0.396441	0.396441	0.396441	0.396441	0.396441	0.396441	0.396441	0.396441	0.396441	0.396441	0.396441	0.396441	0.396441	0.396441	0.396441	0.396441	0.396441	0.396441	0.396441	0.396441	0.396441	0.396441	0.396441	0.396441	0.396441	0.396441	0.396441
0.407457	0.407457	0.407457	0.407457	0.407457	0.407457	0.407457	0.407457	0.407457	0.407457	0.407457	0.407457	0.407457	0.407457	0.407457	0.407457	0.407457	0.407457	0.407457	0.407457	0.407457	0.407457	0.407457	0.407457	0.407457	0.407457	0.407457	0.407457	0.407457	0.407457	0.407457	0.407457	0.407457	0.407457	0.407457	0.407457	0.407457	0.407457	0.407457	0.407457	0.407457	0.407457	0.407457	0.407457	0.407457	0.407457	0.407457	0.407457	0.407457	0.407457
0.418607	0.418607	0.418607	0.418607	0.418607	0.418607	0.418607	0.418607	0.418607	0.418607	0.418607	0.418607	0.418607	0.418607	0.418607	0.418607	0.418607	0.418607	0.418607	0.418607	0.418607	0.418607	0.418607	0.418607	0.418607	0.418607	0.418607	0.418607	0.418607	0.418607	0.418607	0.418607	0.418607	0.418607	0.418607	0.418607	0.418607	0.418607	0.418607	0.418607	0.418607	0.418607	0.418607	0.418607	0.418607	0.418607	0.418607	0.418607	0.418607	0.418607
0.429885	0.429885	0.429885	0.429885	0.429885	0.429885	0.429885	0.429885	0.429885	0.429885	0.429885	0.429885	0.429885	0.429885	0.429885	0.429885	0.429885	0.429885	0.429885	0.429885	0.429885	0.429885	0.429885	0.429885	0.429885	0.429885	0.429885	0.429885	0.429885	0.429885	0.429885	0.429885	0.429885	0.429885	0.429885	0.429885	0.429885	0.429885	0.429885	0.429885	0.429885	0.429885	0.429885	0.429885	0.429885	0.429885	0.429885	0.429885	0.429885	0.429885
0.441284	0.441284	0.441284	0.441284	0.441284	0.441284	0.441284	0.441284	0.441284	0.441284	0.441284	0.441284	0.441284	0.441284	0.441284	0.441284	0.441284	0.441284	0.441284	0.441284	0.441284	0.441284	0.441284	0.441284	0.441284	0.441284	0.441284	0.441284	0.441284	0.441284	0.441284	0.441284	0.441284	0.441284	0.441284	0.441284	0.441284	0.441284	0.441284	0.441284	0.441284	0.441284	0.441284	0.441284	0.441284	0.441284	0.441284	0.441284	0.441284	0.441284
0.452799	0.452799	0.452799	0.452799	0.452799	0.452799	0.452799	0.452799	0.452799	0.452799	0.452799	0.452799	0.452799	0.452799	0.452799	0.452799	0.452799	0.452799	0.452799	0.452799	0.452799	0.452799	0.452799	0.452799	0.452799	0.452799	0.452799	0.452799	0.452799	0.452799	0.452799	0.452799	0.452799	0.452799	0.452799	0.452799	0.452799	0.452799	0.452799	0.452799	0.452799	0.452799	0.452799	0.452799	0.452799	0.452799	0.452799	0.452799	0.452799	0.452799
0.464424	0.464424	0.464424	0.464424	0.464424	0.464424	0.464424	0.464424	0.464424	0.464424	0.464424	0.464424	0.464424	0.464424	0.464424	0.464424	0.464424	0.464424	0.464424	0.464424	0.464424	0.464424	0.464424	0.464424	0.464424	0.464424	0.464424	0.464424	0.464424	0.464424	0.464424	0.464424	0.464424	0.464424	0.464424	0.464424	0.464424	0.464424	0.464424	0.464424	0.464424	0.464424	0.464424	0.464424	0.464424	0.464424	0.464424	0.464424	0.464424	0.464424
0.47615	0.47615	0.47615	0.47615	0.47615	0.47615	0.47615	0.47615	0.47615	0.47615	0.47615	0.47615	0.47615	0.47615	0.47615	0.47615	0.47615	0.47615	0.47615	0.47615	0.47615	0.47615	0.47615	0.47615	0.47615	0.47615	0.47615	0.47615	0.47615	0.47615	0.47615	0.47615	0.47615	0.47615	0.47615	0.47615	0.47615	0.47615	0.47615	0.47615	0.47615	0.47615	0.47615	0.47615	0.47615	0.47615	0.47615	0.47615	0.47615	0.47615
0.487972	0.487972	0.487972	0.487972	0.487972	0.487972	0.487972	0.487972	0.487972	0.487972	0.487972	0.487972	0.487972	0.487972	0.487972	0.487972	0.487972	0.487972	0.487972	0.487972	0.487972	0.487972	0.487972	0.487972	0.487972	0.487972	0.487972	0.487972	0.487972	0.487972	0.487972	0.487972	0.487972	0.487972	0.487972	0.487972	0.487972	0.487972	0.487972	0.487972	0.487972	0.487972	0.487972	0.487972	0.487972	0.487972	0.487972	0.487972	0.487972	0.487972
0.49988	0.49988	0.49988	0.49988	0.49988	0.49988	0.49988	0.49988	0.49988	0.49988	0.49988	0.49988	0.49988	0.49988	0.49988	0.49988	0.49988	0.49988	0.49988	0.49988	0.49988	0.49988	0.49988	0.49988	0.49988	0.49988	0.49988	0.49988	0.49988	0.49988	0.49988	0.49988	0.49988	0.49988	0.49988	0.49988	0.49988	0.49988	0.49988	0.49988	0.49988	0.49988	0.49988	0.49988	0.49988	0.49988	0.49988	0.49988	0.49988	0.49988
0.511869	0.511869	0.511869	0.511869	0.511869	0.511869	0.511869	0.511869	0.511869	0.511869	0.511869	0.511869	0.511869	0.511869	0.511869	0.511869	0.511869	0.511869	0.511869	0.511869	0.511869	0.511869	0.511869	0.511869	0.511869	0.511869	0.511869	0.511869	0.511869	0.511869	0.511869	0.511869	0.511869	0.511869	0.511869	0.511869	0.511869	0.511869	0.511869	0.511869	0.511869	0.511869	0.511869	0.511869	0.511869	0.511869	0.511869	0.511869	0.511869	0.511869
0.523929	0.523929	0.523929	0.523929	0.523929	0.523929	0.523929	0.523929	0.523929	0.523929	0.523929	0.523929	0.523929	0.523929	0.523929	0.523929	0.523929	0.523929	0.523929	0.523929	0.523929	0.523929	0.523929	0.523929	0.523929	0.523929	0.523929	0.523929	0.523929	0.523929	0.523929	0.523929	0.523929	0.523929	0.523929	0.523929	0.523929	0.523929	0.523929	0.523929	0.523929	0.523929	0.523929	0.523929	0.523929	0.523929	0.523929	0.523929	0.523929	0.523929
0.536052	0.536052	0.536052	0.536052	0.536052	0.536052	0.536052	0.536052	0.536052	0.536052	0.536052	0.536052	0.536052	0.536052	0.536052	0.536052	0.536052	0.536052	0.536052	0.536052	0.536052	0.536052	0.536052	0.536052	0.536052	0.536052	0.536052	0.536052	0.536052	0.536052	0.536052	0.536052	0.536052	0.536052	0.536052	0.536052	0.536052	0.536052	0.536052	0.536052	0.536052	0.536052	0.536052	0.536052	0.536052	0.536052	0.536052	0.536052	0.536052	0.536052
0.54823	0.54823	0.54823	0.54823	0.54823	0.54823	0.54823	0.54823	0.54823	0.54823	0.54823	0.54823	0.54823	0.54823	0.54823	0.54823	0.54823	0.54823	0.54823	0.54823	0.54823	0.54823	0.54823	0.54823	0.54823	0.54823	0.54823	0.54823	0.54823	0.54823	0.54823	0.54823	0.54823	0.54823	0.54823	0.54823	0.54823	0.54823	0.54823	0.54823	0.54823	0.54823	0.54823	0.54823	0.54823	0.54823	0.54823	0.54823	0.54823	0.54823
0.560454	0.560454	0.560454	0.560454	0.560454	0.560454	0.560454	0.560454	0.560454	0.560454	0.560454	0.560454	0.560454	0.560454	0.560454	0.560454	0.560454	0.560454	0.560454	0.560454	0.560454	0.560454	0.560454	0.560454	0.560454	0.560454	0.560454	0.560454	0.560454	0.560454	0.560454	0.560454	0.560454	0.560454	0.560454	0.560454	0.560454	0.560454	0.560454	0.560454	0.560454	0.560454	0.560454	0.560454	0.560454	0.560454	0.560454	0.560454	0.560454	0.560454
0.572714	0.572714	0.572714	0.572714	0.572714	0.572714	0.572714	0.572714	0.572714	0.572714	0.572714	0.572714	0.572714	0.572714	0.572714	0.572714	0.572714	0.572714	0.572714	0.572714	0.572714	0.572714	0.572714	0.572714	0.572714	0.572714	0.572714	0.572714	0.572714	0.572714	0.572714	0.572714	0.572714	0.572714	0.572714	0.572714	0.572714	0.572714	0.572714	0.572714	0.572714	0.572714	0.572714	0.572714	0.572714	0.572714	0.572714	0.572714	0.572714	0.572714
0.585001	0.585001	0.585001	0.585001	0.585001	0.585001	0.585001	0.585001	0.585001	0.585001	0.585001	0.585001	0.585001	0.585001	0.585001	0.585001	0.585001	0.585001	0.585001	0.585001	0.585001	0.585001	0.585001	0.585001	0.585001	0.585001	0.585001	0.585001	0.585001	0.585001	0.585001	0.585001	0.585001	0.585001	0.585001	0.585001	0.585001	0.585001	0.585001	0.585001	0.585001	0.585001	0.585001	0.585001	0.585001	0.585001	0.585001	0.585001	0.585001	0.585001
0.597305	0.597305	0.597305	0.597305	0.597305	0.597305	0.597305	0.597305	0.597305	0.597305	0.597305	0.597305	0.597305	0.597305	0.597305	0.597305	0.597305	0.597305	0.597305	0.597305	0.597305	0.597305	0.597305	0.597305	0.597305	0.597305	0.597305	0.597305	0.597305	0.597305	0.597305	0.597305	0.597305	0.597305	0.597305	0.597305	0.597305	0.597305	0.597305	0.597305	0.597305	0.597305	0.597305	0.597305	0.597305	0.597305	0.597305	0.597305	0.597305	0.597305
0.609617	0.609617	0.609617	0.609617	0.609617	0.609617	0.609617	0.609617	0.609617	0.609617	0.609617	0.609617	0.609617	0.609617	0.609617	0.609617	0.609617	0.609617	0.609617	0.609617	0.609617	0.609617	0.609617	0.609617	0.609617	0.609617	0.609617	0.609617	0.609617	0.609617	0.609617	0.609617	0.609617	0.609617	0.609617	0.609617	0.609617	0.609617	0.609617	0.609617	0.609617	0.609617	0.609617	0.609617	0.609617	0.609617	0.609617	0.609617	0.609617	0.609617
0.621926	0.621926	0.621926	0.621926	0.621926	0.621926	0.621926	0.621926	0.621926	0.621926	0.621926	0.621926	0.621926	0.621926	0.621926	0.621926	0.621926	0.621926	0.621926	0.621926	0.621926	0.621926	0.621926	0.621926	0.621926	0.621926	0.621926	0.621926	0.621926	0.621926	0.621926	0.621926	0.621926	0.621926	0.621926	0.621926	0.621926	0.621926	0.621926	0.621926	0.621926	0.621926	0.621926	0.621926	0.621926	0.621926	0.621926	0.621926	0.621926	0.621926
0.634223	0.634223	0.634223	0.634223	0.634223	0.634223	0.634223	0.634223	0.634223	0.634223	0.634223	0.634223	0.634223	0.634223	0.634223	0.634223	0.634223	0.634223	0.634223	0.634223	0.634223	0.634223	0.634223	0.634223	0.634223	0.634223	0.634223	0.634223	0.634223	0.634223	0.634223	0.634223	0.634223	0.634223	0.634223	0.634223	0.634223	0.634223	0.634223	0.634223	0.634223	0.634223	0.634223	0.634223	0.634223	0.634223	0.634223	0.634223	0.634223	0.634223
0.646496	0.646496	0.646496	0.646496	0.646496	0.646496	0.646496	0.646496	0.646496	0.646496	0.646496	0.646496	0.646496	0.646496	0.646496	0.646496	0.646496	0.646496	0.646496	0.646496	0.646496	0.646496	0.646496	0.646496	0.646496	0.646496	0.646496	0.646496	0.646496	0.646496	0.646496	0.646496	0.646496	0.646496	0.646496	0.646496	0.646496	0.646496	0.646496	0.646496	0.646496	0.646496	0.646496	0.646496	0.646496	0.646496	0.646496	0.646496	0.646496	0.646496
0.658735	0.658735	0.658735	0.658735	0.658735	0.658735	0.658735	0.658735	0.658735	0.658735	0.658735	0.658735	0.658735	0.658735	0.658735	0.658735	0.658735	0.658735	0.658735	0.658735	0.658735	0.658735	0.658735	0.658735	0.658735	0.658735	0.658735	0.658735	0.658735	0.658735	0.658735	0.658735	0.658735	0.658735	0.658735	0.658735	0.658735	0.658735	0.658735	0.658735	0.658735	0.658735	0.658735	0.658735	0.658735	0.658735	0.658735	0.658735	0.658735	0.658735
0.670929	0.670929	0.670929	0.670929	0.670929	0.670929	0.670929	0.670929	0.670929	0.670929	0.670929	0.670929	0.670929	0.670929	0.670929	0.670929	0.670929	0.670929	0.670929	0.670929	0.670929	0.670929	0.670929	0.670929	0.670929	0.670929	0.670929	0.670929	0.670929	0.670929	0.670929	0.670929	0.670929	0.670929	0.670929	0.670929	0.670929	0.670929	0.670929	0.670929	0.670929	0.670929	0.670929	0.670929	0.670929	0.670929	0.670929	0.670929	0.670929	0.670929
0.683068	0.683068	0.683068	0.683068	0.683068	0.683068	0.683068	0.683068	0.683068	0.683068	0.683068	0.683068	0.683068	0.683068	0.683068	0.683068	0.683068	0.683068	0.683068	0.683068	0.683068	0.683068	0.683068	0.683068	0.683068	0.683068	0.683068	0.683068	0.683068	0.683068	0.683068	0.683068	0.683068	0.683068	0.683068	0.683068	0.683068	0.683068	0.683068	0.683068	0.683068	0.683068	0.683068	0.683068	0.683068	0.683068	0.683068	0.683068	0.683068	0.683068
0.69514	0.69514	0.69514	0.69514	0.69514	0.69514	0.69514	0.69514	0.69514	0.69514	0.69514	0.69514	0.69514	0.69514	0.69514	0.69514	0.69514	0.69514	0.69514	0.69514	0.69514	0.69514	0.69514	0.69514	0.69514	0.69514	0.69514	0.69514	0.69514	0.69514	0.69514	0.69514	0.69514	0.69514	0.69514	0.69514	0.69514	0.69514	0.69514	0.69514	0.69514	0.69514	0.69514	0.69514	0.69514	0.69514	0.69514	0.69514	0.69514	0.69514
0.707133	0.707133	0.707133	0.707133	0.707133	0.707133	0.707133	0.707133	0.707133	0.707133	0.707133	0.707133	0.707133	0.707133	0.707133	0.707133	0.707133	0.707133	0.707133	0.707133	0.707133	0.707133	0.707133	0.707133	0.707133	0.707133	0.707133	0.707133	0.707133	0.707133	0.707133	0.707133	0.707133	0.707133	0.707133	0.707133	0.707133	0.707133	0.707133	0.707133	0.707133	0.707133	0.707133	0.707133	0.707133	0.707133	0.707133	0.707133	0.707133	0.707133
0.719037	0.719037	0.719037	0.719037	0.719037	0.719037	0.719037	0.719037	0.719037	0.719037	0.719037	0.719037	0.719037	0.719037	0.719037	0.719037	0.719037	0.719037	0.719037	0.719037	0.719037	0.719037	0.719037	0.719037	0.719037	0.719037	0.719037	0.719037	0.719037	0.719037	0.719037	0.719037	0.719037	0.719037	0.719037	0.719037	0.719037	0.719037	0.719037	0.719037	0.719037	0.719037	0.719037	0.719037	0.719037	0.719037	0.719037	0.719037	0.719037	0.719037
0.73084	0.73084	0.73084	0.73084	0.73084	0.73084	0.73084	0.73084	0.73084	0.73084	0.73084	0.73084	0.73084	0.73084	0.73084	0.73084	0.73084	0.73084	0.73084	0.73084	0.73084	0.73084	0.73084	0.73084	0.73084	0.73084	0.73084	0.73084	0.73084	0.73084	0.73084	0.73084	0.73084	0.73084	0.73084	0.73084	0.73084	0.73084	0.73084	0.73084	0.73084	0.73084	0.73084	0.73084	0.73084	0.73084	0.73084	0.73084	0.73084	0.73084
0.742531	0.742531	0.742531	0.742531	0.742531	0.742531	0.742531	0.742531	0.742531	0.742531	0.742531	0.742531	0.742531	0.742531	0.742531	0.742531	0.742531	0.742531	0.742531	0.742531	0.742531	0.742531	0.742531	0.742531	0.742531	0.742531	0.742531	0.742531	0.742531	0.742531	0.742531	0.742531	0.742531	0.742531	0.742531	0.742531	0.742531	0.742531	0.742531	0.742531	0.742531	0.742531	0.742531	0.742531	0.742531	0.742531	0.742531	0.742531	0.742531	0.742531
0.754098	0.754098	0.754098	0.754098	0.754098	0.754098	0.754098	0.754098	0.754098	0.754098	0.754098	0.754098	0.754098	0.754098	0.754098	0.754098	0.754098	0.754098	0.754098	0.754098	0.754098	0.754098	0.754098	0.754098	0.754098	0.754098	0.754098	0.754098	0.754098	0.754098	0.754098	0.754098	0.754098	0.754098	0.754098	0.754098	0.754098	0.754098	0.754098	0.754098	0.754098	0.754098	0.754098	0.754098	0.754098	0.754098	0.754098	0.754098	0.754098	0.754098
0.76553	0.76553	0.76553	0.76553	0.76553	0.76553	0.76553	0.76553	0.76553	0.76553	0.76553	0.76553	0.76553	0.76553	0.76553	0.76553	0.76553	0.76553	0.76553	0.76553	0.76553	0.76553	0.76553	0.76553	0.76553	0.76553	0.76553	0.76553	0.76553	0.76553	0.76553	0.76553	0.76553	0.76553	0.76553	0.76553	0.76553	0.76553	0.76553	0.76553	0.76553	0.76553	0.76553	0.76553	0.76553	0.76553	0.76553	0.76553	0.76553	0.76553
0.776815	0.776815	0.776815	0.776815	0.776815	0.776815	0.776815	0.776815	0.776815	0.776815	0.776815	0.776815	0.776815	0.776815	0.776815	0.776815	0.776815	0.776815	0.776815	0.776815	0.776815	0.776815	0.776815	0.776815	0.776815	0.776815	0.776815	0.776815	0.776815	0.776815	0.776815	0.776815	0.776815	0.776815	0.776815	0.776815	0.776815	0.776815	0.776815	0.776815	0.776815	0.776815	0.776815	0.776815	0.776815	0.776815	0.776815	0.776815	0.776815	0.776815
0.787941	0.787941	0.787941	0.787941	0.787941	0.787941	0.787941	0.787941	0.787941	0.787941	0.787941	0.787941	0.787941	0.787941	0.787941	0.787941	0.787941	0.787941	0.787941	0.787941	0.787941	0.787941	0.787941	0.787941	0.787941	0.787941	0.787941	0.787941	0.787941	0.787941	0.787941	0.787941	0.787941	0.787941	0.787941	0.787941	0.787941	0.787941	0.787941	0.787941	0.787941	0.787941	0.787941	0.787941	0.787941	0.787941	0.787941	0.787941	0.787941	0.787941
0.798897	0.798897	0.798897	0.798897	0.798897	0.798897	0.798897	0.798897	0.798897	0.798897	0.798897	0.798897	0.798897	0.798897	0.798897	0.798897	0.798897	0.798897	0.798897	0.798897	0.798897	0.798897	0.798897	0.798897	0.798897	0.798897	0.798897	0.798897	0.798897	0.798897	0.798897	0.798897	0.798897	0.798897	0.798897	0.798897	0.798897	0.798897	0.798897	0.798897	0.798897	0.798897	0.798897	0.798897	0.798897	0.798897	0.798897	0.798897	0.798897	0.798897
0.809672	0.809672	0.809672	0.809672	0.809672	0.809672	0.809672	0.809672	0.809672	0.809672	0.809672	0.809672	0.809672	0.809672	0.809672	0.809672	0.809672	0.809672	0.809672	0.809672	0.809672	0.809672	0.809672	0.809672	0.809672	0.809672	0.809672	0.809672	0.809672	0.809672	0.809672	0.809672	0.809672	0.809672	0.809672	0.809672	0.809672	0.809672	0.809672	0.809672	0.809672	0.809672	0.809672	0.809672	0.809672	0.809672	0.809672	0.809672	0.809672	0.809672
0.820255	0.820255	0.820255	0.820255	0.820255	0.820255	0.820255	0.820255	0.820255	0.820255	0.820255	0.820255	0.820255	0.820255	0.820255	0.820255	0.820255	0.820255	0.820255	0.820255	0.820255	0.820255	0.820255	0.820255	0.820255	0.820255	0.820255	0.820255	0.820255	0.820255	0.820255	0.820255	0.820255	0.820255	0.820255	0.820255	0.820255	0.820255	0.820255	0.820255	0.820255	0.820255	0.820255	0.820255	0.820255	0.820255	0.820255	0.820255	0.820255	0.820255
0.830633	0.830633	0.830633	0.830633	0.830633	0.830633	0.830633	0.830633	0.830633	0.830633	0.830633	0.830633	0.830633	0.830633	0.830633	0.830633	0.830633	0.830633	0.830633	0.830633	0.830633	0.830633	0.830633	0.830633	0.830633	0.830633	0.830633	0.830633	0.830633	0.830633	0.830633	0.830633	0.830633	0.830633	0.830633	0.830633	0.830633	0.830633	0.830633	0.830633	0.830633	0.830633	0.830633	0.830633	0.830633	0.830633	0.830633	0.830633	0.830633	0.830633
0.840796	0.840796	0.840796	0.840796	0.840796	0.840796	0.840796	0.840796	0.840796	0.840796	0.840796	0.840796	0.840796	0.840796	0.840796	0.840796	0.840796	0.840796	0.840796	0.840796	0.840796	0.840796	0.840796	0.840796	0.840796	0.840796	0.840796	0.840796	0.840796	0.840796	0.840796	0.840796	0.840796	0.840796	0.840796	0.840796	0.840796	0.840796	0.840796	0.840796	0.840796	0.840796	0.840796	0.840796	0.840796	0.840796	0.840796	0.840796	0.840796	0.840796
0.850733	0.850733	0.850733	0.850733	0.850733	0.850733	0.850733	0.850733	0.850733	0.850733	0.850733	0.850733	0.850733	0.850733	0.850733	0.850733	0.850733	0.850733	0.850733	0.850733	0.850733	0.850733	0.850733	0.850733	0.850733	0.850733	0.850733	0.850733	0.850733	0.850733	0.850733	0.850733	0.850733	0.850733	0.850733	0.850733	0.850733	0.850733	0.850733	0.850733	0.850733	0.850733	0.850733	0.850733	0.850733	0.850733	0.850733	0.850733	0.850733	0.850733
0.860432	0.860432	0.860432	0.860432	0.860432	0.860432	0.860432	0.860432	0.860432	0.860432	0.860432	0.860432	0.860432	0.860432	0.860432	0.860432	0.860432	0.860432	0.860432	0.860432	0.860432	0.860432	0.860432	0.860432	0.860432	0.860432	0.860432	0.860432	0.860432	0.860432	0.860432	0.860432	0.860432	0.860432	0.860432	0.860432	0.860432	0.860432	0.860432	0.860432	0.860432	0.860432	0.860432	0.860432	0.860432	0.860432	0.860432	0.860432	0.860432	0.860432
0.869884	0.869884	0.869884	0.869884	0.869884	0.869884	0.869884	0.869884	0.869884	0.869884	0.869884	0.869884	0.869884	0.869884	0.869884	0.869884	0.869884	0.869884	0.869884	0.869884	0.869884	0.869884	0.869884	0.869884	0.869884	0.869884	0.869884	0.869884	0.869884	0.869884	0.869884	0.869884	0.869884	0.869884	0.869884	0.869884	0.869884	0.869884	0.869884	0.869884	0.869884	0.869884	0.869884	0.869884	0.869884	0.869884	0.869884	0.869884	0.869884	0.869884
0.879076	0.879076	0.879076	0.879076	0.879076	0.879076	0.879076	0.879076	0.879076	0.879076	0.879076	0.879076	0.879076	0.879076	0.879076	0.879076	0.879076	0.879076	0.879076	0.879076	0.879076	0.879076	0.879076	0.879076	0.879076	0.879076	0.879076	0.879076	0.879076	0.879076	0.879076	0.879076	0.879076	0.879076	0.879076	0.879076	0.879076	0.879076	0.879076	0.879076	0.879076	0.879076	0.879076	0.879076	0.879076	0.879076	0.879076	0.879076	0.879076	0.879076
0.888001	0.888001	0.888001	0.888001	0.888001	0.888001	0.888001	0.888001	0.888001	0.888001	0.888001	0.888001	0.888001	0.888001	0.888001	0.888001	0.888001	0.888001	0.888001	0.888001	0.888001	0.888001	0.888001	0.888001	0.888001	0.888001	0.888001	0.888001	0.888001	0.888001	0.888001	0.888001	0.888001	0.888001	0.888001	0.888001	0.888001	0.888001	0.888001	0.888001	0.888001	0.888001	0.888001	0.888001	0.888001	0.888001	0.888001	0.888001	0.888001	0.888001
0.896646	0.896646	0.896646	0.896646	0.896646	0.896646	0.896646	0.896646	0.896646	0.896646	0.896646	0.896646	0.896646	0.896646	0.896646	0.896646	0.896646	0.896646	0.896646	0.896646	0.896646	0.896646	0.896646	0.896646	0.896646	0.896646	0.896646	0.896646	0.896646	0.896646	0.896646	0.896646	0.896646	0.896646	0.896646	0.896646	0.896646	0.896646	0.896646	0.896646	0.896646	0.896646	0.896646	0.896646	0.896646	0.896646	0.896646	0.896646	0.896646	0.896646
0.905002	0.905002	0.905002	0.905002	0.905002	0.905002	0.905002	0.905002	0.905002	0.905002	0.905002	0.905002	0.905002	0.905002	0.905002	0.905002	0.905002	0.905002	0.905002	0.905002	0.905002	0.905002	0.905002	0.905002	0.905002	0.905002	0.905002	0.905002	0.905002	0.905002	0.905002	0.905002	0.905002	0.905002	0.905002	0.905002	0.905002	0.905002	0.905002	0.905002	0.905002	0.905002	0.905002	0.905002	0.905002	0.905002	0.905002	0.905002	0.905002	0.905002
0.91306	0.91306	0.91306	0.91306	0.91306	0.91306	0.91306	0.91306	0.91306	0.91306	0.91306	0.91306	0.91306	0.91306	0.91306	0.91306	0.91306	0.91306	0.91306	0.91306	0.91306	0.91306	0.91306	0.91306	0.91306	0.91306	0.91306	0.91306	0.91306	0.91306	0.91306	0.91306	0.91306	0.91306	0.91306	0.91306	0.91306	0.91306	0.91306	0.91306	0.91306	0.91306	0.91306	0.91306	0.91306	0.91306	0.91306	0.91306	0.91306	0.91306
0.92081	0.92081	0.92081	0.92081	0.92081	0.92081	0.92081	0.92081	0.92081	0.92081	0.92081	0.92081	0.92081	0.92081	0.92081	0.92081	0.92081	0.92081	0.92081	0.92081	0.92081	0.92081	0.92081	0.92081	0.92081	0.92081	0.92081	0.92081	0.92081	0.92081	0.92081	0.92081	0.92081	0.92081	0.92081	0.92081	0.92081	0.92081	0.92081	0.92081	0.92081	0.92081	0.92081	0.92081	0.92081	0.92081	0.92081	0.92081	0.92081	0.92081
0.928243	0.928243	0.928243	0.928243	0.928243	0.928243	0.928243	0.928243	0.928243	0.928243	0.928243	0.928243	0.928243	0.928243	0.928243	0.928243	0.928243	0.928243	0.928243	0.928243	0.928243	0.928243	0.928243	0.928243	0.928243	0.928243	0.928243	0.928243	0.928243	0.928243	0.928243	0.928243	0.928243	0.928243	0.928243	0.928243	0.928243	0.928243	0.928243	0.928243	0.928243	0.928243	0.928243	0.928243	0.928243	0.928243	0.928243	0.928243	0.928243	0.928243
0.935351	0.935351	0.935351	0.935351	0.935351	0.935351	0.935351	0.935351	0.935351	0.935351	0.935351	0.935351	0.935351	0.935351	0.935351	0.935351	0.935351	0.935351	0.935351	0.935351	0.935351	0.935351	0.935351	0.935351	0.935351	0.935351	0.935351	0.935351	0.935351	0.935351	0.935351	0.935351	0.935351	0.935351	0.935351	0.935351	0.935351	0.935351	0.935351	0.935351	0.935351	0.935351	0.935351	0.935351	0.935351	0.935351	0.935351	0.935351	0.935351	0.935351
0.942124	0.942124	0.942124	0.942124	0.942124	0.942124	0.942124	0.942124	0.942124	0.942124	0.942124	0.942124	0.942124	0.942124	0.942124	0.942124	0.942124	0.942124	0.942124	0.942124	0.942124	0.942124	0.942124	0.942124	0.942124	0.942124	0.942124	0.942124	0.942124	0.942124	0.942124	0.942124	0.942124	0.942124	0.942124	0.942124	0.942124	0.942124	0.942124	0.942124	0.942124	0.942124	0.942124	0.942124	0.942124	0.942124	0.942124	0.942124	0.942124	0.942124
0.948556	0.948556	0.948556	0.948556	0.948556	0.948556	0.948556	0.948556	0.948556	0.948556	0.948556	0.948556	0.948556	0.948556	0.948556	0.948556	0.948556	0.948556	0.948556	0.948556	0.948556	0.948556	0.948556	0.948556	0.948556	0.948556	0.948556	0.948556	0.948556	0.948556	0.948556	0.948556	0.948556	0.948556	0.948556	0.948556	0.948556	0.948556	0.948556	0.948556	0.948556	0.948556	0.948556	0.948556	0.948556	0.948556	0.948556	0.948556	0.948556	0.948556
0.954638	0.954638	0.954638	0.954638	0.954638	0.954638	0.954638	0.954638	0.954638	0.954638	0.954638	0.954638	0.954638	0.954638	0.954638	0.954638	0.954638	0.954638	0.954638	0.954638	0.954638	0.954638	0.954638	0.954638	0.954638	0.954638	0.954638	0.954638	0.954638	0.954638	0.954638	0.954638	0.954638	0.954638	0.954638	0.954638	0.954638	0.954638	0.954638	0.954638	0.954638	0.954638	0.954638	0.954638	0.954638	0.954638	0.954638	0.954638	0.954638	0.954638
0.960364	0.960364	0.960364	0.960364	0.960364	0.960364	0.960364	0.960364	0.960364	0.960364	0.960364	0.960364	0.960364	0.960364	0.960364	0.960364	0.960364	0.960364	0.960364	0.960364	0.960364	0.960364	0.960364	0.960364	0.960364	0.960364	0.960364	0.960364	0.960364	0.960364	0.960364	0.960364	0.960364	0.960364	0.960364	0.960364	0.960364	0.960364	0.960364	0.960364	0.960364	0.960364	0.960364	0.960364	0.960364	0.960364	0.960364	0.960364	0.960364	0.960364
0.965725	0.965725	0.965725	0.965725	0.965725	0.965725	0.965725	0.965725	0.965725	0.965725	0.965725	0.965725	0.965725	0.965725	0.965725	0.965725	0.965725	0.965725	0.965725	0.965725	0.965725	0.965725	0.965725	0.965725	0.965725	0.965725	0.965725	0.965725	0.965725	0.965725	0.965725	0.965725	0.965725	0.965725	0.965725	0.965725	0.965725	0.965725	0.965725	0.965725	0.965725	0.965725	0.965725	0.965725	0.965725	0.965725	0.965725	0.965725	0.965725	0.965725
0.970717	0.970717	0.970717	0.970717	0.970717	0.970717	0.970717	0.970717	0.970717	0.970717	0.970717	0.970717	0.970717	0.970717	0.970717	0.970717	0.970717	0.970717	0.970717	0.970717	0.970717	0.970717	0.970717	0.970717	0.970717	0.970717	0.970717	0.970717	0.970717	0.970717	0.970717	0.970717	0.970717	0.970717	0.970717	0.970717	0.970717	0.970717	0.970717	0.970717	0.970717	0.970717	0.970717	0.970717	0.970717	0.970717	0.970717	0.970717	0.970717	0.970717
0.975332	0.975332	0.975332	0.975332	0.975332	0.975332	0.975332	0.975332	0.975332	0.975332	0.975332	0.975332	0.975332	0.975332	0.975332	0.975332	0.975332	0.975332	0.975332	0.975332	0.975332	0.975332	0.975332	0.975332	0.975332	0.975332	0.975332	0.975332	0.975332	0.975332	0.975332	0.975332	0.975332	0.975332	0.975332	0.975332	0.975332	0.975332	0.975332	0.975332	0.975332	0.975332	0.975332	0.975332	0.975332	0.975332	0.975332	0.975332	0.975332	0.975332
0.979566	0.979566	0.979566	0.979566	0.979566	0.979566	0.979566	0.979566	0.979566	0.979566	0.979566	0.979566	0.979566	0.979566	0.979566	0.979566	0.979566	0.979566	0.979566	0.979566	0.979566	0.979566	0.979566	0.979566	0.979566	0.979566	0.979566	0.979566	0.979566	0.979566	0.979566	0.979566	0.979566	0.979566	0.979566	0.979566	0.979566	0.979566	0.979566	0.979566	0.979566	0.979566	0.979566	0.979566	0.979566	0.979566	0.979566	0.979566	0.979566	0.979566
0.983412	0.983412	0.983412	0.983412	0.983412	0.983412	0.983412	0.983412	0.983412	0.983412	0.983412	0.983412	0.983412	0.983412	0.983412	0.983412	0.983412	0.983412	0.983412	0.983412	0.983412	0.983412	0.983412	0.983412	0.983412	0.983412	0.983412	0.983412	0.983412	0.983412	0.983412	0.983412	0.983412	0.983412	0.983412	0.983412	0.983412	0.983412	0.983412	0.983412	0.983412	0.983412	0.983412	0.983412	0.983412	0.983412	0.983412	0.983412	0.983412	0.983412
0.986867	0.986867	0.986867	0.986867	0.986867	0.986867	0.986867	0.986867	0.986867	0.986867	0.986867	0.986867	0.986867	0.986867	0.986867	0.986867	0.986867	0.986867	0.986867	0.986867	0.986867	0.986867	0.986867	0.986867	0.986867	0.986867	0.986867	0.986867	0.986867	0.986867	0.986867	0.986867	0.986867	0.986867	0.986867	0.986867	0.986867	0.986867	0.986867	0.986867	0.986867	0.986867	0.986867	0.986867	0.986867	0.986867	0.986867	0.986867	0.986867	0.986867
0.989926	0.989926	0.989926	0.989926	0.989926	0.989926	0.989926	0.989926	0.989926	0.989926	0.989926	0.989926	0.989926	0.989926	0.989926	0.989926	0.989926	0.989926	0.989926	0.989926	0.989926	0.989926	0.989926	0.989926	0.989926	0.989926	0.989926	0.989926	0.989926	0.989926	0.989926	0.989926	0.989926	0.989926	0.989926	0.989926	0.989926	0.989926	0.989926	0.989926	0.989926	0.989926	0.989926	0.989926	0.989926	0.989926	0.989926	0.989926	0.989926	0.989926
0.992585	0.992585	0.992585	0.992585	0.992585	0.992585	0.992585	0.992585	0.992585	0.992585	0.992585	0.992585	0.992585	0.992585	0.992585	0.992585	0.992585	0.992585	0.992585	0.992585	0.992585	0.992585	0.992585	0.992585	0.992585	0.992585	0.992585	0.992585	0.992585	0.992585	0.992585	0.992585	0.992585	0.992585	0.992585	0.992585	0.992585	0.992585	0.992585	0.992585	0.992585	0.992585	0.992585	0.992585	0.992585	0.992585	0.992585	0.992585	0.992585	0.992585
0.994842	0.994842	0.994842	0.994842	0.994842	0.994842	0.994842	0.994842	0.994842	0.994842	0.994842	0.994842	0.994842	0.994842	0.994842	0.994842	0.994842	0.994842	0.994842	0.994842	0.994842	0.994842	0.994842	0.994842	0.994842	0.994842	0.994842	0.994842	0.994842	0.994842	0.994842	0.994842	0.994842	0.994842	0.994842	0.994842	0.994842	0.994842	0.994842	0.994842	0.994842	0.994842	0.994842	0.994842	0.994842	0.994842	0.994842	0.994842	0.994842	0.994842
0.996692	0.996692	0.996692	0.996692	0.996692	0.996692	0.996692	0.996692	0.996692	0.996692	0.996692	0.996692	0.996692	0.996692	0.996692	0.996692	0.996692	0.996692	0.996692	0.996692	0.996692	0.996692	0.996692	0.996692	0.996692	0.996692	0.996692	0.996692	0.996692	0.996692	0.996692	0.996692	0.996692	0.996692	0.996692	0.996692	0.996692	0.996692	0.996692	0.996692	0.996692	0.996692	0.996692	0.996692	0.996692	0.996692	0.996692	0.996692	0.996692	0.996692
0.998135	0.998135	0.998135	0.998135	0.998135	0.998135	0.998135	0.998135	0.998135	0.998135	0.998135	0.998135	0.998135	0.998135	0.998135	0.998135	0.998135	0.998135	0.998135	0.998135	0.998135	0.998135	0.998135	0.998135	0.998135	0.998135	0.998135	0.998135	0.998135	0.998135	0.998135	0.998135	0.998135	0.998135	0.998135	0.998135	0.998135	0.998135	0.998135	0.998135	0.998135	0.998135	0.998135	0.998135	0.998135	0.998135	0.998135	0.998135	0.998135	0.998135
0.999168	0.999168	0.999168	0.999168	0.999168	0.999168	0.999168	0.999168	0.999168	0.999168	0.999168	0.999168	0.999168	0.999168	0.999168	0.999168	0.999168	0.999168	0.999168	0.999168	0.999168	0.999168	0.999168	0.999168	0.999168	0.999168	0.999168	0.999168	0.999168	0.999168	0.999168	0.999168	0.999168	0.999168	0.999168	0.999168	0.999168	0.999168	0.999168	0.999168	0.999168	0.999168	0.999168	0.999168	0.999168	0.999168	0.999168	0.999168	0.999168	0.999168
0.99979	0.99979	0.99979	0.99979	0.99979	0.99979	0.99979	0.99979	0.99979	0.99979	0.99979	0.99979	0.99979	0.99979	0.99979	0.99979	0.99979	0.99979	0.99979	0.99979	0.99979	0.99979	0.99979	0.99979	0.99979	0.99979	0.99979	0.99979	0.99979	0.99979	0.99979	0.99979	0.99979	0.99979	0.99979	0.99979	0.99979	0.99979	0.99979	0.99979	0.99979	0.99979	0.99979	0.99979	0.99979	0.99979	0.99979	0.99979	0.99979	0.99979
1	1	1	1	1	1	1	1	1	1	1	1	1	1	1	1	1	1	1	1	1	1	1	1	1	1	1	1	1	1	1	1	1	1	1	1	1	1	1	1	1	1	1	1	1	1	1	1	1	1
0.999798	0.999798	0.999798	0.999798	0.999798	0.999798	0.999798	0.999798	0.999798	0.999798	0.999798	0.999798	0.999798	0.999798	0.999798	0.999798	0.999798	0.999798	0.999798	0.999798	0.999798	0.999798	0.999798	0.999798	0.999798	0.999798	0.999798	0.999798	0.999798	0.999798	0.999798	0.999798	0.999798	0.999798	0.999798	0.999798	0.999798	0.999798	0.999798	0.999798	0.999798	0.999798	0.999798	0.999798	0.999798	0.999798	0.999798	0.999798	0.999798	0.999798
0.999184	0.999184	0.999184	0.999184	0.999184	0.999184	0.999184	0.999184	0.999184	0.999184	0.999184	0.999184	0.999184	0.999184	0.999184	0.999184	0.999184	0.999184	0.999184	0.999184	0.999184	0.999184	0.999184	0.999184	0.999184	0.999184	0.999184	0.999184	0.999184	0.999184	0.999184	0.999184	0.999184	0.999184	0.999184	0.999184	0.999184	0.999184	0.999184	0.999184	0.999184	0.999184	0.999184	0.999184	0.999184	0.999184	0.999184	0.999184	0.999184	0.999184
0.99816	0.99816	0.99816	0.99816	0.99816	0.99816	0.99816	0.99816	0.99816	0.99816	0.99816	0.99816	0.99816	0.99816	0.99816	0.99816	0.99816	0.99816	0.99816	0.99816	0.99816	0.99816	0.99816	0.99816	0.99816	0.99816	0.99816	0.99816	0.99816	0.99816	0.99816	0.99816	0.99816	0.99816	0.99816	0.99816	0.99816	0.99816	0.99816	0.99816	0.99816	0.99816	0.99816	0.99816	0.99816	0.99816	0.99816	0.99816	0.99816	0.99816
0.996725	0.996725	0.996725	0.996725	0.996725	0.996725	0.996725	0.996725	0.996725	0.996725	0.996725	0.996725	0.996725	0.996725	0.996725	0.996725	0.996725	0.996725	0.996725	0.996725	0.996725	0.996725	0.996725	0.996725	0.996725	0.996725	0.996725	0.996725	0.996725	0.996725	0.996725	0.996725	0.996725	0.996725	0.996725	0.996725	0.996725	0.996725	0.996725	0.996725	0.996725	0.996725	0.996725	0.996725	0.996725	0.996725	0.996725	0.996725	0.996725	0.996725
0.994883	0.994883	0.994883	0.994883	0.994883	0.994883	0.994883	0.994883	0.994883	0.994883	0.994883	0.994883	0.994883	0.994883	0.994883	0.994883	0.994883	0.994883	0.994883	0.994883	0.994883	0.994883	0.994883	0.994883	0.994883	0.994883	0.994883	0.994883	0.994883	0.994883	0.994883	0.994883	0.994883	0.994883	0.994883	0.994883	0.994883	0.994883	0.994883	0.994883	0.994883	0.994883	0.994883	0.994883	0.994883	0.994883	0.994883	0.994883	0.994883	0.994883
0.992634	0.992634	0.992634	0.992634	0.992634	0.992634	0.992634	0.992634	0.992634	0.992634	0.992634	0.992634	0.992634	0.992634	0.992634	0.992634	0.992634	0.992634	0.992634	0.992634	0.992634	0.992634	0.992634	0.992634	0.992634	0.992634	0.992634	0.992634	0.992634	0.992634	0.992634	0.992634	0.992634	0.992634	0.992634	0.992634	0.992634	0.992634	0.992634	0.992634	0.992634	0.992634	0.992634	0.992634	0.992634	0.992634	0.992634	0.992634	0.992634	0.992634
0.989983	0.989983	0.989983	0.989983	0.989983	0.989983	0.989983	0.989983	0.989983	0.989983	0.989983	0.989983	0.989983	0.989983	0.989983	0.989983	0.989983	0.989983	0.989983	0.989983	0.989983	0.989983	0.989983	0.989983	0.989983	0.989983	0.989983	0.989983	0.989983	0.989983	0.989983	0.989983	0.989983	0.989983	0.989983	0.989983	0.989983	0.989983	0.989983	0.989983	0.989983	0.989983	0.989983	0.989983	0.989983	0.989983	0.989983	0.989983	0.989983	0.989983
0.986932	0.986932	0.986932	0.986932	0.986932	0.986932	0.986932	0.986932	0.986932	0.986932	0.986932	0.986932	0.986932	0.986932	0.986932	0.986932	0.986932	0.986932	0.986932	0.986932	0.986932	0.986932	0.986932	0.986932	0.986932	0.986932	0.986932	0.986932	0.986932	0.986932	0.986932	0.986932	0.986932	0.986932	0.986932	0.986932	0.986932	0.986932	0.986932	0.986932	0.986932	0.986932	0.986932	0.986932	0.986932	0.986932	0.986932	0.986932	0.986932	0.986932
0.983485	0.983485	0.983485	0.983485	0.983485	0.983485	0.983485	0.983485	0.983485	0.983485	0.983485	0.983485	0.983485	0.983485	0.983485	0.983485	0.983485	0.983485	0.983485	0.983485	0.983485	0.983485	0.983485	0.983485	0.983485	0.983485	0.983485	0.983485	0.983485	0.983485	0.983485	0.983485	0.983485	0.983485	0.983485	0.983485	0.983485	0.983485	0.983485	0.983485	0.983485	0.983485	0.983485	0.983485	0.983485	0.983485	0.983485	0.983485	0.983485	0.983485
0.979646	0.979646	0.979646	0.979646	0.979646	0.979646	0.979646	0.979646	0.979646	0.979646	0.979646	0.979646	0.979646	0.979646	0.979646	0.979646	0.979646	0.979646	0.979646	0.979646	0.979646	0.979646	0.979646	0.979646	0.979646	0.979646	0.979646	0.979646	0.979646	0.979646	0.979646	0.979646	0.979646	0.979646	0.979646	0.979646	0.979646	0.979646	0.979646	0.979646	0.979646	0.979646	0.979646	0.979646	0.979646	0.979646	0.979646	0.979646	0.979646	0.979646
0.975421	0.975421	0.975421	0.975421	0.975421	0.975421	0.975421	0.975421	0.975421	0.975421	0.975421	0.975421	0.975421	0.975421	0.975421	0.975421	0.975421	0.975421	0.975421	0.975421	0.975421	0.975421	0.975421	0.975421	0.975421	0.975421	0.975421	0.975421	0.975421	0.975421	0.975421	0.975421	0.975421	0.975421	0.975421	0.975421	0.975421	0.975421	0.975421	0.975421	0.975421	0.975421	0.975421	0.975421	0.975421	0.975421	0.975421	0.975421	0.975421	0.975421
0.970813	0.970813	0.970813	0.970813	0.970813	0.970813	0.970813	0.970813	0.970813	0.970813	0.970813	0.970813	0.970813	0.970813	0.970813	0.970813	0.970813	0.970813	0.970813	0.970813	0.970813	0.970813	0.970813	0.970813	0.970813	0.970813	0.970813	0.970813	0.970813	0.970813	0.970813	0.970813	0.970813	0.970813	0.970813	0.970813	0.970813	0.970813	0.970813	0.970813	0.970813	0.970813	0.970813	0.970813	0.970813	0.970813	0.970813	0.970813	0.970813	0.970813
0.965829	0.965829	0.965829	0.965829	0.965829	0.965829	0.965829	0.965829	0.965829	0.965829	0.965829	0.965829	0.965829	0.965829	0.965829	0.965829	0.965829	0.965829	0.965829	0.965829	0.965829	0.965829	0.965829	0.965829	0.965829	0.965829	0.965829	0.965829	0.965829	0.965829	0.965829	0.965829	0.965829	0.965829	0.965829	0.965829	0.965829	0.965829	0.965829	0.965829	0.965829	0.965829	0.965829	0.965829	0.965829	0.965829	0.965829	0.965829	0.965829	0.965829
0.960475	0.960475	0.960475	0.960475	0.960475	0.960475	0.960475	0.960475	0.960475	0.960475	0.960475	0.960475	0.960475	0.960475	0.960475	0.960475	0.960475	0.960475	0.960475	0.960475	0.960475	0.960475	0.960475	0.960475	0.960475	0.960475	0.960475	0.960475	0.960475	0.960475	0.960475	0.960475	0.960475	0.960475	0.960475	0.960475	0.960475	0.960475	0.960475	0.960475	0.960475	0.960475	0.960475	0.960475	0.960475	0.960475	0.960475	0.960475	0.960475	0.960475
0.954756	0.954756	0.954756	0.954756	0.954756	0.954756	0.954756	0.954756	0.954756	0.954756	0.954756	0.954756	0.954756	0.954756	0.954756	0.954756	0.954756	0.954756	0.954756	0.954756	0.954756	0.954756	0.954756	0.954756	0.954756	0.954756	0.954756	0.954756	0.954756	0.954756	0.954756	0.954756	0.954756	0.954756	0.954756	0.954756	0.954756	0.954756	0.954756	0.954756	0.954756	0.954756	0.954756	0.954756	0.954756	0.954756	0.954756	0.954756	0.954756	0.954756
0.948681	0.948681	0.948681	0.948681	0.948681	0.948681	0.948681	0.948681	0.948681	0.948681	0.948681	0.948681	0.948681	0.948681	0.948681	0.948681	0.948681	0.948681	0.948681	0.948681	0.948681	0.948681	0.948681	0.948681	0.948681	0.948681	0.948681	0.948681	0.948681	0.948681	0.948681	0.948681	0.948681	0.948681	0.948681	0.948681	0.948681	0.948681	0.948681	0.948681	0.948681	0.948681	0.948681	0.948681	0.948681	0.948681	0.948681	0.948681	0.948681	0.948681
0.942256	0.942256	0.942256	0.942256	0.942256	0.942256	0.942256	0.942256	0.942256	0.942256	0.942256	0.942256	0.942256	0.942256	0.942256	0.942256	0.942256	0.942256	0.942256	0.942256	0.942256	0.942256	0.942256	0.942256	0.942256	0.942256	0.942256	0.942256	0.942256	0.942256	0.942256	0.942256	0.942256	0.942256	0.942256	0.942256	0.942256	0.942256	0.942256	0.942256	0.942256	0.942256	0.942256	0.942256	0.942256	0.942256	0.942256	0.942256	0.942256	0.942256
0.935489	0.935489	0.935489	0.935489	0.935489	0.935489	0.935489	0.935489	0.935489	0.935489	0.935489	0.935489	0.935489	0.935489	0.935489	0.935489	0.935489	0.935489	0.935489	0.935489	0.935489	0.935489	0.935489	0.935489	0.935489	0.935489	0.935489	0.935489	0.935489	0.935489	0.935489	0.935489	0.935489	0.935489	0.935489	0.935489	0.935489	0.935489	0.935489	0.935489	0.935489	0.935489	0.935489	0.935489	0.935489	0.935489	0.935489	0.935489	0.935489	0.935489
0.928388	0.928388	0.928388	0.928388	0.928388	0.928388	0.928388	0.928388	0.928388	0.928388	0.928388	0.928388	0.928388	0.928388	0.928388	0.928388	0.928388	0.928388	0.928388	0.928388	0.928388	0.928388	0.928388	0.928388	0.928388	0.928388	0.928388	0.928388	0.928388	0.928388	0.928388	0.928388	0.928388	0.928388	0.928388	0.928388	0.928388	0.928388	0.928388	0.928388	0.928388	0.928388	0.928388	0.928388	0.928388	0.928388	0.928388	0.928388	0.928388	0.928388
0.920962	0.920962	0.920962	0.920962	0.920962	0.920962	0.920962	0.920962	0.920962	0.920962	0.920962	0.920962	0.920962	0.920962	0.920962	0.920962	0.920962	0.920962	0.920962	0.920962	0.920962	0.920962	0.920962	0.920962	0.920962	0.920962	0.920962	0.920962	0.920962	0.920962	0.920962	0.920962	0.920962	0.920962	0.920962	0.920962	0.920962	0.920962	0.920962	0.920962	0.920962	0.920962	0.920962	0.920962	0.920962	0.920962	0.920962	0.920962	0.920962	0.920962
0.913218	0.913218	0.913218	0.913218	0.913218	0.913218	0.913218	0.913218	0.913218	0.913218	0.913218	0.913218	0.913218	0.913218	0.913218	0.913218	0.913218	0.913218	0.913218	0.913218	0.913218	0.913218	0.913218	0.913218	0.913218	0.913218	0.913218	0.913218	0.913218	0.913218	0.913218	0.913218	0.913218	0.913218	0.913218	0.913218	0.913218	0.913218	0.913218	0.913218	0.913218	0.913218	0.913218	0.913218	0.913218	0.913218	0.913218	0.913218	0.913218	0.913218
0.905166	0.905166	0.905166	0.905166	0.905166	0.905166	0.905166	0.905166	0.905166	0.905166	0.905166	0.905166	0.905166	0.905166	0.905166	0.905166	0.905166	0.905166	0.905166	0.905166	0.905166	0.905166	0.905166	0.905166	0.905166	0.905166	0.905166	0.905166	0.905166	0.905166	0.905166	0.905166	0.905166	0.905166	0.905166	0.905166	0.905166	0.905166	0.905166	0.905166	0.905166	0.905166	0.905166	0.905166	0.905166	0.905166	0.905166	0.905166	0.905166	0.905166
0.896816	0.896816	0.896816	0.896816	0.896816	0.896816	0.896816	0.896816	0.896816	0.896816	0.896816	0.896816	0.896816	0.896816	0.896816	0.896816	0.896816	0.896816	0.896816	0.896816	0.896816	0.896816	0.896816	0.896816	0.896816	0.896816	0.896816	0.896816	0.896816	0.896816	0.896816	0.896816	0.896816	0.896816	0.896816	0.896816	0.896816	0.896816	0.896816	0.896816	0.896816	0.896816	0.896816	0.896816	0.896816	0.896816	0.896816	0.896816	0.896816	0.896816
0.888176	0.888176	0.888176	0.888176	0.888176	0.888176	0.888176	0.888176	0.888176	0.888176	0.888176	0.888176	0.888176	0.888176	0.888176	0.888176	0.888176	0.888176	0.888176	0.888176	0.888176	0.888176	0.888176	0.888176	0.888176	0.888176	0.888176	0.888176	0.888176	0.888176	0.888176	0.888176	0.888176	0.888176	0.888176	0.888176	0.888176	0.888176	0.888176	0.888176	0.888176	0.888176	0.888176	0.888176	0.888176	0.888176	0.888176	0.888176	0.888176	0.888176
0.879258	0.879258	0.879258	0.879258	0.879258	0.879258	0.879258	0.879258	0.879258	0.879258	0.879258	0.879258	0.879258	0.879258	0.879258	0.879258	0.879258	0.879258	0.879258	0.879258	0.879258	0.879258	0.879258	0.879258	0.879258	0.879258	0.879258	0.879258	0.879258	0.879258	0.879258	0.879258	0.879258	0.879258	0.879258	0.879258	0.879258	0.879258	0.879258	0.879258	0.879258	0.879258	0.879258	0.879258	0.879258	0.879258	0.879258	0.879258	0.879258	0.879258
0.87007	0.87007	0.87007	0.87007	0.87007	0.87007	0.87007	0.87007	0.87007	0.87007	0.87007	0.87007	0.87007	0.87007	0.87007	0.87007	0.87007	0.87007	0.87007	0.87007	0.87007	0.87007	0.87007	0.87007	0.87007	0.87007	0.87007	0.87007	0.87007	0.87007	0.87007	0.87007	0.87007	0.87007	0.87007	0.87007	0.87007	0.87007	0.87007	0.87007	0.87007	0.87007	0.87007	0.87007	0.87007	0.87007	0.87007	0.87007	0.87007	0.87007
0.860624	0.860624	0.860624	0.860624	0.860624	0.860624	0.860624	0.860624	0.860624	0.860624	0.860624	0.860624	0.860624	0.860624	0.860624	0.860624	0.860624	0.860624	0.860624	0.860624	0.860624	0.860624	0.860624	0.860624	0.860624	0.860624	0.860624	0.860624	0.860624	0.860624	0.860624	0.860624	0.860624	0.860624	0.860624	0.860624	0.860624	0.860624	0.860624	0.860624	0.860624	0.860624	0.860624	0.860624	0.860624	0.860624	0.860624	0.860624	0.860624	0.860624
0.850929	0.850929	0.850929	0.850929	0.850929	0.850929	0.850929	0.850929	0.850929	0.850929	0.850929	0.850929	0.850929	0.850929	0.850929	0.850929	0.850929	0.850929	0.850929	0.850929	0.850929	0.850929	0.850929	0.850929	0.850929	0.850929	0.850929	0.850929	0.850929	0.850929	0.850929	0.850929	0.850929	0.850929	0.850929	0.850929	0.850929	0.850929	0.850929	0.850929	0.850929	0.850929	0.850929	0.850929	0.850929	0.850929	0.850929	0.850929	0.850929	0.850929
0.840997	0.840997	0.840997	0.840997	0.840997	0.840997	0.840997	0.840997	0.840997	0.840997	0.840997	0.840997	0.840997	0.840997	0.840997	0.840997	0.840997	0.840997	0.840997	0.840997	0.840997	0.840997	0.840997	0.840997	0.840997	0.840997	0.840997	0.840997	0.840997	0.840997	0.840997	0.840997	0.840997	0.840997	0.840997	0.840997	0.840997	0.840997	0.840997	0.840997	0.840997	0.840997	0.840997	0.840997	0.840997	0.840997	0.840997	0.840997	0.840997	0.840997
0.830838	0.830838	0.830838	0.830838	0.830838	0.830838	0.830838	0.830838	0.830838	0.830838	0.830838	0.830838	0.830838	0.830838	0.830838	0.830838	0.830838	0.830838	0.830838	0.830838	0.830838	0.830838	0.830838	0.830838	0.830838	0.830838	0.830838	0.830838	0.830838	0.830838	0.830838	0.830838	0.830838	0.830838	0.830838	0.830838	0.830838	0.830838	0.830838	0.830838	0.830838	0.830838	0.830838	0.830838	0.830838	0.830838	0.830838	0.830838	0.830838	0.830838
0.820464	0.820464	0.820464	0.820464	0.820464	0.820464	0.820464	0.820464	0.820464	0.820464	0.820464	0.820464	0.820464	0.820464	0.820464	0.820464	0.820464	0.820464	0.820464	0.820464	0.820464	0.820464	0.820464	0.820464	0.820464	0.820464	0.820464	0.820464	0.820464	0.820464	0.820464	0.820464	0.820464	0.820464	0.820464	0.820464	0.820464	0.820464	0.820464	0.820464	0.820464	0.820464	0.820464	0.820464	0.820464	0.820464	0.820464	0.820464	0.820464	0.820464
0.809886	0.809886	0.809886	0.809886	0.809886	0.809886	0.809886	0.809886	0.809886	0.809886	0.809886	0.809886	0.809886	0.809886	0.809886	0.809886	0.809886	0.809886	0.809886	0.809886	0.809886	0.809886	0.809886	0.809886	0.809886	0.809886	0.809886	0.809886	0.809886	0.809886	0.809886	0.809886	0.809886	0.809886	0.809886	0.809886	0.809886	0.809886	0.809886	0.809886	0.809886	0.809886	0.809886	0.809886	0.809886	0.809886	0.809886	0.809886	0.809886	0.809886
0.799115	0.799115	0.799115	0.799115	0.799115	0.799115	0.799115	0.799115	0.799115	0.799115	0.799115	0.799115	0.799115	0.799115	0.799115	0.799115	0.799115	0.799115	0.799115	0.799115	0.799115	0.799115	0.799115	0.799115	0.799115	0.799115	0.799115	0.799115	0.799115	0.799115	0.799115	0.799115	0.799115	0.799115	0.799115	0.799115	0.799115	0.799115	0.799115	0.799115	0.799115	0.799115	0.799115	0.799115	0.799115	0.799115	0.799115	0.799115	0.799115	0.799115
0.788162	0.788162	0.788162	0.788162	0.788162	0.788162	0.788162	0.788162	0.788162	0.788162	0.788162	0.788162	0.788162	0.788162	0.788162	0.788162	0.788162	0.788162	0.788162	0.788162	0.788162	0.788162	0.788162	0.788162	0.788162	0.788162	0.788162	0.788162	0.788162	0.788162	0.788162	0.788162	0.788162	0.788162	0.788162	0.788162	0.788162	0.788162	0.788162	0.788162	0.788162	0.788162	0.788162	0.788162	0.788162	0.788162	0.788162	0.788162	0.788162	0.788162
0.777039	0.777039	0.777039	0.777039	0.777039	0.777039	0.777039	0.777039	0.777039	0.777039	0.777039	0.777039	0.777039	0.777039	0.777039	0.777039	0.777039	0.777039	0.777039	0.777039	0.777039	0.777039	0.777039	0.777039	0.777039	0.777039	0.777039	0.777039	0.777039	0.777039	0.777039	0.777039	0.777039	0.777039	0.777039	0.777039	0.777039	0.777039	0.777039	0.777039	0.777039	0.777039	0.777039	0.777039	0.777039	0.777039	0.777039	0.777039	0.777039	0.777039
0.765757	0.765757	0.765757	0.765757	0.765757	0.765757	0.765757	0.765757	0.765757	0.765757	0.765757	0.765757	0.765757	0.765757	0.765757	0.765757	0.765757	0.765757	0.765757	0.765757	0.765757	0.765757	0.765757	0.765757	0.765757	0.765757	0.765757	0.765757	0.765757	0.765757	0.765757	0.765757	0.765757	0.765757	0.765757	0.765757	0.765757	0.765757	0.765757	0.765757	0.765757	0.765757	0.765757	0.765757	0.765757	0.765757	0.765757	0.765757	0.765757	0.765757
0.754328	0.754328	0.754328	0.754328	0.754328	0.754328	0.754328	0.754328	0.754328	0.754328	0.754328	0.754328	0.754328	0.754328	0.754328	0.754328	0.754328	0.754328	0.754328	0.754328	0.754328	0.754328	0.754328	0.754328	0.754328	0.754328	0.754328	0.754328	0.754328	0.754328	0.754328	0.754328	0.754328	0.754328	0.754328	0.754328	0.754328	0.754328	0.754328	0.754328	0.754328	0.754328	0.754328	0.754328	0.754328	0.754328	0.754328	0.754328	0.754328	0.754328
0.742764	0.742764	0.742764	0.742764	0.742764	0.742764	0.742764	0.742764	0.742764	0.742764	0.742764	0.742764	0.742764	0.742764	0.742764	0.742764	0.742764	0.742764	0.742764	0.742764	0.742764	0.742764	0.742764	0.742764	0.742764	0.742764	0.742764	0.742764	0.742764	0.742764	0.742764	0.742764	0.742764	0.742764	0.742764	0.742764	0.742764	0.742764	0.742764	0.742764	0.742764	0.742764	0.742764	0.742764	0.742764	0.742764	0.742764	0.742764	0.742764	0.742764
0.731075	0.731075	0.731075	0.731075	0.731075	0.731075	0.731075	0.731075	0.731075	0.731075	0.731075	0.731075	0.731075	0.731075	0.731075	0.731075	0.731075	0.731075	0.731075	0.731075	0.731075	0.731075	0.731075	0.731075	0.731075	0.731075	0.731075	0.731075	0.731075	0.731075	0.731075	0.731075	0.731075	0.731075	0.731075	0.731075	0.731075	0.731075	0.731075	0.731075	0.731075	0.731075	0.731075	0.731075	0.731075	0.731075	0.731075	0.731075	0.731075	0.731075
0.719274	0.719274	0.719274	0.719274	0.719274	0.719274	0.719274	0.719274	0.719274	0.719274	0.719274	0.719274	0.719274	0.719274	0.719274	0.719274	0.719274	0.719274	0.719274	0.719274	0.719274	0.719274	0.719274	0.719274	0.719274	0.719274	0.719274	0.719274	0.719274	0.719274	0.719274	0.719274	0.719274	0.719274	0.719274	0.719274	0.719274	0.719274	0.719274	0.719274	0.719274	0.719274	0.719274	0.719274	0.719274	0.719274	0.719274	0.719274	0.719274	0.719274
0.707372	0.707372	0.707372	0.707372	0.707372	0.707372	0.707372	0.707372	0.707372	0.707372	0.707372	0.707372	0.707372	0.707372	0.707372	0.707372	0.707372	0.707372	0.707372	0.707372	0.707372	0.707372	0.707372	0.707372	0.707372	0.707372	0.707372	0.707372	0.707372	0.707372	0.707372	0.707372	0.707372	0.707372	0.707372	0.707372	0.707372	0.707372	0.707372	0.707372	0.707372	0.707372	0.707372	0.707372	0.707372	0.707372	0.707372	0.707372	0.707372	0.707372
0.69538	0.69538	0.69538	0.69538	0.69538	0.69538	0.69538	0.69538	0.69538	0.69538	0.69538	0.69538	0.69538	0.69538	0.69538	0.69538	0.69538	0.69538	0.69538	0.69538	0.69538	0.69538	0.69538	0.69538	0.69538	0.69538	0.69538	0.69538	0.69538	0.69538	0.69538	0.69538	0.69538	0.69538	0.69538	0.69538	0.69538	0.69538	0.69538	0.69538	0.69538	0.69538	0.69538	0.69538	0.69538	0.69538	0.69538	0.69538	0.69538	0.69538
0.68331	0.68331	0.68331	0.68331	0.68331	0.68331	0.68331	0.68331	0.68331	0.68331	0.68331	0.68331	0.68331	0.68331	0.68331	0.68331	0.68331	0.68331	0.68331	0.68331	0.68331	0.68331	0.68331	0.68331	0.68331	0.68331	0.68331	0.68331	0.68331	0.68331	0.68331	0.68331	0.68331	0.68331	0.68331	0.68331	0.68331	0.68331	0.68331	0.68331	0.68331	0.68331	0.68331	0.68331	0.68331	0.68331	0.68331	0.68331	0.68331	0.68331
0.671173	0.671173	0.671173	0.671173	0.671173	0.671173	0.671173	0.671173	0.671173	0.671173	0.671173	0.671173	0.671173	0.671173	0.671173	0.671173	0.671173	0.671173	0.671173	0.671173	0.671173	0.671173	0.671173	0.671173	0.671173	0.671173	0.671173	0.671173	0.671173	0.671173	0.671173	0.671173	0.671173	0.671173	0.671173	0.671173	0.671173	0.671173	0.671173	0.671173	0.671173	0.671173	0.671173	0.671173	0.671173	0.671173	0.671173	0.671173	0.671173	0.671173
0.65898	0.65898	0.65898	0.65898	0.65898	0.65898	0.65898	0.65898	0.65898	0.65898	0.65898	0.65898	0.65898	0.65898	0.65898	0.65898	0.65898	0.65898	0.65898	0.65898	0.65898	0.65898	0.65898	0.65898	0.65898	0.65898	0.65898	0.65898	0.65898	0.65898	0.65898	0.65898	0.65898	0.65898	0.65898	0.65898	0.65898	0.65898	0.65898	0.65898	0.65898	0.65898	0.65898	0.65898	0.65898	0.65898	0.65898	0.65898	0.65898	0.65898
0.646741	0.646741	0.646741	0.646741	0.646741	0.646741	0.646741	0.646741	0.646741	0.646741	0.646741	0.646741	0.646741	0.646741	0.646741	0.646741	0.646741	0.646741	0.646741	0.646741	0.646741	0.646741	0.646741	0.646741	0.646741	0.646741	0.646741	0.646741	0.646741	0.646741	0.646741	0.646741	0.646741	0.646741	0.646741	0.646741	0.646741	0.646741	0.646741	0.646741	0.646741	0.646741	0.646741	0.646741	0.646741	0.646741	0.646741	0.646741	0.646741	0.646741
0.634469	0.634469	0.634469	0.634469	0.634469	0.634469	0.634469	0.634469	0.634469	0.634469	0.634469	0.634469	0.634469	0.634469	0.634469	0.634469	0.634469	0.634469	0.634469	0.634469	0.634469	0.634469	0.634469	0.634469	0.634469	0.634469	0.634469	0.634469	0.634469	0.634469	0.634469	0.634469	0.634469	0.634469	0.634469	0.634469	0.634469	0.634469	0.634469	0.634469	0.634469	0.634469	0.634469	0.634469	0.634469	0.634469	0.634469	0.634469	0.634469	0.634469
0.622172	0.622172	0.622172	0.622172	0.622172	0.622172	0.622172	0.622172	0.622172	0.622172	0.622172	0.622172	0.622172	0.622172	0.622172	0.622172	0.622172	0.622172	0.622172	0.622172	0.622172	0.622172	0.622172	0.622172	0.622172	0.622172	0.622172	0.622172	0.622172	0.622172	0.622172	0.622172	0.622172	0.622172	0.622172	0.622172	0.622172	0.622172	0.622172	0.622172	0.622172	0.622172	0.622172	0.622172	0.622172	0.622172	0.622172	0.622172	0.622172	0.622172
0.609863	0.609863	0.609863	0.609863	0.609863	0.609863	0.609863	0.609863	0.609863	0.609863	0.609863	0.609863	0.609863	0.609863	0.609863	0.609863	0.609863	0.609863	0.609863	0.609863	0.609863	0.609863	0.609863	0.609863	0.609863	0.609863	0.609863	0.609863	0.609863	0.609863	0.609863	0.609863	0.609863	0.609863	0.609863	0.609863	0.609863	0.609863	0.609863	0.609863	0.609863	0.609863	0.609863	0.609863	0.609863	0.609863	0.609863	0.609863	0.609863	0.609863
0.597551	0.597551	0.597551	0.597551	0.597551	0.597551	0.597551	0.597551	0.597551	0.597551	0.597551	0.597551	0.597551	0.597551	0.597551	0.597551	0.597551	0.597551	0.597551	0.597551	0.597551	0.597551	0.597551	0.597551	0.597551	0.597551	0.597551	0.597551	0.597551	0.597551	0.597551	0.597551	0.597551	0.597551	0.597551	0.597551	0.597551	0.597551	0.597551	0.597551	0.597551	0.597551	0.597551	0.597551	0.597551	0.597551	0.597551	0.597551	0.597551	0.597551
0.585247	0.585247	0.585247	0.585247	0.585247	0.585247	0.585247	0.585247	0.585247	0.585247	0.585247	0.585247	0.585247	0.585247	0.585247	0.585247	0.585247	0.585247	0.585247	0.585247	0.585247	0.585247	0.585247	0.585247	0.585247	0.585247	0.585247	0.585247	0.585247	0.585247	0.585247	0.585247	0.585247	0.585247	0.585247	0.585247	0.585247	0.585247	0.585247	0.585247	0.585247	0.585247	0.585247	0.585247	0.585247	0.585247	0.585247	0.585247	0.585247	0.585247
0.572959	0.572959	0.572959	0.572959	0.572959	0.572959	0.572959	0.572959	0.572959	0.572959	0.572959	0.572959	0.572959	0.572959	0.572959	0.572959	0.572959	0.572959	0.572959	0.572959	0.572959	0.572959	0.572959	0.572959	0.572959	0.572959	0.572959	0.572959	0.572959	0.572959	0.572959	0.572959	0.572959	0.572959	0.572959	0.572959	0.572959	0.572959	0.572959	0.572959	0.572959	0.572959	0.572959	0.572959	0.572959	0.572959	0.572959	0.572959	0.572959	0.572959
0.560699	0.560699	0.560699	0.560699	0.560699	0.560699	0.560699	0.560699	0.560699	0.560699	0.560699	0.560699	0.560699	0.560699	0.560699	0.560699	0.560699	0.560699	0.560699	0.560699	0.560699	0.560699	0.560699	0.560699	0.560699	0.560699	0.560699	0.560699	0.560699	0.560699	0.560699	0.560699	0.560699	0.560699	0.560699	0.560699	0.560699	0.560699	0.560699	0.560699	0.560699	0.560699	0.560699	0.560699	0.560699	0.560699	0.560699	0.560699	0.560699	0.560699
0.548474	0.548474	0.548474	0.548474	0.548474	0.548474	0.548474	0.548474	0.548474	0.548474	0.548474	0.548474	0.548474	0.548474	0.548474	0.548474	0.548474	0.548474	0.548474	0.548474	0.548474	0.548474	0.548474	0.548474	0.548474	0.548474	0.548474	0.548474	0.548474	0.548474	0.548474	0.548474	0.548474	0.548474	0.548474	0.548474	0.548474	0.548474	0.548474	0.548474	0.548474	0.548474	0.548474	0.548474	0.548474	0.548474	0.548474	0.548474	0.548474	0.548474
0.536295	0.536295	0.536295	0.536295	0.536295	0.536295	0.536295	0.536295	0.536295	0.536295	0.536295	0.536295	0.536295	0.536295	0.536295	0.536295	0.536295	0.536295	0.536295	0.536295	0.536295	0.536295	0.536295	0.536295	0.536295	0.536295	0.536295	0.536295	0.536295	0.536295	0.536295	0.536295	0.536295	0.536295	0.536295	0.536295	0.536295	0.536295	0.536295	0.536295	0.536295	0.536295	0.536295	0.536295	0.536295	0.536295	0.536295	0.536295	0.536295	0.536295
0.524171	0.524171	0.524171	0.524171	0.524171	0.524171	0.524171	0.524171	0.524171	0.524171	0.524171	0.524171	0.524171	0.524171	0.524171	0.524171	0.524171	0.524171	0.524171	0.524171	0.524171	0.524171	0.524171	0.524171	0.524171	0.524171	0.524171	0.524171	0.524171	0.524171	0.524171	0.524171	0.524171	0.524171	0.524171	0.524171	0.524171	0.524171	0.524171	0.524171	0.524171	0.524171	0.524171	0.524171	0.524171	0.524171	0.524171	0.524171	0.524171	0.524171
0.51211	0.51211	0.51211	0.51211	0.51211	0.51211	0.51211	0.51211	0.51211	0.51211	0.51211	0.51211	0.51211	0.51211	0.51211	0.51211	0.51211	0.51211	0.51211	0.51211	0.51211	0.51211	0.51211	0.51211	0.51211	0.51211	0.51211	0.51211	0.51211	0.51211	0.51211	0.51211	0.51211	0.51211	0.51211	0.51211	0.51211	0.51211	0.51211	0.51211	0.51211	0.51211	0.51211	0.51211	0.51211	0.51211	0.51211	0.51211	0.51211	0.51211
0.50012	0.50012	0.50012	0.50012	0.50012	0.50012	0.50012	0.50012	0.50012	0.50012	0.50012	0.50012	0.50012	0.50012	0.50012	0.50012	0.50012	0.50012	0.50012	0.50012	0.50012	0.50012	0.50012	0.50012	0.50012	0.50012	0.50012	0.50012	0.50012	0.50012	0.50012	0.50012	0.50012	0.50012	0.50012	0.50012	0.50012	0.50012	0.50012	0.50012	0.50012	0.50012	0.50012	0.50012	0.50012	0.50012	0.50012	0.50012	0.50012	0.50012
0.488209	0.488209	0.488209	0.488209	0.488209	0.488209	0.488209	0.488209	0.488209	0.488209	0.488209	0.488209	0.488209	0.488209	0.488209	0.488209	0.488209	0.488209	0.488209	0.488209	0.488209	0.488209	0.488209	0.488209	0.488209	0.488209	0.488209	0.488209	0.488209	0.488209	0.488209	0.488209	0.488209	0.488209	0.488209	0.488209	0.488209	0.488209	0.488209	0.488209	0.488209	0.488209	0.488209	0.488209	0.488209	0.488209	0.488209	0.488209	0.488209	0.488209
0.476386	0.476386	0.476386	0.476386	0.476386	0.476386	0.476386	0.476386	0.476386	0.476386	0.476386	0.476386	0.476386	0.476386	0.476386	0.476386	0.476386	0.476386	0.476386	0.476386	0.476386	0.476386	0.476386	0.476386	0.476386	0.476386	0.476386	0.476386	0.476386	0.476386	0.476386	0.476386	0.476386	0.476386	0.476386	0.476386	0.476386	0.476386	0.476386	0.476386	0.476386	0.476386	0.476386	0.476386	0.476386	0.476386	0.476386	0.476386	0.476386	0.476386
0.464657	0.464657	0.464657	0.464657	0.464657	0.464657	0.464657	0.464657	0.464657	0.464657	0.464657	0.464657	0.464657	0.464657	0.464657	0.464657	0.464657	0.464657	0.464657	0.464657	0.464657	0.464657	0.464657	0.464657	0.464657	0.464657	0.464657	0.464657	0.464657	0.464657	0.464657	0.464657	0.464657	0.464657	0.464657	0.464657	0.464657	0.464657	0.464657	0.464657	0.464657	0.464657	0.464657	0.464657	0.464657	0.464657	0.464657	0.464657	0.464657	0.464657
0.453031	0.453031	0.453031	0.453031	0.453031	0.453031	0.453031	0.453031	0.453031	0.453031	0.453031	0.453031	0.453031	0.453031	0.453031	0.453031	0.453031	0.453031	0.453031	0.453031	0.453031	0.453031	0.453031	0.453031	0.453031	0.453031	0.453031	0.453031	0.453031	0.453031	0.453031	0.453031	0.453031	0.453031	0.453031	0.453031	0.453031	0.453031	0.453031	0.453031	0.453031	0.453031	0.453031	0.453031	0.453031	0.453031	0.453031	0.453031	0.453031	0.453031
0.441513	0.441513	0.441513	0.441513	0.441513	0.441513	0.441513	0.441513	0.441513	0.441513	0.441513	0.441513	0.441513	0.441513	0.441513	0.441513	0.441513	0.441513	0.441513	0.441513	0.441513	0.441513	0.441513	0.441513	0.441513	0.441513	0.441513	0.441513	0.441513	0.441513	0.441513	0.441513	0.441513	0.441513	0.441513	0.441513	0.441513	0.441513	0.441513	0.441513	0.441513	0.441513	0.441513	0.441513	0.441513	0.441513	0.441513	0.441513	0.441513	0.441513
0.430111	0.430111	0.430111	0.430111	0.430111	0.430111	0.430111	0.430111	0.430111	0.430111	0.430111	0.430111	0.430111	0.430111	0.430111	0.430111	0.430111	0.430111	0.430111	0.430111	0.430111	0.430111	0.430111	0.430111	0.430111	0.430111	0.430111	0.430111	0.430111	0.430111	0.430111	0.430111	0.430111	0.430111	0.430111	0.430111	0.430111	0.430111	0.430111	0.430111	0.430111	0.430111	0.430111	0.430111	0.430111	0.430111	0.430111	0.430111	0.430111	0.430111
0.418831	0.418831	0.418831	0.418831	0.418831	0.418831	0.418831	0.418831	0.418831	0.418831	0.418831	0.418831	0.418831	0.418831	0.418831	0.418831	0.418831	0.418831	0.418831	0.418831	0.418831	0.418831	0.418831	0.418831	0.418831	0.418831	0.418831	0.418831	0.418831	0.418831	0.418831	0.418831	0.418831	0.418831	0.418831	0.418831	0.418831	0.418831	0.418831	0.418831	0.418831	0.418831	0.418831	0.418831	0.418831	0.418831	0.418831	0.418831	0.418831	0.418831
0.407679	0.407679	0.407679	0.407679	0.407679	0.407679	0.407679	0.407679	0.407679	0.407679	0.407679	0.407679	0.407679	0.407679	0.407679	0.407679	0.407679	0.407679	0.407679	0.407679	0.407679	0.407679	0.407679	0.407679	0.407679	0.407679	0.407679	0.407679	0.407679	0.407679	0.407679	0.407679	0.407679	0.407679	0.407679	0.407679	0.407679	0.407679	0.407679	0.407679	0.407679	0.407679	0.407679	0.407679	0.407679	0.407679	0.407679	0.407679	0.407679	0.407679
0.39666	0.39666	0.39666	0.39666	0.39666	0.39666	0.39666	0.39666	0.39666	0.39666	0.39666	0.39666	0.39666	0.39666	0.39666	0.39666	0.39666	0.39666	0.39666	0.39666	0.39666	0.39666	0.39666	0.39666	0.39666	0.39666	0.39666	0.39666	0.39666	0.39666	0.39666	0.39666	0.39666	0.39666	0.39666	0.39666	0.39666	0.39666	0.39666	0.39666	0.39666	0.39666	0.39666	0.39666	0.39666	0.39666	0.39666	0.39666	0.39666	0.39666
0.38578	0.38578	0.38578	0.38578	0.38578	0.38578	0.38578	0.38578	0.38578	0.38578	0.38578	0.38578	0.38578	0.38578	0.38578	0.38578	0.38578	0.38578	0.38578	0.38578	0.38578	0.38578	0.38578	0.38578	0.38578	0.38578	0.38578	0.38578	0.38578	0.38578	0.38578	0.38578	0.38578	0.38578	0.38578	0.38578	0.38578	0.38578	0.38578	0.38578	0.38578	0.38578	0.38578	0.38578	0.38578	0.38578	0.38578	0.38578	0.38578	0.38578
0.375044	0.375044	0.375044	0.375044	0.375044	0.375044	0.375044	0.375044	0.375044	0.375044	0.375044	0.375044	0.375044	0.375044	0.375044	0.375044	0.375044	0.375044	0.375044	0.375044	0.375044	0.375044	0.375044	0.375044	0.375044	0.375044	0.375044	0.375044	0.375044	0.375044	0.375044	0.375044	0.375044	0.375044	0.375044	0.375044	0.375044	0.375044	0.375044	0.375044	0.375044	0.375044	0.375044	0.375044	0.375044	0.375044	0.375044	0.375044	0.375044	0.375044
0.364456	0.364456	0.364456	0.364456	0.364456	0.364456	0.364456	0.364456	0.364456	0.364456	0.364456	0.364456	0.364456	0.364456	0.364456	0.364456	0.364456	0.364456	0.364456	0.364456	0.364456	0.364456	0.364456	0.364456	0.364456	0.364456	0.364456	0.364456	0.364456	0.364456	0.364456	0.364456	0.364456	0.364456	0.364456	0.364456	0.364456	0.364456	0.364456	0.364456	0.364456	0.364456	0.364456	0.364456	0.364456	0.364456	0.364456	0.364456	0.364456	0.364456
0.354021	0.354021	0.354021	0.354021	0.354021	0.354021	0.354021	0.354021	0.354021	0.354021	0.354021	0.354021	0.354021	0.354021	0.354021	0.354021	0.354021	0.354021	0.354021	0.354021	0.354021	0.354021	0.354021	0.354021	0.354021	0.354021	0.354021	0.354021	0.354021	0.354021	0.354021	0.354021	0.354021	0.354021	0.354021	0.354021	0.354021	0.354021	0.354021	0.354021	0.354021	0.354021	0.354021	0.354021	0.354021	0.354021	0.354021	0.354021	0.354021	0.354021
0.343744	0.343744	0.343744	0.343744	0.343744	0.343744	0.343744	0.343744	0.343744	0.343744	0.343744	0.343744	0.343744	0.343744	0.343744	0.343744	0.343744	0.343744	0.343744	0.343744	0.343744	0.343744	0.343744	0.343744	0.343744	0.343744	0.343744	0.343744	0.343744	0.343744	0.343744	0.343744	0.343744	0.343744	0.343744	0.343744	0.343744	0.343744	0.343744	0.343744	0.343744	0.343744	0.343744	0.343744	0.343744	0.343744	0.343744	0.343744	0.343744	0.343744
0.333627	0.333627	0.333627	0.333627	0.333627	0.333627	0.333627	0.333627	0.333627	0.333627	0.333627	0.333627	0.333627	0.333627	0.333627	0.333627	0.333627	0.333627	0.333627	0.333627	0.333627	0.333627	0.333627	0.333627	0.333627	0.333627	0.333627	0.333627	0.333627	0.333627	0.333627	0.333627	0.333627	0.333627	0.333627	0.333627	0.333627	0.333627	0.333627	0.333627	0.333627	0.333627	0.333627	0.333627	0.333627	0.333627	0.333627	0.333627	0.333627	0.333627
0.323675	0.323675	0.323675	0.323675	0.323675	0.323675	0.323675	0.323675	0.323675	0.323675	0.323675	0.323675	0.323675	0.323675	0.323675	0.323675	0.323675	0.323675	0.323675	0.323675	0.323675	0.323675	0.323675	0.323675	0.323675	0.323675	0.323675	0.323675	0.323675	0.323675	0.323675	0.323675	0.323675	0.323675	0.323675	0.323675	0.323675	0.323675	0.323675	0.323675	0.323675	0.323675	0.323675	0.323675	0.323675	0.323675	0.323675	0.323675	0.323675	0.323675
0.31389	0.31389	0.31389	0.31389	0.31389	0.31389	0.31389	0.31389	0.31389	0.31389	0.31389	0.31389	0.31389	0.31389	0.31389	0.31389	0.31389	0.31389	0.31389	0.31389	0.31389	0.31389	0.31389	0.31389	0.31389	0.31389	0.31389	0.31389	0.31389	0.31389	0.31389	0.31389	0.31389	0.31389	0.31389	0.31389	0.31389	0.31389	0.31389	0.31389	0.31389	0.31389	0.31389	0.31389	0.31389	0.31389	0.31389	0.31389	0.31389	0.31389
0.304275	0.304275	0.304275	0.304275	0.304275	0.304275	0.304275	0.304275	0.304275	0.304275	0.304275	0.304275	0.304275	0.304275	0.304275	0.304275	0.304275	0.304275	0.304275	0.304275	0.304275	0.304275	0.304275	0.304275	0.304275	0.304275	0.304275	0.304275	0.304275	0.304275	0.304275	0.304275	0.304275	0.304275	0.304275	0.304275	0.304275	0.304275	0.304275	0.304275	0.304275	0.304275	0.304275	0.304275	0.304275	0.304275	0.304275	0.304275	0.304275	0.304275
0.294834	0.294834	0.294834	0.294834	0.294834	0.294834	0.294834	0.294834	0.294834	0.294834	0.294834	0.294834	0.294834	0.294834	0.294834	0.294834	0.294834	0.294834	0.294834	0.294834	0.294834	0.294834	0.294834	0.294834	0.294834	0.294834	0.294834	0.294834	0.294834	0.294834	0.294834	0.294834	0.294834	0.294834	0.294834	0.294834	0.294834	0.294834	0.294834	0.294834	0.294834	0.294834	0.294834	0.294834	0.294834	0.294834	0.294834	0.294834	0.294834	0.294834
0.285567	0.285567	0.285567	0.285567	0.285567	0.285567	0.285567	0.285567	0.285567	0.285567	0.285567	0.285567	0.285567	0.285567	0.285567	0.285567	0.285567	0.285567	0.285567	0.285567	0.285567	0.285567	0.285567	0.285567	0.285567	0.285567	0.285567	0.285567	0.285567	0.285567	0.285567	0.285567	0.285567	0.285567	0.285567	0.285567	0.285567	0.285567	0.285567	0.285567	0.285567	0.285567	0.285567	0.285567	0.285567	0.285567	0.285567	0.285567	0.285567	0.285567
0.276478	0.276478	0.276478	0.276478	0.276478	0.276478	0.276478	0.276478	0.276478	0.276478	0.276478	0.276478	0.276478	0.276478	0.276478	0.276478	0.276478	0.276478	0.276478	0.276478	0.276478	0.276478	0.276478	0.276478	0.276478	0.276478	0.276478	0.276478	0.276478	0.276478	0.276478	0.276478	0.276478	0.276478	0.276478	0.276478	0.276478	0.276478	0.276478	0.276478	0.276478	0.276478	0.276478	0.276478	0.276478	0.276478	0.276478	0.276478	0.276478	0.276478
0.267568	0.267568	0.267568	0.267568	0.267568	0.267568	0.267568	0.267568	0.267568	0.267568	0.267568	0.267568	0.267568	0.267568	0.267568	0.267568	0.267568	0.267568	0.267568	0.267568	0.267568	0.267568	0.267568	0.267568	0.267568	0.267568	0.267568	0.267568	0.267568	0.267568	0.267568	0.267568	0.267568	0.267568	0.267568	0.267568	0.267568	0.267568	0.267568	0.267568	0.267568	0.267568	0.267568	0.267568	0.267568	0.267568	0.267568	0.267568	0.267568	0.267568
0.258839	0.258839	0.258839	0.258839	0.258839	0.258839	0.258839	0.258839	0.258839	0.258839	0.258839	0.258839	0.258839	0.258839	0.258839	0.258839	0.258839	0.258839	0.258839	0.258839	0.258839	0.258839	0.258839	0.258839	0.258839	0.258839	0.258839	0.258839	0.258839	0.258839	0.258839	0.258839	0.258839	0.258839	0.258839	0.258839	0.258839	0.258839	0.258839	0.258839	0.258839	0.258839	0.258839	0.258839	0.258839	0.258839	0.258839	0.258839	0.258839	0.258839
0.250291	0.250291	0.250291	0.250291	0.250291	0.250291	0.250291	0.250291	0.250291	0.250291	0.250291	0.250291	0.250291	0.250291	0.250291	0.250291	0.250291	0.250291	0.250291	0.250291	0.250291	0.250291	0.250291	0.250291	0.250291	0.250291	0.250291	0.250291	0.250291	0.250291	0.250291	0.250291	0.250291	0.250291	0.250291	0.250291	0.250291	0.250291	0.250291	0.250291	0.250291	0.250291	0.250291	0.250291	0.250291	0.250291	0.250291	0.250291	0.250291	0.250291
0.241925	0.241925	0.241925	0.241925	0.241925	0.241925	0.241925	0.241925	0.241925	0.241925	0.241925	0.241925	0.241925	0.241925	0.241925	0.241925	0.241925	0.241925	0.241925	0.241925	0.241925	0.241925	0.241925	0.241925	0.241925	0.241925	0.241925	0.241925	0.241925	0.241925	0.241925	0.241925	0.241925	0.241925	0.241925	0.241925	0.241925	0.241925	0.241925	0.241925	0.241925	0.241925	0.241925	0.241925	0.241925	0.241925	0.241925	0.241925	0.241925	0.241925
0.233743	0.233743	0.233743	0.233743	0.233743	0.233743	0.233743	0.233743	0.233743	0.233743	0.233743	0.233743	0.233743	0.233743	0.233743	0.233743	0.233743	0.233743	0.233743	0.233743	0.233743	0.233743	0.233743	0.233743	0.233743	0.233743	0.233743	0.233743	0.233743	0.233743	0.233743	0.233743	0.233743	0.233743	0.233743	0.233743	0.233743	0.233743	0.233743	0.233743	0.233743	0.233743	0.233743	0.233743	0.233743	0.233743	0.233743	0.233743	0.233743	0.233743
0.225745	0.225745	0.225745	0.225745	0.225745	0.225745	0.225745	0.225745	0.225745	0.225745	0.225745	0.225745	0.225745	0.225745	0.225745	0.225745	0.225745	0.225745	0.225745	0.225745	0.225745	0.225745	0.225745	0.225745	0.225745	0.225745	0.225745	0.225745	0.225745	0.225745	0.225745	0.225745	0.225745	0.225745	0.225745	0.225745	0.225745	0.225745	0.225745	0.225745	0.225745	0.225745	0.225745	0.225745	0.225745	0.225745	0.225745	0.225745	0.225745	0.225745
0.21793	0.21793	0.21793	0.21793	0.21793	0.21793	0.21793	0.21793	0.21793	0.21793	0.21793	0.21793	0.21793	0.21793	0.21793	0.21793	0.21793	0.21793	0.21793	0.21793	0.21793	0.21793	0.21793	0.21793	0.21793	0.21793	0.21793	0.21793	0.21793	0.21793	0.21793	0.21793	0.21793	0.21793	0.21793	0.21793	0.21793	0.21793	0.21793	0.21793	0.21793	0.21793	0.21793	0.21793	0.21793	0.21793	0.21793	0.21793	0.21793	0.21793
0.210299	0.210299	0.210299	0.210299	0.210299	0.210299	0.210299	0.210299	0.210299	0.210299	0.210299	0.210299	0.210299	0.210299	0.210299	0.210299	0.210299	0.210299	0.210299	0.210299	0.210299	0.210299	0.210299	0.210299	0.210299	0.210299	0.210299	0.210299	0.210299	0.210299	0.210299	0.210299	0.210299	0.210299	0.210299	0.210299	0.210299	0.210299	0.210299	0.210299	0.210299	0.210299	0.210299	0.210299	0.210299	0.210299	0.210299	0.210299	0.210299	0.210299
0.202852	0.202852	0.202852	0.202852	0.202852	0.202852	0.202852	0.202852	0.202852	0.202852	0.202852	0.202852	0.202852	0.202852	0.202852	0.202852	0.202852	0.202852	0.202852	0.202852	0.202852	0.202852	0.202852	0.202852	0.202852	0.202852	0.202852	0.202852	0.202852	0.202852	0.202852	0.202852	0.202852	0.202852	0.202852	0.202852	0.202852	0.202852	0.202852	0.202852	0.202852	0.202852	0.202852	0.202852	0.202852	0.202852	0.202852	0.202852	0.202852	0.202852
0.195588	0.195588	0.195588	0.195588	0.195588	0.195588	0.195588	0.195588	0.195588	0.195588	0.195588	0.195588	0.195588	0.195588	0.195588	0.195588	0.195588	0.195588	0.195588	0.195588	0.195588	0.195588	0.195588	0.195588	0.195588	0.195588	0.195588	0.195588	0.195588	0.195588	0.195588	0.195588	0.195588	0.195588	0.195588	0.195588	0.195588	0.195588	0.195588	0.195588	0.195588	0.195588	0.195588	0.195588	0.195588	0.195588	0.195588	0.195588	0.195588	0.195588
0.188507	0.188507	0.188507	0.188507	0.188507	0.188507	0.188507	0.188507	0.188507	0.188507	0.188507	0.188507	0.188507	0.188507	0.188507	0.188507	0.188507	0.188507	0.188507	0.188507	0.188507	0.188507	0.188507	0.188507	0.188507	0.188507	0.188507	0.188507	0.188507	0.188507	0.188507	0.188507	0.188507	0.188507	0.188507	0.188507	0.188507	0.188507	0.188507	0.188507	0.188507	0.188507	0.188507	0.188507	0.188507	0.188507	0.188507	0.188507	0.188507	0.188507
0.181607	0.181607	0.181607	0.181607	0.181607	0.181607	0.181607	0.181607	0.181607	0.181607	0.181607	0.181607	0.181607	0.181607	0.181607	0.181607	0.181607	0.181607	0.181607	0.181607	0.181607	0.181607	0.181607	0.181607	0.181607	0.181607	0.181607	0.181607	0.181607	0.181607	0.181607	0.181607	0.181607	0.181607	0.181607	0.181607	0.181607	0.181607	0.181607	0.181607	0.181607	0.181607	0.181607	0.181607	0.181607	0.181607	0.181607	0.181607	0.181607	0.181607
0.174887	0.174887	0.174887	0.174887	0.174887	0.174887	0.174887	0.174887	0.174887	0.174887	0.174887	0.174887	0.174887	0.174887	0.174887	0.174887	0.174887	0.174887	0.174887	0.174887	0.174887	0.174887	0.174887	0.174887	0.174887	0.174887	0.174887	0.174887	0.174887	0.174887	0.174887	0.174887	0.174887	0.174887	0.174887	0.174887	0.174887	0.174887	0.174887	0.174887	0.174887	0.174887	0.174887	0.174887	0.174887	0.174887	0.174887	0.174887	0.174887	0.174887
0.168347	0.168347	0.168347	0.168347	0.168347	0.168347	0.168347	0.168347	0.168347	0.168347	0.168347	0.168347	0.168347	0.168347	0.168347	0.168347	0.168347	0.168347	0.168347	0.168347	0.168347	0.168347	0.168347	0.168347	0.168347	0.168347	0.168347	0.168347	0.168347	0.168347	0.168347	0.168347	0.168347	0.168347	0.168347	0.168347	0.168347	0.168347	0.168347	0.168347	0.168347	0.168347	0.168347	0.168347	0.168347	0.168347	0.168347	0.168347	0.168347	0.168347
0.161984	0.161984	0.161984	0.161984	0.161984	0.161984	0.161984	0.161984	0.161984	0.161984	0.161984	0.161984	0.161984	0.161984	0.161984	0.161984	0.161984	0.161984	0.161984	0.161984	0.161984	0.161984	0.161984	0.161984	0.161984	0.161984	0.161984	0.161984	0.161984	0.161984	0.161984	0.161984	0.161984	0.161984	0.161984	0.161984	0.161984	0.161984	0.161984	0.161984	0.161984	0.161984	0.161984	0.161984	0.161984	0.161984	0.161984	0.161984	0.161984	0.161984
0.155798	0.155798	0.155798	0.155798	0.155798	0.155798	0.155798	0.155798	0.155798	0.155798	0.155798	0.155798	0.155798	0.155798	0.155798	0.155798	0.155798	0.155798	0.155798	0.155798	0.155798	0.155798	0.155798	0.155798	0.155798	0.155798	0.155798	0.155798	0.155798	0.155798	0.155798	0.155798	0.155798	0.155798	0.155798	0.155798	0.155798	0.155798	0.155798	0.155798	0.155798	0.155798	0.155798	0.155798	0.155798	0.155798	0.155798	0.155798	0.155798	0.155798
0.149786	0.149786	0.149786	0.149786	0.149786	0.149786	0.149786	0.149786	0.149786	0.149786	0.149786	0.149786	0.149786	0.149786	0.149786	0.149786	0.149786	0.149786	0.149786	0.149786	0.149786	0.149786	0.149786	0.149786	0.149786	0.149786	0.149786	0.149786	0.149786	0.149786	0.149786	0.149786	0.149786	0.149786	0.149786	0.149786	0.149786	0.149786	0.149786	0.149786	0.149786	0.149786	0.149786	0.149786	0.149786	0.149786	0.149786	0.149786	0.149786	0.149786
0.143947	0.143947	0.143947	0.143947	0.143947	0.143947	0.143947	0.143947	0.143947	0.143947	0.143947	0.143947	0.143947	0.143947	0.143947	0.143947	0.143947	0.143947	0.143947	0.143947	0.143947	0.143947	0.143947	0.143947	0.143947	0.143947	0.143947	0.143947	0.143947	0.143947	0.143947	0.143947	0.143947	0.143947	0.143947	0.143947	0.143947	0.143947	0.143947	0.143947	0.143947	0.143947	0.143947	0.143947	0.143947	0.143947	0.143947	0.143947	0.143947	0.143947
0.138278	0.138278	0.138278	0.138278	0.138278	0.138278	0.138278	0.138278	0.138278	0.138278	0.138278	0.138278	0.138278	0.138278	0.138278	0.138278	0.138278	0.138278	0.138278	0.138278	0.138278	0.138278	0.138278	0.138278	0.138278	0.138278	0.138278	0.138278	0.138278	0.138278	0.138278	0.138278	0.138278	0.138278	0.138278	0.138278	0.138278	0.138278	0.138278	0.138278	0.138278	0.138278	0.138278	0.138278	0.138278	0.138278	0.138278	0.138278	0.138278	0.138278
0.132778	0.132778	0.132778	0.132778	0.132778	0.132778	0.132778	0.132778	0.132778	0.132778	0.132778	0.132778	0.132778	0.132778	0.132778	0.132778	0.132778	0.132778	0.132778	0.132778	0.132778	0.132778	0.132778	0.132778	0.132778	0.132778	0.132778	0.132778	0.132778	0.132778	0.132778	0.132778	0.132778	0.132778	0.132778	0.132778	0.132778	0.132778	0.132778	0.132778	0.132778	0.132778	0.132778	0.132778	0.132778	0.132778	0.132778	0.132778	0.132778	0.132778
0.127445	0.127445	0.127445	0.127445	0.127445	0.127445	0.127445	0.127445	0.127445	0.127445	0.127445	0.127445	0.127445	0.127445	0.127445	0.127445	0.127445	0.127445	0.127445	0.127445	0.127445	0.127445	0.127445	0.127445	0.127445	0.127445	0.127445	0.127445	0.127445	0.127445	0.127445	0.127445	0.127445	0.127445	0.127445	0.127445	0.127445	0.127445	0.127445	0.127445	0.127445	0.127445	0.127445	0.127445	0.127445	0.127445	0.127445	0.127445	0.127445	0.127445
0.122275	0.122275	0.122275	0.122275	0.122275	0.122275	0.122275	0.122275	0.122275	0.122275	0.122275	0.122275	0.122275	0.122275	0.122275	0.122275	0.122275	0.122275	0.122275	0.122275	0.122275	0.122275	0.122275	0.122275	0.122275	0.122275	0.122275	0.122275	0.122275	0.122275	0.122275	0.122275	0.122275	0.122275	0.122275	0.122275	0.122275	0.122275	0.122275	0.122275	0.122275	0.122275	0.122275	0.122275	0.122275	0.122275	0.122275	0.122275	0.122275	0.122275
0.117266	0.117266	0.117266	0.117266	0.117266	0.117266	0.117266	0.117266	0.117266	0.117266	0.117266	0.117266	0.117266	0.117266	0.117266	0.117266	0.117266	0.117266	0.117266	0.117266	0.117266	0.117266	0.117266	0.117266	0.117266	0.117266	0.117266	0.117266	0.117266	0.117266	0.117266	0.117266	0.117266	0.117266	0.117266	0.117266	0.117266	0.117266	0.117266	0.117266	0.117266	0.117266	0.117266	0.117266	0.117266	0.117266	0.117266	0.117266	0.117266	0.117266
0.112417	0.112417	0.112417	0.112417	0.112417	0.112417	0.112417	0.112417	0.112417	0.112417	0.112417	0.112417	0.112417	0.112417	0.112417	0.112417	0.112417	0.112417	0.112417	0.112417	0.112417	0.112417	0.112417	0.112417	0.112417	0.112417	0.112417	0.112417	0.112417	0.112417	0.112417	0.112417	0.112417	0.112417	0.112417	0.112417	0.112417	0.112417	0.112417	0.112417	0.112417	0.112417	0.112417	0.112417	0.112417	0.112417	0.112417	0.112417	0.112417	0.112417
0.107723	0.107723	0.107723	0.107723	0.107723	0.107723	0.107723	0.107723	0.107723	0.107723	0.107723	0.107723	0.107723	0.107723	0.107723	0.107723	0.107723	0.107723	0.107723	0.107723	0.107723	0.107723	0.107723	0.107723	0.107723	0.107723	0.107723	0.107723	0.107723	0.107723	0.107723	0.107723	0.107723	0.107723	0.107723	0.107723	0.107723	0.107723	0.107723	0.107723	0.107723	0.107723	0.107723	0.107723	0.107723	0.107723	0.107723	0.107723	0.107723	0.107723
0.103183	0.103183	0.103183	0.103183	0.103183	0.103183	0.103183	0.103183	0.103183	0.103183	0.103183	0.103183	0.103183	0.103183	0.103183	0.103183	0.103183	0.103183	0.103183	0.103183	0.103183	0.103183	0.103183	0.103183	0.103183	0.103183	0.103183	0.103183	0.103183	0.103183	0.103183	0.103183	0.103183	0.103183	0.103183	0.103183	0.103183	0.103183	0.103183	0.103183	0.103183	0.103183	0.103183	0.103183	0.103183	0.103183	0.103183	0.103183	0.103183	0.103183
0.0987934	0.0987934	0.0987934	0.0987934	0.0987934	0.0987934	0.0987934	0.0987934	0.0987934	0.0987934	0.0987934	0.0987934	0.0987934	0.0987934	0.0987934	0.0987934	0.0987934	0.0987934	0.0987934	0.0987934	0.0987934	0.0987934	0.0987934	0.0987934	0.0987934	0.0987934	0.0987934	0.0987934	0.0987934	0.0987934	0.0987934	0.0987934	0.0987934	0.0987934	0.0987934	0.0987934	0.0987934	0.0987934	0.0987934	0.0987934	0.0987934	0.0987934	0.0987934	0.0987934	0.0987934	0.0987934	0.0987934	0.0987934	0.0987934	0.0987934
0.0945517	0.0945517	0.0945517	0.0945517	0.0945517	0.0945517	0.0945517	0.0945517	0.0945517	0.0945517	0.0945517	0.0945517	0.0945517	0.0945517	0.0945517	0.0945517	0.0945517	0.0945517	0.0945517	0.0945517	0.0945517	0.0945517	0.0945517	0.0945517	0.0945517	0.0945517	0.0945517	0.0945517	0.0945517	0.0945517	0.0945517	0.0945517	0.0945517	0.0945517	0.0945517	0.0945517	0.0945517	0.0945517	0.0945517	0.0945517	0.0945517	0.0945517	0.0945517	0.0945517	0.0945517	0.0945517	0.0945517	0.0945517	0.0945517	0.0945517
0.0904548	0.0904548	0.0904548	0.0904548	0.0904548	0.0904548	0.0904548	0.0904548	0.0904548	0.0904548	0.0904548	0.0904548	0.0904548	0.0904548	0.0904548	0.0904548	0.0904548	0.0904548	0.0904548	0.0904548	0.0904548	0.0904548	0.0904548	0.0904548	0.0904548	0.0904548	0.0904548	0.0904548	0.0904548	0.0904548	0.0904548	0.0904548	0.0904548	0.0904548	0.0904548	0.0904548	0.0904548	0.0904548	0.0904548	0.0904548	0.0904548	0.0904548	0.0904548	0.0904548	0.0904548	0.0904548	0.0904548	0.0904548	0.0904548	0.0904548
0.0864998	0.0864998	0.0864998	0.0864998	0.0864998	0.0864998	0.0864998	0.0864998	0.0864998	0.0864998	0.0864998	0.0864998	0.0864998	0.0864998	0.0864998	0.0864998	0.0864998	0.0864998	0.0864998	0.0864998	0.0864998	0.0864998	0.0864998	0.0864998	0.0864998	0.0864998	0.0864998	0.0864998	0.0864998	0.0864998	0.0864998	0.0864998	0.0864998	0.0864998	0.0864998	0.0864998	0.0864998	0.0864998	0.0864998	0.0864998	0.0864998	0.0864998	0.0864998	0.0864998	0.0864998	0.0864998	0.0864998	0.0864998	0.0864998	0.0864998
0.0826836	0.0826836	0.0826836	0.0826836	0.0826836	0.0826836	0.0826836	0.0826836	0.0826836	0.0826836	0.0826836	0.0826836	0.0826836	0.0826836	0.0826836	0.0826836	0.0826836	0.0826836	0.0826836	0.0826836	0.0826836	0.0826836	0.0826836	0.0826836	0.0826836	0.0826836	0.0826836	0.0826836	0.0826836	0.0826836	0.0826836	0.0826836	0.0826836	0.0826836	0.0826836	0.0826836	0.0826836	0.0826836	0.0826836	0.0826836	0.0826836	0.0826836	0.0826836	0.0826836	0.0826836	0.0826836	0.0826836	0.0826836	0.0826836	0.0826836
0.0790033	0.0790033	0.0790033	0.0790033	0.0790033	0.0790033	0.0790033	0.0790033	0.0790033	0.0790033	0.0790033	0.0790033	0.0790033	0.0790033	0.0790033	0.0790033	0.0790033	0.0790033	0.0790033	0.0790033	0.0790033	0.0790033	0.0790033	0.0790033	0.0790033	0.0790033	0.0790033	0.0790033	0.0790033	0.0790033	0.0790033	0.0790033	0.0790033	0.0790033	0.0790033	0.0790033	0.0790033	0.0790033	0.0790033	0.0790033	0.0790033	0.0790033	0.0790033	0.0790033	0.0790033	0.0790033	0.0790033	0.0790033	0.0790033	0.0790033
0.0754556	0.0754556	0.0754556	0.0754556	0.0754556	0.0754556	0.0754556	0.0754556	0.0754556	0.0754556	0.0754556	0.0754556	0.0754556	0.0754556	0.0754556	0.0754556	0.0754556	0.0754556	0.0754556	0.0754556	0.0754556	0.0754556	0.0754556	0.0754556	0.0754556	0.0754556	0.0754556	0.0754556	0.0754556	0.0754556	0.0754556	0.0754556	0.0754556	0.0754556	0.0754556	0.0754556	0.0754556	0.0754556	0.0754556	0.0754556	0.0754556	0.0754556	0.0754556	0.0754556	0.0754556	0.0754556	0.0754556	0.0754556	0.0754556	0.0754556
0.0720376	0.0720376	0.0720376	0.0720376	0.0720376	0.0720376	0.0720376	0.0720376	0.0720376	0.0720376	0.0720376	0.0720376	0.0720376	0.0720376	0.0720376	0.0720376	0.0720376	0.0720376	0.0720376	0.0720376	0.0720376	0.0720376	0.0720376	0.0720376	0.0720376	0.0720376	0.0720376	0.0720376	0.0720376	0.0720376	0.0720376	0.0720376	0.0720376	0.0720376	0.0720376	0.0720376	0.0720376	0.0720376	0.0720376	0.0720376	0.0720376	0.0720376	0.0720376	0.0720376	0.0720376	0.0720376	0.0720376	0.0720376	0.0720376	0.0720376
0.068746	0.068746	0.068746	0.068746	0.068746	0.068746	0.068746	0.068746	0.068746	0.068746	0.068746	0.068746	0.068746	0.068746	0.068746	0.068746	0.068746	0.068746	0.068746	0.068746	0.068746	0.068746	0.068746	0.068746	0.068746	0.068746	0.068746	0.068746	0.068746	0.068746	0.068746	0.068746	0.068746	0.068746	0.068746	0.068746	0.068746	0.068746	0.068746	0.068746	0.068746	0.068746	0.068746	0.068746	0.068746	0.068746	0.068746	0.068746	0.068746	0.068746
0.0655778	0.0655778	0.0655778	0.0655778	0.0655778	0.0655778	0.0655778	0.0655778	0.0655778	0.0655778	0.0655778	0.0655778	0.0655778	0.0655778	0.0655778	0.0655778	0.0655778	0.0655778	0.0655778	0.0655778	0.0655778	0.0655778	0.0655778	0.0655778	0.0655778	0.0655778	0.0655778	0.0655778	0.0655778	0.0655778	0.0655778	0.0655778	0.0655778	0.0655778	0.0655778	0.0655778	0.0655778	0.0655778	0.0655778	0.0655778	0.0655778	0.0655778	0.0655778	0.0655778	0.0655778	0.0655778	0.0655778	0.0655778	0.0655778	0.0655778
0.0625299	0.0625299	0.0625299	0.0625299	0.0625299	0.0625299	0.0625299	0.0625299	0.0625299	0.0625299	0.0625299	0.0625299	0.0625299	0.0625299	0.0625299	0.0625299	0.0625299	0.0625299	0.0625299	0.0625299	0.0625299	0.0625299	0.0625299	0.0625299	0.0625299	0.0625299	0.0625299	0.0625299	0.0625299	0.0625299	0.0625299	0.0625299	0.0625299	0.0625299	0.0625299	0.0625299	0.0625299	0.0625299	0.0625299	0.0625299	0.0625299	0.0625299	0.0625299	0.0625299	0.0625299	0.0625299	0.0625299	0.0625299	0.0625299	0.0625299
0.059599	0.059599	0.059599	0.059599	0.059599	0.059599	0.059599	0.059599	0.059599	0.059599	0.059599	0.059599	0.059599	0.059599	0.059599	0.059599	0.059599	0.059599	0.059599	0.059599	0.059599	0.059599	0.059599	0.059599	0.059599	0.059599	0.059599	0.059599	0.059599	0.059599	0.059599	0.059599	0.059599	0.059599	0.059599	0.059599	0.059599	0.059599	0.059599	0.059599	0.059599	0.059599	0.059599	0.059599	0.059599	0.059599	0.059599	0.059599	0.059599	0.059599
0.0567822	0.0567822	0.0567822	0.0567822	0.0567822	0.0567822	0.0567822	0.0567822	0.0567822	0.0567822	0.0567822	0.0567822	0.0567822	0.0567822	0.0567822	0.0567822	0.0567822	0.0567822	0.0567822	0.0567822	0.0567822	0.0567822	0.0567822	0.0567822	0.0567822	0.0567822	0.0567822	0.0567822	0.0567822	0.0567822	0.0567822	0.0567822	0.0567822	0.0567822	0.0567822	0.0567822	0.0567822	0.0567822	0.0567822	0.0567822	0.0567822	0.0567822	0.0567822	0.0567822	0.0567822	0.0567822	0.0567822	0.0567822	0.0567822	0.0567822
0.0540761	0.0540761	0.0540761	0.0540761	0.0540761	0.0540761	0.0540761	0.0540761	0.0540761	0.0540761	0.0540761	0.0540761	0.0540761	0.0540761	0.0540761	0.0540761	0.0540761	0.0540761	0.0540761	0.0540761	0.0540761	0.0540761	0.0540761	0.0540761	0.0540761	0.0540761	0.0540761	0.0540761	0.0540761	0.0540761	0.0540761	0.0540761	0.0540761	0.0540761	0.0540761	0.0540761	0.0540761	0.0540761	0.0540761	0.0540761	0.0540761	0.0540761	0.0540761	0.0540761	0.0540761	0.0540761	0.0540761	0.0540761	0.0540761	0.0540761
0.0514778	0.0514778	0.0514778	0.0514778	0.0514778	0.0514778	0.0514778	0.0514778	0.0514778	0.0514778	0.0514778	0.0514778	0.0514778	0.0514778	0.0514778	0.0514778	0.0514778	0.0514778	0.0514778	0.0514778	0.0514778	0.0514778	0.0514778	0.0514778	0.0514778	0.0514778	0.0514778	0.0514778	0.0514778	0.0514778	0.0514778	0.0514778	0.0514778	0.0514778	0.0514778	0.0514778	0.0514778	0.0514778	0.0514778	0.0514778	0.0514778	0.0514778	0.0514778	0.0514778	0.0514778	0.0514778	0.0514778	0.0514778	0.0514778	0.0514778
0.0489842	0.0489842	0.0489842	0.0489842	0.0489842	0.0489842	0.0489842	0.0489842	0.0489842	0.0489842	0.0489842	0.0489842	0.0489842	0.0489842	0.0489842	0.0489842	0.0489842	0.0489842	0.0489842	0.0489842	0.0489842	0.0489842	0.0489842	0.0489842	0.0489842	0.0489842	0.0489842	0.0489842	0.0489842	0.0489842	0.0489842	0.0489842	0.0489842	0.0489842	0.0489842	0.0489842	0.0489842	0.0489842	0.0489842	0.0489842	0.0489842	0.0489842	0.0489842	0.0489842	0.0489842	0.0489842	0.0489842	0.0489842	0.0489842	0.0489842
0.0465921	0.0465921	0.0465921	0.0465921	0.0465921	0.0465921	0.0465921	0.0465921	0.0465921	0.0465921	0.0465921	0.0465921	0.0465921	0.0465921	0.0465921	0.0465921	0.0465921	0.0465921	0.0465921	0.0465921	0.0465921	0.0465921	0.0465921	0.0465921	0.0465921	0.0465921	0.0465921	0.0465921	0.0465921	0.0465921	0.0465921	0.0465921	0.0465921	0.0465921	0.0465921	0.0465921	0.0465921	0.0465921	0.0465921	0.0465921	0.0465921	0.0465921	0.0465921	0.0465921	0.0465921	0.0465921	0.0465921	0.0465921	0.0465921	0.0465921
0.0442987	0.0442987	0.0442987	0.0442987	0.0442987	0.0442987	0.0442987	0.0442987	0.0442987	0.0442987	0.0442987	0.0442987	0.0442987	0.0442987	0.0442987	0.0442987	0.0442987	0.0442987	0.0442987	0.0442987	0.0442987	0.0442987	0.0442987	0.0442987	0.0442987	0.0442987	0.0442987	0.0442987	0.0442987	0.0442987	0.0442987	0.0442987	0.0442987	0.0442987	0.0442987	0.0442987	0.0442987	0.0442987	0.0442987	0.0442987	0.0442987	0.0442987	0.0442987	0.0442987	0.0442987	0.0442987	0.0442987	0.0442987	0.0442987	0.0442987
0.0421007	0.0421007	0.0421007	0.0421007	0.0421007	0.0421007	0.0421007	0.0421007	0.0421007	0.0421007	0.0421007	0.0421007	0.0421007	0.0421007	0.0421007	0.0421007	0.0421007	0.0421007	0.0421007	0.0421007	0.0421007	0.0421007	0.0421007	0.0421007	0.0421007	0.0421007	0.0421007	0.0421007	0.0421007	0.0421007	0.0421007	0.0421007	0.0421007	0.0421007	0.0421007	0.0421007	0.0421007	0.0421007	0.0421007	0.0421007	0.0421007	0.0421007	0.0421007	0.0421007	0.0421007	0.0421007	0.0421007	0.0421007	0.0421007	0.0421007
0.0399953	0.0399953	0.0399953	0.0399953	0.0399953	0.0399953	0.0399953	0.0399953	0.0399953	0.0399953	0.0399953	0.0399953	0.0399953	0.0399953	0.0399953	0.0399953	0.0399953	0.0399953	0.0399953	0.0399953	0.0399953	0.0399953	0.0399953	0.0399953	0.0399953	0.0399953	0.0399953	0.0399953	0.0399953	0.0399953	0.0399953	0.0399953	0.0399953	0.0399953	0.0399953	0.0399953	0.0399953	0.0399953	0.0399953	0.0399953	0.0399953	0.0399953	0.0399953	0.0399953	0.0399953	0.0399953	0.0399953	0.0399953	0.0399953	0.0399953
0.0379796	0.0379796	0.0379796	0.0379796	0.0379796	0.0379796	0.0379796	0.0379796	0.0379796	0.0379796	0.0379796	0.0379796	0.0379796	0.0379796	0.0379796	0.0379796	0.0379796	0.0379796	0.0379796	0.0379796	0.0379796	0.0379796	0.0379796	0.0379796	0.0379796	0.0379796	0.0379796	0.0379796	0.0379796	0.0379796	0.0379796	0.0379796	0.0379796	0.0379796	0.0379796	0.0379796	0.0379796	0.0379796	0.0379796	0.0379796	0.0379796	0.0379796	0.0379796	0.0379796	0.0379796	0.0379796	0.0379796	0.0379796	0.0379796	0.0379796
0.0360506	0.0360506	0.0360506	0.0360506	0.0360506	0.0360506	0.0360506	0.0360506	0.0360506	0.0360506	0.0360506	0.0360506	0.0360506	0.0360506	0.0360506	0.0360506	0.0360506	0.0360506	0.0360506	0.0360506	0.0360506	0.0360506	0.0360506	0.0360506	0.0360506	0.0360506	0.0360506	0.0360506	0.0360506	0.0360506	0.0360506	0.0360506	0.0360506	0.0360506	0.0360506	0.0360506	0.0360506	0.0360506	0.0360506	0.0360506	0.0360506	0.0360506	0.0360506	0.0360506	0.0360506	0.0360506	0.0360506	0.0360506	0.0360506	0.0360506
0.0342054	0.0342054	0.0342054	0.0342054	0.0342054	0.0342054	0.0342054	0.0342054	0.0342054	0.0342054	0.0342054	0.0342054	0.0342054	0.0342054	0.0342054	0.0342054	0.0342054	0.0342054	0.0342054	0.0342054	0.0342054	0.0342054	0.0342054	0.0342054	0.0342054	0.0342054	0.0342054	0.0342054	0.0342054	0.0342054	0.0342054	0.0342054	0.0342054	0.0342054	0.0342054	0.0342054	0.0342054	0.0342054	0.0342054	0.0342054	0.0342054	0.0342054	0.0342054	0.0342054	0.0342054	0.0342054	0.0342054	0.0342054	0.0342054	0.0342054
0.0324413	0.0324413	0.0324413	0.0324413	0.0324413	0.0324413	0.0324413	0.0324413	0.0324413	0.0324413	0.0324413	0.0324413	0.0324413	0.0324413	0.0324413	0.0324413	0.0324413	0.0324413	0.0324413	0.0324413	0.0324413	0.0324413	0.0324413	0.0324413	0.0324413	0.0324413	0.0324413	0.0324413	0.0324413	0.0324413	0.0324413	0.0324413	0.0324413	0.0324413	0.0324413	0.0324413	0.0324413	0.0324413	0.0324413	0.0324413	0.0324413	0.0324413	0.0324413	0.0324413	0.0324413	0.0324413	0.0324413	0.0324413	0.0324413	0.0324413
0.0307556	0.0307556	0.0307556	0.0307556	0.0307556	0.0307556	0.0307556	0.0307556	0.0307556	0.0307556	0.0307556	0.0307556	0.0307556	0.0307556	0.0307556	0.0307556	0.0307556	0.0307556	0.0307556	0.0307556	0.0307556	0.0307556	0.0307556	0.0307556	0.0307556	0.0307556	0.0307556	0.0307556	0.0307556	0.0307556	0.0307556	0.0307556	0.0307556	0.0307556	0.0307556	0.0307556	0.0307556	0.0307556	0.0307556	0.0307556	0.0307556	0.0307556	0.0307556	0.0307556	0.0307556	0.0307556	0.0307556	0.0307556	0.0307556	0.0307556
0.0291454	0.0291454	0.0291454	0.0291454	0.0291454	0.0291454	0.0291454	0.0291454	0.0291454	0.0291454	0.0291454	0.0291454	0.0291454	0.0291454	0.0291454	0.0291454	0.0291454	0.0291454	0.0291454	0.0291454	0.0291454	0.0291454	0.0291454	0.0291454	0.0291454	0.0291454	0.0291454	0.0291454	0.0291454	0.0291454	0.0291454	0.0291454	0.0291454	0.0291454	0.0291454	0.0291454	0.0291454	0.0291454	0.0291454	0.0291454	0.0291454	0.0291454	0.0291454	0.0291454	0.0291454	0.0291454	0.0291454	0.0291454	0.0291454	0.0291454
0.0276081	0.0276081	0.0276081	0.0276081	0.0276081	0.0276081	0.0276081	0.0276081	0.0276081	0.0276081	0.0276081	0.0276081	0.0276081	0.0276081	0.0276081	0.0276081	0.0276081	0.0276081	0.0276081	0.0276081	0.0276081	0.0276081	0.0276081	0.0276081	0.0276081	0.0276081	0.0276081	0.0276081	0.0276081	0.0276081	0.0276081	0.0276081	0.0276081	0.0276081	0.0276081	0.0276081	0.0276081	0.0276081	0.0276081	0.0276081	0.0276081	0.0276081	0.0276081	0.0276081	0.0276081	0.0276081	0.0276081	0.0276081	0.0276081	0.0276081
0.0261412	0.0261412	0.0261412	0.0261412	0.0261412	0.0261412	0.0261412	0.0261412	0.0261412	0.0261412	0.0261412	0.0261412	0.0261412	0.0261412	0.0261412	0.0261412	0.0261412	0.0261412	0.0261412	0.0261412	0.0261412	0.0261412	0.0261412	0.0261412	0.0261412	0.0261412	0.0261412	0.0261412	0.0261412	0.0261412	0.0261412	0.0261412	0.0261412	0.0261412	0.0261412	0.0261412	0.0261412	0.0261412	0.0261412	0.0261412	0.0261412	0.0261412	0.0261412	0.0261412	0.0261412	0.0261412	0.0261412	0.0261412	0.0261412	0.0261412
0.024742	0.024742	0.024742	0.024742	0.024742	0.024742	0.024742	0.024742	0.024742	0.024742	0.024742	0.024742	0.024742	0.024742	0.024742	0.024742	0.024742	0.024742	0.024742	0.024742	0.024742	0.024742	0.024742	0.024742	0.024742	0.024742	0.024742	0.024742	0.024742	0.024742	0.024742	0.024742	0.024742	0.024742	0.024742	0.024742	0.024742	0.024742	0.024742	0.024742	0.024742	0.024742	0.024742	0.024742	0.024742	0.024742	0.024742	0.024742	0.024742	0.024742
0.023408	0.023408	0.023408	0.023408	0.023408	0.023408	0.023408	0.023408	0.023408	0.023408	0.023408	0.023408	0.023408	0.023408	0.023408	0.023408	0.023408	0.023408	0.023408	0.023408	0.023408	0.023408	0.023408	0.023408	0.023408	0.023408	0.023408	0.023408	0.023408	0.023408	0.023408	0.023408	0.023408	0.023408	0.023408	0.023408	0.023408	0.023408	0.023408	0.023408	0.023408	0.023408	0.023408	0.023408	0.023408	0.023408	0.023408	0.023408	0.023408	0.023408
0.0221368	0.0221368	0.0221368	0.0221368	0.0221368	0.0221368	0.0221368	0.0221368	0.0221368	0.0221368	0.0221368	0.0221368	0.0221368	0.0221368	0.0221368	0.0221368	0.0221368	0.0221368	0.0221368	0.0221368	0.0221368	0.0221368	0.0221368	0.0221368	0.0221368	0.0221368	0.0221368	0.0221368	0.0221368	0.0221368	0.0221368	0.0221368	0.0221368	0.0221368	0.0221368	0.0221368	0.0221368	0.0221368	0.0221368	0.0221368	0.0221368	0.0221368	0.0221368	0.0221368	0.0221368	0.0221368	0.0221368	0.0221368	0.0221368	0.0221368
0.0209261	0.0209261	0.0209261	0.0209261	0.0209261	0.0209261	0.0209261	0.0209261	0.0209261	0.0209261	0.0209261	0.0209261	0.0209261	0.0209261	0.0209261	0.0209261	0.0209261	0.0209261	0.0209261	0.0209261	0.0209261	0.0209261	0.0209261	0.0209261	0.0209261	0.0209261	0.0209261	0.0209261	0.0209261	0.0209261	0.0209261	0.0209261	0.0209261	0.0209261	0.0209261	0.0209261	0.0209261	0.0209261	0.0209261	0.0209261	0.0209261	0.0209261	0.0209261	0.0209261	0.0209261	0.0209261	0.0209261	0.0209261	0.0209261	0.0209261
0.0197734	0.0197734	0.0197734	0.0197734	0.0197734	0.0197734	0.0197734	0.0197734	0.0197734	0.0197734	0.0197734	0.0197734	0.0197734	0.0197734	0.0197734	0.0197734	0.0197734	0.0197734	0.0197734	0.0197734	0.0197734	0.0197734	0.0197734	0.0197734	0.0197734	0.0197734	0.0197734	0.0197734	0.0197734	0.0197734	0.0197734	0.0197734	0.0197734	0.0197734	0.0197734	0.0197734	0.0197734	0.0197734	0.0197734	0.0197734	0.0197734	0.0197734	0.0197734	0.0197734	0.0197734	0.0197734	0.0197734	0.0197734	0.0197734	0.0197734
0.0186765	0.0186765	0.0186765	0.0186765	0.0186765	0.0186765	0.0186765	0.0186765	0.0186765	0.0186765	0.0186765	0.0186765	0.0186765	0.0186765	0.0186765	0.0186765	0.0186765	0.0186765	0.0186765	0.0186765	0.0186765	0.0186765	0.0186765	0.0186765	0.0186765	0.0186765	0.0186765	0.0186765	0.0186765	0.0186765	0.0186765	0.0186765	0.0186765	0.0186765	0.0186765	0.0186765	0.0186765	0.0186765	0.0186765	0.0186765	0.0186765	0.0186765	0.0186765	0.0186765	0.0186765	0.0186765	0.0186765	0.0186765	0.0186765	0.0186765
0.0176332	0.0176332	0.0176332	0.0176332	0.0176332	0.0176332	0.0176332	0.0176332	0.0176332	0.0176332	0.0176332	0.0176332	0.0176332	0.0176332	0.0176332	0.0176332	0.0176332	0.0176332	0.0176332	0.0176332	0.0176332	0.0176332	0.0176332	0.0176332	0.0176332	0.0176332	0.0176332	0.0176332	0.0176332	0.0176332	0.0176332	0.0176332	0.0176332	0.0176332	0.0176332	0.0176332	0.0176332	0.0176332	0.0176332	0.0176332	0.0176332	0.0176332	0.0176332	0.0176332	0.0176332	0.0176332	0.0176332	0.0176332	0.0176332	0.0176332
0.0166413	0.0166413	0.0166413	0.0166413	0.0166413	0.0166413	0.0166413	0.0166413	0.0166413	0.0166413	0.0166413	0.0166413	0.0166413	0.0166413	0.0166413	0.0166413	0.0166413	0.0166413	0.0166413	0.0166413	0.0166413	0.0166413	0.0166413	0.0166413	0.0166413	0.0166413	0.0166413	0.0166413	0.0166413	0.0166413	0.0166413	0.0166413	0.0166413	0.0166413	0.0166413	0.0166413	0.0166413	0.0166413	0.0166413	0.0166413	0.0166413	0.0166413	0.0166413	0.0166413	0.0166413	0.0166413	0.0166413	0.0166413	0.0166413	0.0166413
0.0156987	0.0156987	0.0156987	0.0156987	0.0156987	0.0156987	0.0156987	0.0156987	0.0156987	0.0156987	0.0156987	0.0156987	0.0156987	0.0156987	0.0156987	0.0156987	0.0156987	0.0156987	0.0156987	0.0156987	0.0156987	0.0156987	0.0156987	0.0156987	0.0156987	0.0156987	0.0156987	0.0156987	0.0156987	0.0156987	0.0156987	0.0156987	0.0156987	0.0156987	0.0156987	0.0156987	0.0156987	0.0156987	0.0156987	0.0156987	0.0156987	0.0156987	0.0156987	0.0156987	0.0156987	0.0156987	0.0156987	0.0156987	0.0156987	0.0156987
0.0148034	0.0148034	0.0148034	0.0148034	0.0148034	0.0148034	0.0148034	0.0148034	0.0148034	0.0148034	0.0148034	0.0148034	0.0148034	0.0148034	0.0148034	0.0148034	0.0148034	0.0148034	0.0148034	0.0148034	0.0148034	0.0148034	0.0148034	0.0148034	0.0148034	0.0148034	0.0148034	0.0148034	0.0148034	0.0148034	0.0148034	0.0148034	0.0148034	0.0148034	0.0148034	0.0148034	0.0148034	0.0148034	0.0148034	0.0148034	0.0148034	0.0148034	0.0148034	0.0148034	0.0148034	0.0148034	0.0148034	0.0148034	0.0148034	0.0148034
0.0139535	0.0139535	0.0139535	0.0139535	0.0139535	0.0139535	0.0139535	0.0139535	0.0139535	0.0139535	0.0139535	0.0139535	0.0139535	0.0139535	0.0139535	0.0139535	0.0139535	0.0139535	0.0139535	0.0139535	0.0139535	0.0139535	0.0139535	0.0139535	0.0139535	0.0139535	0.0139535	0.0139535	0.0139535	0.0139535	0.0139535	0.0139535	0.0139535	0.0139535	0.0139535	0.0139535	0.0139535	0.0139535	0.0139535	0.0139535	0.0139535	0.0139535	0.0139535	0.0139535	0.0139535	0.0139535	0.0139535	0.0139535	0.0139535	0.0139535
0.0131469	0.0131469	0.0131469	0.0131469	0.0131469	0.0131469	0.0131469	0.0131469	0.0131469	0.0131469	0.0131469	0.0131469	0.0131469	0.0131469	0.0131469	0.0131469	0.0131469	0.0131469	0.0131469	0.0131469	0.0131469	0.0131469	0.0131469	0.0131469	0.0131469	0.0131469	0.0131469	0.0131469	0.0131469	0.0131469	0.0131469	0.0131469	0.0131469	0.0131469	0.0131469	0.0131469	0.0131469	0.0131469	0.0131469	0.0131469	0.0131469	0.0131469	0.0131469	0.0131469	0.0131469	0.0131469	0.0131469	0.0131469	0.0131469	0.0131469
0.0123818	0.0123818	0.0123818	0.0123818	0.0123818	0.0123818	0.0123818	0.0123818	0.0123818	0.0123818	0.0123818	0.0123818	0.0123818	0.0123818	0.0123818	0.0123818	0.0123818	0.0123818	0.0123818	0.0123818	0.0123818	0.0123818	0.0123818	0.0123818	0.0123818	0.0123818	0.0123818	0.0123818	0.0123818	0.0123818	0.0123818	0.0123818	0.0123818	0.0123818	0.0123818	0.0123818	0.0123818	0.0123818	0.0123818	0.0123818	0.0123818	0.0123818	0.0123818	0.0123818	0.0123818	0.0123818	0.0123818	0.0123818	0.0123818	0.0123818
0.0116564	0.0116564	0.0116564	0.0116564	0.0116564	0.0116564	0.0116564	0.0116564	0.0116564	0.0116564	0.0116564	0.0116564	0.0116564	0.0116564	0.0116564	0.0116564	0.0116564	0.0116564	0.0116564	0.0116564	0.0116564	0.0116564	0.0116564	0.0116564	0.0116564	0.0116564	0.0116564	0.0116564	0.0116564	0.0116564	0.0116564	0.0116564	0.0116564	0.0116564	0.0116564	0.0116564	0.0116564	0.0116564	0.0116564	0.0116564	0.0116564	0.0116564	0.0116564	0.0116564	0.0116564	0.0116564	0.0116564	0.0116564	0.0116564	0.0116564
0.0109691	0.0109691	0.0109691	0.0109691	0.0109691	0.0109691	0.0109691	0.0109691	0.0109691	0.0109691	0.0109691	0.0109691	0.0109691	0.0109691	0.0109691	0.0109691	0.0109691	0.0109691	0.0109691	0.0109691	0.0109691	0.0109691	0.0109691	0.0109691	0.0109691	0.0109691	0.0109691	0.0109691	0.0109691	0.0109691	0.0109691	0.0109691	0.0109691	0.0109691	0.0109691	0.0109691	0.0109691	0.0109691	0.0109691	0.0109691	0.0109691	0.0109691	0.0109691	0.0109691	0.0109691	0.0109691	0.0109691	0.0109691	0.0109691	0.0109691
0.010318	0.010318	0.010318	0.010318	0.010318	0.010318	0.010318	0.010318	0.010318	0.010318	0.010318	0.010318	0.010318	0.010318	0.010318	0.010318	0.010318	0.010318	0.010318	0.010318	0.010318	0.010318	0.010318	0.010318	0.010318	0.010318	0.010318	0.010318	0.010318	0.010318	0.010318	0.010318	0.010318	0.010318	0.010318	0.010318	0.010318	0.010318	0.010318	0.010318	0.010318	0.010318	0.010318	0.010318	0.010318	0.010318	0.010318	0.010318	0.010318	0.010318
0.00970151	0.00970151	0.00970151	0.00970151	0.00970151	0.00970151	0.00970151	0.00970151	0.00970151	0.00970151	0.00970151	0.00970151	0.00970151	0.00970151	0.00970151	0.00970151	0.00970151	0.00970151	0.00970151	0.00970151	0.00970151	0.00970151	0.00970151	0.00970151	0.00970151	0.00970151	0.00970151	0.00970151	0.00970151	0.00970151	0.00970151	0.00970151	0.00970151	0.00970151	0.00970151	0.00970151	0.00970151	0.00970151	0.00970151	0.00970151	0.00970151	0.00970151	0.00970151	0.00970151	0.00970151	0.00970151	0.00970151	0.00970151	0.00970151	0.00970151
0.00911814	0.00911814	0.00911814	0.00911814	0.00911814	0.00911814	0.00911814	0.00911814	0.00911814	0.00911814	0.00911814	0.00911814	0.00911814	0.00911814	0.00911814	0.00911814	0.00911814	0.00911814	0.00911814	0.00911814	0.00911814	0.00911814	0.00911814	0.00911814	0.00911814	0.00911814	0.00911814	0.00911814	0.00911814	0.00911814	0.00911814	0.00911814	0.00911814	0.00911814	0.00911814	0.00911814	0.00911814	0.00911814	0.00911814	0.00911814	0.00911814	0.00911814	0.00911814	0.00911814	0.00911814	0.00911814	0.00911814	0.00911814	0.00911814	0.00911814
0.00856631	0.00856631	0.00856631	0.00856631	0.00856631	0.00856631	0.00856631	0.00856631	0.00856631	0.00856631	0.00856631	0.00856631	0.00856631	0.00856631	0.00856631	0.00856631	0.00856631	0.00856631	0.00856631	0.00856631	0.00856631	0.00856631	0.00856631	0.00856631	0.00856631	0.00856631	0.00856631	0.00856631	0.00856631	0.00856631	0.00856631	0.00856631	0.00856631	0.00856631	0.00856631	0.00856631	0.00856631	0.00856631	0.00856631	0.00856631	0.00856631	0.00856631	0.00856631	0.00856631	0.00856631	0.00856631	0.00856631	0.00856631	0.00856631	0.00856631
0.00804456	0.00804456	0.00804456	0.00804456	0.00804456	0.00804456	0.00804456	0.00804456	0.00804456	0.00804456	0.00804456	0.00804456	0.00804456	0.00804456	0.00804456	0.00804456	0.00804456	0.00804456	0.00804456	0.00804456	0.00804456	0.00804456	0.00804456	0.00804456	0.00804456	0.00804456	0.00804456	0.00804456	0.00804456	0.00804456	0.00804456	0.00804456	0.00804456	0.00804456	0.00804456	0.00804456	0.00804456	0.00804456	0.00804456	0.00804456	0.00804456	0.00804456	0.00804456	0.00804456	0.00804456	0.00804456	0.00804456	0.00804456	0.00804456	0.00804456
0.00755148	0.00755148	0.00755148	0.00755148	0.00755148	0.00755148	0.00755148	0.00755148	0.00755148	0.00755148	0.00755148	0.00755148	0.00755148	0.00755148	0.00755148	0.00755148	0.00755148	0.00755148	0.00755148	0.00755148	0.00755148	0.00755148	0.00755148	0.00755148	0.00755148	0.00755148	0.00755148	0.00755148	0.00755148	0.00755148	0.00755148	0.00755148	0.00755148	0.00755148	0.00755148	0.00755148	0.00755148	0.00755148	0.00755148	0.00755148	0.00755148	0.00755148	0.00755148	0.00755148	0.00755148	0.00755148	0.00755148	0.00755148	0.00755148	0.00755148
0.0070857	0.0070857	0.0070857	0.0070857	0.0070857	0.0070857	0.0070857	0.0070857	0.0070857	0.0070857	0.0070857	0.0070857	0.0070857	0.0070857	0.0070857	0.0070857	0.0070857	0.0070857	0.0070857	0.0070857	0.0070857	0.0070857	0.0070857	0.0070857	0.0070857	0.0070857	0.0070857	0.0070857	0.0070857	0.0070857	0.0070857	0.0070857	0.0070857	0.0070857	0.0070857	0.0070857	0.0070857	0.0070857	0.0070857	0.0070857	0.0070857	0.0070857	0.0070857	0.0070857	0.0070857	0.0070857	0.0070857	0.0070857	0.0070857	0.0070857
0.00664591	0.00664591	0.00664591	0.00664591	0.00664591	0.00664591	0.00664591	0.00664591	0.00664591	0.00664591	0.00664591	0.00664591	0.00664591	0.00664591	0.00664591	0.00664591	0.00664591	0.00664591	0.00664591	0.00664591	0.00664591	0.00664591	0.00664591	0.00664591	0.00664591	0.00664591	0.00664591	0.00664591	0.00664591	0.00664591	0.00664591	0.00664591	0.00664591	0.00664591	0.00664591	0.00664591	0.00664591	0.00664591	0.00664591	0.00664591	0.00664591	0.00664591	0.00664591	0.00664591	0.00664591	0.00664591	0.00664591	0.00664591	0.00664591	0.00664591
0.00623085	0.00623085	0.00623085	0.00623085	0.00623085	0.00623085	0.00623085	0.00623085	0.00623085	0.00623085	0.00623085	0.00623085	0.00623085	0.00623085	0.00623085	0.00623085	0.00623085	0.00623085	0.00623085	0.00623085	0.00623085	0.00623085	0.00623085	0.00623085	0.00623085	0.00623085	0.00623085	0.00623085	0.00623085	0.00623085	0.00623085	0.00623085	0.00623085	0.00623085	0.00623085	0.00623085	0.00623085	0.00623085	0.00623085	0.00623085	0.00623085	0.00623085	0.00623085	0.00623085	0.00623085	0.00623085	0.00623085	0.00623085	0.00623085	0.00623085
0.0058393	0.0058393	0.0058393	0.0058393	0.0058393	0.0058393	0.0058393	0.0058393	0.0058393	0.0058393	0.0058393	0.0058393	0.0058393	0.0058393	0.0058393	0.0058393	0.0058393	0.0058393	0.0058393	0.0058393	0.0058393	0.0058393	0.0058393	0.0058393	0.0058393	0.0058393	0.0058393	0.0058393	0.0058393	0.0058393	0.0058393	0.0058393	0.0058393	0.0058393	0.0058393	0.0058393	0.0058393	0.0058393	0.0058393	0.0058393	0.0058393	0.0058393	0.0058393	0.0058393	0.0058393	0.0058393	0.0058393	0.0058393	0.0058393	0.0058393
0.00547011	0.00547011	0.00547011	0.00547011	0.00547011	0.00547011	0.00547011	0.00547011	0.00547011	0.00547011	0.00547011	0.00547011	0.00547011	0.00547011	0.00547011	0.00547011	0.00547011	0.00547011	0.00547011	0.00547011	0.00547011	0.00547011	0.00547011	0.00547011	0.00547011	0.00547011	0.00547011	0.00547011	0.00547011	0.00547011	0.00547011	0.00547011	0.00547011	0.00547011	0.00547011	0.00547011	0.00547011	0.00547011	0.00547011	0.00547011	0.00547011	0.00547011	0.00547011	0.00547011	0.00547011	0.00547011	0.00547011	0.00547011	0.00547011	0.00547011
0.00512214	0.00512214	0.00512214	0.00512214	0.00512214	0.00512214	0.00512214	0.00512214	0.00512214	0.00512214	0.00512214	0.00512214	0.00512214	0.00512214	0.00512214	0.00512214	0.00512214	0.00512214	0.00512214	0.00512214	0.00512214	0.00512214	0.00512214	0.00512214	0.00512214	0.00512214	0.00512214	0.00512214	0.00512214	0.00512214	0.00512214	0.00512214	0.00512214	0.00512214	0.00512214	0.00512214	0.00512214	0.00512214	0.00512214	0.00512214	0.00512214	0.00512214	0.00512214	0.00512214	0.00512214	0.00512214	0.00512214	0.00512214	0.00512214	0.00512214
0.00479434	0.00479434	0.00479434	0.00479434	0.00479434	0.00479434	0.00479434	0.00479434	0.00479434	0.00479434	0.00479434	0.00479434	0.00479434	0.00479434	0.00479434	0.00479434	0.00479434	0.00479434	0.00479434	0.00479434	0.00479434	0.00479434	0.00479434	0.00479434	0.00479434	0.00479434	0.00479434	0.00479434	0.00479434	0.00479434	0.00479434	0.00479434	0.00479434	0.00479434	0.00479434	0.00479434	0.00479434	0.00479434	0.00479434	0.00479434	0.00479434	0.00479434	0.00479434	0.00479434	0.00479434	0.00479434	0.00479434	0.00479434	0.00479434	0.00479434
0.00448566	0.00448566	0.00448566	0.00448566	0.00448566	0.00448566	0.00448566	0.00448566	0.00448566	0.00448566	0.00448566	0.00448566	0.00448566	0.00448566	0.00448566	0.00448566	0.00448566	0.00448566	0.00448566	0.00448566	0.00448566	0.00448566	0.00448566	0.00448566	0.00448566	0.00448566	0.00448566	0.00448566	0.00448566	0.00448566	0.00448566	0.00448566	0.00448566	0.00448566	0.00448566	0.00448566	0.00448566	0.00448566	0.00448566	0.00448566	0.00448566	0.00448566	0.00448566	0.00448566	0.00448566	0.00448566	0.00448566	0.00448566	0.00448566	0.00448566
0.00419513	0.00419513	0.00419513	0.00419513	0.00419513	0.00419513	0.00419513	0.00419513	0.00419513	0.00419513	0.00419513	0.00419513	0.00419513	0.00419513	0.00419513	0.00419513	0.00419513	0.00419513	0.00419513	0.00419513	0.00419513	0.00419513	0.00419513	0.00419513	0.00419513	0.00419513	0.00419513	0.00419513	0.00419513	0.00419513	0.00419513	0.00419513	0.00419513	0.00419513	0.00419513	0.00419513	0.00419513	0.00419513	0.00419513	0.00419513	0.00419513	0.00419513	0.00419513	0.00419513	0.00419513	0.00419513	0.00419513	0.00419513	0.00419513	0.00419513
0.0039218	0.0039218	0.0039218	0.0039218	0.0039218	0.0039218	0.0039218	0.0039218	0.0039218	0.0039218	0.0039218	0.0039218	0.0039218	0.0039218	0.0039218	0.0039218	0.0039218	0.0039218	0.0039218	0.0039218	0.0039218	0.0039218	0.0039218	0.0039218	0.0039218	0.0039218	0.0039218	0.0039218	0.0039218	0.0039218	0.0039218	0.0039218	0.0039218	0.0039218	0.0039218	0.0039218	0.0039218	0.0039218	0.0039218	0.0039218	0.0039218	0.0039218	0.0039218	0.0039218	0.0039218	0.0039218	0.0039218	0.0039218	0.0039218	0.0039218
0.00366477	0.00366477	0.00366477	0.00366477	0.00366477	0.00366477	0.00366477	0.00366477	0.00366477	0.00366477	0.00366477	0.00366477	0.00366477	0.00366477	0.00366477	0.00366477	0.00366477	0.00366477	0.00366477	0.00366477	0.00366477	0.00366477	0.00366477	0.00366477	0.00366477	0.00366477	0.00366477	0.00366477	0.00366477	0.00366477	0.00366477	0.00366477	0.00366477	0.00366477	0.00366477	0.00366477	0.00366477	0.00366477	0.00366477	0.00366477	0.00366477	0.00366477	0.00366477	0.00366477	0.00366477	0.00366477	0.00366477	0.00366477	0.00366477	0.00366477
0.00342317	0.00342317	0.00342317	0.00342317	0.00342317	0.00342317	0.00342317	0.00342317	0.00342317	0.00342317	0.00342317	0.00342317	0.00342317	0.00342317	0.00342317	0.00342317	0.00342317	0.00342317	0.00342317	0.00342317	0.00342317	0.00342317	0.00342317	0.00342317	0.00342317	0.00342317	0.00342317	0.00342317	0.00342317	0.00342317	0.00342317	0.00342317	0.00342317	0.00342317	0.00342317	0.00342317	0.00342317	0.00342317	0.00342317	0.00342317	0.00342317	0.00342317	0.00342317	0.00342317	0.00342317	0.00342317	0.00342317	0.00342317	0.00342317	0.00342317
0.00319618	0.00319618	0.00319618	0.00319618	0.00319618	0.00319618	0.00319618	0.00319618	0.00319618	0.00319618	0.00319618	0.00319618	0.00319618	0.00319618	0.00319618	0.00319618	0.00319618	0.00319618	0.00319618	0.00319618	0.00319618	0.00319618	0.00319618	0.00319618	0.00319618	0.00319618	0.00319618	0.00319618	0.00319618	0.00319618	0.00319618	0.00319618	0.00319618	0.00319618	0.00319618	0.00319618	0.00319618	0.00319618	0.00319618	0.00319618	0.00319618	0.00319618	0.00319618	0.00319618	0.00319618	0.00319618	0.00319618	0.00319618	0.00319618	0.00319618
0.00298301	0.00298301	0.00298301	0.00298301	0.00298301	0.00298301	0.00298301	0.00298301	0.00298301	0.00298301	0.00298301	0.00298301	0.00298301	0.00298301	0.00298301	0.00298301	0.00298301	0.00298301	0.00298301	0.00298301	0.00298301	0.00298301	0.00298301	0.00298301	0.00298301	0.00298301	0.00298301	0.00298301	0.00298301	0.00298301	0.00298301	0.00298301	0.00298301	0.00298301	0.00298301	0.00298301	0.00298301	0.00298301	0.00298301	0.00298301	0.00298301	0.00298301	0.00298301	0.00298301	0.00298301	0.00298301	0.00298301	0.00298301	0.00298301	0.00298301
0.00278292	0.00278292	0.00278292	0.00278292	0.00278292	0.00278292	0.00278292	0.00278292	0.00278292	0.00278292	0.00278292	0.00278292	0.00278292	0.00278292	0.00278292	0.00278292	0.00278292	0.00278292	0.00278292	0.00278292	0.00278292	0.00278292	0.00278292	0.00278292	0.00278292	0.00278292	0.00278292	0.00278292	0.00278292	0.00278292	0.00278292	0.00278292	0.00278292	0.00278292	0.00278292	0.00278292	0.00278292	0.00278292	0.00278292	0.00278292	0.00278292	0.00278292	0.00278292	0.00278292	0.00278292	0.00278292	0.00278292	0.00278292	0.00278292	0.00278292
0.00259517	0.00259517	0.00259517	0.00259517	0.00259517	0.00259517	0.00259517	0.00259517	0.00259517	0.00259517	0.00259517	0.00259517	0.00259517	0.00259517	0.00259517	0.00259517	0.00259517	0.00259517	0.00259517	0.00259517	0.00259517	0.00259517	0.00259517	0.00259517	0.00259517	0.00259517	0.00259517	0.00259517	0.00259517	0.00259517	0.00259517	0.00259517	0.00259517	0.00259517	0.00259517	0.00259517	0.00259517	0.00259517	0.00259517	0.00259517	0.00259517	0.00259517	0.00259517	0.00259517	0.00259517	0.00259517	0.00259517	0.00259517	0.00259517	0.00259517
0.0024191	0.0024191	0.0024191	0.0024191	0.0024191	0.0024191	0.0024191	0.0024191	0.0024191	0.0024191	0.0024191	0.0024191	0.0024191	0.0024191	0.0024191	0.0024191	0.0024191	0.0024191	0.0024191	0.0024191	0.0024191	0.0024191	0.0024191	0.0024191	0.0024191	0.0024191	0.0024191	0.0024191	0.0024191	0.0024191	0.0024191	0.0024191	0.0024191	0.0024191	0.0024191	0.0024191	0.0024191	0.0024191	0.0024191	0.0024191	0.0024191	0.0024191	0.0024191	0.0024191	0.0024191	0.0024191	0.0024191	0.0024191	0.0024191	0.0024191
0.00225404	0.00225404	0.00225404	0.00225404	0.00225404	0.00225404	0.00225404	0.00225404	0.00225404	0.00225404	0.00225404	0.00225404	0.00225404	0.00225404	0.00225404	0.00225404	0.00225404	0.00225404	0.00225404	0.00225404	0.00225404	0.00225404	0.00225404	0.00225404	0.00225404	0.00225404	0.00225404	0.00225404	0.00225404	0.00225404	0.00225404	0.00225404	0.00225404	0.00225404	0.00225404	0.00225404	0.00225404	0.00225404	0.00225404	0.00225404	0.00225404	0.00225404	0.00225404	0.00225404	0.00225404	0.00225404	0.00225404	0.00225404	0.00225404	0.00225404
0.00209938	0.00209938	0.00209938	0.00209938	0.00209938	0.00209938	0.00209938	0.00209938	0.00209938	0.00209938	0.00209938	0.00209938	0.00209938	0.00209938	0.00209938	0.00209938	0.00209938	0.00209938	0.00209938	0.00209938	0.00209938	0.00209938	0.00209938	0.00209938	0.00209938	0.00209938	0.00209938	0.00209938	0.00209938	0.00209938	0.00209938	0.00209938	0.00209938	0.00209938	0.00209938	0.00209938	0.00209938	0.00209938	0.00209938	0.00209938	0.00209938	0.00209938	0.00209938	0.00209938	0.00209938	0.00209938	0.00209938	0.00209938	0.00209938	0.00209938
0.00195453	0.00195453	0.00195453	0.00195453	0.00195453	0.00195453	0.00195453	0.00195453	0.00195453	0.00195453	0.00195453	0.00195453	0.00195453	0.00195453	0.00195453	0.00195453	0.00195453	0.00195453	0.00195453	0.00195453	0.00195453	0.00195453	0.00195453	0.00195453	0.00195453	0.00195453	0.00195453	0.00195453	0.00195453	0.00195453	0.00195453	0.00195453	0.00195453	0.00195453	0.00195453	0.00195453	0.00195453	0.00195453	0.00195453	0.00195453	0.00195453	0.00195453	0.00195453	0.00195453	0.00195453	0.00195453	0.00195453	0.00195453	0.00195453	0.00195453
0.00181892	0.00181892	0.00181892	0.00181892	0.00181892	0.00181892	0.00181892	0.00181892	0.00181892	0.00181892	0.00181892	0.00181892	0.00181892	0.00181892	0.00181892	0.00181892	0.00181892	0.00181892	0.00181892	0.00181892	0.00181892	0.00181892	0.00181892	0.00181892	0.00181892	0.00181892	0.00181892	0.00181892	0.00181892	0.00181892	0.00181892	0.00181892	0.00181892	0.00181892	0.00181892	0.00181892	0.00181892	0.00181892	0.00181892	0.00181892	0.00181892	0.00181892	0.00181892	0.00181892	0.00181892	0.00181892	0.00181892	0.00181892	0.00181892	0.00181892
0.00169202	0.00169202	0.00169202	0.00169202	0.00169202	0.00169202	0.00169202	0.00169202	0.00169202	0.00169202	0.00169202	0.00169202	0.00169202	0.00169202	0.00169202	0.00169202	0.00169202	0.00169202	0.00169202	0.00169202	0.00169202	0.00169202	0.00169202	0.00169202	0.00169202	0.00169202	0.00169202	0.00169202	0.00169202	0.00169202	0.00169202	0.00169202	0.00169202	0.00169202	0.00169202	0.00169202	0.00169202	0.00169202	0.00169202	0.00169202	0.00169202	0.00169202	0.00169202	0.00169202	0.00169202	0.00169202	0.00169202	0.00169202	0.00169202	0.00169202
0.00157332	0.00157332	0.00157332	0.00157332	0.00157332	0.00157332	0.00157332	0.00157332	0.00157332	0.00157332	0.00157332	0.00157332	0.00157332	0.00157332	0.00157332	0.00157332	0.00157332	0.00157332	0.00157332	0.00157332	0.00157332	0.00157332	0.00157332	0.00157332	0.00157332	0.00157332	0.00157332	0.00157332	0.00157332	0.00157332	0.00157332	0.00157332	0.00157332	0.00157332	0.00157332	0.00157332	0.00157332	0.00157332	0.00157332	0.00157332	0.00157332	0.00157332	0.00157332	0.00157332	0.00157332	0.00157332	0.00157332	0.00157332	0.00157332	0.00157332
0.00146235	0.00146235	0.00146235	0.00146235	0.00146235	0.00146235	0.00146235	0.00146235	0.00146235	0.00146235	0.00146235	0.00146235	0.00146235	0.00146235	0.00146235	0.00146235	0.00146235	0.00146235	0.00146235	0.00146235	0.00146235	0.00146235	0.00146235	0.00146235	0.00146235	0.00146235	0.00146235	0.00146235	0.00146235	0.00146235	0.00146235	0.00146235	0.00146235	0.00146235	0.00146235	0.00146235	0.00146235	0.00146235	0.00146235	0.00146235	0.00146235	0.00146235	0.00146235	0.00146235	0.00146235	0.00146235	0.00146235	0.00146235	0.00146235	0.00146235
0.00135865	0.00135865	0.00135865	0.00135865	0.00135865	0.00135865	0.00135865	0.00135865	0.00135865	0.00135865	0.00135865	0.00135865	0.00135865	0.00135865	0.00135865	0.00135865	0.00135865	0.00135865	0.00135865	0.00135865	0.00135865	0.00135865	0.00135865	0.00135865	0.00135865	0.00135865	0.00135865	0.00135865	0.00135865	0.00135865	0.00135865	0.00135865	0.00135865	0.00135865	0.00135865	0.00135865	0.00135865	0.00135865	0.00135865	0.00135865	0.00135865	0.00135865	0.00135865	0.00135865	0.00135865	0.00135865	0.00135865	0.00135865	0.00135865	0.00135865
0.00126178	0.00126178	0.00126178	0.00126178	0.00126178	0.00126178	0.00126178	0.00126178	0.00126178	0.00126178	0.00126178	0.00126178	0.00126178	0.00126178	0.00126178	0.00126178	0.00126178	0.00126178	0.00126178	0.00126178	0.00126178	0.00126178	0.00126178	0.00126178	0.00126178	0.00126178	0.00126178	0.00126178	0.00126178	0.00126178	0.00126178	0.00126178	0.00126178	0.00126178	0.00126178	0.00126178	0.00126178	0.00126178	0.00126178	0.00126178	0.00126178	0.00126178	0.00126178	0.00126178	0.00126178	0.00126178	0.00126178	0.00126178	0.00126178	0.00126178
0.00117134	0.00117134	0.00117134	0.00117134	0.00117134	0.00117134	0.00117134	0.00117134	0.00117134	0.00117134	0.00117134	0.00117134	0.00117134	0.00117134	0.00117134	0.00117134	0.00117134	0.00117134	0.00117134	0.00117134	0.00117134	0.00117134	0.00117134	0.00117134	0.00117134	0.00117134	0.00117134	0.00117134	0.00117134	0.00117134	0.00117134	0.00117134	0.00117134	0.00117134	0.00117134	0.00117134	0.00117134	0.00117134	0.00117134	0.00117134	0.00117134	0.00117134	0.00117134	0.00117134	0.00117134	0.00117134	0.00117134	0.00117134	0.00117134	0.00117134
0.00108693	0.00108693	0.00108693	0.00108693	0.00108693	0.00108693	0.00108693	0.00108693	0.00108693	0.00108693	0.00108693	0.00108693	0.00108693	0.00108693	0.00108693	0.00108693	0.00108693	0.00108693	0.00108693	0.00108693	0.00108693	0.00108693	0.00108693	0.00108693	0.00108693	0.00108693	0.00108693	0.00108693	0.00108693	0.00108693	0.00108693	0.00108693	0.00108693	0.00108693	0.00108693	0.00108693	0.00108693	0.00108693	0.00108693	0.00108693	0.00108693	0.00108693	0.00108693	0.00108693	0.00108693	0.00108693	0.00108693	0.00108693	0.00108693	0.00108693
0.00100818	0.00100818	0.00100818	0.00100818	0.00100818	0.00100818	0.00100818	0.00100818	0.00100818	0.00100818	0.00100818	0.00100818	0.00100818	0.00100818	0.00100818	0.00100818	0.00100818	0.00100818	0.00100818	0.00100818	0.00100818	0.00100818	0.00100818	0.00100818	0.00100818	0.00100818	0.00100818	0.00100818	0.00100818	0.00100818	0.00100818	0.00100818	0.00100818	0.00100818	0.00100818	0.00100818	0.00100818	0.00100818	0.00100818	0.00100818	0.00100818	0.00100818	0.00100818	0.00100818	0.00100818	0.00100818	0.00100818	0.00100818	0.00100818	0.00100818
0.000934761	0.000934761	0.000934761	0.000934761	0.000934761	0.000934761	0.000934761	0.000934761	0.000934761	0.000934761	0.000934761	0.000934761	0.000934761	0.000934761	0.000934761	0.000934761	0.000934761	0.000934761	0.000934761	0.000934761	0.000934761	0.000934761	0.000934761	0.000934761	0.000934761	0.000934761	0.000934761	0.000934761	0.000934761	0.000934761	0.000934761	0.000934761	0.000934761	0.000934761	0.000934761	0.000934761	0.000934761	0.000934761	0.000934761	0.000934761	0.000934761	0.000934761	0.000934761	0.000934761	0.000934761	0.000934761	0.000934761	0.000934761	0.000934761	0.000934761
0.000866327	0.000866327	0.000866327	0.000866327	0.000866327	0.000866327	0.000866327	0.000866327	0.000866327	0.000866327	0.000866327	0.000866327	0.000866327	0.000866327	0.000866327	0.000866327	0.000866327	0.000866327	0.000866327	0.000866327	0.000866327	0.000866327	0.000866327	0.000866327	0.000866327	0.000866327	0.000866327	0.000866327	0.000866327	0.000866327	0.000866327	0.000866327	0.000866327	0.000866327	0.000866327	0.000866327	0.000866327	0.000866327	0.000866327	0.000866327	0.000866327	0.000866327	0.000866327	0.000866327	0.000866327	0.000866327	0.000866327	0.000866327	0.000866327	0.000866327
0.000802573	0.000802573	0.000802573	0.000802573	0.000802573	0.000802573	0.000802573	0.000802573	0.000802573	0.000802573	0.000802573	0.000802573	0.000802573	0.000802573	0.000802573	0.000802573	0.000802573	0.000802573	0.000802573	0.000802573	0.000802573	0.000802573	0.000802573	0.000802573	0.000802573	0.000802573	0.000802573	0.000802573	0.000802573	0.000802573	0.000802573	0.000802573	0.000802573	0.000802573	0.000802573	0.000802573	0.000802573	0.000802573	0.000802573	0.000802573	0.000802573	0.000802573	0.000802573	0.000802573	0.000802573	0.000802573	0.000802573	0.000802573	0.000802573	0.000802573
0.000743204	0.000743204	0.000743204	0.000743204	0.000743204	0.000743204	0.000743204	0.000743204	0.000743204	0.000743204	0.000743204	0.000743204	0.000743204	0.000743204	0.000743204	0.000743204	0.000743204	0.000743204	0.000743204	0.000743204	0.000743204	0.000743204	0.000743204	0.000743204	0.000743204	0.000743204	0.000743204	0.000743204	0.000743204	0.000743204	0.000743204	0.000743204	0.000743204	0.000743204	0.000743204	0.000743204	0.000743204	0.000743204	0.000743204	0.000743204	0.000743204	0.000743204	0.000743204	0.000743204	0.000743204	0.000743204	0.000743204	0.000743204	0.000743204	0.000743204
0.000687944	0.000687944	0.000687944	0.000687944	0.000687944	0.000687944	0.000687944	0.000687944	0.000687944	0.000687944	0.000687944	0.000687944	0.000687944	0.000687944	0.000687944	0.000687944	0.000687944	0.000687944	0.000687944	0.000687944	0.000687944	0.000687944	0.000687944	0.000687944	0.000687944	0.000687944	0.000687944	0.000687944	0.000687944	0.000687944	0.000687944	0.000687944	0.000687944	0.000687944	0.000687944	0.000687944	0.000687944	0.000687944	0.000687944	0.000687944	0.000687944	0.000687944	0.000687944	0.000687944	0.000687944	0.000687944	0.000687944	0.000687944	0.000687944	0.000687944
0.000636529	0.000636529	0.000636529	0.000636529	0.000636529	0.000636529	0.000636529	0.000636529	0.000636529	0.000636529	0.000636529	0.000636529	0.000636529	0.000636529	0.000636529	0.000636529	0.000636529	0.000636529	0.000636529	0.000636529	0.000636529	0.000636529	0.000636529	0.000636529	0.000636529	0.000636529	0.000636529	0.000636529	0.000636529	0.000636529	0.000636529	0.000636529	0.000636529	0.000636529	0.000636529	0.000636529	0.000636529	0.000636529	0.000636529	0.000636529	0.000636529	0.000636529	0.000636529	0.000636529	0.000636529	0.000636529	0.000636529	0.000636529	0.000636529	0.000636529
0.000588715	0.000588715	0.000588715	0.000588715	0.000588715	0.000588715	0.000588715	0.000588715	0.000588715	0.000588715	0.000588715	0.000588715	0.000588715	0.000588715	0.000588715	0.000588715	0.000588715	0.000588715	0.000588715	0.000588715	0.000588715	0.000588715	0.000588715	0.000588715	0.000588715	0.000588715	0.000588715	0.000588715	0.000588715	0.000588715	0.000588715	0.000588715	0.000588715	0.000588715	0.000588715	0.000588715	0.000588715	0.000588715	0.000588715	0.000588715	0.000588715	0.000588715	0.000588715	0.000588715	0.000588715	0.000588715	0.000588715	0.000588715	0.000588715	0.000588715
0.000544268	0.000544268	0.000544268	0.000544268	0.000544268	0.000544268	0.000544268	0.000544268	0.000544268	0.000544268	0.000544268	0.000544268	0.000544268	0.000544268	0.000544268	0.000544268	0.000544268	0.000544268	0.000544268	0.000544268	0.000544268	0.000544268	0.000544268	0.000544268	0.000544268	0.000544268	0.000544268	0.000544268	0.000544268	0.000544268	0.000544268	0.000544268	0.000544268	0.000544268	0.000544268	0.000544268	0.000544268	0.000544268	0.000544268	0.000544268	0.000544268	0.000544268	0.000544268	0.000544268	0.000544268	0.000544268	0.000544268	0.000544268	0.000544268	0.000544268
0.00050297	0.00050297	0.00050297	0.00050297	0.00050297	0.00050297	0.00050297	0.00050297	0.00050297	0.00050297	0.00050297	0.00050297	0.00050297	0.00050297	0.00050297	0.00050297	0.00050297	0.00050297	0.00050297	0.00050297	0.00050297	0.00050297	0.00050297	0.00050297	0.00050297	0.00050297	0.00050297	0.00050297	0.00050297	0.00050297	0.00050297	0.00050297	0.00050297	0.00050297	0.00050297	0.00050297	0.00050297	0.00050297	0.00050297	0.00050297	0.00050297	0.00050297	0.00050297	0.00050297	0.00050297	0.00050297	0.00050297	0.00050297	0.00050297	0.00050297
0.000464613	0.000464613	0.000464613	0.000464613	0.000464613	0.000464613	0.000464613	0.000464613	0.000464613	0.000464613	0.000464613	0.000464613	0.000464613	0.000464613	0.000464613	0.000464613	0.000464613	0.000464613	0.000464613	0.000464613	0.000464613	0.000464613	0.000464613	0.000464613	0.000464613	0.000464613	0.000464613	0.000464613	0.000464613	0.000464613	0.000464613	0.000464613	0.000464613	0.000464613	0.000464613	0.000464613	0.000464613	0.000464613	0.000464613	0.000464613	0.000464613	0.000464613	0.000464613	0.000464613	0.000464613	0.000464613	0.000464613	0.000464613	0.000464613	0.000464613
0.000429005	0.000429005	0.000429005	0.000429005	0.000429005	0.000429005	0.000429005	0.000429005	0.000429005	0.000429005	0.000429005	0.000429005	0.000429005	0.000429005	0.000429005	0.000429005	0.000429005	0.000429005	0.000429005	0.000429005	0.000429005	0.000429005	0.000429005	0.000429005	0.000429005	0.000429005	0.000429005	0.000429005	0.000429005	0.000429005	0.000429005	0.000429005	0.000429005	0.000429005	0.000429005	0.000429005	0.000429005	0.000429005	0.000429005	0.000429005	0.000429005	0.000429005	0.000429005	0.000429005	0.000429005	0.000429005	0.000429005	0.000429005	0.000429005	0.000429005
0.000395963	0.000395963	0.000395963	0.000395963	0.000395963	0.000395963	0.000395963	0.000395963	0.000395963	0.000395963	0.000395963	0.000395963	0.000395963	0.000395963	0.000395963	0.000395963	0.000395963	0.000395963	0.000395963	0.000395963	0.000395963	0.000395963	0.000395963	0.000395963	0.000395963	0.000395963	0.000395963	0.000395963	0.000395963	0.000395963	0.000395963	0.000395963	0.000395963	0.000395963	0.000395963	0.000395963	0.000395963	0.000395963	0.000395963	0.000395963	0.000395963	0.000395963	0.000395963	0.000395963	0.000395963	0.000395963	0.000395963	0.000395963	0.000395963	0.000395963
0.000365315	0.000365315	0.000365315	0.000365315	0.000365315	0.000365315	0.000365315	0.000365315	0.000365315	0.000365315	0.000365315	0.000365315	0.000365315	0.000365315	0.000365315	0.000365315	0.000365315	0.000365315	0.000365315	0.000365315	0.000365315	0.000365315	0.000365315	0.000365315	0.000365315	0.000365315	0.000365315	0.000365315	0.000365315	0.000365315	0.000365315	0.000365315	0.000365315	0.000365315	0.000365315	0.000365315	0.000365315	0.000365315	0.000365315	0.000365315	0.000365315	0.000365315	0.000365315	0.000365315	0.000365315	0.000365315	0.000365315	0.000365315	0.000365315	0.000365315
0.0003369	0.0003369	0.0003369	0.0003369	0.0003369	0.0003369	0.0003369	0.0003369	0.0003369	0.0003369	0.0003369	0.0003369	0.0003369	0.0003369	0.0003369	0.0003369	0.0003369	0.0003369	0.0003369	0.0003369	0.0003369	0.0003369	0.0003369	0.0003369	0.0003369	0.0003369	0.0003369	0.0003369	0.0003369	0.0003369	0.0003369	0.0003369	0.0003369	0.0003369	0.0003369	0.0003369	0.0003369	0.0003369	0.0003369	0.0003369	0.0003369	0.0003369	0.0003369	0.0003369	0.0003369	0.0003369	0.0003369	0.0003369	0.0003369	0.0003369
0.000310567	0.000310567	0.000310567	0.000310567	0.000310567	0.000310567	0.000310567	0.000310567	0.000310567	0.000310567	0.000310567	0.000310567	0.000310567	0.000310567	0.000310567	0.000310567	0.000310567	0.000310567	0.000310567	0.000310567	0.000310567	0.000310567	0.000310567	0.000310567	0.000310567	0.000310567	0.000310567	0.000310567	0.000310567	0.000310567	0.000310567	0.000310567	0.000310567	0.000310567	0.000310567	0.000310567	0.000310567	0.000310567	0.000310567	0.000310567	0.000310567	0.000310567	0.000310567	0.000310567	0.000310567	0.000310567	0.000310567	0.000310567	0.000310567	0.000310567
0.000286175	0.000286175	0.000286175	0.000286175	0.000286175	0.000286175	0.000286175	0.000286175	0.000286175	0.000286175	0.000286175	0.000286175	0.000286175	0.000286175	0.000286175	0.000286175	0.000286175	0.000286175	0.000286175	0.000286175	0.000286175	0.000286175	0.000286175	0.000286175	0.000286175	0.000286175	0.000286175	0.000286175	0.000286175	0.000286175	0.000286175	0.000286175	0.000286175	0.000286175	0.000286175	0.000286175	0.000286175	0.000286175	0.000286175	0.000286175	0.000286175	0.000286175	0.000286175	0.000286175	0.000286175	0.000286175	0.000286175	0.000286175	0.000286175	0.000286175
0.00026359	0.00026359	0.00026359	0.00026359	0.00026359	0.00026359	0.00026359	0.00026359	0.00026359	0.00026359	0.00026359	0.00026359	0.00026359	0.00026359	0.00026359	0.00026359	0.00026359	0.00026359	0.00026359	0.00026359	0.00026359	0.00026359	0.00026359	0.00026359	0.00026359	0.00026359	0.00026359	0.00026359	0.00026359	0.00026359	0.00026359	0.00026359	0.00026359	0.00026359	0.00026359	0.00026359	0.00026359	0.00026359	0.00026359	0.00026359	0.00026359	0.00026359	0.00026359	0.00026359	0.00026359	0.00026359	0.00026359	0.00026359	0.00026359	0.00026359
0.000242687	0.000242687	0.000242687	0.000242687	0.000242687	0.000242687	0.000242687	0.000242687	0.000242687	0.000242687	0.000242687	0.000242687	0.000242687	0.000242687	0.000242687	0.000242687	0.000242687	0.000242687	0.000242687	0.000242687	0.000242687	0.000242687	0.000242687	0.000242687	0.000242687	0.000242687	0.000242687	0.000242687	0.000242687	0.000242687	0.000242687	0.000242687	0.000242687	0.000242687	0.000242687	0.000242687	0.000242687	0.000242687	0.000242687	0.000242687	0.000242687	0.000242687	0.000242687	0.000242687	0.000242687	0.000242687	0.000242687	0.000242687	0.000242687	0.000242687
0.00022335	0.00022335	0.00022335	0.00022335	0.00022335	0.00022335	0.00022335	0.00022335	0.00022335	0.00022335	0.00022335	0.00022335	0.00022335	0.00022335	0.00022335	0.00022335	0.00022335	0.00022335	0.00022335	0.00022335	0.00022335	0.00022335	0.00022335	0.00022335	0.00022335	0.00022335	0.00022335	0.00022335	0.00022335	0.00022335	0.00022335	0.00022335	0.00022335	0.00022335	0.00022335	0.00022335	0.00022335	0.00022335	0.00022335	0.00022335	0.00022335	0.00022335	0.00022335	0.00022335	0.00022335	0.00022335	0.00022335	0.00022335	0.00022335	0.00022335
0.000205469	0.000205469	0.000205469	0.000205469	0.000205469	0.000205469	0.000205469	0.000205469	0.000205469	0.000205469	0.000205469	0.000205469	0.000205469	0.000205469	0.000205469	0.000205469	0.000205469	0.000205469	0.000205469	0.000205469	0.000205469	0.000205469	0.000205469	0.000205469	0.000205469	0.000205469	0.000205469	0.000205469	0.000205469	0.000205469	0.000205469	0.000205469	0.000205469	0.000205469	0.000205469	0.000205469	0.000205469	0.000205469	0.000205469	0.000205469	0.000205469	0.000205469	0.000205469	0.000205469	0.000205469	0.000205469	0.000205469	0.000205469	0.000205469	0.000205469
0.000188941	0.000188941	0.000188941	0.000188941	0.000188941	0.000188941	0.000188941	0.000188941	0.000188941	0.000188941	0.000188941	0.000188941	0.000188941	0.000188941	0.000188941	0.000188941	0.000188941	0.000188941	0.000188941	0.000188941	0.000188941	0.000188941	0.000188941	0.000188941	0.000188941	0.000188941	0.000188941	0.000188941	0.000188941	0.000188941	0.000188941	0.000188941	0.000188941	0.000188941	0.000188941	0.000188941	0.000188941	0.000188941	0.000188941	0.000188941	0.000188941	0.000188941	0.000188941	0.000188941	0.000188941	0.000188941	0.000188941	0.000188941	0.000188941	0.000188941
0.000173672	0.000173672	0.000173672	0.000173672	0.000173672	0.000173672	0.000173672	0.000173672	0.000173672	0.000173672	0.000173672	0.000173672	0.000173672	0.000173672	0.000173672	0.000173672	0.000173672	0.000173672	0.000173672	0.000173672	0.000173672	0.000173672	0.000173672	0.000173672	0.000173672	0.000173672	0.000173672	0.000173672	0.000173672	0.000173672	0.000173672	0.000173672	0.000173672	0.000173672	0.000173672	0.000173672	0.000173672	0.000173672	0.000173672	0.000173672	0.000173672	0.000173672	0.000173672	0.000173672	0.000173672	0.000173672	0.000173672	0.000173672	0.000173672	0.000173672
0.00015957	0.00015957	0.00015957	0.00015957	0.00015957	0.00015957	0.00015957	0.00015957	0.00015957	0.00015957	0.00015957	0.00015957	0.00015957	0.00015957	0.00015957	0.00015957	0.00015957	0.00015957	0.00015957	0.00015957	0.00015957	0.00015957	0.00015957	0.00015957	0.00015957	0.00015957	0.00015957	0.00015957	0.00015957	0.00015957	0.00015957	0.00015957	0.00015957	0.00015957	0.00015957	0.00015957	0.00015957	0.00015957	0.00015957	0.00015957	0.00015957	0.00015957	0.00015957	0.00015957	0.00015957	0.00015957	0.00015957	0.00015957	0.00015957	0.00015957
0.000146554	0.000146554	0.000146554	0.000146554	0.000146554	0.000146554	0.000146554	0.000146554	0.000146554	0.000146554	0.000146554	0.000146554	0.000146554	0.000146554	0.000146554	0.000146554	0.000146554	0.000146554	0.000146554	0.000146554	0.000146554	0.000146554	0.000146554	0.000146554	0.000146554	0.000146554	0.000146554	0.000146554	0.000146554	0.000146554	0.000146554	0.000146554	0.000146554	0.000146554	0.000146554	0.000146554	0.000146554	0.000146554	0.000146554	0.000146554	0.000146554	0.000146554	0.000146554	0.000146554	0.000146554	0.000146554	0.000146554	0.000146554	0.000146554	0.000146554
0.000134543	0.000134543	0.000134543	0.000134543	0.000134543	0.000134543	0.000134543	0.000134543	0.000134543	0.000134543	0.000134543	0.000134543	0.000134543	0.000134543	0.000134543	0.000134543	0.000134543	0.000134543	0.000134543	0.000134543	0.000134543	0.000134543	0.000134543	0.000134543	0.000134543	0.000134543	0.000134543	0.000134543	0.000134543	0.000134543	0.000134543	0.000134543	0.000134543	0.000134543	0.000134543	0.000134543	0.000134543	0.000134543	0.000134543	0.000134543	0.000134543	0.000134543	0.000134543	0.000134543	0.000134543	0.000134543	0.000134543	0.000134543	0.000134543	0.000134543
0.000123466	0.000123466	0.000123466	0.000123466	0.000123466	0.000123466	0.000123466	0.000123466	0.000123466	0.000123466	0.000123466	0.000123466	0.000123466	0.000123466	0.000123466	0.000123466	0.000123466	0.000123466	0.000123466	0.000123466	0.000123466	0.000123466	0.000123466	0.000123466	0.000123466	0.000123466	0.000123466	0.000123466	0.000123466	0.000123466	0.000123466	0.000123466	0.000123466	0.000123466	0.000123466	0.000123466	0.000123466	0.000123466	0.000123466	0.000123466	0.000123466	0.000123466	0.000123466	0.000123466	0.000123466	0.000123466	0.000123466	0.000123466	0.000123466	0.000123466
0.000113254	0.000113254	0.000113254	0.000113254	0.000113254	0.000113254	0.000113254	0.000113254	0.000113254	0.000113254	0.000113254	0.000113254	0.000113254	0.000113254	0.000113254	0.000113254	0.000113254	0.000113254	0.000113254	0.000113254	0.000113254	0.000113254	0.000113254	0.000113254	0.000113254	0.000113254	0.000113254	0.000113254	0.000113254	0.000113254	0.000113254	0.000113254	0.000113254	0.000113254	0.000113254	0.000113254	0.000113254	0.000113254	0.000113254	0.000113254	0.000113254	0.000113254	0.000113254	0.000113254	0.000113254	0.000113254	0.000113254	0.000113254	0.000113254	0.000113254
0.000103844	0.000103844	0.000103844	0.000103844	0.000103844	0.000103844	0.000103844	0.000103844	0.000103844	0.000103844	0.000103844	0.000103844	0.000103844	0.000103844	0.000103844	0.000103844	0.000103844	0.000103844	0.000103844	0.000103844	0.000103844	0.000103844	0.000103844	0.000103844	0.000103844	0.000103844	0.000103844	0.000103844	0.000103844	0.000103844	0.000103844	0.000103844	0.000103844	0.000103844	0.000103844	0.000103844	0.000103844	0.000103844	0.000103844	0.000103844	0.000103844	0.000103844	0.000103844	0.000103844	0.000103844	0.000103844	0.000103844	0.000103844	0.000103844	0.000103844
9.51772e-05	9.51772e-05	9.51772e-05	9.51772e-05	9.51772e-05	9.51772e-05	9.51772e-05	9.51772e-05	9.51772e-05	9.51772e-05	9.51772e-05	9.51772e-05	9.51772e-05	9.51772e-05	9.51772e-05	9.51772e-05	9.51772e-05	9.51772e-05	9.51772e-05	9.51772e-05	9.51772e-05	9.51772e-05	9.51772e-05	9.51772e-05	9.51772e-05	9.51772e-05	9.51772e-05	9.51772e-05	9.51772e-05	9.51772e-05	9.51772e-05	9.51772e-05	9.51772e-05	9.51772e-05	9.51772e-05	9.51772e-05	9.51772e-05	9.51772e-05	9.51772e-05	9.51772e-05	9.51772e-05	9.51772e-05	9.51772e-05	9.51772e-05	9.51772e-05	9.51772e-05	9.51772e-05	9.51772e-05	9.51772e-05	9.51772e-05
8.71973e-05	8.71973e-05	8.71973e-05	8.71973e-05	8.71973e-05	8.71973e-05	8.71973e-05	8.71973e-05	8.71973e-05	8.71973e-05	8.71973e-05	8.71973e-05	8.71973e-05	8.71973e-05	8.71973e-05	8.71973e-05	8.71973e-05	8.71973e-05	8.71973e-05	8.71973e-05	8.71973e-05	8.71973e-05	8.71973e-05	8.71973e-05	8.71973e-05	8.71973e-05	8.71973e-05	8.71973e-05	8.71973e-05	8.71973e-05	8.71973e-05	8.71973e-05	8.71973e-05	8.71973e-05	8.71973e-05	8.71973e-05	8.71973e-05	8.71973e-05	8.71973e-05	8.71973e-05	8.71973e-05	8.71973e-05	8.71973e-05	8.71973e-05	8.71973e-05	8.71973e-05	8.71973e-05	8.71973e-05	8.71973e-05	8.71973e-05
7.98536e-05	7.98536e-05	7.98536e-05	7.98536e-05	7.98536e-05	7.98536e-05	7.98536e-05	7.98536e-05	7.98536e-05	7.98536e-05	7.98536e-05	7.98536e-05	7.98536e-05	7.98536e-05	7.98536e-05	7.98536e-05	7.98536e-05	7.98536e-05	7.98536e-05	7.98536e-05	7.98536e-05	7.98536e-05	7.98536e-05	7.98536e-05	7.98536e-05	7.98536e-05	7.98536e-05	7.98536e-05	7.98536e-05	7.98536e-05	7.98536e-05	7.98536e-05	7.98536e-05	7.98536e-05	7.98536e-05	7.98536e-05	7.98536e-05	7.98536e-05	7.98536e-05	7.98536e-05	7.98536e-05	7.98536e-05	7.98536e-05	7.98536e-05	7.98536e-05	7.98536e-05	7.98536e-05	7.98536e-05	7.98536e-05	7.98536e-05
7.30982e-05	7.30982e-05	7.30982e-05	7.30982e-05	7.30982e-05	7.30982e-05	7.30982e-05	7.30982e-05	7.30982e-05	7.30982e-05	7.30982e-05	7.30982e-05	7.30982e-05	7.30982e-05	7.30982e-05	7.30982e-05	7.30982e-05	7.30982e-05	7.30982e-05	7.30982e-05	7.30982e-05	7.30982e-05	7.30982e-05	7.30982e-05	7.30982e-05	7.30982e-05	7.30982e-05	7.30982e-05	7.30982e-05	7.30982e-05	7.30982e-05	7.30982e-05	7.30982e-05	7.30982e-05	7.30982e-05	7.30982e-05	7.30982e-05	7.30982e-05	7.30982e-05	7.30982e-05	7.30982e-05	7.30982e-05	7.30982e-05	7.30982e-05	7.30982e-05	7.30982e-05	7.30982e-05	7.30982e-05	7.30982e-05	7.30982e-05
6.68868e-05	6.68868e-05	6.68868e-05	6.68868e-05	6.68868e-05	6.68868e-05	6.68868e-05	6.68868e-05	6.68868e-05	6.68868e-05	6.68868e-05	6.68868e-05	6.68868e-05	6.68868e-05	6.68868e-05	6.68868e-05	6.68868e-05	6.68868e-05	6.68868e-05	6.68868e-05	6.68868e-05	6.68868e-05	6.68868e-05	6.68868e-05	6.68868e-05	6.68868e-05	6.68868e-05	6.68868e-05	6.68868e-05	6.68868e-05	6.68868e-05	6.68868e-05	6.68868e-05	6.68868e-05	6.68868e-05	6.68868e-05	6.68868e-05	6.68868e-05	6.68868e-05	6.68868e-05	6.68868e-05	6.68868e-05	6.68868e-05	6.68868e-05	6.68868e-05	6.68868e-05	6.68868e-05	6.68868e-05	6.68868e-05	6.68868e-05
6.11779e-05	6.11779e-05	6.11779e-05	6.11779e-05	6.11779e-05	6.11779e-05	6.11779e-05	6.11779e-05	6.11779e-05	6.11779e-05	6.11779e-05	6.11779e-05	6.11779e-05	6.11779e-05	6.11779e-05	6.11779e-05	6.11779e-05	6.11779e-05	6.11779e-05	6.11779e-05	6.11779e-05	6.11779e-05	6.11779e-05	6.11779e-05	6.11779e-05	6.11779e-05	6.11779e-05	6.11779e-05	6.11779e-05	6.11779e-05	6.11779e-05	6.11779e-05	6.11779e-05	6.11779e-05	6.11779e-05	6.11779e-05	6.11779e-05	6.11779e-05	6.11779e-05	6.11779e-05	6.11779e-05	6.11779e-05	6.11779e-05	6.11779e-05	6.11779e-05	6.11779e-05	6.11779e-05	6.11779e-05	6.11779e-05	6.11779e-05
5.59333e-05	5.59333e-05	5.59333e-05	5.59333e-05	5.59333e-05	5.59333e-05	5.59333e-05	5.59333e-05	5.59333e-05	5.59333e-05	5.59333e-05	5.59333e-05	5.59333e-05	5.59333e-05	5.59333e-05	5.59333e-05	5.59333e-05	5.59333e-05	5.59333e-05	5.59333e-05	5.59333e-05	5.59333e-05	5.59333e-05	5.59333e-05	5.59333e-05	5.59333e-05	5.59333e-05	5.59333e-05	5.59333e-05	5.59333e-05	5.59333e-05	5.59333e-05	5.59333e-05	5.59333e-05	5.59333e-05	5.59333e-05	5.59333e-05	5.59333e-05	5.59333e-05	5.59333e-05	5.59333e-05	5.59333e-05	5.59333e-05	5.59333e-05	5.59333e-05	5.59333e-05	5.59333e-05	5.59333e-05	5.59333e-05	5.59333e-05
5.11172e-05	5.11172e-05	5.11172e-05	5.11172e-05	5.11172e-05	5.11172e-05	5.11172e-05	5.11172e-05	5.11172e-05	5.11172e-05	5.11172e-05	5.11172e-05	5.11172e-05	5.11172e-05	5.11172e-05	5.11172e-05	5.11172e-05	5.11172e-05	5.11172e-05	5.11172e-05	5.11172e-05	5.11172e-05	5.11172e-05	5.11172e-05	5.11172e-05	5.11172e-05	5.11172e-05	5.11172e-05	5.11172e-05	5.11172e-05	5.11172e-05	5.11172e-05	5.11172e-05	5.11172e-05	5.11172e-05	5.11172e-05	5.11172e-05	5.11172e-05	5.11172e-05	5.11172e-05	5.11172e-05	5.11172e-05	5.11172e-05	5.11172e-05	5.11172e-05	5.11172e-05	5.11172e-05	5.11172e-05	5.11172e-05	5.11172e-05
4.66965e-05	4.66965e-05	4.66965e-05	4.66965e-05	4.66965e-05	4.66965e-05	4.66965e-05	4.66965e-05	4.66965e-05	4.66965e-05	4.66965e-05	4.66965e-05	4.66965e-05	4.66965e-05	4.66965e-05	4.66965e-05	4.66965e-05	4.66965e-05	4.66965e-05	4.66965e-05	4.66965e-05	4.66965e-05	4.66965e-05	4.66965e-05	4.66965e-05	4.66965e-05	4.66965e-05	4.66965e-05	4.66965e-05	4.66965e-05	4.66965e-05	4.66965e-05	4.66965e-05	4.66965e-05	4.66965e-05	4.66965e-05	4.66965e-05	4.66965e-05	4.66965e-05	4.66965e-05	4.66965e-05	4.66965e-05	4.66965e-05	4.66965e-05	4.66965e-05	4.66965e-05	4.66965e-05	4.66965e-05	4.66965e-05	4.66965e-05
4.26406e-05	4.26406e-05	4.26406e-05	4.26406e-05	4.26406e-05	4.26406e-05	4.26406e-05	4.26406e-05	4.26406e-05	4.26406e-05	4.26406e-05	4.26406e-05	4.26406e-05	4.26406e-05	4.26406e-05	4.26406e-05	4.26406e-05	4.26406e-05	4.26406e-05	4.26406e-05	4.26406e-05	4.26406e-05	4.26406e-05	4.26406e-05	4.26406e-05	4.26406e-05	4.26406e-05	4.26406e-05	4.26406e-05	4.26406e-05	4.26406e-05	4.26406e-05	4.26406e-05	4.26406e-05	4.26406e-05	4.26406e-05	4.26406e-05	4.26406e-05	4.26406e-05	4.26406e-05	4.26406e-05	4.26406e-05	4.26406e-05	4.26406e-05	4.26406e-05	4.26406e-05	4.26406e-05	4.26406e-05	4.26406e-05	4.26406e-05
3.89209e-05	3.89209e-05	3.89209e-05	3.89209e-05	3.89209e-05	3.89209e-05	3.89209e-05	3.89209e-05	3.89209e-05	3.89209e-05	3.89209e-05	3.89209e-05	3.89209e-05	3.89209e-05	3.89209e-05	3.89209e-05	3.89209e-05	3.89209e-05	3.89209e-05	3.89209e-05	3.89209e-05	3.89209e-05	3.89209e-05	3.89209e-05	3.89209e-05	3.89209e-05	3.89209e-05	3.89209e-05	3.89209e-05	3.89209e-05	3.89209e-05	3.89209e-05	3.89209e-05	3.89209e-05	3.89209e-05	3.89209e-05	3.89209e-05	3.89209e-05	3.89209e-05	3.89209e-05	3.89209e-05	3.89209e-05	3.89209e-05	3.89209e-05	3.89209e-05	3.89209e-05	3.89209e-05	3.89209e-05	3.89209e-05	3.89209e-05
3.5511e-05	3.5511e-05	3.5511e-05	3.5511e-05	3.5511e-05	3.5511e-05	3.5511e-05	3.5511e-05	3.5511e-05	3.5511e-05	3.5511e-05	3.5511e-05	3.5511e-05	3.5511e-05	3.5511e-05	3.5511e-05	3.5511e-05	3.5511e-05	3.5511e-05	3.5511e-05	3.5511e-05	3.5511e-05	3.5511e-05	3.5511e-05	3.5511e-05	3.5511e-05	3.5511e-05	3.5511e-05	3.5511e-05	3.5511e-05	3.5511e-05	3.5511e-05	3.5511e-05	3.5511e-05	3.5511e-05	3.5511e-05	3.5511e-05	3.5511e-05	3.5511e-05	3.5511e-05	3.5511e-05	3.5511e-05	3.5511e-05	3.5511e-05	3.5511e-05	3.5511e-05	3.5511e-05	3.5511e-05	3.5511e-05	3.5511e-05
3.23866e-05	3.23866e-05	3.23866e-05	3.23866e-05	3.23866e-05	3.23866e-05	3.23866e-05	3.23866e-05	3.23866e-05	3.23866e-05	3.23866e-05	3.23866e-05	3.23866e-05	3.23866e-05	3.23866e-05	3.23866e-05	3.23866e-05	3.23866e-05	3.23866e-05	3.23866e-05	3.23866e-05	3.23866e-05	3.23866e-05	3.23866e-05	3.23866e-05	3.23866e-05	3.23866e-05	3.23866e-05	3.23866e-05	3.23866e-05	3.23866e-05	3.23866e-05	3.23866e-05	3.23866e-05	3.23866e-05	3.23866e-05	3.23866e-05	3.23866e-05	3.23866e-05	3.23866e-05	3.23866e-05	3.23866e-05	3.23866e-05	3.23866e-05	3.23866e-05	3.23866e-05	3.23866e-05	3.23866e-05	3.23866e-05	3.23866e-05
2.95248e-05	2.95248e-05	2.95248e-05	2.95248e-05	2.95248e-05	2.95248e-05	2.95248e-05	2.95248e-05	2.95248e-05	2.95248e-05	2.95248e-05	2.95248e-05	2.95248e-05	2.95248e-05	2.95248e-05	2.95248e-05	2.95248e-05	2.95248e-05	2.95248e-05	2.95248e-05	2.95248e-05	2.95248e-05	2.95248e-05	2.95248e-05	2.95248e-05	2.95248e-05	2.95248e-05	2.95248e-05	2.95248e-05	2.95248e-05	2.95248e-05	2.95248e-05	2.95248e-05	2.95248e-05	2.95248e-05	2.95248e-05	2.95248e-05	2.95248e-05	2.95248e-05	2.95248e-05	2.95248e-05	2.95248e-05	2.95248e-05	2.95248e-05	2.95248e-05	2.95248e-05	2.95248e-05	2.95248e-05	2.95248e-05	2.95248e-05
2.69049e-05	2.69049e-05	2.69049e-05	2.69049e-05	2.69049e-05	2.69049e-05	2.69049e-05	2.69049e-05	2.69049e-05	2.69049e-05	2.69049e-05	2.69049e-05	2.69049e-05	2.69049e-05	2.69049e-05	2.69049e-05	2.69049e-05	2.69049e-05	2.69049e-05	2.69049e-05	2.69049e-05	2.69049e-05	2.69049e-05	2.69049e-05	2.69049e-05	2.69049e-05	2.69049e-05	2.69049e-05	2.69049e-05	2.69049e-05	2.69049e-05	2.69049e-05	2.69049e-05	2.69049e-05	2.69049e-05	2.69049e-05	2.69049e-05	2.69049e-05	2.69049e-05	2.69049e-05	2.69049e-05	2.69049e-05	2.69049e-05	2.69049e-05	2.69049e-05	2.69049e-05	2.69049e-05	2.69049e-05	2.69049e-05	2.69049e-05
2.45073e-05	2.45073e-05	2.45073e-05	2.45073e-05	2.45073e-05	2.45073e-05	2.45073e-05	2.45073e-05	2.45073e-05	2.45073e-05	2.45073e-05	2.45073e-05	2.45073e-05	2.45073e-05	2.45073e-05	2.45073e-05	2.45073e-05	2.45073e-05	2.45073e-05	2.45073e-05	2.45073e-05	2.45073e-05	2.45073e-05	2.45073e-05	2.45073e-05	2.45073e-05	2.45073e-05	2.45073e-05	2.45073e-05	2.45073e-05	2.45073e-05	2.45073e-05	2.45073e-05	2.45073e-05	2.45073e-05	2.45073e-05	2.45073e-05	2.45073e-05	2.45073e-05	2.45073e-05	2.45073e-05	2.45073e-05	2.45073e-05	2.45073e-05	2.45073e-05	2.45073e-05	2.45073e-05	2.45073e-05	2.45073e-05	2.45073e-05
2.23142e-05	2.23142e-05	2.23142e-05	2.23142e-05	2.23142e-05	2.23142e-05	2.23142e-05	2.23142e-05	2.23142e-05	2.23142e-05	2.23142e-05	2.23142e-05	2.23142e-05	2.23142e-05	2.23142e-05	2.23142e-05	2.23142e-05	2.23142e-05	2.23142e-05	2.23142e-05	2.23142e-05	2.23142e-05	2.23142e-05	2.23142e-05	2.23142e-05	2.23142e-05	2.23142e-05	2.23142e-05	2.23142e-05	2.23142e-05	2.23142e-05	2.23142e-05	2.23142e-05	2.23142e-05	2.23142e-05	2.23142e-05	2.23142e-05	2.23142e-05	2.23142e-05	2.23142e-05	2.23142e-05	2.23142e-05	2.23142e-05	2.23142e-05	2.23142e-05	2.23142e-05	2.23142e-05	2.23142e-05	2.23142e-05	2.23142e-05
2.0309e-05	2.0309e-05	2.0309e-05	2.0309e-05	2.0309e-05	2.0309e-05	2.0309e-05	2.0309e-05	2.0309e-05	2.0309e-05	2.0309e-05	2.0309e-05	2.0309e-05	2.0309e-05	2.0309e-05	2.0309e-05	2.0309e-05	2.0309e-05	2.0309e-05	2.0309e-05	2.0309e-05	2.0309e-05	2.0309e-05	2.0309e-05	2.0309e-05	2.0309e-05	2.0309e-05	2.0309e-05	2.0309e-05	2.0309e-05	2.0309e-05	2.0309e-05	2.0309e-05	2.0309e-05	2.0309e-05	2.0309e-05	2.0309e-05	2.0309e-05	2.0309e-05	2.0309e-05	2.0309e-05	2.0309e-05	2.0309e-05	2.0309e-05	2.0309e-05	2.0309e-05	2.0309e-05	2.0309e-05	2.0309e-05	2.0309e-05
1.84764e-05	1.84764e-05	1.84764e-05	1.84764e-05	1.84764e-05	1.84764e-05	1.84764e-05	1.84764e-05	1.84764e-05	1.84764e-05	1.84764e-05	1.84764e-05	1.84764e-05	1.84764e-05	1.84764e-05	1.84764e-05	1.84764e-05	1.84764e-05	1.84764e-05	1.84764e-05	1.84764e-05	1.84764e-05	1.84764e-05	1.84764e-05	1.84764e-05	1.84764e-05	1.84764e-05	1.84764e-05	1.84764e-05	1.84764e-05	1.84764e-05	1.84764e-05	1.84764e-05	1.84764e-05	1.84764e-05	1.84764e-05	1.84764e-05	1.84764e-05	1.84764e-05	1.84764e-05	1.84764e-05	1.84764e-05	1.84764e-05	1.84764e-05	1.84764e-05	1.84764e-05	1.84764e-05	1.84764e-05	1.84764e-05	1.84764e-05
1.68022e-05	1.68022e-05	1.68022e-05	1.68022e-05	1.68022e-05	1.68022e-05	1.68022e-05	1.68022e-05	1.68022e-05	1.68022e-05	1.68022e-05	1.68022e-05	1.68022e-05	1.68022e-05	1.68022e-05	1.68022e-05	1.68022e-05	1.68022e-05	1.68022e-05	1.68022e-05	1.68022e-05	1.68022e-05	1.68022e-05	1.68022e-05	1.68022e-05	1.68022e-05	1.68022e-05	1.68022e-05	1.68022e-05	1.68022e-05	1.68022e-05	1.68022e-05	1.68022e-05	1.68022e-05	1.68022e-05	1.68022e-05	1.68022e-05	1.68022e-05	1.68022e-05	1.68022e-05	1.68022e-05	1.68022e-05	1.68022e-05	1.68022e-05	1.68022e-05	1.68022e-05	1.68022e-05	1.68022e-05	1.68022e-05	1.68022e-05
1.52734e-05	1.52734e-05	1.52734e-05	1.52734e-05	1.52734e-05	1.52734e-05	1.52734e-05	1.52734e-05	1.52734e-05	1.52734e-05	1.52734e-05	1.52734e-05	1.52734e-05	1.52734e-05	1.52734e-05	1.52734e-05	1.52734e-05	1.52734e-05	1.52734e-05	1.52734e-05	1.52734e-05	1.52734e-05	1.52734e-05	1.52734e-05	1.52734e-05	1.52734e-05	1.52734e-05	1.52734e-05	1.52734e-05	1.52734e-05	1.52734e-05	1.52734e-05	1.52734e-05	1.52734e-05	1.52734e-05	1.52734e-05	1.52734e-05	1.52734e-05	1.52734e-05	1.52734e-05	1.52734e-05	1.52734e-05	1.52734e-05	1.52734e-05	1.52734e-05	1.52734e-05	1.52734e-05	1.52734e-05	1.52734e-05	1.52734e-05
1.3878e-05	1.3878e-05	1.3878e-05	1.3878e-05	1.3878e-05	1.3878e-05	1.3878e-05	1.3878e-05	1.3878e-05	1.3878e-05	1.3878e-05	1.3878e-05	1.3878e-05	1.3878e-05	1.3878e-05	1.3878e-05	1.3878e-05	1.3878e-05	1.3878e-05	1.3878e-05	1.3878e-05	1.3878e-05	1.3878e-05	1.3878e-05	1.3878e-05	1.3878e-05	1.3878e-05	1.3878e-05	1.3878e-05	1.3878e-05	1.3878e-05	1.3878e-05	1.3878e-05	1.3878e-05	1.3878e-05	1.3878e-05	1.3878e-05	1.3878e-05	1.3878e-05	1.3878e-05	1.3878e-05	1.3878e-05	1.3878e-05	1.3878e-05	1.3878e-05	1.3878e-05	1.3878e-05	1.3878e-05	1.3878e-05	1.3878e-05
1.26049e-05	1.26049e-05	1.26049e-05	1.26049e-05	1.26049e-05	1.26049e-05	1.26049e-05	1.26049e-05	1.26049e-05	1.26049e-05	1.26049e-05	1.26049e-05	1.26049e-05	1.26049e-05	1.26049e-05	1.26049e-05	1.26049e-05	1.26049e-05	1.26049e-05	1.26049e-05	1.26049e-05	1.26049e-05	1.26049e-05	1.26049e-05	1.26049e-05	1.26049e-05	1.26049e-05	1.26049e-05	1.26049e-05	1.26049e-05	1.26049e-05	1.26049e-05	1.26049e-05	1.26049e-05	1.26049e-05	1.26049e-05	1.26049e-05	1.26049e-05	1.26049e-05	1.26049e-05	1.26049e-05	1.26049e-05	1.26049e-05	1.26049e-05	1.26049e-05	1.26049e-05	1.26049e-05	1.26049e-05	1.26049e-05	1.26049e-05
1.14438e-05	1.14438e-05	1.14438e-05	1.14438e-05	1.14438e-05	1.14438e-05	1.14438e-05	1.14438e-05	1.14438e-05	1.14438e-05	1.14438e-05	1.14438e-05	1.14438e-05	1.14438e-05	1.14438e-05	1.14438e-05	1.14438e-05	1.14438e-05	1.14438e-05	1.14438e-05	1.14438e-05	1.14438e-05	1.14438e-05	1.14438e-05	1.14438e-05	1.14438e-05	1.14438e-05	1.14438e-05	1.14438e-05	1.14438e-05	1.14438e-05	1.14438e-05	1.14438e-05	1.14438e-05	1.14438e-05	1.14438e-05	1.14438e-05	1.14438e-05	1.14438e-05	1.14438e-05	1.14438e-05	1.14438e-05	1.14438e-05	1.14438e-05	1.14438e-05	1.14438e-05	1.14438e-05	1.14438e-05	1.14438e-05	1.14438e-05
1.03854e-05	1.03854e-05	1.03854e-05	1.03854e-05	1.03854e-05	1.03854e-05	1.03854e-05	1.03854e-05	1.03854e-05	1.03854e-05	1.03854e-05	1.03854e-05	1.03854e-05	1.03854e-05	1.03854e-05	1.03854e-05	1.03854e-05	1.03854e-05	1.03854e-05	1.03854e-05	1.03854e-05	1.03854e-05	1.03854e-05	1.03854e-05	1.03854e-05	1.03854e-05	1.03854e-05	1.03854e-05	1.03854e-05	1.03854e-05	1.03854e-05	1.03854e-05	1.03854e-05	1.03854e-05	1.03854e-05	1.03854e-05	1.03854e-05	1.03854e-05	1.03854e-05	1.03854e-05	1.03854e-05	1.03854e-05	1.03854e-05	1.03854e-05	1.03854e-05	1.03854e-05	1.03854e-05	1.03854e-05	1.03854e-05	1.03854e-05
9.42107e-06	9.42107e-06	9.42107e-06	9.42107e-06	9.42107e-06	9.42107e-06	9.42107e-06	9.42107e-06	9.42107e-06	9.42107e-06	9.42107e-06	9.42107e-06	9.42107e-06	9.42107e-06	9.42107e-06	9.42107e-06	9.42107e-06	9.42107e-06	9.42107e-06	9.42107e-06	9.42107e-06	9.42107e-06	9.42107e-06	9.42107e-06	9.42107e-06	9.42107e-06	9.42107e-06	9.42107e-06	9.42107e-06	9.42107e-06	9.42107e-06	9.42107e-06	9.42107e-06	9.42107e-06	9.42107e-06	9.42107e-06	9.42107e-06	9.42107e-06	9.42107e-06	9.42107e-06	9.42107e-06	9.42107e-06	9.42107e-06	9.42107e-06	9.42107e-06	9.42107e-06	9.42107e-06	9.42107e-06	9.42107e-06	9.42107e-06
8.54272e-06	8.54272e-06	8.54272e-06	8.54272e-06	8.54272e-06	8.54272e-06	8.54272e-06	8.54272e-06	8.54272e-06	8.54272e-06	8.54272e-06	8.54272e-06	8.54272e-06	8.54272e-06	8.54272e-06	8.54272e-06	8.54272e-06	8.54272e-06	8.54272e-06	8.54272e-06	8.54272e-06	8.54272e-06	8.54272e-06	8.54272e-06	8.54272e-06	8.54272e-06	8.54272e-06	8.54272e-06	8.54272e-06	8.54272e-06	8.54272e-06	8.54272e-06	8.54272e-06	8.54272e-06	8.54272e-06	8.54272e-06	8.54272e-06	8.54272e-06	8.54272e-06	8.54272e-06	8.54272e-06	8.54272e-06	8.54272e-06	8.54272e-06	8.54272e-06	8.54272e-06	8.54272e-06	8.54272e-06	8.54272e-06	8.54272e-06
7.74307e-06	7.74307e-06	7.74307e-06	7.74307e-06	7.74307e-06	7.74307e-06	7.74307e-06	7.74307e-06	7.74307e-06	7.74307e-06	7.74307e-06	7.74307e-06	7.74307e-06	7.74307e-06	7.74307e-06	7.74307e-06	7.74307e-06	7.74307e-06	7.74307e-06	7.74307e-06	7.74307e-06	7.74307e-06	7.74307e-06	7.74307e-06	7.74307e-06	7.74307e-06	7.74307e-06	7.74307e-06	7.74307e-06	7.74307e-06	7.74307e-06	7.74307e-06	7.74307e-06	7.74307e-06	7.74307e-06	7.74307e-06	7.74307e-06	7.74307e-06	7.74307e-06	7.74307e-06	7.74307e-06	7.74307e-06	7.74307e-06	7.74307e-06	7.74307e-06	7.74307e-06	7.74307e-06	7.74307e-06	7.74307e-06	7.74307e-06
7.01538e-06	7.01538e-06	7.01538e-06	7.01538e-06	7.01538e-06	7.01538e-06	7.01538e-06	7.01538e-06	7.01538e-06	7.01538e-06	7.01538e-06	7.01538e-06	7.01538e-06	7.01538e-06	7.01538e-06	7.01538e-06	7.01538e-06	7.01538e-06	7.01538e-06	7.01538e-06	7.01538e-06	7.01538e-06	7.01538e-06	7.01538e-06	7.01538e-06	7.01538e-06	7.01538e-06	7.01538e-06	7.01538e-06	7.01538e-06	7.01538e-06	7.01538e-06	7.01538e-06	7.01538e-06	7.01538e-06	7.01538e-06	7.01538e-06	7.01538e-06	7.01538e-06	7.01538e-06	7.01538e-06	7.01538e-06	7.01538e-06	7.01538e-06	7.01538e-06	7.01538e-06	7.01538e-06	7.01538e-06	7.01538e-06	7.01538e-06
6.35346e-06	6.35346e-06	6.35346e-06	6.35346e-06	6.35346e-06	6.35346e-06	6.35346e-06	6.35346e-06	6.35346e-06	6.35346e-06	6.35346e-06	6.35346e-06	6.35346e-06	6.35346e-06	6.35346e-06	6.35346e-06	6.35346e-06	6.35346e-06	6.35346e-06	6.35346e-06	6.35346e-06	6.35346e-06	6.35346e-06	6.35346e-06	6.35346e-06	6.35346e-06	6.35346e-06	6.35346e-06	6.35346e-06	6.35346e-06	6.35346e-06	6.35346e-06	6.35346e-06	6.35346e-06	6.35346e-06	6.35346e-06	6.35346e-06	6.35346e-06	6.35346e-06	6.35346e-06	6.35346e-06	6.35346e-06	6.35346e-06	6.35346e-06	6.35346e-06	6.35346e-06	6.35346e-06	6.35346e-06	6.35346e-06	6.35346e-06
5.75163e-06	5.75163e-06	5.75163e-06	5.75163e-06	5.75163e-06	5.75163e-06	5.75163e-06	5.75163e-06	5.75163e-06	5.75163e-06	5.75163e-06	5.75163e-06	5.75163e-06	5.75163e-06	5.75163e-06	5.75163e-06	5.75163e-06	5.75163e-06	5.75163e-06	5.75163e-06	5.75163e-06	5.75163e-06	5.75163e-06	5.75163e-06	5.75163e-06	5.75163e-06	5.75163e-06	5.75163e-06	5.75163e-06	5.75163e-06	5.75163e-06	5.75163e-06	5.75163e-06	5.75163e-06	5.75163e-06	5.75163e-06	5.75163e-06	5.75163e-06	5.75163e-06	5.75163e-06	5.75163e-06	5.75163e-06	5.75163e-06	5.75163e-06	5.75163e-06	5.75163e-06	5.75163e-06	5.75163e-06	5.75163e-06	5.75163e-06
5.20466e-06	5.20466e-06	5.20466e-06	5.20466e-06	5.20466e-06	5.20466e-06	5.20466e-06	5.20466e-06	5.20466e-06	5.20466e-06	5.20466e-06	5.20466e-06	5.20466e-06	5.20466e-06	5.20466e-06	5.20466e-06	5.20466e-06	5.20466e-06	5.20466e-06	5.20466e-06	5.20466e-06	5.20466e-06	5.20466e-06	5.20466e-06	5.20466e-06	5.20466e-06	5.20466e-06	5.20466e-06	5.20466e-06	5.20466e-06	5.20466e-06	5.20466e-06	5.20466e-06	5.20466e-06	5.20466e-06	5.20466e-06	5.20466e-06	5.20466e-06	5.20466e-06	5.20466e-06	5.20466e-06	5.20466e-06	5.20466e-06	5.20466e-06	5.20466e-06	5.20466e-06	5.20466e-06	5.20466e-06	5.20466e-06	5.20466e-06
4.70776e-06	4.70776e-06	4.70776e-06	4.70776e-06	4.70776e-06	4.70776e-06	4.70776e-06	4.70776e-06	4.70776e-06	4.70776e-06	4.70776e-06	4.70776e-06	4.70776e-06	4.70776e-06	4.70776e-06	4.70776e-06	4.70776e-06	4.70776e-06	4.70776e-06	4.70776e-06	4.70776e-06	4.70776e-06	4.70776e-06	4.70776e-06	4.70776e-06	4.70776e-06	4.70776e-06	4.70776e-06	4.70776e-06	4.70776e-06	4.70776e-06	4.70776e-06	4.70776e-06	4.70776e-06	4.70776e-06	4.70776e-06	4.70776e-06	4.70776e-06	4.70776e-06	4.70776e-06	4.70776e-06	4.70776e-06	4.70776e-06	4.70776e-06	4.70776e-06	4.70776e-06	4.70776e-06	4.70776e-06	4.70776e-06	4.70776e-06
4.25655e-06	4.25655e-06	4.25655e-06	4.25655e-06	4.25655e-06	4.25655e-06	4.25655e-06	4.25655e-06	4.25655e-06	4.25655e-06	4.25655e-06	4.25655e-06	4.25655e-06	4.25655e-06	4.25655e-06	4.25655e-06	4.25655e-06	4.25655e-06	4.25655e-06	4.25655e-06	4.25655e-06	4.25655e-06	4.25655e-06	4.25655e-06	4.25655e-06	4.25655e-06	4.25655e-06	4.25655e-06	4.25655e-06	4.25655e-06	4.25655e-06	4.25655e-06	4.25655e-06	4.25655e-06	4.25655e-06	4.25655e-06	4.25655e-06	4.25655e-06	4.25655e-06	4.25655e-06	4.25655e-06	4.25655e-06	4.25655e-06	4.25655e-06	4.25655e-06	4.25655e-06	4.25655e-06	4.25655e-06	4.25655e-06	4.25655e-06
3.847e-06	3.847e-06	3.847e-06	3.847e-06	3.847e-06	3.847e-06	3.847e-06	3.847e-06	3.847e-06	3.847e-06	3.847e-06	3.847e-06	3.847e-06	3.847e-06	3.847e-06	3.847e-06	3.847e-06	3.847e-06	3.847e-06	3.847e-06	3.847e-06	3.847e-06	3.847e-06	3.847e-06	3.847e-06	3.847e-06	3.847e-06	3.847e-06	3.847e-06	3.847e-06	3.847e-06	3.847e-06	3.847e-06	3.847e-06	3.847e-06	3.847e-06	3.847e-06	3.847e-06	3.847e-06	3.847e-06	3.847e-06	3.847e-06	3.847e-06	3.847e-06	3.847e-06	3.847e-06	3.847e-06	3.847e-06	3.847e-06	3.847e-06
3.47542e-06	3.47542e-06	3.47542e-06	3.47542e-06	3.47542e-06	3.47542e-06	3.47542e-06	3.47542e-06	3.47542e-06	3.47542e-06	3.47542e-06	3.47542e-06	3.47542e-06	3.47542e-06	3.47542e-06	3.47542e-06	3.47542e-06	3.47542e-06	3.47542e-06	3.47542e-06	3.47542e-06	3.47542e-06	3.47542e-06	3.47542e-06	3.47542e-06	3.47542e-06	3.47542e-06	3.47542e-06	3.47542e-06	3.47542e-06	3.47542e-06	3.47542e-06	3.47542e-06	3.47542e-06	3.47542e-06	3.47542e-06	3.47542e-06	3.47542e-06	3.47542e-06	3.47542e-06	3.47542e-06	3.47542e-06	3.47542e-06	3.47542e-06	3.47542e-06	3.47542e-06	3.47542e-06	3.47542e-06	3.47542e-06	3.47542e-06
3.13844e-06	3.13844e-06	3.13844e-06	3.13844e-06	3.13844e-06	3.13844e-06	3.13844e-06	3.13844e-06	3.13844e-06	3.13844e-06	3.13844e-06	3.13844e-06	3.13844e-06	3.13844e-06	3.13844e-06	3.13844e-06	3.13844e-06	3.13844e-06	3.13844e-06	3.13844e-06	3.13844e-06	3.13844e-06	3.13844e-06	3.13844e-06	3.13844e-06	3.13844e-06	3.13844e-06	3.13844e-06	3.13844e-06	3.13844e-06	3.13844e-06	3.13844e-06	3.13844e-06	3.13844e-06	3.13844e-06	3.13844e-06	3.13844e-06	3.13844e-06	3.13844e-06	3.13844e-06	3.13844e-06	3.13844e-06	3.13844e-06	3.13844e-06	3.13844e-06	3.13844e-06	3.13844e-06	3.13844e-06	3.13844e-06	3.13844e-06
2.83296e-06	2.83296e-06	2.83296e-06	2.83296e-06	2.83296e-06	2.83296e-06	2.83296e-06	2.83296e-06	2.83296e-06	2.83296e-06	2.83296e-06	2.83296e-06	2.83296e-06	2.83296e-06	2.83296e-06	2.83296e-06	2.83296e-06	2.83296e-06	2.83296e-06	2.83296e-06	2.83296e-06	2.83296e-06	2.83296e-06	2.83296e-06	2.83296e-06	2.83296e-06	2.83296e-06	2.83296e-06	2.83296e-06	2.83296e-06	2.83296e-06	2.83296e-06	2.83296e-06	2.83296e-06	2.83296e-06	2.83296e-06	2.83296e-06	2.83296e-06	2.83296e-06	2.83296e-06	2.83296e-06	2.83296e-06	2.83296e-06	2.83296e-06	2.83296e-06	2.83296e-06	2.83296e-06	2.83296e-06	2.83296e-06	2.83296e-06
2.55617e-06	2.55617e-06	2.55617e-06	2.55617e-06	2.55617e-06	2.55617e-06	2.55617e-06	2.55617e-06	2.55617e-06	2.55617e-06	2.55617e-06	2.55617e-06	2.55617e-06	2.55617e-06	2.55617e-06	2.55617e-06	2.55617e-06	2.55617e-06	2.55617e-06	2.55617e-06	2.55617e-06	2.55617e-06	2.55617e-06	2.55617e-06	2.55617e-06	2.55617e-06	2.55617e-06	2.55617e-06	2.55617e-06	2.55617e-06	2.55617e-06	2.55617e-06	2.55617e-06	2.55617e-06	2.55617e-06	2.55617e-06	2.55617e-06	2.55617e-06	2.55617e-06	2.55617e-06	2.55617e-06	2.55617e-06	2.55617e-06	2.55617e-06	2.55617e-06	2.55617e-06	2.55617e-06	2.55617e-06	2.55617e-06	2.55617e-06
2.30547e-06	2.30547e-06	2.30547e-06	2.30547e-06	2.30547e-06	2.30547e-06	2.30547e-06	2.30547e-06	2.30547e-06	2.30547e-06	2.30547e-06	2.30547e-06	2.30547e-06	2.30547e-06	2.30547e-06	2.30547e-06	2.30547e-06	2.30547e-06	2.30547e-06	2.30547e-06	2.30547e-06	2.30547e-06	2.30547e-06	2.30547e-06	2.30547e-06	2.30547e-06	2.30547e-06	2.30547e-06	2.30547e-06	2.30547e-06	2.30547e-06	2.30547e-06	2.30547e-06	2.30547e-06	2.30547e-06	2.30547e-06	2.30547e-06	2.30547e-06	2.30547e-06	2.30547e-06	2.30547e-06	2.30547e-06	2.30547e-06	2.30547e-06	2.30547e-06	2.30547e-06	2.30547e-06	2.30547e-06	2.30547e-06	2.30547e-06
2.0785e-06	2.0785e-06	2.0785e-06	2.0785e-06	2.0785e-06	2.0785e-06	2.0785e-06	2.0785e-06	2.0785e-06	2.0785e-06	2.0785e-06	2.0785e-06	2.0785e-06	2.0785e-06	2.0785e-06	2.0785e-06	2.0785e-06	2.0785e-06	2.0785e-06	2.0785e-06	2.0785e-06	2.0785e-06	2.0785e-06	2.0785e-06	2.0785e-06	2.0785e-06	2.0785e-06	2.0785e-06	2.0785e-06	2.0785e-06	2.0785e-06	2.0785e-06	2.0785e-06	2.0785e-06	2.0785e-06	2.0785e-06	2.0785e-06	2.0785e-06	2.0785e-06	2.0785e-06	2.0785e-06	2.0785e-06	2.0785e-06	2.0785e-06	2.0785e-06	2.0785e-06	2.0785e-06	2.0785e-06	2.0785e-06	2.0785e-06
1.8731e-06	1.8731e-06	1.8731e-06	1.8731e-06	1.8731e-06	1.8731e-06	1.8731e-06	1.8731e-06	1.8731e-06	1.8731e-06	1.8731e-06	1.8731e-06	1.8731e-06	1.8731e-06	1.8731e-06	1.8731e-06	1.8731e-06	1.8731e-06	1.8731e-06	1.8731e-06	1.8731e-06	1.8731e-06	1.8731e-06	1.8731e-06	1.8731e-06	1.8731e-06	1.8731e-06	1.8731e-06	1.8731e-06	1.8731e-06	1.8731e-06	1.8731e-06	1.8731e-06	1.8731e-06	1.8731e-06	1.8731e-06	1.8731e-06	1.8731e-06	1.8731e-06	1.8731e-06	1.8731e-06	1.8731e-06	1.8731e-06	1.8731e-06	1.8731e-06	1.8731e-06	1.8731e-06	1.8731e-06	1.8731e-06	1.8731e-06
1.6873e-06	1.6873e-06	1.6873e-06	1.6873e-06	1.6873e-06	1.6873e-06	1.6873e-06	1.6873e-06	1.6873e-06	1.6873e-06	1.6873e-06	1.6873e-06	1.6873e-06	1.6873e-06	1.6873e-06	1.6873e-06	1.6873e-06	1.6873e-06	1.6873e-06	1.6873e-06	1.6873e-06	1.6873e-06	1.6873e-06	1.6873e-06	1.6873e-06	1.6873e-06	1.6873e-06	1.6873e-06	1.6873e-06	1.6873e-06	1.6873e-06	1.6873e-06	1.6873e-06	1.6873e-06	1.6873e-06	1.6873e-06	1.6873e-06	1.6873e-06	1.6873e-06	1.6873e-06	1.6873e-06	1.6873e-06	1.6873e-06	1.6873e-06	1.6873e-06	1.6873e-06	1.6873e-06	1.6873e-06	1.6873e-06	1.6873e-06
1.51931e-06	1.51931e-06	1.51931e-06	1.51931e-06	1.51931e-06	1.51931e-06	1.51931e-06	1.51931e-06	1.51931e-06	1.51931e-06	1.51931e-06	1.51931e-06	1.51931e-06	1.51931e-06	1.51931e-06	1.51931e-06	1.51931e-06	1.51931e-06	1.51931e-06	1.51931e-06	1.51931e-06	1.51931e-06	1.51931e-06	1.51931e-06	1.51931e-06	1.51931e-06	1.51931e-06	1.51931e-06	1.51931e-06	1.51931e-06	1.51931e-06	1.51931e-06	1.51931e-06	1.51931e-06	1.51931e-06	1.51931e-06	1.51931e-06	1.51931e-06	1.51931e-06	1.51931e-06	1.51931e-06	1.51931e-06	1.51931e-06	1.51931e-06	1.51931e-06	1.51931e-06	1.51931e-06	1.51931e-06	1.51931e-06	1.51931e-06
1.36748e-06	1.36748e-06	1.36748e-06	1.36748e-06	1.36748e-06	1.36748e-06	1.36748e-06	1.36748e-06	1.36748e-06	1.36748e-06	1.36748e-06	1.36748e-06	1.36748e-06	1.36748e-06	1.36748e-06	1.36748e-06	1.36748e-06	1.36748e-06	1.36748e-06	1.36748e-06	1.36748e-06	1.36748e-06	1.36748e-06	1.36748e-06	1.36748e-06	1.36748e-06	1.36748e-06	1.36748e-06	1.36748e-06	1.36748e-06	1.36748e-06	1.36748e-06	1.36748e-06	1.36748e-06	1.36748e-06	1.36748e-06	1.36748e-06	1.36748e-06	1.36748e-06	1.36748e-06	1.36748e-06	1.36748e-06	1.36748e-06	1.36748e-06	1.36748e-06	1.36748e-06	1.36748e-06	1.36748e-06	1.36748e-06	1.36748e-06
1.23032e-06	1.23032e-06	1.23032e-06	1.23032e-06	1.23032e-06	1.23032e-06	1.23032e-06	1.23032e-06	1.23032e-06	1.23032e-06	1.23032e-06	1.23032e-06	1.23032e-06	1.23032e-06	1.23032e-06	1.23032e-06	1.23032e-06	1.23032e-06	1.23032e-06	1.23032e-06	1.23032e-06	1.23032e-06	1.23032e-06	1.23032e-06	1.23032e-06	1.23032e-06	1.23032e-06	1.23032e-06	1.23032e-06	1.23032e-06	1.23032e-06	1.23032e-06	1.23032e-06	1.23032e-06	1.23032e-06	1.23032e-06	1.23032e-06	1.23032e-06	1.23032e-06	1.23032e-06	1.23032e-06	1.23032e-06	1.23032e-06	1.23032e-06	1.23032e-06	1.23032e-06	1.23032e-06	1.23032e-06	1.23032e-06	1.23032e-06
1.10645e-06	1.10645e-06	1.10645e-06	1.10645e-06	1.10645e-06	1.10645e-06	1.10645e-06	1.10645e-06	1.10645e-06	1.10645e-06	1.10645e-06	1.10645e-06	1.10645e-06	1.10645e-06	1.10645e-06	1.10645e-06	1.10645e-06	1.10645e-06	1.10645e-06	1.10645e-06	1.10645e-06	1.10645e-06	1.10645e-06	1.10645e-06	1.10645e-06	1.10645e-06	1.10645e-06	1.10645e-06	1.10645e-06	1.10645e-06	1.10645e-06	1.10645e-06	1.10645e-06	1.10645e-06	1.10645e-06	1.10645e-06	1.10645e-06	1.10645e-06	1.10645e-06	1.10645e-06	1.10645e-06	1.10645e-06	1.10645e-06	1.10645e-06	1.10645e-06	1.10645e-06	1.10645e-06	1.10645e-06	1.10645e-06	1.10645e-06
9.94652e-07	9.94652e-07	9.94652e-07	9.94652e-07	9.94652e-07	9.94652e-07	9.94652e-07	9.94652e-07	9.94652e-07	9.94652e-07	9.94652e-07	9.94652e-07	9.94652e-07	9.94652e-07	9.94652e-07	9.94652e-07	9.94652e-07	9.94652e-07	9.94652e-07	9.94652e-07	9.94652e-07	9.94652e-07	9.94652e-07	9.94652e-07	9.94652e-07	9.94652e-07	9.94652e-07	9.94652e-07	9.94652e-07	9.94652e-07	9.94652e-07	9.94652e-07	9.94652e-07	9.94652e-07	9.94652e-07	9.94652e-07	9.94652e-07	9.94652e-07	9.94652e-07	9.94652e-07	9.94652e-07	9.94652e-07	9.94652e-07	9.94652e-07	9.94652e-07	9.94652e-07	9.94652e-07	9.94652e-07	9.94652e-07	9.94652e-07
8.93779e-07	8.93779e-07	8.93779e-07	8.93779e-07	8.93779e-07	8.93779e-07	8.93779e-07	8.93779e-07	8.93779e-07	8.93779e-07	8.93779e-07	8.93779e-07	8.93779e-07	8.93779e-07	8.93779e-07	8.93779e-07	8.93779e-07	8.93779e-07	8.93779e-07	8.93779e-07	8.93779e-07	8.93779e-07	8.93779e-07	8.93779e-07	8.93779e-07	8.93779e-07	8.93779e-07	8.93779e-07	8.93779e-07	8.93779e-07	8.93779e-07	8.93779e-07	8.93779e-07	8.93779e-07	8.93779e-07	8.93779e-07	8.93779e-07	8.93779e-07	8.93779e-07	8.93779e-07	8.93779e-07	8.93779e-07	8.93779e-07	8.93779e-07	8.93779e-07	8.93779e-07	8.93779e-07	8.93779e-07	8.93779e-07	8.93779e-07
8.02804e-07	8.02804e-07	8.02804e-07	8.02804e-07	8.02804e-07	8.02804e-07	8.02804e-07	8.02804e-07	8.02804e-07	8.02804e-07	8.02804e-07	8.02804e-07	8.02804e-07	8.02804e-07	8.02804e-07	8.02804e-07	8.02804e-07	8.02804e-07	8.02804e-07	8.02804e-07	8.02804e-07	8.02804e-07	8.02804e-07	8.02804e-07	8.02804e-07	8.02804e-07	8.02804e-07	8.02804e-07	8.02804e-07	8.02804e-07	8.02804e-07	8.02804e-07	8.02804e-07	8.02804e-07	8.02804e-07	8.02804e-07	8.02804e-07	8.02804e-07	8.02804e-07	8.02804e-07	8.02804e-07	8.02804e-07	8.02804e-07	8.02804e-07	8.02804e-07	8.02804e-07	8.02804e-07	8.02804e-07	8.02804e-07	8.02804e-07
7.20793e-07	7.20793e-07	7.20793e-07	7.20793e-07	7.20793e-07	7.20793e-07	7.20793e-07	7.20793e-07	7.20793e-07	7.20793e-07	7.20793e-07	7.20793e-07	7.20793e-07	7.20793e-07	7.20793e-07	7.20793e-07	7.20793e-07	7.20793e-07	7.20793e-07	7.20793e-07	7.20793e-07	7.20793e-07	7.20793e-07	7.20793e-07	7.20793e-07	7.20793e-07	7.20793e-07	7.20793e-07	7.20793e-07	7.20793e-07	7.20793e-07	7.20793e-07	7.20793e-07	7.20793e-07	7.20793e-07	7.20793e-07	7.20793e-07	7.20793e-07	7.20793e-07	7.20793e-07	7.20793e-07	7.20793e-07	7.20793e-07	7.20793e-07	7.20793e-07	7.20793e-07	7.20793e-07	7.20793e-07	7.20793e-07	7.20793e-07
6.46893e-07	6.46893e-07	6.46893e-07	6.46893e-07	6.46893e-07	6.46893e-07	6.46893e-07	6.46893e-07	6.46893e-07	6.46893e-07	6.46893e-07	6.46893e-07	6.46893e-07	6.46893e-07	6.46893e-07	6.46893e-07	6.46893e-07	6.46893e-07	6.46893e-07	6.46893e-07	6.46893e-07	6.46893e-07	6.46893e-07	6.46893e-07	6.46893e-07	6.46893e-07	6.46893e-07	6.46893e-07	6.46893e-07	6.46893e-07	6.46893e-07	6.46893e-07	6.46893e-07	6.46893e-07	6.46893e-07	6.46893e-07	6.46893e-07	6.46893e-07	6.46893e-07	6.46893e-07	6.46893e-07	6.46893e-07	6.46893e-07	6.46893e-07	6.46893e-07	6.46893e-07	6.46893e-07	6.46893e-07	6.46893e-07	6.46893e-07
5.8033e-07	5.8033e-07	5.8033e-07	5.8033e-07	5.8033e-07	5.8033e-07	5.8033e-07	5.8033e-07	5.8033e-07	5.8033e-07	5.8033e-07	5.8033e-07	5.8033e-07	5.8033e-07	5.8033e-07	5.8033e-07	5.8033e-07	5.8033e-07	5.8033e-07	5.8033e-07	5.8033e-07	5.8033e-07	5.8033e-07	5.8033e-07	5.8033e-07	5.8033e-07	5.8033e-07	5.8033e-07	5.8033e-07	5.8033e-07	5.8033e-07	5.8033e-07	5.8033e-07	5.8033e-07	5.8033e-07	5.8033e-07	5.8033e-07	5.8033e-07	5.8033e-07	5.8033e-07	5.8033e-07	5.8033e-07	5.8033e-07	5.8033e-07	5.8033e-07	5.8033e-07	5.8033e-07	5.8033e-07	5.8033e-07	5.8033e-07
5.20402e-07	5.20402e-07	5.20402e-07	5.20402e-07	5.20402e-07	5.20402e-07	5.20402e-07	5.20402e-07	5.20402e-07	5.20402e-07	5.20402e-07	5.20402e-07	5.20402e-07	5.20402e-07	5.20402e-07	5.20402e-07	5.20402e-07	5.20402e-07	5.20402e-07	5.20402e-07	5.20402e-07	5.20402e-07	5.20402e-07	5.20402e-07	5.20402e-07	5.20402e-07	5.20402e-07	5.20402e-07	5.20402e-07	5.20402e-07	5.20402e-07	5.20402e-07	5.20402e-07	5.20402e-07	5.20402e-07	5.20402e-07	5.20402e-07	5.20402e-07	5.20402e-07	5.20402e-07	5.20402e-07	5.20402e-07	5.20402e-07	5.20402e-07	5.20402e-07	5.20402e-07	5.20402e-07	5.20402e-07	5.20402e-07	5.20402e-07
4.6647e-07	4.6647e-07	4.6647e-07	4.6647e-07	4.6647e-07	4.6647e-07	4.6647e-07	4.6647e-07	4.6647e-07	4.6647e-07	4.6647e-07	4.6647e-07	4.6647e-07	4.6647e-07	4.6647e-07	4.6647e-07	4.6647e-07	4.6647e-07	4.6647e-07	4.6647e-07	4.6647e-07	4.6647e-07	4.6647e-07	4.6647e-07	4.6647e-07	4.6647e-07	4.6647e-07	4.6647e-07	4.6647e-07	4.6647e-07	4.6647e-07	4.6647e-07	4.6647e-07	4.6647e-07	4.6647e-07	4.6647e-07	4.6647e-07	4.6647e-07	4.6647e-07	4.6647e-07	4.6647e-07	4.6647e-07	4.6647e-07	4.6647e-07	4.6647e-07	4.6647e-07	4.6647e-07	4.6647e-07	4.6647e-07	4.6647e-07
4.17955e-07	4.17955e-07	4.17955e-07	4.17955e-07	4.17955e-07	4.17955e-07	4.17955e-07	4.17955e-07	4.17955e-07	4.17955e-07	4.17955e-07	4.17955e-07	4.17955e-07	4.17955e-07	4.17955e-07	4.17955e-07	4.17955e-07	4.17955e-07	4.17955e-07	4.17955e-07	4.17955e-07	4.17955e-07	4.17955e-07	4.17955e-07	4.17955e-07	4.17955e-07	4.17955e-07	4.17955e-07	4.17955e-07	4.17955e-07	4.17955e-07	4.17955e-07	4.17955e-07	4.17955e-07	4.17955e-07	4.17955e-07	4.17955e-07	4.17955e-07	4.17955e-07	4.17955e-07	4.17955e-07	4.17955e-07	4.17955e-07	4.17955e-07	4.17955e-07	4.17955e-07	4.17955e-07	4.17955e-07	4.17955e-07	4.17955e-07
3.74332e-07	3.74332e-07	3.74332e-07	3.74332e-07	3.74332e-07	3.74332e-07	3.74332e-07	3.74332e-07	3.74332e-07	3.74332e-07	3.74332e-07	3.74332e-07	3.74332e-07	3.74332e-07	3.74332e-07	3.74332e-07	3.74332e-07	3.74332e-07	3.74332e-07	3.74332e-07	3.74332e-07	3.74332e-07	3.74332e-07	3.74332e-07	3.74332e-07	3.74332e-07	3.74332e-07	3.74332e-07	3.74332e-07	3.74332e-07	3.74332e-07	3.74332e-07	3.74332e-07	3.74332e-07	3.74332e-07	3.74332e-07	3.74332e-07	3.74332e-07	3.74332e-07	3.74332e-07	3.74332e-07	3.74332e-07	3.74332e-07	3.74332e-07	3.74332e-07	3.74332e-07	3.74332e-07	3.74332e-07	3.74332e-07	3.74332e-07
3.35123e-07	3.35123e-07	3.35123e-07	3.35123e-07	3.35123e-07	3.35123e-07	3.35123e-07	3.35123e-07	3.35123e-07	3.35123e-07	3.35123e-07	3.35123e-07	3.35123e-07	3.35123e-07	3.35123e-07	3.35123e-07	3.35123e-07	3.35123e-07	3.35123e-07	3.35123e-07	3.35123e-07	3.35123e-07	3.35123e-07	3.35123e-07	3.35123e-07	3.35123e-07	3.35123e-07	3.35123e-07	3.35123e-07	3.35123e-07	3.35123e-07	3.35123e-07	3.35123e-07	3.35123e-07	3.35123e-07	3.35123e-07	3.35123e-07	3.35123e-07	3.35123e-07	3.35123e-07	3.35123e-07	3.35123e-07	3.35123e-07	3.35123e-07	3.35123e-07	3.35123e-07	3.35123e-07	3.35123e-07	3.35123e-07	3.35123e-07
2.99898e-07	2.99898e-07	2.99898e-07	2.99898e-07	2.99898e-07	2.99898e-07	2.99898e-07	2.99898e-07	2.99898e-07	2.99898e-07	2.99898e-07	2.99898e-07	2.99898e-07	2.99898e-07	2.99898e-07	2.99898e-07	2.99898e-07	2.99898e-07	2.99898e-07	2.99898e-07	2.99898e-07	2.99898e-07	2.99898e-07	2.99898e-07	2.99898e-07	2.99898e-07	2.99898e-07	2.99898e-07	2.99898e-07	2.99898e-07	2.99898e-07	2.99898e-07	2.99898e-07	2.99898e-07	2.99898e-07	2.99898e-07	2.99898e-07	2.99898e-07	2.99898e-07	2.99898e-07	2.99898e-07	2.99898e-07	2.99898e-07	2.99898e-07	2.99898e-07	2.99898e-07	2.99898e-07	2.99898e-07	2.99898e-07	2.99898e-07
2.68265e-07	2.68265e-07	2.68265e-07	2.68265e-07	2.68265e-07	2.68265e-07	2.68265e-07	2.68265e-07	2.68265e-07	2.68265e-07	2.68265e-07	2.68265e-07	2.68265e-07	2.68265e-07	2.68265e-07	2.68265e-07	2.68265e-07	2.68265e-07	2.68265e-07	2.68265e-07	2.68265e-07	2.68265e-07	2.68265e-07	2.68265e-07	2.68265e-07	2.68265e-07	2.68265e-07	2.68265e-07	2.68265e-07	2.68265e-07	2.68265e-07	2.68265e-07	2.68265e-07	2.68265e-07	2.68265e-07	2.68265e-07	2.68265e-07	2.68265e-07	2.68265e-07	2.68265e-07	2.68265e-07	2.68265e-07	2.68265e-07	2.68265e-07	2.68265e-07	2.68265e-07	2.68265e-07	2.68265e-07	2.68265e-07	2.68265e-07
2.39869e-07	2.39869e-07	2.39869e-07	2.39869e-07	2.39869e-07	2.39869e-07	2.39869e-07	2.39869e-07	2.39869e-07	2.39869e-07	2.39869e-07	2.39869e-07	2.39869e-07	2.39869e-07	2.39869e-07	2.39869e-07	2.39869e-07	2.39869e-07	2.39869e-07	2.39869e-07	2.39869e-07	2.39869e-07	2.39869e-07	2.39869e-07	2.39869e-07	2.39869e-07	2.39869e-07	2.39869e-07	2.39869e-07	2.39869e-07	2.39869e-07	2.39869e-07	2.39869e-07	2.39869e-07	2.39869e-07	2.39869e-07	2.39869e-07	2.39869e-07	2.39869e-07	2.39869e-07	2.39869e-07	2.39869e-07	2.39869e-07	2.39869e-07	2.39869e-07	2.39869e-07	2.39869e-07	2.39869e-07	2.39869e-07	2.39869e-07
2.14391e-07	2.14391e-07	2.14391e-07	2.14391e-07	2.14391e-07	2.14391e-07	2.14391e-07	2.14391e-07	2.14391e-07	2.14391e-07	2.14391e-07	2.14391e-07	2.14391e-07	2.14391e-07	2.14391e-07	2.14391e-07	2.14391e-07	2.14391e-07	2.14391e-07	2.14391e-07	2.14391e-07	2.14391e-07	2.14391e-07	2.14391e-07	2.14391e-07	2.14391e-07	2.14391e-07	2.14391e-07	2.14391e-07	2.14391e-07	2.14391e-07	2.14391e-07	2.14391e-07	2.14391e-07	2.14391e-07	2.14391e-07	2.14391e-07	2.14391e-07	2.14391e-07	2.14391e-07	2.14391e-07	2.14391e-07	2.14391e-07	2.14391e-07	2.14391e-07	2.14391e-07	2.14391e-07	2.14391e-07	2.14391e-07	2.14391e-07
1.9154e-07	1.9154e-07	1.9154e-07	1.9154e-07	1.9154e-07	1.9154e-07	1.9154e-07	1.9154e-07	1.9154e-07	1.9154e-07	1.9154e-07	1.9154e-07	1.9154e-07	1.9154e-07	1.9154e-07	1.9154e-07	1.9154e-07	1.9154e-07	1.9154e-07	1.9154e-07	1.9154e-07	1.9154e-07	1.9154e-07	1.9154e-07	1.9154e-07	1.9154e-07	1.9154e-07	1.9154e-07	1.9154e-07	1.9154e-07	1.9154e-07	1.9154e-07	1.9154e-07	1.9154e-07	1.9154e-07	1.9154e-07	1.9154e-07	1.9154e-07	1.9154e-07	1.9154e-07	1.9154e-07	1.9154e-07	1.9154e-07	1.9154e-07	1.9154e-07	1.9154e-07	1.9154e-07	1.9154e-07	1.9154e-07	1.9154e-07
1.71054e-07	1.71054e-07	1.71054e-07	1.71054e-07	1.71054e-07	1.71054e-07	1.71054e-07	1.71054e-07	1.71054e-07	1.71054e-07	1.71054e-07	1.71054e-07	1.71054e-07	1.71054e-07	1.71054e-07	1.71054e-07	1.71054e-07	1.71054e-07	1.71054e-07	1.71054e-07	1.71054e-07	1.71054e-07	1.71054e-07	1.71054e-07	1.71054e-07	1.71054e-07	1.71054e-07	1.71054e-07	1.71054e-07	1.71054e-07	1.71054e-07	1.71054e-07	1.71054e-07	1.71054e-07	1.71054e-07	1.71054e-07	1.71054e-07	1.71054e-07	1.71054e-07	1.71054e-07	1.71054e-07	1.71054e-07	1.71054e-07	1.71054e-07	1.71054e-07	1.71054e-07	1.71054e-07	1.71054e-07	1.71054e-07	1.71054e-07
1.52696e-07	1.52696e-07	1.52696e-07	1.52696e-07	1.52696e-07	1.52696e-07	1.52696e-07	1.52696e-07	1.52696e-07	1.52696e-07	1.52696e-07	1.52696e-07	1.52696e-07	1.52696e-07	1.52696e-07	1.52696e-07	1.52696e-07	1.52696e-07	1.52696e-07	1.52696e-07	1.52696e-07	1.52696e-07	1.52696e-07	1.52696e-07	1.52696e-07	1.52696e-07	1.52696e-07	1.52696e-07	1.52696e-07	1.52696e-07	1.52696e-07	1.52696e-07	1.52696e-07	1.52696e-07	1.52696e-07	1.52696e-07	1.52696e-07	1.52696e-07	1.52696e-07	1.52696e-07	1.52696e-07	1.52696e-07	1.52696e-07	1.52696e-07	1.52696e-07	1.52696e-07	1.52696e-07	1.52696e-07	1.52696e-07	1.52696e-07
1.36253e-07	1.36253e-07	1.36253e-07	1.36253e-07	1.36253e-07	1.36253e-07	1.36253e-07	1.36253e-07	1.36253e-07	1.36253e-07	1.36253e-07	1.36253e-07	1.36253e-07	1.36253e-07	1.36253e-07	1.36253e-07	1.36253e-07	1.36253e-07	1.36253e-07	1.36253e-07	1.36253e-07	1.36253e-07	1.36253e-07	1.36253e-07	1.36253e-07	1.36253e-07	1.36253e-07	1.36253e-07	1.36253e-07	1.36253e-07	1.36253e-07	1.36253e-07	1.36253e-07	1.36253e-07	1.36253e-07	1.36253e-07	1.36253e-07	1.36253e-07	1.36253e-07	1.36253e-07	1.36253e-07	1.36253e-07	1.36253e-07	1.36253e-07	1.36253e-07	1.36253e-07	1.36253e-07	1.36253e-07	1.36253e-07	1.36253e-07
1.2153e-07	1.2153e-07	1.2153e-07	1.2153e-07	1.2153e-07	1.2153e-07	1.2153e-07	1.2153e-07	1.2153e-07	1.2153e-07	1.2153e-07	1.2153e-07	1.2153e-07	1.2153e-07	1.2153e-07	1.2153e-07	1.2153e-07	1.2153e-07	1.2153e-07	1.2153e-07	1.2153e-07	1.2153e-07	1.2153e-07	1.2153e-07	1.2153e-07	1.2153e-07	1.2153e-07	1.2153e-07	1.2153e-07	1.2153e-07	1.2153e-07	1.2153e-07	1.2153e-07	1.2153e-07	1.2153e-07	1.2153e-07	1.2153e-07	1.2153e-07	1.2153e-07	1.2153e-07	1.2153e-07	1.2153e-07	1.2153e-07	1.2153e-07	1.2153e-07	1.2153e-07	1.2153e-07	1.2153e-07	1.2153e-07	1.2153e-07
1.08353e-07	1.08353e-07	1.08353e-07	1.08353e-07	1.08353e-07	1.08353e-07	1.08353e-07	1.08353e-07	1.08353e-07	1.08353e-07	1.08353e-07	1.08353e-07	1.08353e-07	1.08353e-07	1.08353e-07	1.08353e-07	1.08353e-07	1.08353e-07	1.08353e-07	1.08353e-07	1.08353e-07	1.08353e-07	1.08353e-07	1.08353e-07	1.08353e-07	1.08353e-07	1.08353e-07	1.08353e-07	1.08353e-07	1.08353e-07	1.08353e-07	1.08353e-07	1.08353e-07	1.08353e-07	1.08353e-07	1.08353e-07	1.08353e-07	1.08353e-07	1.08353e-07	1.08353e-07	1.08353e-07	1.08353e-07	1.08353e-07	1.08353e-07	1.08353e-07	1.08353e-07	1.08353e-07	1.08353e-07	1.08353e-07	1.08353e-07
9.6565e-08	9.6565e-08	9.6565e-08	9.6565e-08	9.6565e-08	9.6565e-08	9.6565e-08	9.6565e-08	9.6565e-08	9.6565e-08	9.6565e-08	9.6565e-08	9.6565e-08	9.6565e-08	9.6565e-08	9.6565e-08	9.6565e-08	9.6565e-08	9.6565e-08	9.6565e-08	9.6565e-08	9.6565e-08	9.6565e-08	9.6565e-08	9.6565e-08	9.6565e-08	9.6565e-08	9.6565e-08	9.6565e-08	9.6565e-08	9.6565e-08	9.6565e-08	9.6565e-08	9.6565e-08	9.6565e-08	9.6565e-08	9.6565e-08	9.6565e-08	9.6565e-08	9.6565e-08	9.6565e-08	9.6565e-08	9.6565e-08	9.6565e-08	9.6565e-08	9.6565e-08	9.6565e-08	9.6565e-08	9.6565e-08	9.6565e-08
8.60241e-08	8.60241e-08	8.60241e-08	8.60241e-08	8.60241e-08	8.60241e-08	8.60241e-08	8.60241e-08	8.60241e-08	8.60241e-08	8.60241e-08	8.60241e-08	8.60241e-08	8.60241e-08	8.60241e-08	8.60241e-08	8.60241e-08	8.60241e-08	8.60241e-08	8.60241e-08	8.60241e-08	8.60241e-08	8.60241e-08	8.60241e-08	8.60241e-08	8.60241e-08	8.60241e-08	8.60241e-08	8.60241e-08	8.60241e-08	8.60241e-08	8.60241e-08	8.60241e-08	8.60241e-08	8.60241e-08	8.60241e-08	8.60241e-08	8.60241e-08	8.60241e-08	8.60241e-08	8.60241e-08	8.60241e-08	8.60241e-08	8.60241e-08	8.60241e-08	8.60241e-08	8.60241e-08	8.60241e-08	8.60241e-08	8.60241e-08
7.66022e-08	7.66022e-08	7.66022e-08	7.66022e-08	7.66022e-08	7.66022e-08	7.66022e-08	7.66022e-08	7.66022e-08	7.66022e-08	7.66022e-08	7.66022e-08	7.66022e-08	7.66022e-08	7.66022e-08	7.66022e-08	7.66022e-08	7.66022e-08	7.66022e-08	7.66022e-08	7.66022e-08	7.66022e-08	7.66022e-08	7.66022e-08	7.66022e-08	7.66022e-08	7.66022e-08	7.66022e-08	7.66022e-08	7.66022e-08	7.66022e-08	7.66022e-08	7.66022e-08	7.66022e-08	7.66022e-08	7.66022e-08	7.66022e-08	7.66022e-08	7.66022e-08	7.66022e-08	7.66022e-08	7.66022e-08	7.66022e-08	7.66022e-08	7.66022e-08	7.66022e-08	7.66022e-08	7.66022e-08	7.66022e-08	7.66022e-08
6.81842e-08	6.81842e-08	6.81842e-08	6.81842e-08	6.81842e-08	6.81842e-08	6.81842e-08	6.81842e-08	6.81842e-08	6.81842e-08	6.81842e-08	6.81842e-08	6.81842e-08	6.81842e-08	6.81842e-08	6.81842e-08	6.81842e-08	6.81842e-08	6.81842e-08	6.81842e-08	6.81842e-08	6.81842e-08	6.81842e-08	6.81842e-08	6.81842e-08	6.81842e-08	6.81842e-08	6.81842e-08	6.81842e-08	6.81842e-08	6.81842e-08	6.81842e-08	6.81842e-08	6.81842e-08	6.81842e-08	6.81842e-08	6.81842e-08	6.81842e-08	6.81842e-08	6.81842e-08	6.81842e-08	6.81842e-08	6.81842e-08	6.81842e-08	6.81842e-08	6.81842e-08	6.81842e-08	6.81842e-08	6.81842e-08	6.81842e-08
6.06663e-08	6.06663e-08	6.06663e-08	6.06663e-08	6.06663e-08	6.06663e-08	6.06663e-08	6.06663e-08	6.06663e-08	6.06663e-08	6.06663e-08	6.06663e-08	6.06663e-08	6.06663e-08	6.06663e-08	6.06663e-08	6.06663e-08	6.06663e-08	6.06663e-08	6.06663e-08	6.06663e-08	6.06663e-08	6.06663e-08	6.06663e-08	6.06663e-08	6.06663e-08	6.06663e-08	6.06663e-08	6.06663e-08	6.06663e-08	6.06663e-08	6.06663e-08	6.06663e-08	6.06663e-08	6.06663e-08	6.06663e-08	6.06663e-08	6.06663e-08	6.06663e-08	6.06663e-08	6.06663e-08	6.06663e-08	6.06663e-08	6.06663e-08	6.06663e-08	6.06663e-08	6.06663e-08	6.06663e-08	6.06663e-08	6.06663e-08
5.3955e-08	5.3955e-08	5.3955e-08	5.3955e-08	5.3955e-08	5.3955e-08	5.3955e-08	5.3955e-08	5.3955e-08	5.3955e-08	5.3955e-08	5.3955e-08	5.3955e-08	5.3955e-08	5.3955e-08	5.3955e-08	5.3955e-08	5.3955e-08	5.3955e-08	5.3955e-08	5.3955e-08	5.3955e-08	5.3955e-08	5.3955e-08	5.3955e-08	5.3955e-08	5.3955e-08	5.3955e-08	5.3955e-08	5.3955e-08	5.3955e-08	5.3955e-08	5.3955e-08	5.3955e-08	5.3955e-08	5.3955e-08	5.3955e-08	5.3955e-08	5.3955e-08	5.3955e-08	5.3955e-08	5.3955e-08	5.3955e-08	5.3955e-08	5.3955e-08	5.3955e-08	5.3955e-08	5.3955e-08	5.3955e-08	5.3955e-08
4.79664e-08	4.79664e-08	4.79664e-08	4.79664e-08	4.79664e-08	4.79664e-08	4.79664e-08	4.79664e-08	4.79664e-08	4.79664e-08	4.79664e-08	4.79664e-08	4.79664e-08	4.79664e-08	4.79664e-08	4.79664e-08	4.79664e-08	4.79664e-08	4.79664e-08	4.79664e-08	4.79664e-08	4.79664e-08	4.79664e-08	4.79664e-08	4.79664e-08	4.79664e-08	4.79664e-08	4.79664e-08	4.79664e-08	4.79664e-08	4.79664e-08	4.79664e-08	4.79664e-08	4.79664e-08	4.79664e-08	4.79664e-08	4.79664e-08	4.79664e-08	4.79664e-08	4.79664e-08	4.79664e-08	4.79664e-08	4.79664e-08	4.79664e-08	4.79664e-08	4.79664e-08	4.79664e-08	4.79664e-08	4.79664e-08	4.79664e-08
4.26249e-08	4.26249e-08	4.26249e-08	4.26249e-08	4.26249e-08	4.26249e-08	4.26249e-08	4.26249e-08	4.26249e-08	4.26249e-08	4.26249e-08	4.26249e-08	4.26249e-08	4.26249e-08	4.26249e-08	4.26249e-08	4.26249e-08	4.26249e-08	4.26249e-08	4.26249e-08	4.26249e-08	4.26249e-08	4.26249e-08	4.26249e-08	4.26249e-08	4.26249e-08	4.26249e-08	4.26249e-08	4.26249e-08	4.26249e-08	4.26249e-08	4.26249e-08	4.26249e-08	4.26249e-08	4.26249e-08	4.26249e-08	4.26249e-08	4.26249e-08	4.26249e-08	4.26249e-08	4.26249e-08	4.26249e-08	4.26249e-08	4.26249e-08	4.26249e-08	4.26249e-08	4.26249e-08	4.26249e-08	4.26249e-08	4.26249e-08
3.78627e-08	3.78627e-08	3.78627e-08	3.78627e-08	3.78627e-08	3.78627e-08	3.78627e-08	3.78627e-08	3.78627e-08	3.78627e-08	3.78627e-08	3.78627e-08	3.78627e-08	3.78627e-08	3.78627e-08	3.78627e-08	3.78627e-08	3.78627e-08	3.78627e-08	3.78627e-08	3.78627e-08	3.78627e-08	3.78627e-08	3.78627e-08	3.78627e-08	3.78627e-08	3.78627e-08	3.78627e-08	3.78627e-08	3.78627e-08	3.78627e-08	3.78627e-08	3.78627e-08	3.78627e-08	3.78627e-08	3.78627e-08	3.78627e-08	3.78627e-08	3.78627e-08	3.78627e-08	3.78627e-08	3.78627e-08	3.78627e-08	3.78627e-08	3.78627e-08	3.78627e-08	3.78627e-08	3.78627e-08	3.78627e-08	3.78627e-08
3.36186e-08	3.36186e-08	3.36186e-08	3.36186e-08	3.36186e-08	3.36186e-08	3.36186e-08	3.36186e-08	3.36186e-08	3.36186e-08	3.36186e-08	3.36186e-08	3.36186e-08	3.36186e-08	3.36186e-08	3.36186e-08	3.36186e-08	3.36186e-08	3.36186e-08	3.36186e-08	3.36186e-08	3.36186e-08	3.36186e-08	3.36186e-08	3.36186e-08	3.36186e-08	3.36186e-08	3.36186e-08	3.36186e-08	3.36186e-08	3.36186e-08	3.36186e-08	3.36186e-08	3.36186e-08	3.36186e-08	3.36186e-08	3.36186e-08	3.36186e-08	3.36186e-08	3.36186e-08	3.36186e-08	3.36186e-08	3.36186e-08	3.36186e-08	3.36186e-08	3.36186e-08	3.36186e-08	3.36186e-08	3.36186e-08	3.36186e-08
2.9838e-08	2.9838e-08	2.9838e-08	2.9838e-08	2.9838e-08	2.9838e-08	2.9838e-08	2.9838e-08	2.9838e-08	2.9838e-08	2.9838e-08	2.9838e-08	2.9838e-08	2.9838e-08	2.9838e-08	2.9838e-08	2.9838e-08	2.9838e-08	2.9838e-08	2.9838e-08	2.9838e-08	2.9838e-08	2.9838e-08	2.9838e-08	2.9838e-08	2.9838e-08	2.9838e-08	2.9838e-08	2.9838e-08	2.9838e-08	2.9838e-08	2.9838e-08	2.9838e-08	2.9838e-08	2.9838e-08	2.9838e-08	2.9838e-08	2.9838e-08	2.9838e-08	2.9838e-08	2.9838e-08	2.9838e-08	2.9838e-08	2.9838e-08	2.9838e-08	2.9838e-08	2.9838e-08	2.9838e-08	2.9838e-08	2.9838e-08
2.64716e-08	2.64716e-08	2.64716e-08	2.64716e-08	2.64716e-08	2.64716e-08	2.64716e-08	2.64716e-08	2.64716e-08	2.64716e-08	2.64716e-08	2.64716e-08	2.64716e-08	2.64716e-08	2.64716e-08	2.64716e-08	2.64716e-08	2.64716e-08	2.64716e-08	2.64716e-08	2.64716e-08	2.64716e-08	2.64716e-08	2.64716e-08	2.64716e-08	2.64716e-08	2.64716e-08	2.64716e-08	2.64716e-08	2.64716e-08	2.64716e-08	2.64716e-08	2.64716e-08	2.64716e-08	2.64716e-08	2.64716e-08	2.64716e-08	2.64716e-08	2.64716e-08	2.64716e-08	2.64716e-08	2.64716e-08	2.64716e-08	2.64716e-08	2.64716e-08	2.64716e-08	2.64716e-08	2.64716e-08	2.64716e-08	2.64716e-08
2.34753e-08	2.34753e-08	2.34753e-08	2.34753e-08	2.34753e-08	2.34753e-08	2.34753e-08	2.34753e-08	2.34753e-08	2.34753e-08	2.34753e-08	2.34753e-08	2.34753e-08	2.34753e-08	2.34753e-08	2.34753e-08	2.34753e-08	2.34753e-08	2.34753e-08	2.34753e-08	2.34753e-08	2.34753e-08	2.34753e-08	2.34753e-08	2.34753e-08	2.34753e-08	2.34753e-08	2.34753e-08	2.34753e-08	2.34753e-08	2.34753e-08	2.34753e-08	2.34753e-08	2.34753e-08	2.34753e-08	2.34753e-08	2.34753e-08	2.34753e-08	2.34753e-08	2.34753e-08	2.34753e-08	2.34753e-08	2.34753e-08	2.34753e-08	2.34753e-08	2.34753e-08	2.34753e-08	2.34753e-08	2.34753e-08	2.34753e-08
2.08096e-08	2.08096e-08	2.08096e-08	2.08096e-08	2.08096e-08	2.08096e-08	2.08096e-08	2.08096e-08	2.08096e-08	2.08096e-08	2.08096e-08	2.08096e-08	2.08096e-08	2.08096e-08	2.08096e-08	2.08096e-08	2.08096e-08	2.08096e-08	2.08096e-08	2.08096e-08	2.08096e-08	2.08096e-08	2.08096e-08	2.08096e-08	2.08096e-08	2.08096e-08	2.08096e-08	2.08096e-08	2.08096e-08	2.08096e-08	2.08096e-08	2.08096e-08	2.08096e-08	2.08096e-08	2.08096e-08	2.08096e-08	2.08096e-08	2.08096e-08	2.08096e-08	2.08096e-08	2.08096e-08	2.08096e-08	2.08096e-08	2.08096e-08	2.08096e-08	2.08096e-08	2.08096e-08	2.08096e-08	2.08096e-08	2.08096e-08
1.8439e-08	1.8439e-08	1.8439e-08	1.8439e-08	1.8439e-08	1.8439e-08	1.8439e-08	1.8439e-08	1.8439e-08	1.8439e-08	1.8439e-08	1.8439e-08	1.8439e-08	1.8439e-08	1.8439e-08	1.8439e-08	1.8439e-08	1.8439e-08	1.8439e-08	1.8439e-08	1.8439e-08	1.8439e-08	1.8439e-08	1.8439e-08	1.8439e-08	1.8439e-08	1.8439e-08	1.8439e-08	1.8439e-08	1.8439e-08	1.8439e-08	1.8439e-08	1.8439e-08	1.8439e-08	1.8439e-08	1.8439e-08	1.8439e-08	1.8439e-08	1.8439e-08	1.8439e-08	1.8439e-08	1.8439e-08	1.8439e-08	1.8439e-08	1.8439e-08	1.8439e-08	1.8439e-08	1.8439e-08	1.8439e-08	1.8439e-08
1.63317e-08	1.63317e-08	1.63317e-08	1.63317e-08	1.63317e-08	1.63317e-08	1.63317e-08	1.63317e-08	1.63317e-08	1.63317e-08	1.63317e-08	1.63317e-08	1.63317e-08	1.63317e-08	1.63317e-08	1.63317e-08	1.63317e-08	1.63317e-08	1.63317e-08	1.63317e-08	1.63317e-08	1.63317e-08	1.63317e-08	1.63317e-08	1.63317e-08	1.63317e-08	1.63317e-08	1.63317e-08	1.63317e-08	1.63317e-08	1.63317e-08	1.63317e-08	1.63317e-08	1.63317e-08	1.63317e-08	1.63317e-08	1.63317e-08	1.63317e-08	1.63317e-08	1.63317e-08	1.63317e-08	1.63317e-08	1.63317e-08	1.63317e-08	1.63317e-08	1.63317e-08	1.63317e-08	1.63317e-08	1.63317e-08	1.63317e-08
1.44593e-08	1.44593e-08	1.44593e-08	1.44593e-08	1.44593e-08	1.44593e-08	1.44593e-08	1.44593e-08	1.44593e-08	1.44593e-08	1.44593e-08	1.44593e-08	1.44593e-08	1.44593e-08	1.44593e-08	1.44593e-08	1.44593e-08	1.44593e-08	1.44593e-08	1.44593e-08	1.44593e-08	1.44593e-08	1.44593e-08	1.44593e-08	1.44593e-08	1.44593e-08	1.44593e-08	1.44593e-08	1.44593e-08	1.44593e-08	1.44593e-08	1.44593e-08	1.44593e-08	1.44593e-08	1.44593e-08	1.44593e-08	1.44593e-08	1.44593e-08	1.44593e-08	1.44593e-08	1.44593e-08	1.44593e-08	1.44593e-08	1.44593e-08	1.44593e-08	1.44593e-08	1.44593e-08	1.44593e-08	1.44593e-08	1.44593e-08
1.27963e-08	1.27963e-08	1.27963e-08	1.27963e-08	1.27963e-08	1.27963e-08	1.27963e-08	1.27963e-08	1.27963e-08	1.27963e-08	1.27963e-08	1.27963e-08	1.27963e-08	1.27963e-08	1.27963e-08	1.27963e-08	1.27963e-08	1.27963e-08	1.27963e-08	1.27963e-08	1.27963e-08	1.27963e-08	1.27963e-08	1.27963e-08	1.27963e-08	1.27963e-08	1.27963e-08	1.27963e-08	1.27963e-08	1.27963e-08	1.27963e-08	1.27963e-08	1.27963e-08	1.27963e-08	1.27963e-08	1.27963e-08	1.27963e-08	1.27963e-08	1.27963e-08	1.27963e-08	1.27963e-08	1.27963e-08	1.27963e-08	1.27963e-08	1.27963e-08	1.27963e-08	1.27963e-08	1.27963e-08	1.27963e-08	1.27963e-08
1.13199e-08	1.13199e-08	1.13199e-08	1.13199e-08	1.13199e-08	1.13199e-08	1.13199e-08	1.13199e-08	1.13199e-08	1.13199e-08	1.13199e-08	1.13199e-08	1.13199e-08	1.13199e-08	1.13199e-08	1.13199e-08	1.13199e-08	1.13199e-08	1.13199e-08	1.13199e-08	1.13199e-08	1.13199e-08	1.13199e-08	1.13199e-08	1.13199e-08	1.13199e-08	1.13199e-08	1.13199e-08	1.13199e-08	1.13199e-08	1.13199e-08	1.13199e-08	1.13199e-08	1.13199e-08	1.13199e-08	1.13199e-08	1.13199e-08	1.13199e-08	1.13199e-08	1.13199e-08	1.13199e-08	1.13199e-08	1.13199e-08	1.13199e-08	1.13199e-08	1.13199e-08	1.13199e-08	1.13199e-08	1.13199e-08	1.13199e-08
1.00097e-08	1.00097e-08	1.00097e-08	1.00097e-08	1.00097e-08	1.00097e-08	1.00097e-08	1.00097e-08	1.00097e-08	1.00097e-08	1.00097e-08	1.00097e-08	1.00097e-08	1.00097e-08	1.00097e-08	1.00097e-08	1.00097e-08	1.00097e-08	1.00097e-08	1.00097e-08	1.00097e-08	1.00097e-08	1.00097e-08	1.00097e-08	1.00097e-08	1.00097e-08	1.00097e-08	1.00097e-08	1.00097e-08	1.00097e-08	1.00097e-08	1.00097e-08	1.00097e-08	1.00097e-08	1.00097e-08	1.00097e-08	1.00097e-08	1.00097e-08	1.00097e-08	1.00097e-08	1.00097e-08	1.00097e-08	1.00097e-08	1.00097e-08	1.00097e-08	1.00097e-08	1.00097e-08	1.00097e-08	1.00097e-08	1.00097e-08
8.84751e-09	8.84751e-09	8.84751e-09	8.84751e-09	8.84751e-09	8.84751e-09	8.84751e-09	8.84751e-09	8.84751e-09	8.84751e-09	8.84751e-09	8.84751e-09	8.84751e-09	8.84751e-09	8.84751e-09	8.84751e-09	8.84751e-09	8.84751e-09	8.84751e-09	8.84751e-09	8.84751e-09	8.84751e-09	8.84751e-09	8.84751e-09	8.84751e-09	8.84751e-09	8.84751e-09	8.84751e-09	8.84751e-09	8.84751e-09	8.84751e-09	8.84751e-09	8.84751e-09	8.84751e-09	8.84751e-09	8.84751e-09	8.84751e-09	8.84751e-09	8.84751e-09	8.84751e-09	8.84751e-09	8.84751e-09	8.84751e-09	8.84751e-09	8.84751e-09	8.84751e-09	8.84751e-09	8.84751e-09	8.84751e-09	8.84751e-09
Ponderomotive force (arb. u.) - color scale
0	0	0	0	0	0	0	0	0	0	0	0	0	0	0	0	0	0	0	0	0	0	0	0	0	0	0	0	0	0	0	0	0	0	0	0	0	0	0	0	0	0	0	0	0	0	0	0	0	0
0	0	0	0	0	0	0	0	0	0	0	0	0	0	0	0	0	0	0	0	0	0	0	0	0	0	0	0	0	0	0	0	0	0	0	0	0	0	0	0	0	0	0	0	0	0	0	0	0	0
0	0	0	0	0	0	0	0	0	0	0	0	0	0	0	0	0	0	0	0	0	0	0	0	0	0	0	0	0	0	0	0	0	0	0	0	0	0	0	0	0	0	0	0	0	0	0	0	0	0
0	0	0	0	0	0	0	0	0	0	0	0	0	0	0	0	0	0	0	0	0	0	0	0	0	0	0	0	0	0	0	0	0	0	0	0	0	0	0	0	0	0	0	0	0	0	0	0	0	0
0	0	0	0	0	0	0	0	0	0	0	0	0	0	0	0	0	0	0	0	0	0	0	0	0	0	0	0	0	0	0	0	0	0	0	0	0	0	0	0	0	0	0	0	0	0	0	0	0	0
0	0	0	0	0	0	0	0	0	0	0	0	0	0	0	0	0	0	0	0	0	0	0	0	0	0	0	0	0	0	0	0	0	0	0	0	0	0	0	0	0	0	0	0	0	0	0	0	0	0
0	0	0	0	0	0	0	0	0	0	0	0	0	0	0	0	0	0	0	0	0	0	0	0	0	0	0	0	0	0	0	0	0	0	0	0	0	0	0	0	0	0	0	0	0	0	0	0	0	0
0	0	0	0	0	0	0	0	0	0	0	0	0	0	0	0	0	0	0	0	0	0	0	0	0	0	0	0	0	0	0	0	0	0	0	0	0	0	0	0	0	0	0	0	0	0	0	0	0	0
0	0	0	0	0	0	0	0	0	0	0	0	0	0	0	0	0	0	0	0	0	0	0	0	0	0	0	0	0	0	0	0	0	0	0	0	0	0	0	0	0	0	0	0	0	0	0	0	0	0
0	0	0	0	0	0	0	0	0	0	0	0	0	0	0	0	0	0	0	0	0	0	0	0	0	0	0	0	0	0	0	0	0	0	0	0	0	0	0	0	0	0	0	0	0	0	0	0	0	0
0	0	0	0	0	0	0	0	0	0	0	0	0	0	0	0	0	0	0	0	0	0	0	0	0	0	0	0	0	0	0	0	0	0	0	0	0	0	0	0	0	0	0	0	0	0	0	0	0	0
0	0	0	0	0	0	0	0	0	0	0	0	0	0	0	0	0	0	0	0	0	0	0	0	0	0	0	0	0	0	0	0	0	0	0	0	0	0	0	0	0	0	0	0	0	0	0	0	0	0
0	0	0	0	0	0	0	0	0	0	0	0	0	0	0	0	0	0	0	0	0	0	0	0	0	0	0	0	0	0	0	0	0	0	0	0	0	0	0	0	0	0	0	0	0	0	0	0	0	0
0	0	0	0	0	0	0	0	0	0	0	0	0	0	0	0	0	0	0	0	0	0	0	0	0	0	0	0	0	0	0	0	0	0	0	0	0	0	0	0	0	0	0	0	0	0	0	0	0	0
0	0	0	0	0	0	0	0	0	0	0	0	0	0	0	0	0	0	0	0	0	0	0	0	0	0	0	0	0	0	0	0	0	0	0	0	0	0	0	0	0	0	0	0	0	0	0	0	0	0
0	0	0	0	0	0	0	0	0	0	0	0	0	0	0	0	0	0	0	0	0	0	0	0	0	0	0	0	0	0	0	0	0	0	0	0	0	0	0	0	0	0	0	0	0	0	0	0	0	0
0	0	0	0	0	0	0	0	0	0	0	0	0	0	0	0	0	0	0	0	0	0	0	0	0	0	0	0	0	0	0	0	0	0	0	0	0	0	0	0	0	0	0	0	0	0	0	0	0	0
0	0	0	0	0	0	0	0	0	0	0	0	0	0	0	0	0	0	0	0	0	0	0	0	0	0	0	0	0	0	0	0	0	0	0	0	0	0	0	0	0	0	0	0	0	0	0	0	0	0
0	0	0	0	0	0	0	0	0	0	0	0	0	0	0	0	0	0	0	0	0	0	0	0	0	0	0	0	0	0	0	0	0	0	0	0	0	0	0	0	0	0	0	0	0	0	0	0	0	0
0	0	0	0	0	0	0	0	0	0	0	0	0	0	0	0	0	0	0	0	0	0	0	0	0	0	0	0	0	0	0	0	0	0	0	0	0	0	0	0	0	0	0	0	0	0	0	0	0	0
0	0	0	0	0	0	0	0	0	0	0	0	0	0	0	0	0	0	0	0	0	0	0	0	0	0	0	0	0	0	0	0	0	0	0	0	0	0	0	0	0	0	0	0	0	0	0	0	0	0
0	0	0	0	0	0	0	0	0	0	0	0	0	0	0	0	0	0	0	0	0	0	0	0	0	0	0	0	0	0	0	0	0	0	0	0	0	0	0	0	0	0	0	0	0	0	0	0	0	0
0	0	0	0	0	0	0	0	0	0	0	0	0	0	0	0	0	0	0	0	0	0	0	0	0	0	0	0	0	0	0	0	0	0	0	0	0	0	0	0	0	0	0	0	0	0	0	0	0	0
0	0	0	0	0	0	0	0	0	0	0	0	0	0	0	0	0	0	0	0	0	0	0	0	0	0	0	0	0	0	0	0	0	0	0	0	0	0	0	0	0	0	0	0	0	0	0	0	0	0
0	0	0	0	0	0	0	0	0	0	0	0	0	0	0	0	0	0	0	0	0	0	0	0	0	0	0	0	0	0	0	0	0	0	0	0	0	0	0	0	0	0	0	0	0	0	0	0	0	0
0	0	0	0	0	0	0	0	0	0	0	0	0	0	0	0	0	0	0	0	0	0	0	0	0	0	0	0	0	0	0	0	0	0	0	0	0	0	0	0	0	0	0	0	0	0	0	0	0	0
0	0	0	0	0	0	0	0	0	0	0	0	0	0	0	0	0	0	0	0	0	0	0	0	0	0	0	0	0	0	0	0	0	0	0	0	0	0	0	0	0	0	0	0	0	0	0	0	0	0
0	0	0	0	0	0	0	0	0	0	0	0	0	0	0	0	0	0	0	0	0	0	0	0	0	0	0	0	0	0	0	0	0	0	0	0	0	0	0	0	0	0	0	0	0	0	0	0	0	0
0	0	0	0	0	0	0	0	0	0	0	0	0	0	0	0	0	0	0	0	0	0	0	0	0	0	0	0	0	0	0	0	0	0	0	0	0	0	0	0	0	0	0	0	0	0	0	0	0	0
0	0	0	0	0	0	0	0	0	0	0	0	0	0	0	0	0	0	0	0	0	0	0	0	0	0	0	0	0	0	0	0	0	0	0	0	0	0	0	0	0	0	0	0	0	0	0	0	0	0
0	0	0	0	0	0	0	0	0	0	0	0	0	0	0	0	0	0	0	0	0	0	0	0	0	0	0	0	0	0	0	0	0	0	0	0	0	0	0	0	0	0	0	0	0	0	0	0	0	0
0	0	0	0	0	0	0	0	0	0	0	0	0	0	0	0	0	0	0	0	0	0	0	0	0	0	0	0	0	0	0	0	0	0	0	0	0	0	0	0	0	0	0	0	0	0	0	0	0	0
0	0	0	0	0	0	0	0	0	0	0	0	0	0	0	0	0	0	0	0	0	0	0	0	0	0	0	0	0	0	0	0	0	0	0	0	0	0	0	0	0	0	0	0	0	0	0	0	0	0
0	0	0	0	0	0	0	0	0	0	0	0	0	0	0	0	0	0	0	0	0	0	0	0	0	0	0	0	0	0	0	0	0	0	0	0	0	0	0	0	0	0	0	0	0	0	0	0	0	0
0	0	0	0	0	0	0	0	0	0	0	0	0	0	0	0	0	0	0	0	0	0	0	0	0	0	0	0	0	0	0	0	0	0	0	0	0	0	0	0	0	0	0	0	0	0	0	0	0	0
0	0	0	0	0	0	0	0	0	0	0	0	0	0	0	0	0	0	0	0	0	0	0	0	0	0	0	0	0	0	0	0	0	0	0	0	0	0	0	0	0	0	0	0	0	0	0	0	0	0
0	0	0	0	0	0	0	0	0	0	0	0	0	0	0	0	0	0	0	0	0	0	0	0	0	0	0	0	0	0	0	0	0	0	0	0	0	0	0	0	0	0	0	0	0	0	0	0	0	0
0	0	0	0	0	0	0	0	0	0	0	0	0	0	0	0	0	0	0	0	0	0	0	0	0	0	0	0	0	0	0	0	0	0	0	0	0	0	0	0	0	0	0	0	0	0	0	0	0	0
0	0	0	0	0	0	0	0	0	0	0	0	0	0	0	0	0	0	0	0	0	0	0	0	0	0	0	0	0	0	0	0	0	0	0	0	0	0	0	0	0	0	0	0	0	0	0	0	0	0
0	0	0	0	0	0	0	0	0	0	0	0	0	0	0	0	0	0	0	0	0	0	0	0	0	0	0	0	0	0	0	0	0	0	0	0	0	0	0	0	0	0	0	0	0	0	0	0	0	0
0	0	0	0	0	0	0	0	0	0	0	0	0	0	0	0	0	0	0	0	0	0	0	0	0	0	0	0	0	0	0	0	0	0	0	0	0	0	0	0	0	0	0	0	0	0	0	0	0	0
0	0	0	0	0	0	0	0	0	0	0	0	0	0	0	0	0	0	0	0	0	0	0	0	0	0	0	0	0	0	0	0	0	0	0	0	0	0	0	0	0	0	0	0	0	0	0	0	0	0
0	0	0	0	0	0	0	0	0	0	0	0	0	0	0	0	0	0	0	0	0	0	0	0	0	0	0	0	0	0	0	0	0	0	0	0	0	0	0	0	0	0	0	0	0	0	0	0	0	0
0	0	0	0	0	0	0	0	0	0	0	0	0	0	0	0	0	0	0	0	0	0	0	0	0	0	0	0	0	0	0	0	0	0	0	0	0	0	0	0	0	0	0	0	0	0	0	0	0	0
0	0	0	0	0	0	0	0	0	0	0	0	0	0	0	0	0	0	0	0	0	0	0	0	0	0	0	0	0	0	0	0	0	0	0	0	0	0	0	0	0	0	0	0	0	0	0	0	0	0
0	0	0	0	0	0	0	0	0	0	0	0	0	0	0	0	0	0	0	0	0	0	0	0	0	0	0	0	0	0	0	0	0	0	0	0	0	0	0	0	0	0	0	0	0	0	0	0	0	0
0	0	0	0	0	0	0	0	0	0	0	0	0	0	0	0	0	0	0	0	0	0	0	0	0	0	0	0	0	0	0	0	0	0	0	0	0	0	0	0	0	0	0	0	0	0	0	0	0	0
0	0	0	0	0	0	0	0	0	0	0	0	0	0	0	0	0	0	0	0	0	0	0	0	0	0	0	0	0	0	0	0	0	0	0	0	0	0	0	0	0	0	0	0	0	0	0	0	0	0
0	0	0	0	0	0	0	0	0	0	0	0	0	0	0	0	0	0	0	0	0	0	0	0	0	0	0	0	0	0	0	0	0	0	0	0	0	0	0	0	0	0	0	0	0	0	0	0	0	0
0	0	0	0	0	0	0	0	0	0	0	0	0	0	0	0	0	0	0	0	0	0	0	0	0	0	0	0	0	0	0	0	0	0	0	0	0	0	0	0	0	0	0	0	0	0	0	0	0	0
0	0	0	0	0	0	0	0	0	0	0	0	0	0	0	0	0	0	0	0	0	0	0	0	0	0	0	0	0	0	0	0	0	0	0	0	0	0	0	0	0	0	0	0	0	0	0	0	0	0
0	0	0	0	0	0	0	0	0	0	0	0	0	0	0	0	0	0	0	0	0	0	0	0	0	0	0	0	0	0	0	0	0	0	0	0	0	0	0	0	0	0	0	0	0	0	0	0	0	0
0	0	0	0	0	0	0	0	0	0	0	0	0	0	0	0	0	0	0	0	0	0	0	0	0	0	0	0	0	0	0	0	0	0	0	0	0	0	0	0	0	0	0	0	0	0	0	0	0	0
0	0	0	0	0	0	0	0	0	0	0	0	0	0	0	0	0	0	0	0	0	0	0	0	0	0	0	0	0	0	0	0	0	0	0	0	0	0	0	0	0	0	0	0	0	0	0	0	0	0
0	0	0	0	0	0	0	0	0	0	0	0	0	0	0	0	0	0	0	0	0	0	0	0	0	0	0	0	0	0	0	0	0	0	0	0	0	0	0	0	0	0	0	0	0	0	0	0	0	0
0	0	0	0	0	0	0	0	0	0	0	0	0	0	0	0	0	0	0	0	0	0	0	0	0	0	0	0	0	0	0	0	0	0	0	0	0	0	0	0	0	0	0	0	0	0	0	0	0	0
0	0	0	0	0	0	0	0	0	0	0	0	0	0	0	0	0	0	0	0	0	0	0	0	0	0	0	0	0	0	0	0	0	0	0	0	0	0	0	0	0	0	0	0	0	0	0	0	0	0
0	0	0	0	0	0	0	0	0	0	0	0	0	0	0	0	0	0	0	0	0	0	0	0	0	0	0	0	0	0	0	0	0	0	0	0	0	0	0	0	0	0	0	0	0	0	0	0	0	0
0	0	0	0	0	0	0	0	0	0	0	0	0	0	0	0	0	0	0	0	0	0	0	0	0	0	0	0	0	0	0	0	0	0	0	0	0	0	0	0	0	0	0	0	0	0	0	0	0	0
0	0	0	0	0	0	0	0	0	0	0	0	0	0	0	0	0	0	0	0	0	0	0	0	0	0	0	0	0	0	0	0	0	0	0	0	0	0	0	0	0	0	0	0	0	0	0	0	0	0
0	0	0	0	0	0	0	0	0	0	0	0	0	0	0	0	0	0	0	0	0	0	0	0	0	0	0	0	0	0	0	0	0	0	0	0	0	0	0	0	0	0	0	0	0	0	0	0	0	0
0	0	0	0	0	0	0	0	0	0	0	0	0	0	0	0	0	0	0	0	0	0	0	0	0	0	0	0	0	0	0	0	0	0	0	0	0	0	0	0	0	0	0	0	0	0	0	0	0	0
0	0	0	0	0	0	0	0	0	0	0	0	0	0	0	0	0	0	0	0	0	0	0	0	0	0	0	0	0	0	0	0	0	0	0	0	0	0	0	0	0	0	0	0	0	0	0	0	0	0
0	0	0	0	0	0	0	0	0	0	0	0	0	0	0	0	0	0	0	0	0	0	0	0	0	0	0	0	0	0	0	0	0	0	0	0	0	0	0	0	0	0	0	0	0	0	0	0	0	0
0	0	0	0	0	0	0	0	0	0	0	0	0	0	0	0	0	0	0	0	0	0	0	0	0	0	0	0	0	0	0	0	0	0	0	0	0	0	0	0	0	0	0	0	0	0	0	0	0	0
0	0	0	0	0	0	0	0	0	0	0	0	0	0	0	0	0	0	0	0	0	0	0	0	0	0	0	0	0	0	0	0	0	0	0	0	0	0	0	0	0	0	0	0	0	0	0	0	0	0
0	0	0	0	0	0	0	0	0	0	0	0	0	0	0	0	0	0	0	0	0	0	0	0	0	0	0	0	0	0	0	0	0	0	0	0	0	0	0	0	0	0	0	0	0	0	0	0	0	0
0	0	0	0	0	0	0	0	0	0	0	0	0	0	0	0	0	0	0	0	0	0	0	0	0	0	0	0	0	0	0	0	0	0	0	0	0	0	0	0	0	0	0	0	0	0	0	0	0	0
0	0	0	0	0	0	0	0	0	0	0	0	0	0	0	0	0	0	0	0	0	0	0	0	0	0	0	0	0	0	0	0	0	0	0	0	0	0	0	0	0	0	0	0	0	0	0	0	0	0
0	0	0	0	0	0	0	0	0	0	0	0	0	0	0	0	0	0	0	0	0	0	0	0	0	0	0	0	0	0	0	0	0	0	0	0	0	0	0	0	0	0	0	0	0	0	0	0	0	0
0	0	0	0	0	0	0	0	0	0	0	0	0	0	0	0	0	0	0	0	0	0	0	0	0	0	0	0	0	0	0	0	0	0	0	0	0	0	0	0	0	0	0	0	0	0	0	0	0	0
0	0	0	0	0	0	0	0	0	0	0	0	0	0	0	0	0	0	0	0	0	0	0	0	0	0	0	0	0	0	0	0	0	0	0	0	0	0	0	0	0	0	0	0	0	0	0	0	0	0
0	0	0	0	0	0	0	0	0	0	0	0	0	0	0	0	0	0	0	0	0	0	0	0	0	0	0	0	0	0	0	0	0	0	0	0	0	0	0	0	0	0	0	0	0	0	0	0	0	0
0	0	0	0	0	0	0	0	0	0	0	0	0	0	0	0	0	0	0	0	0	0	0	0	0	0	0	0	0	0	0	0	0	0	0	0	0	0	0	0	0	0	0	0	0	0	0	0	0	0
0	0	0	0	0	0	0	0	0	0	0	0	0	0	0	0	0	0	0	0	0	0	0	0	0	0	0	0	0	0	0	0	0	0	0	0	0	0	0	0	0	0	0	0	0	0	0	0	0	0
0	0	0	0	0	0	0	0	0	0	0	0	0	0	0	0	0	0	0	0	0	0	0	0	0	0	0	0	0	0	0	0	0	0	0	0	0	0	0	0	0	0	0	0	0	0	0	0	0	0
0	0	0	0	0	0	0	0	0	0	0	0	0	0	0	0	0	0	0	0	0	0	0	0	0	0	0	0	0	0	0	0	0	0	0	0	0	0	0	0	0	0	0	0	0	0	0	0	0	0
0	0	0	0	0	0	0	0	0	0	0	0	0	0	0	0	0	0	0	0	0	0	0	0	0	0	0	0	0	0	0	0	0	0	0	0	0	0	0	0	0	0	0	0	0	0	0	0	0	0
0	0	0	0	0	0	0	0	0	0	0	0	0	0	0	0	0	0	0	0	0	0	0	0	0	0	0	0	0	0	0	0	0	0	0	0	0	0	0	0	0	0	0	0	0	0	0	0	0	0
0	0	0	0	0	0	0	0	0	0	0	0	0	0	0	0	0	0	0	0	0	0	0	0	0	0	0	0	0	0	0	0	0	0	0	0	0	0	0	0	0	0	0	0	0	0	0	0	0	0
0	0	0	0	0	0	0	0	0	0	0	0	0	0	0	0	0	0	0	0	0	0	0	0	0	0	0	0	0	0	0	0	0	0	0	0	0	0	0	0	0	0	0	0	0	0	0	0	0	0
0	0	0	0	0	0	0	0	0	0	0	0	0	0	0	0	0	0	0	0	0	0	0	0	0	0	0	0	0	0	0	0	0	0	0	0	0	0	0	0	0	0	0	0	0	0	0	0	0	0
0	0	0	0	0	0	0	0	0	0	0	0	0	0	0	0	0	0	0	0	0	0	0	0	0	0	0	0	0	0	0	0	0	0	0	0	0	0	0	0	0	0	0	0	0	0	0	0	0	0
0	0	0	0	0	0	0	0	0	0	0	0	0	0	0	0	0	0	0	0	0	0	0	0	0	0	0	0	0	0	0	0	0	0	0	0	0	0	0	0	0	0	0	0	0	0	0	0	0	0
0	0	0	0	0	0	0	0	0	0	0	0	0	0	0	0	0	0	0	0	0	0	0	0	0	0	0	0	0	0	0	0	0	0	0	0	0	0	0	0	0	0	0	0	0	0	0	0	0	0
0	0	0	0	0	0	0	0	0	0	0	0	0	0	0	0	0	0	0	0	0	0	0	0	0	0	0	0	0	0	0	0	0	0	0	0	0	0	0	0	0	0	0	0	0	0	0	0	0	0
0	0	0	0	0	0	0	0	0	0	0	0	0	0	0	0	0	0	0	0	0	0	0	0	0	0	0	0	0	0	0	0	0	0	0	0	0	0	0	0	0	0	0	0	0	0	0	0	0	0
0	0	0	0	0	0	0	0	0	0	0	0	0	0	0	0	0	0	0	0	0	0	0	0	0	0	0	0	0	0	0	0	0	0	0	0	0	0	0	0	0	0	0	0	0	0	0	0	0	0
0	0	0	0	0	0	0	0	0	0	0	0	0	0	0	0	0	0	0	0	0	0	0	0	0	0	0	0	0	0	0	0	0	0	0	0	0	0	0	0	0	0	0	0	0	0	0	0	0	0
0	0	0	0	0	0	0	0	0	0	0	0	0	0	0	0	0	0	0	0	0	0	0	0	0	0	0	0	0	0	0	0	0	0	0	0	0	0	0	0	0	0	0	0	0	0	0	0	0	0
0	0	0	0	0	0	0	0	0	0	0	0	0	0	0	0	0	0	0	0	0	0	0	0	0	0	0	0	0	0	0	0	0	0	0	0	0	0	0	0	0	0	0	0	0	0	0	0	0	0
0	0	0	0	0	0	0	0	0	0	0	0	0	0	0	0	0	0	0	0	0	0	0	0	0	0	0	0	0	0	0	0	0	0	0	0	0	0	0	0	0	0	0	0	0	0	0	0	0	0
0	0	0	0	0	0	0	0	0	0	0	0	0	0	0	0	0	0	0	0	0	0	0	0	0	0	0	0	0	0	0	0	0	0	0	0	0	0	0	0	0	0	0	0	0	0	0	0	0	0
0	0	0	0	0	0	0	0	0	0	0	0	0	0	0	0	0	0	0	0	0	0	0	0	0	0	0	0	0	0	0	0	0	0	0	0	0	0	0	0	0	0	0	0	0	0	0	0	0	0
0	0	0	0	0	0	0	0	0	0	0	0	0	0	0	0	0	0	0	0	0	0	0	0	0	0	0	0	0	0	0	0	0	0	0	0	0	0	0	0	0	0	0	0	0	0	0	0	0	0
0	0	0	0	0	0	0	0	0	0	0	0	0	0	0	0	0	0	0	0	0	0	0	0	0	0	0	0	0	0	0	0	0	0	0	0	0	0	0	0	0	0	0	0	0	0	0	0	0	0
0	0	0	0	0	0	0	0	0	0	0	0	0	0	0	0	0	0	0	0	0	0	0	0	0	0	0	0	0	0	0	0	0	0	0	0	0	0	0	0	0	0	0	0	0	0	0	0	0	0
0	0	0	0	0	0	0	0	0	0	0	0	0	0	0	0	0	0	0	0	0	0	0	0	0	0	0	0	0	0	0	0	0	0	0	0	0	0	0	0	0	0	0	0	0	0	0	0	0	0
0	0	0	0	0	0	0	0	0	0	0	0	0	0	0	0	0	0	0	0	0	0	0	0	0	0	0	0	0	0	0	0	0	0	0	0	0	0	0	0	0	0	0	0	0	0	0	0	0	0
0	0	0	0	0	0	0	0	0	0	0	0	0	0	0	0	0	0	0	0	0	0	0	0	0	0	0	0	0	0	0	0	0	0	0	0	0	0	0	0	0	0	0	0	0	0	0	0	0	0
0	0	0	0	0	0	0	0	0	0	0	0	0	0	0	0	0	0	0	0	0	0	0	0	0	0	0	0	0	0	0	0	0	0	0	0	0	0	0	0	0	0	0	0	0	0	0	0	0	0
0	0	0	0	0	0	0	0	0	0	0	0	0	0	0	0	0	0	0	0	0	0	0	0	0	0	0	0	0	0	0	0	0	0	0	0	0	0	0	0	0	0	0	0	0	0	0	0	0	0
0	0	0	0	0	0	0	0	0	0	0	0	0	0	0	0	0	0	0	0	0	0	0	0	0	0	0	0	0	0	0	0	0	0	0	0	0	0	0	0	0	0	0	0	0	0	0	0	0	0
0	0	0	0	0	0	0	0	0	0	0	0	0	0	0	0	0	0	0	0	0	0	0	0	0	0	0	0	0	0	0	0	0	0	0	0	0	0	0	0	0	0	0	0	0	0	0	0	0	0
0	0	0	0	0	0	0	0	0	0	0	0	0	0	0	0	0	0	0	0	0	0	0	0	0	0	0	0	0	0	0	0	0	0	0	0	0	0	0	0	0	0	0	0	0	0	0	0	0	0
0	0	0	0	0	0	0	0	0	0	0	0	0	0	0	0	0	0	0	0	0	0	0	0	0	0	0	0	0	0	0	0	0	0	0	0	0	0	0	0	0	0	0	0	0	0	0	0	0	0
0	0	0	0	0	0	0	0	0	0	0	0	0	0	0	0	0	0	0	0	0	0	0	0	0	0	0	0	0	0	0	0	0	0	0	0	0	0	0	0	0	0	0	0	0	0	0	0	0	0
0	0	0	0	0	0	0	0	0	0	0	0	0	0	0	0	0	0	0	0	0	0	0	0	0	0	0	0	0	0	0	0	0	0	0	0	0	0	0	0	0	0	0	0	0	0	0	0	0	0
0	0	0	0	0	0	0	0	0	0	0	0	0	0	0	0	0	0	0	0	0	0	0	0	0	0	0	0	0	0	0	0	0	0	0	0	0	0	0	0	0	0	0	0	0	0	0	0	0	0
0	0	0	0	0	0	0	0	0	0	0	0	0	0	0	0	0	0	0	0	0	0	0	0	0	0	0	0	0	0	0	0	0	0	0	0	0	0	0	0	0	0	0	0	0	0	0	0	0	0
0	0	0	0	0	0	0	0	0	0	0	0	0	0	0	0	0	0	0	0	0	0	0	0	0	0	0	0	0	0	0	0	0	0	0	0	0	0	0	0	0	0	0	0	0	0	0	0	0	0
0	0	0	0	0	0	0	0	0	0	0	0	0	0	0	0	0	0	0	0	0	0	0	0	0	0	0	0	0	0	0	0	0	0	0	0	0	0	0	0	0	0	0	0	0	0	0	0	0	0
0	0	0	0	0	0	0	0	0	0	0	0	0	0	0	0	0	0	0	0	0	0	0	0	0	0	0	0	0	0	0	0	0	0	0	0	0	0	0	0	0	0	0	0	0	0	0	0	0	0
0	0	0	0	0	0	0	0	0	0	0	0	0	0	0	0	0	0	0	0	0	0	0	0	0	0	0	0	0	0	0	0	0	0	0	0	0	0	0	0	0	0	0	0	0	0	0	0	0	0
0	0	0	0	0	0	0	0	0	0	0	0	0	0	0	0	0	0	0	0	0	0	0	0	0	0	0	0	0	0	0	0	0	0	0	0	0	0	0	0	0	0	0	0	0	0	0	0	0	0
0	0	0	0	0	0	0	0	0	0	0	0	0	0	0	0	0	0	0	0	0	0	0	0	0	0	0	0	0	0	0	0	0	0	0	0	0	0	0	0	0	0	0	0	0	0	0	0	0	0
0	0	0	0	0	0	0	0	0	0	0	0	0	0	0	0	0	0	0	0	0	0	0	0	0	0	0	0	0	0	0	0	0	0	0	0	0	0	0	0	0	0	0	0	0	0	0	0	0	0
0	0	0	0	0	0	0	0	0	0	0	0	0	0	0	0	0	0	0	0	0	0	0	0	0	0	0	0	0	0	0	0	0	0	0	0	0	0	0	0	0	0	0	0	0	0	0	0	0	0
0	0	0	0	0	0	0	0	0	0	0	0	0	0	0	0	0	0	0	0	0	0	0	0	0	0	0	0	0	0	0	0	0	0	0	0	0	0	0	0	0	0	0	0	0	0	0	0	0	0
0	0	0	0	0	0	0	0	0	0	0	0	0	0	0	0	0	0	0	0	0	0	0	0	0	0	0	0	0	0	0	0	0	0	0	0	0	0	0	0	0	0	0	0	0	0	0	0	0	0
0	0	0	0	0	0	0	0	0	0	0	0	0	0	0	0	0	0	0	0	0	0	0	0	0	0	0	0	0	0	0	0	0	0	0	0	0	0	0	0	0	0	0	0	0	0	0	0	0	0
0	0	0	0	0	0	0	0	0	0	0	0	0	0	0	0	0	0	0	0	0	0	0	0	0	0	0	0	0	0	0	0	0	0	0	0	0	0	0	0	0	0	0	0	0	0	0	0	0	0
0	0	0	0	0	0	0	0	0	0	0	0	0	0	0	0	0	0	0	0	0	0	0	0	0	0	0	0	0	0	0	0	0	0	0	0	0	0	0	0	0	0	0	0	0	0	0	0	0	0
0	0	0	0	0	0	0	0	0	0	0	0	0	0	0	0	0	0	0	0	0	0	0	0	0	0	0	0	0	0	0	0	0	0	0	0	0	0	0	0	0	0	0	0	0	0	0	0	0	0
0	0	0	0	0	0	0	0	0	0	0	0	0	0	0	0	0	0	0	0	0	0	0	0	0	0	0	0	0	0	0	0	0	0	0	0	0	0	0	0	0	0	0	0	0	0	0	0	0	0
0	0	0	0	0	0	0	0	0	0	0	0	0	0	0	0	0	0	0	0	0	0	0	0	0	0	0	0	0	0	0	0	0	0	0	0	0	0	0	0	0	0	0	0	0	0	0	0	0	0
0	0	0	0	0	0	0	0	0	0	0	0	0	0	0	0	0	0	0	0	0	0	0	0	0	0	0	0	0	0	0	0	0	0	0	0	0	0	0	0	0	0	0	0	0	0	0	0	0	0
0	0	0	0	0	0	0	0	0	0	0	0	0	0	0	0	0	0	0	0	0	0	0	0	0	0	0	0	0	0	0	0	0	0	0	0	0	0	0	0	0	0	0	0	0	0	0	0	0	0
0	0	0	0	0	0	0	0	0	0	0	0	0	0	0	0	0	0	0	0	0	0	0	0	0	0	0	0	0	0	0	0	0	0	0	0	0	0	0	0	0	0	0	0	0	0	0	0	0	0
0	0	0	0	0	0	0	0	0	0	0	0	0	0	0	0	0	0	0	0	0	0	0	0	0	0	0	0	0	0	0	0	0	0	0	0	0	0	0	0	0	0	0	0	0	0	0	0	0	0
0	0	0	0	0	0	0	0	0	0	0	0	0	0	0	0	0	0	0	0	0	0	0	0	0	0	0	0	0	0	0	0	0	0	0	0	0	0	0	0	0	0	0	0	0	0	0	0	0	0
0	0	0	0	0	0	0	0	0	0	0	0	0	0	0	0	0	0	0	0	0	0	0	0	0	0	0	0	0	0	0	0	0	0	0	0	0	0	0	0	0	0	0	0	0	0	0	0	0	0
0	0	0	0	0	0	0	0	0	0	0	0	0	0	0	0	0	0	0	0	0	0	0	0	0	0	0	0	0	0	0	0	0	0	0	0	0	0	0	0	0	0	0	0	0	0	0	0	0	0
0	0	0	0	0	0	0	0	0	0	0	0	0	0	0	0	0	0	0	0	0	0	0	0	0	0	0	0	0	0	0	0	0	0	0	0	0	0	0	0	0	0	0	0	0	0	0	0	0	0
0	0	0	0	0	0	0	0	0	0	0	0	0	0	0	0	0	0	0	0	0	0	0	0	0	0	0	0	0	0	0	0	0	0	0	0	0	0	0	0	0	0	0	0	0	0	0	0	0	0
0	0	0	0	0	0	0	0	0	0	0	0	0	0	0	0	0	0	0	0	0	0	0	0	0	0	0	0	0	0	0	0	0	0	0	0	0	0	0	0	0	0	0	0	0	0	0	0	0	0
0	0	0	0	0	0	0	0	0	0	0	0	0	0	0	0	0	0	0	0	0	0	0	0	0	0	0	0	0	0	0	0	0	0	0	0	0	0	0	0	0	0	0	0	0	0	0	0	0	0
0	0	0	0	0	0	0	0	0	0	0	0	0	0	0	0	0	0	0	0	0	0	0	0	0	0	0	0	0	0	0	0	0	0	0	0	0	0	0	0	0	0	0	0	0	0	0	0	0	0
0	0	0	0	0	0	0	0	0	0	0	0	0	0	0	0	0	0	0	0	0	0	0	0	0	0	0	0	0	0	0	0	0	0	0	0	0	0	0	0	0	0	0	0	0	0	0	0	0	0
0	0	0	0	0	0	0	0	0	0	0	0	0	0	0	0	0	0	0	0	0	0	0	0	0	0	0	0	0	0	0	0	0	0	0	0	0	0	0	0	0	0	0	0	0	0	0	0	0	0
0	0	0	0	0	0	0	0	0	0	0	0	0	0	0	0	0	0	0	0	0	0	0	0	0	0	0	0	0	0	0	0	0	0	0	0	0	0	0	0	0	0	0	0	0	0	0	0	0	0
0	0	0	0	0	0	0	0	0	0	0	0	0	0	0	0	0	0	0	0	0	0	0	0	0	0	0	0	0	0	0	0	0	0	0	0	0	0	0	0	0	0	0	0	0	0	0	0	0	0
0	0	0	0	0	0	0	0	0	0	0	0	0	0	0	0	0	0	0	0	0	0	0	0	0	0	0	0	0	0	0	0	0	0	0	0	0	0	0	0	0	0	0	0	0	0	0	0	0	0
0	0	0	0	0	0	0	0	0	0	0	0	0	0	0	0	0	0	0	0	0	0	0	0	0	0	0	0	0	0	0	0	0	0	0	0	0	0	0	0	0	0	0	0	0	0	0	0	0	0
0	0	0	0	0	0	0	0	0	0	0	0	0	0	0	0	0	0	0	0	0	0	0	0	0	0	0	0	0	0	0	0	0	0	0	0	0	0	0	0	0	0	0	0	0	0	0	0	0	0
0	0	0	0	0	0	0	0	0	0	0	0	0	0	0	0	0	0	0	0	0	0	0	0	0	0	0	0	0	0	0	0	0	0	0	0	0	0	0	0	0	0	0	0	0	0	0	0	0	0
0	0	0	0	0	0	0	0	0	0	0	0	0	0	0	0	0	0	0	0	0	0	0	0	0	0	0	0	0	0	0	0	0	0	0	0	0	0	0	0	0	0	0	0	0	0	0	0	0	0
0	0	0	0	0	0	0	0	0	0	0	0	0	0	0	0	0	0	0	0	0	0	0	0	0	0	0	0	0	0	0	0	0	0	0	0	0	0	0	0	0	0	0	0	0	0	0	0	0	0
0	0	0	0	0	0	0	0	0	0	0	0	0	0	0	0	0	0	0	0	0	0	0	0	0	0	0	0	0	0	0	0	0	0	0	0	0	0	0	0	0	0	0	0	0	0	0	0	0	0
0	0	0	0	0	0	0	0	0	0	0	0	0	0	0	0	0	0	0	0	0	0	0	0	0	0	0	0	0	0	0	0	0	0	0	0	0	0	0	0	0	0	0	0	0	0	0	0	0	0
0	0	0	0	0	0	0	0	0	0	0	0	0	0	0	0	0	0	0	0	0	0	0	0	0	0	0	0	0	0	0	0	0	0	0	0	0	0	0	0	0	0	0	0	0	0	0	0	0	0
0	0	0	0	0	0	0	0	0	0	0	0	0	0	0	0	0	0	0	0	0	0	0	0	0	0	0	0	0	0	0	0	0	0	0	0	0	0	0	0	0	0	0	0	0	0	0	0	0	0
0	0	0	0	0	0	0	0	0	0	0	0	0	0	0	0	0	0	0	0	0	0	0	0	0	0	0	0	0	0	0	0	0	0	0	0	0	0	0	0	0	0	0	0	0	0	0	0	0	0
0	0	0	0	0	0	0	0	0	0	0	0	0	0	0	0	0	0	0	0	0	0	0	0	0	0	0	0	0	0	0	0	0	0	0	0	0	0	0	0	0	0	0	0	0	0	0	0	0	0
0	0	0	0	0	0	0	0	0	0	0	0	0	0	0	0	0	0	0	0	0	0	0	0	0	0	0	0	0	0	0	0	0	0	0	0	0	0	0	0	0	0	0	0	0	0	0	0	0	0
0	0	0	0	0	0	0	0	0	0	0	0	0	0	0	0	0	0	0	0	0	0	0	0	0	0	0	0	0	0	0	0	0	0	0	0	0	0	0	0	0	0	0	0	0	0	0	0	0	0
0	0	0	0	0	0	0	0	0	0	0	0	0	0	0	0	0	0	0	0	0	0	0	0	0	0	0	0	0	0	0	0	0	0	0	0	0	0	0	0	0	0	0	0	0	0	0	0	0	0
0	0	0	0	0	0	0	0	0	0	0	0	0	0	0	0	0	0	0	0	0	0	0	0	0	0	0	0	0	0	0	0	0	0	0	0	0	0	0	0	0	0	0	0	0	0	0	0	0	0
0	0	0	0	0	0	0	0	0	0	0	0	0	0	0	0	0	0	0	0	0	0	0	0	0	0	0	0	0	0	0	0	0	0	0	0	0	0	0	0	0	0	0	0	0	0	0	0	0	0
0	0	0	0	0	0	0	0	0	0	0	0	0	0	0	0	0	0	0	0	0	0	0	0	0	0	0	0	0	0	0	0	0	0	0	0	0	0	0	0	0	0	0	0	0	0	0	0	0	0
0	0	0	0	0	0	0	0	0	0	0	0	0	0	0	0	0	0	0	0	0	0	0	0	0	0	0	0	0	0	0	0	0	0	0	0	0	0	0	0	0	0	0	0	0	0	0	0	0	0
0	0	0	0	0	0	0	0	0	0	0	0	0	0	0	0	0	0	0	0	0	0	0	0	0	0	0	0	0	0	0	0	0	0	0	0	0	0	0	0	0	0	0	0	0	0	0	0	0	0
0	0	0	0	0	0	0	0	0	0	0	0	0	0	0	0	0	0	0	0	0	0	0	0	0	0	0	0	0	0	0	0	0	0	0	0	0	0	0	0	0	0	0	0	0	0	0	0	0	0
0	0	0	0	0	0	0	0	0	0	0	0	0	0	0	0	0	0	0	0	0	0	0	0	0	0	0	0	0	0	0	0	0	0	0	0	0	0	0	0	0	0	0	0	0	0	0	0	0	0
0	0	0	0	0	0	0	0	0	0	0	0	0	0	0	0	0	0	0	0	0	0	0	0	0	0	0	0	0	0	0	0	0	0	0	0	0	0	0	0	0	0	0	0	0	0	0	0	0	0
0	0	0	0	0	0	0	0	0	0	0	0	0	0	0	0	0	0	0	0	0	0	0	0	0	0	0	0	0	0	0	0	0	0	0	0	0	0	0	0	0	0	0	0	0	0	0	0	0	0
0	0	0	0	0	0	0	0	0	0	0	0	0	0	0	0	0	0	0	0	0	0	0	0	0	0	0	0	0	0	0	0	0	0	0	0	0	0	0	0	0	0	0	0	0	0	0	0	0	0
0	0	0	0	0	0	0	0	0	0	0	0	0	0	0	0	0	0	0	0	0	0	0	0	0	0	0	0	0	0	0	0	0	0	0	0	0	0	0	0	0	0	0	0	0	0	0	0	0	0
0	0	0	0	0	0	0	0	0	0	0	0	0	0	0	0	0	0	0	0	0	0	0	0	0	0	0	0	0	0	0	0	0	0	0	0	0	0	0	0	0	0	0	0	0	0	0	0	0	0
0	0	0	0	0	0	0	0	0	0	0	0	0	0	0	0	0	0	0	0	0	0	0	0	0	0	0	0	0	0	0	0	0	0	0	0	0	0	0	0	0	0	0	0	0	0	0	0	0	0
0	0	0	0	0	0	0	0	0	0	0	0	0	0	0	0	0	0	0	0	0	0	0	0	0	0	0	0	0	0	0	0	0	0	0	0	0	0	0	0	0	0	0	0	0	0	0	0	0	0
0	0	0	0	0	0	0	0	0	0	0	0	0	0	0	0	0	0	0	0	0	0	0	0	0	0	0	0	0	0	0	0	0	0	0	0	0	0	0	0	0	0	0	0	0	0	0	0	0	0
0	0	0	0	0	0	0	0	0	0	0	0	0	0	0	0	0	0	0	0	0	0	0	0	0	0	0	0	0	0	0	0	0	0	0	0	0	0	0	0	0	0	0	0	0	0	0	0	0	0
0	0	0	0	0	0	0	0	0	0	0	0	0	0	0	0	0	0	0	0	0	0	0	0	0	0	0	0	0	0	0	0	0	0	0	0	0	0	0	0	0	0	0	0	0	0	0	0	0	0
0	0	0	0	0	0	0	0	0	0	0	0	0	0	0	0	0	0	0	0	0	0	0	0	0	0	0	0	0	0	0	0	0	0	0	0	0	0	0	0	0	0	0	0	0	0	0	0	0	0
0	0	0	0	0	0	0	0	0	0	0	0	0	0	0	0	0	0	0	0	0	0	0	0	0	0	0	0	0	0	0	0	0	0	0	0	0	0	0	0	0	0	0	0	0	0	0	0	0	0
0	0	0	0	0	0	0	0	0	0	0	0	0	0	0	0	0	0	0	0	0	0	0	0	0	0	0	0	0	0	0	0	0	0	0	0	0	0	0	0	0	0	0	0	0	0	0	0	0	0
0	0	0	0	0	0	0	0	0	0	0	0	0	0	0	0	0	0	0	0	0	0	0	0	0	0	0	0	0	0	0	0	0	0	0	0	0	0	0	0	0	0	0	0	0	0	0	0	0	0
0	0	0	0	0	0	0	0	0	0	0	0	0	0	0	0	0	0	0	0	0	0	0	0	0	0	0	0	0	0	0	0	0	0	0	0	0	0	0	0	0	0	0	0	0	0	0	0	0	0
0	0	0	0	0	0	0	0	0	0	0	0	0	0	0	0	0	0	0	0	0	0	0	0	0	0	0	0	0	0	0	0	0	0	0	0	0	0	0	0	0	0	0	0	0	0	0	0	0	0
0	0	0	0	0	0	0	0	0	0	0	0	0	0	0	0	0	0	0	0	0	0	0	0	0	0	0	0	0	0	0	0	0	0	0	0	0	0	0	0	0	0	0	0	0	0	0	0	0	0
0	0	0	0	0	0	0	0	0	0	0	0	0	0	0	0	0	0	0	0	0	0	0	0	0	0	0	0	0	0	0	0	0	0	0	0	0	0	0	0	0	0	0	0	0	0	0	0	0	0
0	0	0	0	0	0	0	0	0	0	0	0	0	0	0	0	0	0	0	0	0	0	0	0	0	0	0	0	0	0	0	0	0	0	0	0	0	0	0	0	0	0	0	0	0	0	0	0	0	0
0	0	0	0	0	0	0	0	0	0	0	0	0	0	0	0	0	0	0	0	0	0	0	0	0	0	0	0	0	0	0	0	0	0	0	0	0	0	0	0	0	0	0	0	0	0	0	0	0	0
0	0	0	0	0	0	0	0	0	0	0	0	0	0	0	0	0	0	0	0	0	0	0	0	0	0	0	0	0	0	0	0	0	0	0	0	0	0	0	0	0	0	0	0	0	0	0	0	0	0
0	0	0	0	0	0	0	0	0	0	0	0	0	0	0	0	0	0	0	0	0	0	0	0	0	0	0	0	0	0	0	0	0	0	0	0	0	0	0	0	0	0	0	0	0	0	0	0	0	0
0	0	0	0	0	0	0	0	0	0	0	0	0	0	0	0	0	0	0	0	0	0	0	0	0	0	0	0	0	0	0	0	0	0	0	0	0	0	0	0	0	0	0	0	0	0	0	0	0	0
0	0	0	0	0	0	0	0	0	0	0	0	0	0	0	0	0	0	0	0	0	0	0	0	0	0	0	0	0	0	0	0	0	0	0	0	0	0	0	0	0	0	0	0	0	0	0	0	0	0
0	0	0	0	0	0	0	0	0	0	0	0	0	0	0	0	0	0	0	0	0	0	0	0	0	0	0	0	0	0	0	0	0	0	0	0	0	0	0	0	0	0	0	0	0	0	0	0	0	0
0	0	0	0	0	0	0	0	0	0	0	0	0	0	0	0	0	0	0	0	0	0	0	0	0	0	0	0	0	0	0	0	0	0	0	0	0	0	0	0	0	0	0	0	0	0	0	0	0	0
0	0	0	0	0	0	0	0	0	0	0	0	0	0	0	0	0	0	0	0	0	0	0	0	0	0	0	0	0	0	0	0	0	0	0	0	0	0	0	0	0	0	0	0	0	0	0	0	0	0
0	0	0	0	0	0	0	0	0	0	0	0	0	0	0	0	0	0	0	0	0	0	0	0	0	0	0	0	0	0	0	0	0	0	0	0	0	0	0	0	0	0	0	0	0	0	0	0	0	0
0	0	0	0	0	0	0	0	0	0	0	0	0	0	0	0	0	0	0	0	0	0	0	0	0	0	0	0	0	0	0	0	0	0	0	0	0	0	0	0	0	0	0	0	0	0	0	0	0	0
0	0	0	0	0	0	0	0	0	0	0	0	0	0	0	0	0	0	0	0	0	0	0	0	0	0	0	0	0	0	0	0	0	0	0	0	0	0	0	0	0	0	0	0	0	0	0	0	0	0
0	0	0	0	0	0	0	0	0	0	0	0	0	0	0	0	0	0	0	0	0	0	0	0	0	0	0	0	0	0	0	0	0	0	0	0	0	0	0	0	0	0	0	0	0	0	0	0	0	0
0	0	0	0	0	0	0	0	0	0	0	0	0	0	0	0	0	0	0	0	0	0	0	0	0	0	0	0	0	0	0	0	0	0	0	0	0	0	0	0	0	0	0	0	0	0	0	0	0	0
0	0	0	0	0	0	0	0	0	0	0	0	0	0	0	0	0	0	0	0	0	0	0	0	0	0	0	0	0	0	0	0	0	0	0	0	0	0	0	0	0	0	0	0	0	0	0	0	0	0
0	0	0	0	0	0	0	0	0	0	0	0	0	0	0	0	0	0	0	0	0	0	0	0	0	0	0	0	0	0	0	0	0	0	0	0	0	0	0	0	0	0	0	0	0	0	0	0	0	0
0	0	0	0	0	0	0	0	0	0	0	0	0	0	0	0	0	0	0	0	0	0	0	0	0	0	0	0	0	0	0	0	0	0	0	0	0	0	0	0	0	0	0	0	0	0	0	0	0	0
0	0	0	0	0	0	0	0	0	0	0	0	0	0	0	0	0	0	0	0	0	0	0	0	0	0	0	0	0	0	0	0	0	0	0	0	0	0	0	0	0	0	0	0	0	0	0	0	0	0
0	0	0	0	0	0	0	0	0	0	0	0	0	0	0	0	0	0	0	0	0	0	0	0	0	0	0	0	0	0	0	0	0	0	0	0	0	0	0	0	0	0	0	0	0	0	0	0	0	0
0	0	0	0	0	0	0	0	0	0	0	0	0	0	0	0	0	0	0	0	0	0	0	0	0	0	0	0	0	0	0	0	0	0	0	0	0	0	0	0	0	0	0	0	0	0	0	0	0	0
0	0	0	0	0	0	0	0	0	0	0	0	0	0	0	0	0	0	0	0	0	0	0	0	0	0	0	0	0	0	0	0	0	0	0	0	0	0	0	0	0	0	0	0	0	0	0	0	0	0
0	0	0	0	0	0	0	0	0	0	0	0	0	0	0	0	0	0	0	0	0	0	0	0	0	0	0	0	0	0	0	0	0	0	0	0	0	0	0	0	0	0	0	0	0	0	0	0	0	0
0	0	0	0	0	0	0	0	0	0	0	0	0	0	0	0	0	0	0	0	0	0	0	0	0	0	0	0	0	0	0	0	0	0	0	0	0	0	0	0	0	0	0	0	0	0	0	0	0	0
0	0	0	0	0	0	0	0	0	0	0	0	0	0	0	0	0	0	0	0	0	0	0	0	0	0	0	0	0	0	0	0	0	0	0	0	0	0	0	0	0	0	0	0	0	0	0	0	0	0
0	0	0	0	0	0	0	0	0	0	0	0	0	0	0	0	0	0	0	0	0	0	0	0	0	0	0	0	0	0	0	0	0	0	0	0	0	0	0	0	0	0	0	0	0	0	0	0	0	0
0	0	0	0	0	0	0	0	0	0	0	0	0	0	0	0	0	0	0	0	0	0	0	0	0	0	0	0	0	0	0	0	0	0	0	0	0	0	0	0	0	0	0	0	0	0	0	0	0	0
0	0	0	0	0	0	0	0	0	0	0	0	0	0	0	0	0	0	0	0	0	0	0	0	0	0	0	0	0	0	0	0	0	0	0	0	0	0	0	0	0	0	0	0	0	0	0	0	0	0
0	0	0	0	0	0	0	0	0	0	0	0	0	0	0	0	0	0	0	0	0	0	0	0	0	0	0	0	0	0	0	0	0	0	0	0	0	0	0	0	0	0	0	0	0	0	0	0	0	0
0	0	0	0	0	0	0	0	0	0	0	0	0	0	0	0	0	0	0	0	0	0	0	0	0	0	0	0	0	0	0	0	0	0	0	0	0	0	0	0	0	0	0	0	0	0	0	0	0	0
0	0	0	0	0	0	0	0	0	0	0	0	0	0	0	0	0	0	0	0	0	0	0	0	0	0	0	0	0	0	0	0	0	0	0	0	0	0	0	0	0	0	0	0	0	0	0	0	0	0
0	0	0	0	0	0	0	0	0	0	0	0	0	0	0	0	0	0	0	0	0	0	0	0	0	0	0	0	0	0	0	0	0	0	0	0	0	0	0	0	0	0	0	0	0	0	0	0	0	0
0	0	0	0	0	0	0	0	0	0	0	0	0	0	0	0	0	0	0	0	0	0	0	0	0	0	0	0	0	0	0	0	0	0	0	0	0	0	0	0	0	0	0	0	0	0	0	0	0	0
0	0	0	0	0	0	0	0	0	0	0	0	0	0	0	0	0	0	0	0	0	0	0	0	0	0	0	0	0	0	0	0	0	0	0	0	0	0	0	0	0	0	0	0	0	0	0	0	0	0
0	0	0	0	0	0	0	0	0	0	0	0	0	0	0	0	0	0	0	0	0	0	0	0	0	0	0	0	0	0	0	0	0	0	0	0	0	0	0	0	0	0	0	0	0	0	0	0	0	0
0	0	0	0	0	0	0	0	0	0	0	0	0	0	0	0	0	0	0	0	0	0	0	0	0	0	0	0	0	0	0	0	0	0	0	0	0	0	0	0	0	0	0	0	0	0	0	0	0	0
0	0	0	0	0	0	0	0	0	0	0	0	0	0	0	0	0	0	0	0	0	0	0	0	0	0	0	0	0	0	0	0	0	0	0	0	0	0	0	0	0	0	0	0	0	0	0	0	0	0
0	0	0	0	0	0	0	0	0	0	0	0	0	0	0	0	0	0	0	0	0	0	0	0	0	0	0	0	0	0	0	0	0	0	0	0	0	0	0	0	0	0	0	0	0	0	0	0	0	0
0	0	0	0	0	0	0	0	0	0	0	0	0	0	0	0	0	0	0	0	0	0	0	0	0	0	0	0	0	0	0	0	0	0	0	0	0	0	0	0	0	0	0	0	0	0	0	0	0	0
0	0	0	0	0	0	0	0	0	0	0	0	0	0	0	0	0	0	0	0	0	0	0	0	0	0	0	0	0	0	0	0	0	0	0	0	0	0	0	0	0	0	0	0	0	0	0	0	0	0
0	0	0	0	0	0	0	0	0	0	0	0	0	0	0	0	0	0	0	0	0	0	0	0	0	0	0	0	0	0	0	0	0	0	0	0	0	0	0	0	0	0	0	0	0	0	0	0	0	0
0	0	0	0	0	0	0	0	0	0	0	0	0	0	0	0	0	0	0	0	0	0	0	0	0	0	0	0	0	0	0	0	0	0	0	0	0	0	0	0	0	0	0	0	0	0	0	0	0	0
0	0	0	0	0	0	0	0	0	0	0	0	0	0	0	0	0	0	0	0	0	0	0	0	0	0	0	0	0	0	0	0	0	0	0	0	0	0	0	0	0	0	0	0	0	0	0	0	0	0
0	0	0	0	0	0	0	0	0	0	0	0	0	0	0	0	0	0	0	0	0	0	0	0	0	0	0	0	0	0	0	0	0	0	0	0	0	0	0	0	0	0	0	0	0	0	0	0	0	0
0	0	0	0	0	0	0	0	0	0	0	0	0	0	0	0	0	0	0	0	0	0	0	0	0	0	0	0	0	0	0	0	0	0	0	0	0	0	0	0	0	0	0	0	0	0	0	0	0	0
0	0	0	0	0	0	0	0	0	0	0	0	0	0	0	0	0	0	0	0	0	0	0	0	0	0	0	0	0	0	0	0	0	0	0	0	0	0	0	0	0	0	0	0	0	0	0	0	0	0
0	0	0	0	0	0	0	0	0	0	0	0	0	0	0	0	0	0	0	0	0	0	0	0	0	0	0	0	0	0	0	0	0	0	0	0	0	0	0	0	0	0	0	0	0	0	0	0	0	0
0	0	0	0	0	0	0	0	0	0	0	0	0	0	0	0	0	0	0	0	0	0	0	0	0	0	0	0	0	0	0	0	0	0	0	0	0	0	0	0	0	0	0	0	0	0	0	0	0	0
0	0	0	0	0	0	0	0	0	0	0	0	0	0	0	0	0	0	0	0	0	0	0	0	0	0	0	0	0	0	0	0	0	0	0	0	0	0	0	0	0	0	0	0	0	0	0	0	0	0
0	0	0	0	0	0	0	0	0	0	0	0	0	0	0	0	0	0	0	0	0	0	0	0	0	0	0	0	0	0	0	0	0	0	0	0	0	0	0	0	0	0	0	0	0	0	0	0	0	0
0	0	0	0	0	0	0	0	0	0	0	0	0	0	0	0	0	0	0	0	0	0	0	0	0	0	0	0	0	0	0	0	0	0	0	0	0	0	0	0	0	0	0	0	0	0	0	0	0	0
0	0	0	0	0	0	0	0	0	0	0	0	0	0	0	0	0	0	0	0	0	0	0	0	0	0	0	0	0	0	0	0	0	0	0	0	0	0	0	0	0	0	0	0	0	0	0	0	0	0
0	0	0	0	0	0	0	0	0	0	0	0	0	0	0	0	0	0	0	0	0	0	0	0	0	0	0	0	0	0	0	0	0	0	0	0	0	0	0	0	0	0	0	0	0	0	0	0	0	0
0	0	0	0	0	0	0	0	0	0	0	0	0	0	0	0	0	0	0	0	0	0	0	0	0	0	0	0	0	0	0	0	0	0	0	0	0	0	0	0	0	0	0	0	0	0	0	0	0	0
0	0	0	0	0	0	0	0	0	0	0	0	0	0	0	0	0	0	0	0	0	0	0	0	0	0	0	0	0	0	0	0	0	0	0	0	0	0	0	0	0	0	0	0	0	0	0	0	0	0
0	0	0	0	0	0	0	0	0	0	0	0	0	0	0	0	0	0	0	0	0	0	0	0	0	0	0	0	0	0	0	0	0	0	0	0	0	0	0	0	0	0	0	0	0	0	0	0	0	0
0	0	0	0	0	0	0	0	0	0	0	0	0	0	0	0	0	0	0	0	0	0	0	0	0	0	0	0	0	0	0	0	0	0	0	0	0	0	0	0	0	0	0	0	0	0	0	0	0	0
0	0	0	0	0	0	0	0	0	0	0	0	0	0	0	0	0	0	0	0	0	0	0	0	0	0	0	0	0	0	0	0	0	0	0	0	0	0	0	0	0	0	0	0	0	0	0	0	0	0
0	0	0	0	0	0	0	0	0	0	0	0	0	0	0	0	0	0	0	0	0	0	0	0	0	0	0	0	0	0	0	0	0	0	0	0	0	0	0	0	0	0	0	0	0	0	0	0	0	0
0	0	0	0	0	0	0	0	0	0	0	0	0	0	0	0	0	0	0	0	0	0	0	0	0	0	0	0	0	0	0	0	0	0	0	0	0	0	0	0	0	0	0	0	0	0	0	0	0	0
0	0	0	0	0	0	0	0	0	0	0	0	0	0	0	0	0	0	0	0	0	0	0	0	0	0	0	0	0	0	0	0	0	0	0	0	0	0	0	0	0	0	0	0	0	0	0	0	0	0
0	0	0	0	0	0	0	0	0	0	0	0	0	0	0	0	0	0	0	0	0	0	0	0	0	0	0	0	0	0	0	0	0	0	0	0	0	0	0	0	0	0	0	0	0	0	0	0	0	0
0	0	0	0	0	0	0	0	0	0	0	0	0	0	0	0	0	0	0	0	0	0	0	0	0	0	0	0	0	0	0	0	0	0	0	0	0	0	0	0	0	0	0	0	0	0	0	0	0	0
0	0	0	0	0	0	0	0	0	0	0	0	0	0	0	0	0	0	0	0	0	0	0	0	0	0	0	0	0	0	0	0	0	0	0	0	0	0	0	0	0	0	0	0	0	0	0	0	0	0
0	0	0	0	0	0	0	0	0	0	0	0	0	0	0	0	0	0	0	0	0	0	0	0	0	0	0	0	0	0	0	0	0	0	0	0	0	0	0	0	0	0	0	0	0	0	0	0	0	0
0	0	0	0	0	0	0	0	0	0	0	0	0	0	0	0	0	0	0	0	0	0	0	0	0	0	0	0	0	0	0	0	0	0	0	0	0	0	0	0	0	0	0	0	0	0	0	0	0	0
0	0	0	0	0	0	0	0	0	0	0	0	0	0	0	0	0	0	0	0	0	0	0	0	0	0	0	0	0	0	0	0	0	0	0	0	0	0	0	0	0	0	0	0	0	0	0	0	0	0
0	0	0	0	0	0	0	0	0	0	0	0	0	0	0	0	0	0	0	0	0	0	0	0	0	0	0	0	0	0	0	0	0	0	0	0	0	0	0	0	0	0	0	0	0	0	0	0	0	0
0	0	0	0	0	0	0	0	0	0	0	0	0	0	0	0	0	0	0	0	0	0	0	0	0	0	0	0	0	0	0	0	0	0	0	0	0	0	0	0	0	0	0	0	0	0	0	0	0	0
0	0	0	0	0	0	0	0	0	0	0	0	0	0	0	0	0	0	0	0	0	0	0	0	0	0	0	0	0	0	0	0	0	0	0	0	0	0	0	0	0	0	0	0	0	0	0	0	0	0
0	0	0	0	0	0	0	0	0	0	0	0	0	0	0	0	0	0	0	0	0	0	0	0	0	0	0	0	0	0	0	0	0	0	0	0	0	0	0	0	0	0	0	0	0	0	0	0	0	0
0	0	0	0	0	0	0	0	0	0	0	0	0	0	0	0	0	0	0	0	0	0	0	0	0	0	0	0	0	0	0	0	0	0	0	0	0	0	0	0	0	0	0	0	0	0	0	0	0	0
0	0	0	0	0	0	0	0	0	0	0	0	0	0	0	0	0	0	0	0	0	0	0	0	0	0	0	0	0	0	0	0	0	0	0	0	0	0	0	0	0	0	0	0	0	0	0	0	0	0
0	0	0	0	0	0	0	0	0	0	0	0	0	0	0	0	0	0	0	0	0	0	0	0	0	0	0	0	0	0	0	0	0	0	0	0	0	0	0	0	0	0	0	0	0	0	0	0	0	0
0	0	0	0	0	0	0	0	0	0	0	0	0	0	0	0	0	0	0	0	0	0	0	0	0	0	0	0	0	0	0	0	0	0	0	0	0	0	0	0	0	0	0	0	0	0	0	0	0	0
0	0	0	0	0	0	0	0	0	0	0	0	0	0	0	0	0	0	0	0	0	0	0	0	0	0	0	0	0	0	0	0	0	0	0	0	0	0	0	0	0	0	0	0	0	0	0	0	0	0
0	0	0	0	0	0	0	0	0	0	0	0	0	0	0	0	0	0	0	0	0	0	0	0	0	0	0	0	0	0	0	0	0	0	0	0	0	0	0	0	0	0	0	0	0	0	0	0	0	0
0	0	0	0	0	0	0	0	0	0	0	0	0	0	0	0	0	0	0	0	0	0	0	0	0	0	0	0	0	0	0	0	0	0	0	0	0	0	0	0	0	0	0	0	0	0	0	0	0	0
0	0	0	0	0	0	0	0	0	0	0	0	0	0	0	0	0	0	0	0	0	0	0	0	0	0	0	0	0	0	0	0	0	0	0	0	0	0	0	0	0	0	0	0	0	0	0	0	0	0
0	0	0	0	0	0	0	0	0	0	0	0	0	0	0	0	0	0	0	0	0	0	0	0	0	0	0	0	0	0	0	0	0	0	0	0	0	0	0	0	0	0	0	0	0	0	0	0	0	0
0	0	0	0	0	0	0	0	0	0	0	0	0	0	0	0	0	0	0	0	0	0	0	0	0	0	0	0	0	0	0	0	0	0	0	0	0	0	0	0	0	0	0	0	0	0	0	0	0	0
0	0	0	0	0	0	0	0	0	0	0	0	0	0	0	0	0	0	0	0	0	0	0	0	0	0	0	0	0	0	0	0	0	0	0	0	0	0	0	0	0	0	0	0	0	0	0	0	0	0
0	0	0	0	0	0	0	0	0	0	0	0	0	0	0	0	0	0	0	0	0	0	0	0	0	0	0	0	0	0	0	0	0	0	0	0	0	0	0	0	0	0	0	0	0	0	0	0	0	0
0	0	0	0	0	0	0	0	0	0	0	0	0	0	0	0	0	0	0	0	0	0	0	0	0	0	0	0	0	0	0	0	0	0	0	0	0	0	0	0	0	0	0	0	0	0	0	0	0	0
0	0	0	0	0	0	0	0	0	0	0	0	0	0	0	0	0	0	0	0	0	0	0	0	0	0	0	0	0	0	0	0	0	0	0	0	0	0	0	0	0	0	0	0	0	0	0	0	0	0
0	0	0	0	0	0	0	0	0	0	0	0	0	0	0	0	0	0	0	0	0	0	0	0	0	0	0	0	0	0	0	0	0	0	0	0	0	0	0	0	0	0	0	0	0	0	0	0	0	0
0	0	0	0	0	0	0	0	0	0	0	0	0	0	0	0	0	0	0	0	0	0	0	0	0	0	0	0	0	0	0	0	0	0	0	0	0	0	0	0	0	0	0	0	0	0	0	0	0	0
0	0	0	0	0	0	0	0	0	0	0	0	0	0	0	0	0	0	0	0	0	0	0	0	0	0	0	0	0	0	0	0	0	0	0	0	0	0	0	0	0	0	0	0	0	0	0	0	0	0
0	0	0	0	0	0	0	0	0	0	0	0	0	0	0	0	0	0	0	0	0	0	0	0	0	0	0	0	0	0	0	0	0	0	0	0	0	0	0	0	0	0	0	0	0	0	0	0	0	0
0	0	0	0	0	0	0	0	0	0	0	0	0	0	0	0	0	0	0	0	0	0	0	0	0	0	0	0	0	0	0	0	0	0	0	0	0	0	0	0	0	0	0	0	0	0	0	0	0	0
0	0	0	0	0	0	0	0	0	0	0	0	0	0	0	0	0	0	0	0	0	0	0	0	0	0	0	0	0	0	0	0	0	0	0	0	0	0	0	0	0	0	0	0	0	0	0	0	0	0
0	0	0	0	0	0	0	0	0	0	0	0	0	0	0	0	0	0	0	0	0	0	0	0	0	0	0	0	0	0	0	0	0	0	0	0	0	0	0	0	0	0	0	0	0	0	0	0	0	0
0	0	0	0	0	0	0	0	0	0	0	0	0	0	0	0	0	0	0	0	0	0	0	0	0	0	0	0	0	0	0	0	0	0	0	0	0	0	0	0	0	0	0	0	0	0	0	0	0	0
0	0	0	0	0	0	0	0	0	0	0	0	0	0	0	0	0	0	0	0	0	0	0	0	0	0	0	0	0	0	0	0	0	0	0	0	0	0	0	0	0	0	0	0	0	0	0	0	0	0
0	0	0	0	0	0	0	0	0	0	0	0	0	0	0	0	0	0	0	0	0	0	0	0	0	0	0	0	0	0	0	0	0	0	0	0	0	0	0	0	0	0	0	0	0	0	0	0	0	0
0	0	0	0	0	0	0	0	0	0	0	0	0	0	0	0	0	0	0	0	0	0	0	0	0	0	0	0	0	0	0	0	0	0	0	0	0	0	0	0	0	0	0	0	0	0	0	0	0	0
0	0	0	0	0	0	0	0	0	0	0	0	0	0	0	0	0	0	0	0	0	0	0	0	0	0	0	0	0	0	0	0	0	0	0	0	0	0	0	0	0	0	0	0	0	0	0	0	0	0
0	0	0	0	0	0	0	0	0	0	0	0	0	0	0	0	0	0	0	0	0	0	0	0	0	0	0	0	0	0	0	0	0	0	0	0	0	0	0	0	0	0	0	0	0	0	0	0	0	0
0	0	0	0	0	0	0	0	0	0	0	0	0	0	0	0	0	0	0	0	0	0	0	0	0	0	0	0	0	0	0	0	0	0	0	0	0	0	0	0	0	0	0	0	0	0	0	0	0	0
0	0	0	0	0	0	0	0	0	0	0	0	0	0	0	0	0	0	0	0	0	0	0	0	0	0	0	0	0	0	0	0	0	0	0	0	0	0	0	0	0	0	0	0	0	0	0	0	0	0
0	0	0	0	0	0	0	0	0	0	0	0	0	0	0	0	0	0	0	0	0	0	0	0	0	0	0	0	0	0	0	0	0	0	0	0	0	0	0	0	0	0	0	0	0	0	0	0	0	0
0	0	0	0	0	0	0	0	0	0	0	0	0	0	0	0	0	0	0	0	0	0	0	0	0	0	0	0	0	0	0	0	0	0	0	0	0	0	0	0	0	0	0	0	0	0	0	0	0	0
0	0	0	0	0	0	0	0	0	0	0	0	0	0	0	0	0	0	0	0	0	0	0	0	0	0	0	0	0	0	0	0	0	0	0	0	0	0	0	0	0	0	0	0	0	0	0	0	0	0
0	0	0	0	0	0	0	0	0	0	0	0	0	0	0	0	0	0	0	0	0	0	0	0	0	0	0	0	0	0	0	0	0	0	0	0	0	0	0	0	0	0	0	0	0	0	0	0	0	0
0	0	0	0	0	0	0	0	0	0	0	0	0	0	0	0	0	0	0	0	0	0	0	0	0	0	0	0	0	0	0	0	0	0	0	0	0	0	0	0	0	0	0	0	0	0	0	0	0	0
0	0	0	0	0	0	0	0	0	0	0	0	0	0	0	0	0	0	0	0	0	0	0	0	0	0	0	0	0	0	0	0	0	0	0	0	0	0	0	0	0	0	0	0	0	0	0	0	0	0
0	0	0	0	0	0	0	0	0	0	0	0	0	0	0	0	0	0	0	0	0	0	0	0	0	0	0	0	0	0	0	0	0	0	0	0	0	0	0	0	0	0	0	0	0	0	0	0	0	0
0	0	0	0	0	0	0	0	0	0	0	0	0	0	0	0	0	0	0	0	0	0	0	0	0	0	0	0	0	0	0	0	0	0	0	0	0	0	0	0	0	0	0	0	0	0	0	0	0	0
0	0	0	0	0	0	0	0	0	0	0	0	0	0	0	0	0	0	0	0	0	0	0	0	0	0	0	0	0	0	0	0	0	0	0	0	0	0	0	0	0	0	0	0	0	0	0	0	0	0
0	0	0	0	0	0	0	0	0	0	0	0	0	0	0	0	0	0	0	0	0	0	0	0	0	0	0	0	0	0	0	0	0	0	0	0	0	0	0	0	0	0	0	0	0	0	0	0	0	0
0	0	0	0	0	0	0	0	0	0	0	0	0	0	0	0	0	0	0	0	0	0	0	0	0	0	0	0	0	0	0	0	0	0	0	0	0	0	0	0	0	0	0	0	0	0	0	0	0	0
0	0	0	0	0	0	0	0	0	0	0	0	0	0	0	0	0	0	0	0	0	0	0	0	0	0	0	0	0	0	0	0	0	0	0	0	0	0	0	0	0	0	0	0	0	0	0	0	0	0
0	0	0	0	0	0	0	0	0	0	0	0	0	0	0	0	0	0	0	0	0	0	0	0	0	0	0	0	0	0	0	0	0	0	0	0	0	0	0	0	0	0	0	0	0	0	0	0	0	0
0	0	0	0	0	0	0	0	0	0	0	0	0	0	0	0	0	0	0	0	0	0	0	0	0	0	0	0	0	0	0	0	0	0	0	0	0	0	0	0	0	0	0	0	0	0	0	0	0	0
0	0	0	0	0	0	0	0	0	0	0	0	0	0	0	0	0	0	0	0	0	0	0	0	0	0	0	0	0	0	0	0	0	0	0	0	0	0	0	0	0	0	0	0	0	0	0	0	0	0
0	0	0	0	0	0	0	0	0	0	0	0	0	0	0	0	0	0	0	0	0	0	0	0	0	0	0	0	0	0	0	0	0	0	0	0	0	0	0	0	0	0	0	0	0	0	0	0	0	0
0	0	0	0	0	0	0	0	0	0	0	0	0	0	0	0	0	0	0	0	0	0	0	0	0	0	0	0	0	0	0	0	0	0	0	0	0	0	0	0	0	0	0	0	0	0	0	0	0	0
0	0	0	0	0	0	0	0	0	0	0	0	0	0	0	0	0	0	0	0	0	0	0	0	0	0	0	0	0	0	0	0	0	0	0	0	0	0	0	0	0	0	0	0	0	0	0	0	0	0
0	0	0	0	0	0	0	0	0	0	0	0	0	0	0	0	0	0	0	0	0	0	0	0	0	0	0	0	0	0	0	0	0	0	0	0	0	0	0	0	0	0	0	0	0	0	0	0	0	0
0	0	0	0	0	0	0	0	0	0	0	0	0	0	0	0	0	0	0	0	0	0	0	0	0	0	0	0	0	0	0	0	0	0	0	0	0	0	0	0	0	0	0	0	0	0	0	0	0	0
0	0	0	0	0	0	0	0	0	0	0	0	0	0	0	0	0	0	0	0	0	0	0	0	0	0	0	0	0	0	0	0	0	0	0	0	0	0	0	0	0	0	0	0	0	0	0	0	0	0
0	0	0	0	0	0	0	0	0	0	0	0	0	0	0	0	0	0	0	0	0	0	0	0	0	0	0	0	0	0	0	0	0	0	0	0	0	0	0	0	0	0	0	0	0	0	0	0	0	0
0	0	0	0	0	0	0	0	0	0	0	0	0	0	0	0	0	0	0	0	0	0	0	0	0	0	0	0	0	0	0	0	0	0	0	0	0	0	0	0	0	0	0	0	0	0	0	0	0	0
0	0	0	0	0	0	0	0	0	0	0	0	0	0	0	0	0	0	0	0	0	0	0	0	0	0	0	0	0	0	0	0	0	0	0	0	0	0	0	0	0	0	0	0	0	0	0	0	0	0
0	0	0	0	0	0	0	0	0	0	0	0	0	0	0	0	0	0	0	0	0	0	0	0	0	0	0	0	0	0	0	0	0	0	0	0	0	0	0	0	0	0	0	0	0	0	0	0	0	0
0	0	0	0	0	0	0	0	0	0	0	0	0	0	0	0	0	0	0	0	0	0	0	0	0	0	0	0	0	0	0	0	0	0	0	0	0	0	0	0	0	0	0	0	0	0	0	0	0	0
0	0	0	0	0	0	0	0	0	0	0	0	0	0	0	0	0	0	0	0	0	0	0	0	0	0	0	0	0	0	0	0	0	0	0	0	0	0	0	0	0	0	0	0	0	0	0	0	0	0
0	0	0	0	0	0	0	0	0	0	0	0	0	0	0	0	0	0	0	0	0	0	0	0	0	0	0	0	0	0	0	0	0	0	0	0	0	0	0	0	0	0	0	0	0	0	0	0	0	0
0	0	0	0	0	0	0	0	0	0	0	0	0	0	0	0	0	0	0	0	0	0	0	0	0	0	0	0	0	0	0	0	0	0	0	0	0	0	0	0	0	0	0	0	0	0	0	0	0	0
0	0	0	0	0	0	0	0	0	0	0	0	0	0	0	0	0	0	0	0	0	0	0	0	0	0	0	0	0	0	0	0	0	0	0	0	0	0	0	0	0	0	0	0	0	0	0	0	0	0
0	0	0	0	0	0	0	0	0	0	0	0	0	0	0	0	0	0	0	0	0	0	0	0	0	0	0	0	0	0	0	0	0	0	0	0	0	0	0	0	0	0	0	0	0	0	0	0	0	0
0	0	0	0	0	0	0	0	0	0	0	0	0	0	0	0	0	0	0	0	0	0	0	0	0	0	0	0	0	0	0	0	0	0	0	0	0	0	0	0	0	0	0	0	0	0	0	0	0	0
0	0	0	0	0	0	0	0	0	0	0	0	0	0	0	0	0	0	0	0	0	0	0	0	0	0	0	0	0	0	0	0	0	0	0	0	0	0	0	0	0	0	0	0	0	0	0	0	0	0
0	0	0	0	0	0	0	0	0	0	0	0	0	0	0	0	0	0	0	0	0	0	0	0	0	0	0	0	0	0	0	0	0	0	0	0	0	0	0	0	0	0	0	0	0	0	0	0	0	0
0	0	0	0	0	0	0	0	0	0	0	0	0	0	0	0	0	0	0	0	0	0	0	0	0	0	0	0	0	0	0	0	0	0	0	0	0	0	0	0	0	0	0	0	0	0	0	0	0	0
0	0	0	0	0	0	0	0	0	0	0	0	0	0	0	0	0	0	0	0	0	0	0	0	0	0	0	0	0	0	0	0	0	0	0	0	0	0	0	0	0	0	0	0	0	0	0	0	0	0
0	0	0	0	0	0	0	0	0	0	0	0	0	0	0	0	0	0	0	0	0	0	0	0	0	0	0	0	0	0	0	0	0	0	0	0	0	0	0	0	0	0	0	0	0	0	0	0	0	0
0	0	0	0	0	0	0	0	0	0	0	0	0	0	0	0	0	0	0	0	0	0	0	0	0	0	0	0	0	0	0	0	0	0	0	0	0	0	0	0	0	0	0	0	0	0	0	0	0	0
0	0	0	0	0	0	0	0	0	0	0	0	0	0	0	0	0	0	0	0	0	0	0	0	0	0	0	0	0	0	0	0	0	0	0	0	0	0	0	0	0	0	0	0	0	0	0	0	0	0
0	0	0	0	0	0	0	0	0	0	0	0	0	0	0	0	0	0	0	0	0	0	0	0	0	0	0	0	0	0	0	0	0	0	0	0	0	0	0	0	0	0	0	0	0	0	0	0	0	0
0	0	0	0	0	0	0	0	0	0	0	0	0	0	0	0	0	0	0	0	0	0	0	0	0	0	0	0	0	0	0	0	0	0	0	0	0	0	0	0	0	0	0	0	0	0	0	0	0	0
0	0	0	0	0	0	0	0	0	0	0	0	0	0	0	0	0	0	0	0	0	0	0	0	0	0	0	0	0	0	0	0	0	0	0	0	0	0	0	0	0	0	0	0	0	0	0	0	0	0
0	0	0	0	0	0	0	0	0	0	0	0	0	0	0	0	0	0	0	0	0	0	0	0	0	0	0	0	0	0	0	0	0	0	0	0	0	0	0	0	0	0	0	0	0	0	0	0	0	0
0	0	0	0	0	0	0	0	0	0	0	0	0	0	0	0	0	0	0	0	0	0	0	0	0	0	0	0	0	0	0	0	0	0	0	0	0	0	0	0	0	0	0	0	0	0	0	0	0	0
0	0	0	0	0	0	0	0	0	0	0	0	0	0	0	0	0	0	0	0	0	0	0	0	0	0	0	0	0	0	0	0	0	0	0	0	0	0	0	0	0	0	0	0	0	0	0	0	0	0
0	0	0	0	0	0	0	0	0	0	0	0	0	0	0	0	0	0	0	0	0	0	0	0	0	0	0	0	0	0	0	0	0	0	0	0	0	0	0	0	0	0	0	0	0	0	0	0	0	0
0	0	0	0	0	0	0	0	0	0	0	0	0	0	0	0	0	0	0	0	0	0	0	0	0	0	0	0	0	0	0	0	0	0	0	0	0	0	0	0	0	0	0	0	0	0	0	0	0	0
0	0	0	0	0	0	0	0	0	0	0	0	0	0	0	0	0	0	0	0	0	0	0	0	0	0	0	0	0	0	0	0	0	0	0	0	0	0	0	0	0	0	0	0	0	0	0	0	0	0
0	0	0	0	0	0	0	0	0	0	0	0	0	0	0	0	0	0	0	0	0	0	0	0	0	0	0	0	0	0	0	0	0	0	0	0	0	0	0	0	0	0	0	0	0	0	0	0	0	0
0	0	0	0	0	0	0	0	0	0	0	0	0	0	0	0	0	0	0	0	0	0	0	0	0	0	0	0	0	0	0	0	0	0	0	0	0	0	0	0	0	0	0	0	0	0	0	0	0	0
0	0	0	0	0	0	0	0	0	0	0	0	0	0	0	0	0	0	0	0	0	0	0	0	0	0	0	0	0	0	0	0	0	0	0	0	0	0	0	0	0	0	0	0	0	0	0	0	0	0
0	0	0	0	0	0	0	0	0	0	0	0	0	0	0	0	0	0	0	0	0	0	0	0	0	0	0	0	0	0	0	0	0	0	0	0	0	0	0	0	0	0	0	0	0	0	0	0	0	0
0	0	0	0	0	0	0	0	0	0	0	0	0	0	0	0	0	0	0	0	0	0	0	0	0	0	0	0	0	0	0	0	0	0	0	0	0	0	0	0	0	0	0	0	0	0	0	0	0	0
0	0	0	0	0	0	0	0	0	0	0	0	0	0	0	0	0	0	0	0	0	0	0	0	0	0	0	0	0	0	0	0	0	0	0	0	0	0	0	0	0	0	0	0	0	0	0	0	0	0
0	0	0	0	0	0	0	0	0	0	0	0	0	0	0	0	0	0	0	0	0	0	0	0	0	0	0	0	0	0	0	0	0	0	0	0	0	0	0	0	0	0	0	0	0	0	0	0	0	0
0	0	0	0	0	0	0	0	0	0	0	0	0	0	0	0	0	0	0	0	0	0	0	0	0	0	0	0	0	0	0	0	0	0	0	0	0	0	0	0	0	0	0	0	0	0	0	0	0	0
0	0	0	0	0	0	0	0	0	0	0	0	0	0	0	0	0	0	0	0	0	0	0	0	0	0	0	0	0	0	0	0	0	0	0	0	0	0	0	0	0	0	0	0	0	0	0	0	0	0
0	0	0	0	0	0	0	0	0	0	0	0	0	0	0	0	0	0	0	0	0	0	0	0	0	0	0	0	0	0	0	0	0	0	0	0	0	0	0	0	0	0	0	0	0	0	0	0	0	0
0	0	0	0	0	0	0	0	0	0	0	0	0	0	0	0	0	0	0	0	0	0	0	0	0	0	0	0	0	0	0	0	0	0	0	0	0	0	0	0	0	0	0	0	0	0	0	0	0	0
0	0	0	0	0	0	0	0	0	0	0	0	0	0	0	0	0	0	0	0	0	0	0	0	0	0	0	0	0	0	0	0	0	0	0	0	0	0	0	0	0	0	0	0	0	0	0	0	0	0
0	0	0	0	0	0	0	0	0	0	0	0	0	0	0	0	0	0	0	0	0	0	0	0	0	0	0	0	0	0	0	0	0	0	0	0	0	0	0	0	0	0	0	0	0	0	0	0	0	0
0	0	0	0	0	0	0	0	0	0	0	0	0	0	0	0	0	0	0	0	0	0	0	0	0	0	0	0	0	0	0	0	0	0	0	0	0	0	0	0	0	0	0	0	0	0	0	0	0	0
0	0	0	0	0	0	0	0	0	0	0	0	0	0	0	0	0	0	0	0	0	0	0	0	0	0	0	0	0	0	0	0	0	0	0	0	0	0	0	0	0	0	0	0	0	0	0	0	0	0
0	0	0	0	0	0	0	0	0	0	0	0	0	0	0	0	0	0	0	0	0	0	0	0	0	0	0	0	0	0	0	0	0	0	0	0	0	0	0	0	0	0	0	0	0	0	0	0	0	0
0	0	0	0	0	0	0	0	0	0	0	0	0	0	0	0	0	0	0	0	0	0	0	0	0	0	0	0	0	0	0	0	0	0	0	0	0	0	0	0	0	0	0	0	0	0	0	0	0	0
0	0	0	0	0	0	0	0	0	0	0	0	0	0	0	0	0	0	0	0	0	0	0	0	0	0	0	0	0	0	0	0	0	0	0	0	0	0	0	0	0	0	0	0	0	0	0	0	0	0
0	0	0	0	0	0	0	0	0	0	0	0	0	0	0	0	0	0	0	0	0	0	0	0	0	0	0	0	0	0	0	0	0	0	0	0	0	0	0	0	0	0	0	0	0	0	0	0	0	0
0	0	0	0	0	0	0	0	0	0	0	0	0	0	0	0	0	0	0	0	0	0	0	0	0	0	0	0	0	0	0	0	0	0	0	0	0	0	0	0	0	0	0	0	0	0	0	0	0	0
0	0	0	0	0	0	0	0	0	0	0	0	0	0	0	0	0	0	0	0	0	0	0	0	0	0	0	0	0	0	0	0	0	0	0	0	0	0	0	0	0	0	0	0	0	0	0	0	0	0
0	0	0	0	0	0	0	0	0	0	0	0	0	0	0	0	0	0	0	0	0	0	0	0	0	0	0	0	0	0	0	0	0	0	0	0	0	0	0	0	0	0	0	0	0	0	0	0	0	0
0	0	0	0	0	0	0	0	0	0	0	0	0	0	0	0	0	0	0	0	0	0	0	0	0	0	0	0	0	0	0	0	0	0	0	0	0	0	0	0	0	0	0	0	0	0	0	0	0	0
0	0	0	0	0	0	0	0	0	0	0	0	0	0	0	0	0	0	0	0	0	0	0	0	0	0	0	0	0	0	0	0	0	0	0	0	0	0	0	0	0	0	0	0	0	0	0	0	0	0
0	0	0	0	0	0	0	0	0	0	0	0	0	0	0	0	0	0	0	0	0	0	0	0	0	0	0	0	0	0	0	0	0	0	0	0	0	0	0	0	0	0	0	0	0	0	0	0	0	0
0	0	0	0	0	0	0	0	0	0	0	0	0	0	0	0	0	0	0	0	0	0	0	0	0	0	0	0	0	0	0	0	0	0	0	0	0	0	0	0	0	0	0	0	0	0	0	0	0	0
0	0	0	0	0	0	0	0	0	0	0	0	0	0	0	0	0	0	0	0	0	0	0	0	0	0	0	0	0	0	0	0	0	0	0	0	0	0	0	0	0	0	0	0	0	0	0	0	0	0
0	0	0	0	0	0	0	0	0	0	0	0	0	0	0	0	0	0	0	0	0	0	0	0	0	0	0	0	0	0	0	0	0	0	0	0	0	0	0	0	0	0	0	0	0	0	0	0	0	0
0	0	0	0	0	0	0	0	0	0	0	0	0	0	0	0	0	0	0	0	0	0	0	0	0	0	0	0	0	0	0	0	0	0	0	0	0	0	0	0	0	0	0	0	0	0	0	0	0	0
0	0	0	0	0	0	0	0	0	0	0	0	0	0	0	0	0	0	0	0	0	0	0	0	0	0	0	0	0	0	0	0	0	0	0	0	0	0	0	0	0	0	0	0	0	0	0	0	0	0
0	0	0	0	0	0	0	0	0	0	0	0	0	0	0	0	0	0	0	0	0	0	0	0	0	0	0	0	0	0	0	0	0	0	0	0	0	0	0	0	0	0	0	0	0	0	0	0	0	0
0	0	0	0	0	0	0	0	0	0	0	0	0	0	0	0	0	0	0	0	0	0	0	0	0	0	0	0	0	0	0	0	0	0	0	0	0	0	0	0	0	0	0	0	0	0	0	0	0	0
0	0	0	0	0	0	0	0	0	0	0	0	0	0	0	0	0	0	0	0	0	0	0	0	0	0	0	0	0	0	0	0	0	0	0	0	0	0	0	0	0	0	0	0	0	0	0	0	0	0
0	0	0	0	0	0	0	0	0	0	0	0	0	0	0	0	0	0	0	0	0	0	0	0	0	0	0	0	0	0	0	0	0	0	0	0	0	0	0	0	0	0	0	0	0	0	0	0	0	0
0	0	0	0	0	0	0	0	0	0	0	0	0	0	0	0	0	0	0	0	0	0	0	0	0	0	0	0	0	0	0	0	0	0	0	0	0	0	0	0	0	0	0	0	0	0	0	0	0	0
0	0	0	0	0	0	0	0	0	0	0	0	0	0	0	0	0	0	0	0	0	0	0	0	0	0	0	0	0	0	0	0	0	0	0	0	0	0	0	0	0	0	0	0	0	0	0	0	0	0
0	0	0	0	0	0	0	0	0	0	0	0	0	0	0	0	0	0	0	0	0	0	0	0	0	0	0	0	0	0	0	0	0	0	0	0	0	0	0	0	0	0	0	0	0	0	0	0	0	0
0	0	0	0	0	0	0	0	0	0	0	0	0	0	0	0	0	0	0	0	0	0	0	0	0	0	0	0	0	0	0	0	0	0	0	0	0	0	0	0	0	0	0	0	0	0	0	0	0	0
0	0	0	0	0	0	0	0	0	0	0	0	0	0	0	0	0	0	0	0	0	0	0	0	0	0	0	0	0	0	0	0	0	0	0	0	0	0	0	0	0	0	0	0	0	0	0	0	0	0
0	0	0	0	0	0	0	0	0	0	0	0	0	0	0	0	0	0	0	0	0	0	0	0	0	0	0	0	0	0	0	0	0	0	0	0	0	0	0	0	0	0	0	0	0	0	0	0	0	0
0	0	0	0	0	0	0	0	0	0	0	0	0	0	0	0	0	0	0	0	0	0	0	0	0	0	0	0	0	0	0	0	0	0	0	0	0	0	0	0	0	0	0	0	0	0	0	0	0	0
0	0	0	0	0	0	0	0	0	0	0	0	0	0	0	0	0	0	0	0	0	0	0	0	0	0	0	0	0	0	0	0	0	0	0	0	0	0	0	0	0	0	0	0	0	0	0	0	0	0
0	0	0	0	0	0	0	0	0	0	0	0	0	0	0	0	0	0	0	0	0	0	0	0	0	0	0	0	0	0	0	0	0	0	0	0	0	0	0	0	0	0	0	0	0	0	0	0	0	0
0	0	0	0	0	0	0	0	0	0	0	0	0	0	0	0	0	0	0	0	0	0	0	0	0	0	0	0	0	0	0	0	0	0	0	0	0	0	0	0	0	0	0	0	0	0	0	0	0	0
0	0	0	0	0	0	0	0	0	0	0	0	0	0	0	0	0	0	0	0	0	0	0	0	0	0	0	0	0	0	0	0	0	0	0	0	0	0	0	0	0	0	0	0	0	0	0	0	0	0
0	0	0	0	0	0	0	0	0	0	0	0	0	0	0	0	0	0	0	0	0	0	0	0	0	0	0	0	0	0	0	0	0	0	0	0	0	0	0	0	0	0	0	0	0	0	0	0	0	0
0	0	0	0	0	0	0	0	0	0	0	0	0	0	0	0	0	0	0	0	0	0	0	0	0	0	0	0	0	0	0	0	0	0	0	0	0	0	0	0	0	0	0	0	0	0	0	0	0	0
0	0	0	0	0	0	0	0	0	0	0	0	0	0	0	0	0	0	0	0	0	0	0	0	0	0	0	0	0	0	0	0	0	0	0	0	0	0	0	0	0	0	0	0	0	0	0	0	0	0
0	0	0	0	0	0	0	0	0	0	0	0	0	0	0	0	0	0	0	0	0	0	0	0	0	0	0	0	0	0	0	0	0	0	0	0	0	0	0	0	0	0	0	0	0	0	0	0	0	0
0	0	0	0	0	0	0	0	0	0	0	0	0	0	0	0	0	0	0	0	0	0	0	0	0	0	0	0	0	0	0	0	0	0	0	0	0	0	0	0	0	0	0	0	0	0	0	0	0	0
0	0	0	0	0	0	0	0	0	0	0	0	0	0	0	0	0	0	0	0	0	0	0	0	0	0	0	0	0	0	0	0	0	0	0	0	0	0	0	0	0	0	0	0	0	0	0	0	0	0
0	0	0	0	0	0	0	0	0	0	0	0	0	0	0	0	0	0	0	0	0	0	0	0	0	0	0	0	0	0	0	0	0	0	0	0	0	0	0	0	0	0	0	0	0	0	0	0	0	0
0	0	0	0	0	0	0	0	0	0	0	0	0	0	0	0	0	0	0	0	0	0	0	0	0	0	0	0	0	0	0	0	0	0	0	0	0	0	0	0	0	0	0	0	0	0	0	0	0	0
0	0	0	0	0	0	0	0	0	0	0	0	0	0	0	0	0	0	0	0	0	0	0	0	0	0	0	0	0	0	0	0	0	0	0	0	0	0	0	0	0	0	0	0	0	0	0	0	0	0
0	0	0	0	0	0	0	0	0	0	0	0	0	0	0	0	0	0	0	0	0	0	0	0	0	0	0	0	0	0	0	0	0	0	0	0	0	0	0	0	0	0	0	0	0	0	0	0	0	0
0	0	0	0	0	0	0	0	0	0	0	0	0	0	0	0	0	0	0	0	0	0	0	0	0	0	0	0	0	0	0	0	0	0	0	0	0	0	0	0	0	0	0	0	0	0	0	0	0	0
0	0	0	0	0	0	0	0	0	0	0	0	0	0	0	0	0	0	0	0	0	0	0	0	0	0	0	0	0	0	0	0	0	0	0	0	0	0	0	0	0	0	0	0	0	0	0	0	0	0
0	0	0	0	0	0	0	0	0	0	0	0	0	0	0	0	0	0	0	0	0	0	0	0	0	0	0	0	0	0	0	0	0	0	0	0	0	0	0	0	0	0	0	0	0	0	0	0	0	0
0	0	0	0	0	0	0	0	0	0	0	0	0	0	0	0	0	0	0	0	0	0	0	0	0	0	0	0	0	0	0	0	0	0	0	0	0	0	0	0	0	0	0	0	0	0	0	0	0	0
0	0	0	0	0	0	0	0	0	0	0	0	0	0	0	0	0	0	0	0	0	0	0	0	0	0	0	0	0	0	0	0	0	0	0	0	0	0	0	0	0	0	0	0	0	0	0	0	0	0
0	0	0	0	0	0	0	0	0	0	0	0	0	0	0	0	0	0	0	0	0	0	0	0	0	0	0	0	0	0	0	0	0	0	0	0	0	0	0	0	0	0	0	0	0	0	0	0	0	0
0	0	0	0	0	0	0	0	0	0	0	0	0	0	0	0	0	0	0	0	0	0	0	0	0	0	0	0	0	0	0	0	0	0	0	0	0	0	0	0	0	0	0	0	0	0	0	0	0	0
0	0	0	0	0	0	0	0	0	0	0	0	0	0	0	0	0	0	0	0	0	0	0	0	0	0	0	0	0	0	0	0	0	0	0	0	0	0	0	0	0	0	0	0	0	0	0	0	0	0
0	0	0	0	0	0	0	0	0	0	0	0	0	0	0	0	0	0	0	0	0	0	0	0	0	0	0	0	0	0	0	0	0	0	0	0	0	0	0	0	0	0	0	0	0	0	0	0	0	0
0	0	0	0	0	0	0	0	0	0	0	0	0	0	0	0	0	0	0	0	0	0	0	0	0	0	0	0	0	0	0	0	0	0	0	0	0	0	0	0	0	0	0	0	0	0	0	0	0	0
0	0	0	0	0	0	0	0	0	0	0	0	0	0	0	0	0	0	0	0	0	0	0	0	0	0	0	0	0	0	0	0	0	0	0	0	0	0	0	0	0	0	0	0	0	0	0	0	0	0
0	0	0	0	0	0	0	0	0	0	0	0	0	0	0	0	0	0	0	0	0	0	0	0	0	0	0	0	0	0	0	0	0	0	0	0	0	0	0	0	0	0	0	0	0	0	0	0	0	0
0	0	0	0	0	0	0	0	0	0	0	0	0	0	0	0	0	0	0	0	0	0	0	0	0	0	0	0	0	0	0	0	0	0	0	0	0	0	0	0	0	0	0	0	0	0	0	0	0	0
0	0	0	0	0	0	0	0	0	0	0	0	0	0	0	0	0	0	0	0	0	0	0	0	0	0	0	0	0	0	0	0	0	0	0	0	0	0	0	0	0	0	0	0	0	0	0	0	0	0
0	0	0	0	0	0	0	0	0	0	0	0	0	0	0	0	0	0	0	0	0	0	0	0	0	0	0	0	0	0	0	0	0	0	0	0	0	0	0	0	0	0	0	0	0	0	0	0	0	0
0	0	0	0	0	0	0	0	0	0	0	0	0	0	0	0	0	0	0	0	0	0	0	0	0	0	0	0	0	0	0	0	0	0	0	0	0	0	0	0	0	0	0	0	0	0	0	0	0	0
0	0	0	0	0	0	0	0	0	0	0	0	0	0	0	0	0	0	0	0	0	0	0	0	0	0	0	0	0	0	0	0	0	0	0	0	0	0	0	0	0	0	0	0	0	0	0	0	0	0
0	0	0	0	0	0	0	0	0	0	0	0	0	0	0	0	0	0	0	0	0	0	0	0	0	0	0	0	0	0	0	0	0	0	0	0	0	0	0	0	0	0	0	0	0	0	0	0	0	0
0	0	0	0	0	0	0	0	0	0	0	0	0	0	0	0	0	0	0	0	0	0	0	0	0	0	0	0	0	0	0	0	0	0	0	0	0	0	0	0	0	0	0	0	0	0	0	0	0	0
0	0	0	0	0	0	0	0	0	0	0	0	0	0	0	0	0	0	0	0	0	0	0	0	0	0	0	0	0	0	0	0	0	0	0	0	0	0	0	0	0	0	0	0	0	0	0	0	0	0
0	0	0	0	0	0	0	0	0	0	0	0	0	0	0	0	0	0	0	0	0	0	0	0	0	0	0	0	0	0	0	0	0	0	0	0	0	0	0	0	0	0	0	0	0	0	0	0	0	0
0	0	0	0	0	0	0	0	0	0	0	0	0	0	0	0	0	0	0	0	0	0	0	0	0	0	0	0	0	0	0	0	0	0	0	0	0	0	0	0	0	0	0	0	0	0	0	0	0	0
0	0	0	0	0	0	0	0	0	0	0	0	0	0	0	0	0	0	0	0	0	0	0	0	0	0	0	0	0	0	0	0	0	0	0	0	0	0	0	0	0	0	0	0	0	0	0	0	0	0
0	0	0	0	0	0	0	0	0	0	0	0	0	0	0	0	0	0	0	0	0	0	0	0	0	0	0	0	0	0	0	0	0	0	0	0	0	0	0	0	0	0	0	0	0	0	0	0	0	0
0	0	0	0	0	0	0	0	0	0	0	0	0	0	0	0	0	0	0	0	0	0	0	0	0	0	0	0	0	0	0	0	0	0	0	0	0	0	0	0	0	0	0	0	0	0	0	0	0	0
0	0	0	0	0	0	0	0	0	0	0	0	0	0	0	0	0	0	0	0	0	0	0	0	0	0	0	0	0	0	0	0	0	0	0	0	0	0	0	0	0	0	0	0	0	0	0	0	0	0
0	0	0	0	0	0	0	0	0	0	0	0	0	0	0	0	0	0	0	0	0	0	0	0	0	0	0	0	0	0	0	0	0	0	0	0	0	0	0	0	0	0	0	0	0	0	0	0	0	0
0	0	0	0	0	0	0	0	0	0	0	0	0	0	0	0	0	0	0	0	0	0	0	0	0	0	0	0	0	0	0	0	0	0	0	0	0	0	0	0	0	0	0	0	0	0	0	0	0	0
0	0	0	0	0	0	0	0	0	0	0	0	0	0	0	0	0	0	0	0	0	0	0	0	0	0	0	0	0	0	0	0	0	0	0	0	0	0	0	0	0	0	0	0	0	0	0	0	0	0
0	0	0	0	0	0	0	0	0	0	0	0	0	0	0	0	0	0	0	0	0	0	0	0	0	0	0	0	0	0	0	0	0	0	0	0	0	0	0	0	0	0	0	0	0	0	0	0	0	0
0	0	0	0	0	0	0	0	0	0	0	0	0	0	0	0	0	0	0	0	0	0	0	0	0	0	0	0	0	0	0	0	0	0	0	0	0	0	0	0	0	0	0	0	0	0	0	0	0	0
0	0	0	0	0	0	0	0	0	0	0	0	0	0	0	0	0	0	0	0	0	0	0	0	0	0	0	0	0	0	0	0	0	0	0	0	0	0	0	0	0	0	0	0	0	0	0	0	0	0
0	0	0	0	0	0	0	0	0	0	0	0	0	0	0	0	0	0	0	0	0	0	0	0	0	0	0	0	0	0	0	0	0	0	0	0	0	0	0	0	0	0	0	0	0	0	0	0	0	0
0	0	0	0	0	0	0	0	0	0	0	0	0	0	0	0	0	0	0	0	0	0	0	0	0	0	0	0	0	0	0	0	0	0	0	0	0	0	0	0	0	0	0	0	0	0	0	0	0	0
0	0	0	0	0	0	0	0	0	0	0	0	0	0	0	0	0	0	0	0	0	0	0	0	0	0	0	0	0	0	0	0	0	0	0	0	0	0	0	0	0	0	0	0	0	0	0	0	0	0
0	0	0	0	0	0	0	0	0	0	0	0	0	0	0	0	0	0	0	0	0	0	0	0	0	0	0	0	0	0	0	0	0	0	0	0	0	0	0	0	0	0	0	0	0	0	0	0	0	0
0	0	0	0	0	0	0	0	0	0	0	0	0	0	0	0	0	0	0	0	0	0	0	0	0	0	0	0	0	0	0	0	0	0	0	0	0	0	0	0	0	0	0	0	0	0	0	0	0	0
0	0	0	0	0	0	0	0	0	0	0	0	0	0	0	0	0	0	0	0	0	0	0	0	0	0	0	0	0	0	0	0	0	0	0	0	0	0	0	0	0	0	0	0	0	0	0	0	0	0
0	0	0	0	0	0	0	0	0	0	0	0	0	0	0	0	0	0	0	0	0	0	0	0	0	0	0	0	0	0	0	0	0	0	0	0	0	0	0	0	0	0	0	0	0	0	0	0	0	0
0	0	0	0	0	0	0	0	0	0	0	0	0	0	0	0	0	0	0	0	0	0	0	0	0	0	0	0	0	0	0	0	0	0	0	0	0	0	0	0	0	0	0	0	0	0	0	0	0	0
0	0	0	0	0	0	0	0	0	0	0	0	0	0	0	0	0	0	0	0	0	0	0	0	0	0	0	0	0	0	0	0	0	0	0	0	0	0	0	0	0	0	0	0	0	0	0	0	0	0
0	0	0	0	0	0	0	0	0	0	0	0	0	0	0	0	0	0	0	0	0	0	0	0	0	0	0	0	0	0	0	0	0	0	0	0	0	0	0	0	0	0	0	0	0	0	0	0	0	0
0	0	0	0	0	0	0	0	0	0	0	0	0	0	0	0	0	0	0	0	0	0	0	0	0	0	0	0	0	0	0	0	0	0	0	0	0	0	0	0	0	0	0	0	0	0	0	0	0	0
0	0	0	0	0	0	0	0	0	0	0	0	0	0	0	0	0	0	0	0	0	0	0	0	0	0	0	0	0	0	0	0	0	0	0	0	0	0	0	0	0	0	0	0	0	0	0	0	0	0
0	0	0	0	0	0	0	0	0	0	0	0	0	0	0	0	0	0	0	0	0	0	0	0	0	0	0	0	0	0	0	0	0	0	0	0	0	0	0	0	0	0	0	0	0	0	0	0	0	0
0	0	0	0	0	0	0	0	0	0	0	0	0	0	0	0	0	0	0	0	0	0	0	0	0	0	0	0	0	0	0	0	0	0	0	0	0	0	0	0	0	0	0	0	0	0	0	0	0	0
0	0	0	0	0	0	0	0	0	0	0	0	0	0	0	0	0	0	0	0	0	0	0	0	0	0	0	0	0	0	0	0	0	0	0	0	0	0	0	0	0	0	0	0	0	0	0	0	0	0
0	0	0	0	0	0	0	0	0	0	0	0	0	0	0	0	0	0	0	0	0	0	0	0	0	0	0	0	0	0	0	0	0	0	0	0	0	0	0	0	0	0	0	0	0	0	0	0	0	0
0	0	0	0	0	0	0	0	0	0	0	0	0	0	0	0	0	0	0	0	0	0	0	0	0	0	0	0	0	0	0	0	0	0	0	0	0	0	0	0	0	0	0	0	0	0	0	0	0	0
0	0	0	0	0	0	0	0	0	0	0	0	0	0	0	0	0	0	0	0	0	0	0	0	0	0	0	0	0	0	0	0	0	0	0	0	0	0	0	0	0	0	0	0	0	0	0	0	0	0
0	0	0	0	0	0	0	0	0	0	0	0	0	0	0	0	0	0	0	0	0	0	0	0	0	0	0	0	0	0	0	0	0	0	0	0	0	0	0	0	0	0	0	0	0	0	0	0	0	0
0	0	0	0	0	0	0	0	0	0	0	0	0	0	0	0	0	0	0	0	0	0	0	0	0	0	0	0	0	0	0	0	0	0	0	0	0	0	0	0	0	0	0	0	0	0	0	0	0	0
0	0	0	0	0	0	0	0	0	0	0	0	0	0	0	0	0	0	0	0	0	0	0	0	0	0	0	0	0	0	0	0	0	0	0	0	0	0	0	0	0	0	0	0	0	0	0	0	0	0
0	0	0	0	0	0	0	0	0	0	0	0	0	0	0	0	0	0	0	0	0	0	0	0	0	0	0	0	0	0	0	0	0	0	0	0	0	0	0	0	0	0	0	0	0	0	0	0	0	0
0	0	0	0	0	0	0	0	0	0	0	0	0	0	0	0	0	0	0	0	0	0	0	0	0	0	0	0	0	0	0	0	0	0	0	0	0	0	0	0	0	0	0	0	0	0	0	0	0	0
0	0	0	0	0	0	0	0	0	0	0	0	0	0	0	0	0	0	0	0	0	0	0	0	0	0	0	0	0	0	0	0	0	0	0	0	0	0	0	0	0	0	0	0	0	0	0	0	0	0
0	0	0	0	0	0	0	0	0	0	0	0	0	0	0	0	0	0	0	0	0	0	0	0	0	0	0	0	0	0	0	0	0	0	0	0	0	0	0	0	0	0	0	0	0	0	0	0	0	0
0	0	0	0	0	0	0	0	0	0	0	0	0	0	0	0	0	0	0	0	0	0	0	0	0	0	0	0	0	0	0	0	0	0	0	0	0	0	0	0	0	0	0	0	0	0	0	0	0	0
0	0	0	0	0	0	0	0	0	0	0	0	0	0	0	0	0	0	0	0	0	0	0	0	0	0	0	0	0	0	0	0	0	0	0	0	0	0	0	0	0	0	0	0	0	0	0	0	0	0
0	0	0	0	0	0	0	0	0	0	0	0	0	0	0	0	0	0	0	0	0	0	0	0	0	0	0	0	0	0	0	0	0	0	0	0	0	0	0	0	0	0	0	0	0	0	0	0	0	0
0	0	0	0	0	0	0	0	0	0	0	0	0	0	0	0	0	0	0	0	0	0	0	0	0	0	0	0	0	0	0	0	0	0	0	0	0	0	0	0	0	0	0	0	0	0	0	0	0	0
0	0	0	0	0	0	0	0	0	0	0	0	0	0	0	0	0	0	0	0	0	0	0	0	0	0	0	0	0	0	0	0	0	0	0	0	0	0	0	0	0	0	0	0	0	0	0	0	0	0
0	0	0	0	0	0	0	0	0	0	0	0	0	0	0	0	0	0	0	0	0	0	0	0	0	0	0	0	0	0	0	0	0	0	0	0	0	0	0	0	0	0	0	0	0	0	0	0	0	0
0	0	0	0	0	0	0	0	0	0	0	0	0	0	0	0	0	0	0	0	0	0	0	0	0	0	0	0	0	0	0	0	0	0	0	0	0	0	0	0	0	0	0	0	0	0	0	0	0	0
0	0	0	0	0	0	0	0	0	0	0	0	0	0	0	0	0	0	0	0	0	0	0	0	0	0	0	0	0	0	0	0	0	0	0	0	0	0	0	0	0	0	0	0	0	0	0	0	0	0
0	0	0	0	0	0	0	0	0	0	0	0	0	0	0	0	0	0	0	0	0	0	0	0	0	0	0	0	0	0	0	0	0	0	0	0	0	0	0	0	0	0	0	0	0	0	0	0	0	0
0	0	0	0	0	0	0	0	0	0	0	0	0	0	0	0	0	0	0	0	0	0	0	0	0	0	0	0	0	0	0	0	0	0	0	0	0	0	0	0	0	0	0	0	0	0	0	0	0	0
0	0	0	0	0	0	0	0	0	0	0	0	0	0	0	0	0	0	0	0	0	0	0	0	0	0	0	0	0	0	0	0	0	0	0	0	0	0	0	0	0	0	0	0	0	0	0	0	0	0
0	0	0	0	0	0	0	0	0	0	0	0	0	0	0	0	0	0	0	0	0	0	0	0	0	0	0	0	0	0	0	0	0	0	0	0	0	0	0	0	0	0	0	0	0	0	0	0	0	0
0	0	0	0	0	0	0	0	0	0	0	0	0	0	0	0	0	0	0	0	0	0	0	0	0	0	0	0	0	0	0	0	0	0	0	0	0	0	0	0	0	0	0	0	0	0	0	0	0	0
0	0	0	0	0	0	0	0	0	0	0	0	0	0	0	0	0	0	0	0	0	0	0	0	0	0	0	0	0	0	0	0	0	0	0	0	0	0	0	0	0	0	0	0	0	0	0	0	0	0
0	0	0	0	0	0	0	0	0	0	0	0	0	0	0	0	0	0	0	0	0	0	0	0	0	0	0	0	0	0	0	0	0	0	0	0	0	0	0	0	0	0	0	0	0	0	0	0	0	0
0	0	0	0	0	0	0	0	0	0	0	0	0	0	0	0	0	0	0	0	0	0	0	0	0	0	0	0	0	0	0	0	0	0	0	0	0	0	0	0	0	0	0	0	0	0	0	0	0	0
0	0	0	0	0	0	0	0	0	0	0	0	0	0	0	0	0	0	0	0	0	0	0	0	0	0	0	0	0	0	0	0	0	0	0	0	0	0	0	0	0	0	0	0	0	0	0	0	0	0
0	0	0	0	0	0	0	0	0	0	0	0	0	0	0	0	0	0	0	0	0	0	0	0	0	0	0	0	0	0	0	0	0	0	0	0	0	0	0	0	0	0	0	0	0	0	0	0	0	0
0	0	0	0	0	0	0	0	0	0	0	0	0	0	0	0	0	0	0	0	0	0	0	0	0	0	0	0	0	0	0	0	0	0	0	0	0	0	0	0	0	0	0	0	0	0	0	0	0	0
0	0	0	0	0	0	0	0	0	0	0	0	0	0	0	0	0	0	0	0	0	0	0	0	0	0	0	0	0	0	0	0	0	0	0	0	0	0	0	0	0	0	0	0	0	0	0	0	0	0
0	0	0	0	0	0	0	0	0	0	0	0	0	0	0	0	0	0	0	0	0	0	0	0	0	0	0	0	0	0	0	0	0	0	0	0	0	0	0	0	0	0	0	0	0	0	0	0	0	0
0	0	0	0	0	0	0	0	0	0	0	0	0	0	0	0	0	0	0	0	0	0	0	0	0	0	0	0	0	0	0	0	0	0	0	0	0	0	0	0	0	0	0	0	0	0	0	0	0	0
0	0	0	0	0	0	0	0	0	0	0	0	0	0	0	0	0	0	0	0	0	0	0	0	0	0	0	0	0	0	0	0	0	0	0	0	0	0	0	0	0	0	0	0	0	0	0	0	0	0
0	0	0	0	0	0	0	0	0	0	0	0	0	0	0	0	0	0	0	0	0	0	0	0	0	0	0	0	0	0	0	0	0	0	0	0	0	0	0	0	0	0	0	0	0	0	0	0	0	0
0	0	0	0	0	0	0	0	0	0	0	0	0	0	0	0	0	0	0	0	0	0	0	0	0	0	0	0	0	0	0	0	0	0	0	0	0	0	0	0	0	0	0	0	0	0	0	0	0	0
0	0	0	0	0	0	0	0	0	0	0	0	0	0	0	0	0	0	0	0	0	0	0	0	0	0	0	0	0	0	0	0	0	0	0	0	0	0	0	0	0	0	0	0	0	0	0	0	0	0
0	0	0	0	0	0	0	0	0	0	0	0	0	0	0	0	0	0	0	0	0	0	0	0	0	0	0	0	0	0	0	0	0	0	0	0	0	0	0	0	0	0	0	0	0	0	0	0	0	0
0	0	0	0	0	0	0	0	0	0	0	0	0	0	0	0	0	0	0	0	0	0	0	0	0	0	0	0	0	0	0	0	0	0	0	0	0	0	0	0	0	0	0	0	0	0	0	0	0	0
0	0	0	0	0	0	0	0	0	0	0	0	0	0	0	0	0	0	0	0	0	0	0	0	0	0	0	0	0	0	0	0	0	0	0	0	0	0	0	0	0	0	0	0	0	0	0	0	0	0
0	0	0	0	0	0	0	0	0	0	0	0	0	0	0	0	0	0	0	0	0	0	0	0	0	0	0	0	0	0	0	0	0	0	0	0	0	0	0	0	0	0	0	0	0	0	0	0	0	0
0	0	0	0	0	0	0	0	0	0	0	0	0	0	0	0	0	0	0	0	0	0	0	0	0	0	0	0	0	0	0	0	0	0	0	0	0	0	0	0	0	0	0	0	0	0	0	0	0	0
0	0	0	0	0	0	0	0	0	0	0	0	0	0	0	0	0	0	0	0	0	0	0	0	0	0	0	0	0	0	0	0	0	0	0	0	0	0	0	0	0	0	0	0	0	0	0	0	0	0
0	0	0	0	0	0	0	0	0	0	0	0	0	0	0	0	0	0	0	0	0	0	0	0	0	0	0	0	0	0	0	0	0	0	0	0	0	0	0	0	0	0	0	0	0	0	0	0	0	0
0	0	0	0	0	0	0	0	0	0	0	0	0	0	0	0	0	0	0	0	0	0	0	0	0	0	0	0	0	0	0	0	0	0	0	0	0	0	0	0	0	0	0	0	0	0	0	0	0	0
0	0	0	0	0	0	0	0	0	0	0	0	0	0	0	0	0	0	0	0	0	0	0	0	0	0	0	0	0	0	0	0	0	0	0	0	0	0	0	0	0	0	0	0	0	0	0	0	0	0
0	0	0	0	0	0	0	0	0	0	0	0	0	0	0	0	0	0	0	0	0	0	0	0	0	0	0	0	0	0	0	0	0	0	0	0	0	0	0	0	0	0	0	0	0	0	0	0	0	0
0	0	0	0	0	0	0	0	0	0	0	0	0	0	0	0	0	0	0	0	0	0	0	0	0	0	0	0	0	0	0	0	0	0	0	0	0	0	0	0	0	0	0	0	0	0	0	0	0	0
0	0	0	0	0	0	0	0	0	0	0	0	0	0	0	0	0	0	0	0	0	0	0	0	0	0	0	0	0	0	0	0	0	0	0	0	0	0	0	0	0	0	0	0	0	0	0	0	0	0
0	0	0	0	0	0	0	0	0	0	0	0	0	0	0	0	0	0	0	0	0	0	0	0	0	0	0	0	0	0	0	0	0	0	0	0	0	0	0	0	0	0	0	0	0	0	0	0	0	0
0	0	0	0	0	0	0	0	0	0	0	0	0	0	0	0	0	0	0	0	0	0	0	0	0	0	0	0	0	0	0	0	0	0	0	0	0	0	0	0	0	0	0	0	0	0	0	0	0	0
0	0	0	0	0	0	0	0	0	0	0	0	0	0	0	0	0	0	0	0	0	0	0	0	0	0	0	0	0	0	0	0	0	0	0	0	0	0	0	0	0	0	0	0	0	0	0	0	0	0
0	0	0	0	0	0	0	0	0	0	0	0	0	0	0	0	0	0	0	0	0	0	0	0	0	0	0	0	0	0	0	0	0	0	0	0	0	0	0	0	0	0	0	0	0	0	0	0	0	0
0	0	0	0	0	0	0	0	0	0	0	0	0	0	0	0	0	0	0	0	0	0	0	0	0	0	0	0	0	0	0	0	0	0	0	0	0	0	0	0	0	0	0	0	0	0	0	0	0	0
0	0	0	0	0	0	0	0	0	0	0	0	0	0	0	0	0	0	0	0	0	0	0	0	0	0	0	0	0	0	0	0	0	0	0	0	0	0	0	0	0	0	0	0	0	0	0	0	0	0
0	0	0	0	0	0	0	0	0	0	0	0	0	0	0	0	0	0	0	0	0	0	0	0	0	0	0	0	0	0	0	0	0	0	0	0	0	0	0	0	0	0	0	0	0	0	0	0	0	0
0	0	0	0	0	0	0	0	0	0	0	0	0	0	0	0	0	0	0	0	0	0	0	0	0	0	0	0	0	0	0	0	0	0	0	0	0	0	0	0	0	0	0	0	0	0	0	0	0	0
0	0	0	0	0	0	0	0	0	0	0	0	0	0	0	0	0	0	0	0	0	0	0	0	0	0	0	0	0	0	0	0	0	0	0	0	0	0	0	0	0	0	0	0	0	0	0	0	0	0
0	0	0	0	0	0	0	0	0	0	0	0	0	0	0	0	0	0	0	0	0	0	0	0	0	0	0	0	0	0	0	0	0	0	0	0	0	0	0	0	0	0	0	0	0	0	0	0	0	0
0	0	0	0	0	0	0	0	0	0	0	0	0	0	0	0	0	0	0	0	0	0	0	0	0	0	0	0	0	0	0	0	0	0	0	0	0	0	0	0	0	0	0	0	0	0	0	0	0	0
0	0	0	0	0	0	0	0	0	0	0	0	0	0	0	0	0	0	0	0	0	0	0	0	0	0	0	0	0	0	0	0	0	0	0	0	0	0	0	0	0	0	0	0	0	0	0	0	0	0
0	0	0	0	0	0	0	0	0	0	0	0	0	0	0	0	0	0	0	0	0	0	0	0	0	0	0	0	0	0	0	0	0	0	0	0	0	0	0	0	0	0	0	0	0	0	0	0	0	0
0	0	0	0	0	0	0	0	0	0	0	0	0	0	0	0	0	0	0	0	0	0	0	0	0	0	0	0	0	0	0	0	0	0	0	0	0	0	0	0	0	0	0	0	0	0	0	0	0	0
0	0	0	0	0	0	0	0	0	0	0	0	0	0	0	0	0	0	0	0	0	0	0	0	0	0	0	0	0	0	0	0	0	0	0	0	0	0	0	0	0	0	0	0	0	0	0	0	0	0
0	0	0	0	0	0	0	0	0	0	0	0	0	0	0	0	0	0	0	0	0	0	0	0	0	0	0	0	0	0	0	0	0	0	0	0	0	0	0	0	0	0	0	0	0	0	0	0	0	0
0	0	0	0	0	0	0	0	0	0	0	0	0	0	0	0	0	0	0	0	0	0	0	0	0	0	0	0	0	0	0	0	0	0	0	0	0	0	0	0	0	0	0	0	0	0	0	0	0	0
0	0	0	0	0	0	0	0	0	0	0	0	0	0	0	0	0	0	0	0	0	0	0	0	0	0	0	0	0	0	0	0	0	0	0	0	0	0	0	0	0	0	0	0	0	0	0	0	0	0
0	0	0	0	0	0	0	0	0	0	0	0	0	0	0	0	0	0	0	0	0	0	0	0	0	0	0	0	0	0	0	0	0	0	0	0	0	0	0	0	0	0	0	0	0	0	0	0	0	0
0	0	0	0	0	0	0	0	0	0	0	0	0	0	0	0	0	0	0	0	0	0	0	0	0	0	0	0	0	0	0	0	0	0	0	0	0	0	0	0	0	0	0	0	0	0	0	0	0	0
0	0	0	0	0	0	0	0	0	0	0	0	0	0	0	0	0	0	0	0	0	0	0	0	0	0	0	0	0	0	0	0	0	0	0	0	0	0	0	0	0	0	0	0	0	0	0	0	0	0
0	0	0	0	0	0	0	0	0	0	0	0	0	0	0	0	0	0	0	0	0	0	0	0	0	0	0	0	0	0	0	0	0	0	0	0	0	0	0	0	0	0	0	0	0	0	0	0	0	0
0	0	0	0	0	0	0	0	0	0	0	0	0	0	0	0	0	0	0	0	0	0	0	0	0	0	0	0	0	0	0	0	0	0	0	0	0	0	0	0	0	0	0	0	0	0	0	0	0	0
0	0	0	0	0	0	0	0	0	0	0	0	0	0	0	0	0	0	0	0	0	0	0	0	0	0	0	0	0	0	0	0	0	0	0	0	0	0	0	0	0	0	0	0	0	0	0	0	0	0
0	0	0	0	0	0	0	0	0	0	0	0	0	0	0	0	0	0	0	0	0	0	0	0	0	0	0	0	0	0	0	0	0	0	0	0	0	0	0	0	0	0	0	0	0	0	0	0	0	0
0	0	0	0	0	0	0	0	0	0	0	0	0	0	0	0	0	0	0	0	0	0	0	0	0	0	0	0	0	0	0	0	0	0	0	0	0	0	0	0	0	0	0	0	0	0	0	0	0	0
0	0	0	0	0	0	0	0	0	0	0	0	0	0	0	0	0	0	0	0	0	0	0	0	0	0	0	0	0	0	0	0	0	0	0	0	0	0	0	0	0	0	0	0	0	0	0	0	0	0
0	0	0	0	0	0	0	0	0	0	0	0	0	0	0	0	0	0	0	0	0	0	0	0	0	0	0	0	0	0	0	0	0	0	0	0	0	0	0	0	0	0	0	0	0	0	0	0	0	0
0	0	0	0	0	0	0	0	0	0	0	0	0	0	0	0	0	0	0	0	0	0	0	0	0	0	0	0	0	0	0	0	0	0	0	0	0	0	0	0	0	0	0	0	0	0	0	0	0	0
0	0	0	0	0	0	0	0	0	0	0	0	0	0	0	0	0	0	0	0	0	0	0	0	0	0	0	0	0	0	0	0	0	0	0	0	0	0	0	0	0	0	0	0	0	0	0	0	0	0
0	0	0	0	0	0	0	0	0	0	0	0	0	0	0	0	0	0	0	0	0	0	0	0	0	0	0	0	0	0	0	0	0	0	0	0	0	0	0	0	0	0	0	0	0	0	0	0	0	0
0	0	0	0	0	0	0	0	0	0	0	0	0	0	0	0	0	0	0	0	0	0	0	0	0	0	0	0	0	0	0	0	0	0	0	0	0	0	0	0	0	0	0	0	0	0	0	0	0	0
0	0	0	0	0	0	0	0	0	0	0	0	0	0	0	0	0	0	0	0	0	0	0	0	0	0	0	0	0	0	0	0	0	0	0	0	0	0	0	0	0	0	0	0	0	0	0	0	0	0
0	0	0	0	0	0	0	0	0	0	0	0	0	0	0	0	0	0	0	0	0	0	0	0	0	0	0	0	0	0	0	0	0	0	0	0	0	0	0	0	0	0	0	0	0	0	0	0	0	0
0	0	0	0	0	0	0	0	0	0	0	0	0	0	0	0	0	0	0	0	0	0	0	0	0	0	0	0	0	0	0	0	0	0	0	0	0	0	0	0	0	0	0	0	0	0	0	0	0	0
0	0	0	0	0	0	0	0	0	0	0	0	0	0	0	0	0	0	0	0	0	0	0	0	0	0	0	0	0	0	0	0	0	0	0	0	0	0	0	0	0	0	0	0	0	0	0	0	0	0
0	0	0	0	0	0	0	0	0	0	0	0	0	0	0	0	0	0	0	0	0	0	0	0	0	0	0	0	0	0	0	0	0	0	0	0	0	0	0	0	0	0	0	0	0	0	0	0	0	0
0	0	0	0	0	0	0	0	0	0	0	0	0	0	0	0	0	0	0	0	0	0	0	0	0	0	0	0	0	0	0	0	0	0	0	0	0	0	0	0	0	0	0	0	0	0	0	0	0	0
0	0	0	0	0	0	0	0	0	0	0	0	0	0	0	0	0	0	0	0	0	0	0	0	0	0	0	0	0	0	0	0	0	0	0	0	0	0	0	0	0	0	0	0	0	0	0	0	0	0
0	0	0	0	0	0	0	0	0	0	0	0	0	0	0	0	0	0	0	0	0	0	0	0	0	0	0	0	0	0	0	0	0	0	0	0	0	0	0	0	0	0	0	0	0	0	0	0	0	0
0	0	0	0	0	0	0	0	0	0	0	0	0	0	0	0	0	0	0	0	0	0	0	0	0	0	0	0	0	0	0	0	0	0	0	0	0	0	0	0	0	0	0	0	0	0	0	0	0	0
0	0	0	0	0	0	0	0	0	0	0	0	0	0	0	0	0	0	0	0	0	0	0	0	0	0	0	0	0	0	0	0	0	0	0	0	0	0	0	0	0	0	0	0	0	0	0	0	0	0
0	0	0	0	0	0	0	0	0	0	0	0	0	0	0	0	0	0	0	0	0	0	0	0	0	0	0	0	0	0	0	0	0	0	0	0	0	0	0	0	0	0	0	0	0	0	0	0	0	0
0	0	0	0	0	0	0	0	0	0	0	0	0	0	0	0	0	0	0	0	0	0	0	0	0	0	0	0	0	0	0	0	0	0	0	0	0	0	0	0	0	0	0	0	0	0	0	0	0	0
0	0	0	0	0	0	0	0	0	0	0	0	0	0	0	0	0	0	0	0	0	0	0	0	0	0	0	0	0	0	0	0	0	0	0	0	0	0	0	0	0	0	0	0	0	0	0	0	0	0
0	0	0	0	0	0	0	0	0	0	0	0	0	0	0	0	0	0	0	0	0	0	0	0	0	0	0	0	0	0	0	0	0	0	0	0	0	0	0	0	0	0	0	0	0	0	0	0	0	0
0	0	0	0	0	0	0	0	0	0	0	0	0	0	0	0	0	0	0	0	0	0	0	0	0	0	0	0	0	0	0	0	0	0	0	0	0	0	0	0	0	0	0	0	0	0	0	0	0	0
0	0	0	0	0	0	0	0	0	0	0	0	0	0	0	0	0	0	0	0	0	0	0	0	0	0	0	0	0	0	0	0	0	0	0	0	0	0	0	0	0	0	0	0	0	0	0	0	0	0
0	0	0	0	0	0	0	0	0	0	0	0	0	0	0	0	0	0	0	0	0	0	0	0	0	0	0	0	0	0	0	0	0	0	0	0	0	0	0	0	0	0	0	0	0	0	0	0	0	0
0	0	0	0	0	0	0	0	0	0	0	0	0	0	0	0	0	0	0	0	0	0	0	0	0	0	0	0	0	0	0	0	0	0	0	0	0	0	0	0	0	0	0	0	0	0	0	0	0	0
0	0	0	0	0	0	0	0	0	0	0	0	0	0	0	0	0	0	0	0	0	0	0	0	0	0	0	0	0	0	0	0	0	0	0	0	0	0	0	0	0	0	0	0	0	0	0	0	0	0
0	0	0	0	0	0	0	0	0	0	0	0	0	0	0	0	0	0	0	0	0	0	0	0	0	0	0	0	0	0	0	0	0	0	0	0	0	0	0	0	0	0	0	0	0	0	0	0	0	0
0	0	0	0	0	0	0	0	0	0	0	0	0	0	0	0	0	0	0	0	0	0	0	0	0	0	0	0	0	0	0	0	0	0	0	0	0	0	0	0	0	0	0	0	0	0	0	0	0	0
0	0	0	0	0	0	0	0	0	0	0	0	0	0	0	0	0	0	0	0	0	0	0	0	0	0	0	0	0	0	0	0	0	0	0	0	0	0	0	0	0	0	0	0	0	0	0	0	0	0
0	0	0	0	0	0	0	0	0	0	0	0	0	0	0	0	0	0	0	0	0	0	0	0	0	0	0	0	0	0	0	0	0	0	0	0	0	0	0	0	0	0	0	0	0	0	0	0	0	0
0	0	0	0	0	0	0	0	0	0	0	0	0	0	0	0	0	0	0	0	0	0	0	0	0	0	0	0	0	0	0	0	0	0	0	0	0	0	0	0	0	0	0	0	0	0	0	0	0	0
0	0	0	0	0	0	0	0	0	0	0	0	0	0	0	0	0	0	0	0	0	0	0	0	0	0	0	0	0	0	0	0	0	0	0	0	0	0	0	0	0	0	0	0	0	0	0	0	0	0
0	0	0	0	0	0	0	0	0	0	0	0	0	0	0	0	0	0	0	0	0	0	0	0	0	0	0	0	0	0	0	0	0	0	0	0	0	0	0	0	0	0	0	0	0	0	0	0	0	0
0	0	0	0	0	0	0	0	0	0	0	0	0	0	0	0	0	0	0	0	0	0	0	0	0	0	0	0	0	0	0	0	0	0	0	0	0	0	0	0	0	0	0	0	0	0	0	0	0	0
0	0	0	0	0	0	0	0	0	0	0	0	0	0	0	0	0	0	0	0	0	0	0	0	0	0	0	0	0	0	0	0	0	0	0	0	0	0	0	0	0	0	0	0	0	0	0	0	0	0
0	0	0	0	0	0	0	0	0	0	0	0	0	0	0	0	0	0	0	0	0	0	0	0	0	0	0	0	0	0	0	0	0	0	0	0	0	0	0	0	0	0	0	0	0	0	0	0	0	0
0	0	0	0	0	0	0	0	0	0	0	0	0	0	0	0	0	0	0	0	0	0	0	0	0	0	0	0	0	0	0	0	0	0	0	0	0	0	0	0	0	0	0	0	0	0	0	0	0	0
0	0	0	0	0	0	0	0	0	0	0	0	0	0	0	0	0	0	0	0	0	0	0	0	0	0	0	0	0	0	0	0	0	0	0	0	0	0	0	0	0	0	0	0	0	0	0	0	0	0
0	0	0	0	0	0	0	0	0	0	0	0	0	0	0	0	0	0	0	0	0	0	0	0	0	0	0	0	0	0	0	0	0	0	0	0	0	0	0	0	0	0	0	0	0	0	0	0	0	0
0	0	0	0	0	0	0	0	0	0	0	0	0	0	0	0	0	0	0	0	0	0	0	0	0	0	0	0	0	0	0	0	0	0	0	0	0	0	0	0	0	0	0	0	0	0	0	0	0	0
0	0	0	0	0	0	0	0	0	0	0	0	0	0	0	0	0	0	0	0	0	0	0	0	0	0	0	0	0	0	0	0	0	0	0	0	0	0	0	0	0	0	0	0	0	0	0	0	0	0
0	0	0	0	0	0	0	0	0	0	0	0	0	0	0	0	0	0	0	0	0	0	0	0	0	0	0	0	0	0	0	0	0	0	0	0	0	0	0	0	0	0	0	0	0	0	0	0	0	0
0	0	0	0	0	0	0	0	0	0	0	0	0	0	0	0	0	0	0	0	0	0	0	0	0	0	0	0	0	0	0	0	0	0	0	0	0	0	0	0	0	0	0	0	0	0	0	0	0	0
0	0	0	0	0	0	0	0	0	0	0	0	0	0	0	0	0	0	0	0	0	0	0	0	0	0	0	0	0	0	0	0	0	0	0	0	0	0	0	0	0	0	0	0	0	0	0	0	0	0
0	0	0	0	0	0	0	0	0	0	0	0	0	0	0	0	0	0	0	0	0	0	0	0	0	0	0	0	0	0	0	0	0	0	0	0	0	0	0	0	0	0	0	0	0	0	0	0	0	0
0	0	0	0	0	0	0	0	0	0	0	0	0	0	0	0	0	0	0	0	0	0	0	0	0	0	0	0	0	0	0	0	0	0	0	0	0	0	0	0	0	0	0	0	0	0	0	0	0	0
0	0	0	0	0	0	0	0	0	0	0	0	0	0	0	0	0	0	0	0	0	0	0	0	0	0	0	0	0	0	0	0	0	0	0	0	0	0	0	0	0	0	0	0	0	0	0	0	0	0
0	0	0	0	0	0	0	0	0	0	0	0	0	0	0	0	0	0	0	0	0	0	0	0	0	0	0	0	0	0	0	0	0	0	0	0	0	0	0	0	0	0	0	0	0	0	0	0	0	0
0	0	0	0	0	0	0	0	0	0	0	0	0	0	0	0	0	0	0	0	0	0	0	0	0	0	0	0	0	0	0	0	0	0	0	0	0	0	0	0	0	0	0	0	0	0	0	0	0	0
0	0	0	0	0	0	0	0	0	0	0	0	0	0	0	0	0	0	0	0	0	0	0	0	0	0	0	0	0	0	0	0	0	0	0	0	0	0	0	0	0	0	0	0	0	0	0	0	0	0
0	0	0	0	0	0	0	0	0	0	0	0	0	0	0	0	0	0	0	0	0	0	0	0	0	0	0	0	0	0	0	0	0	0	0	0	0	0	0	0	0	0	0	0	0	0	0	0	0	0
0	0	0	0	0	0	0	0	0	0	0	0	0	0	0	0	0	0	0	0	0	0	0	0	0	0	0	0	0	0	0	0	0	0	0	0	0	0	0	0	0	0	0	0	0	0	0	0	0	0
0	0	0	0	0	0	0	0	0	0	0	0	0	0	0	0	0	0	0	0	0	0	0	0	0	0	0	0	0	0	0	0	0	0	0	0	0	0	0	0	0	0	0	0	0	0	0	0	0	0
0	0	0	0	0	0	0	0	0	0	0	0	0	0	0	0	0	0	0	0	0	0	0	0	0	0	0	0	0	0	0	0	0	0	0	0	0	0	0	0	0	0	0	0	0	0	0	0	0	0
0	0	0	0	0	0	0	0	0	0	0	0	0	0	0	0	0	0	0	0	0	0	0	0	0	0	0	0	0	0	0	0	0	0	0	0	0	0	0	0	0	0	0	0	0	0	0	0	0	0
0	0	0	0	0	0	0	0	0	0	0	0	0	0	0	0	0	0	0	0	0	0	0	0	0	0	0	0	0	0	0	0	0	0	0	0	0	0	0	0	0	0	0	0	0	0	0	0	0	0
0	0	0	0	0	0	0	0	0	0	0	0	0	0	0	0	0	0	0	0	0	0	0	0	0	0	0	0	0	0	0	0	0	0	0	0	0	0	0	0	0	0	0	0	0	0	0	0	0	0
0	0	0	0	0	0	0	0	0	0	0	0	0	0	0	0	0	0	0	0	0	0	0	0	0	0	0	0	0	0	0	0	0	0	0	0	0	0	0	0	0	0	0	0	0	0	0	0	0	0
0	0	0	0	0	0	0	0	0	0	0	0	0	0	0	0	0	0	0	0	0	0	0	0	0	0	0	0	0	0	0	0	0	0	0	0	0	0	0	0	0	0	0	0	0	0	0	0	0	0
0	0	0	0	0	0	0	0	0	0	0	0	0	0	0	0	0	0	0	0	0	0	0	0	0	0	0	0	0	0	0	0	0	0	0	0	0	0	0	0	0	0	0	0	0	0	0	0	0	0
0	0	0	0	0	0	0	0	0	0	0	0	0	0	0	0	0	0	0	0	0	0	0	0	0	0	0	0	0	0	0	0	0	0	0	0	0	0	0	0	0	0	0	0	0	0	0	0	0	0
0	0	0	0	0	0	0	0	0	0	0	0	0	0	0	0	0	0	0	0	0	0	0	0	0	0	0	0	0	0	0	0	0	0	0	0	0	0	0	0	0	0	0	0	0	0	0	0	0	0
0	0	0	0	0	0	0	0	0	0	0	0	0	0	0	0	0	0	0	0	0	0	0	0	0	0	0	0	0	0	0	0	0	0	0	0	0	0	0	0	0	0	0	0	0	0	0	0	0	0
0	0	0	0	0	0	0	0	0	0	0	0	0	0	0	0	0	0	0	0	0	0	0	0	0	0	0	0	0	0	0	0	0	0	0	0	0	0	0	0	0	0	0	0	0	0	0	0	0	0
0	0	0	0	0	0	0	0	0	0	0	0	0	0	0	0	0	0	0	0	0	0	0	0	0	0	0	0	0	0	0	0	0	0	0	0	0	0	0	0	0	0	0	0	0	0	0	0	0	0
0	0	0	0	0	0	0	0	0	0	0	0	0	0	0	0	0	0	0	0	0	0	0	0	0	0	0	0	0	0	0	0	0	0	0	0	0	0	0	0	0	0	0	0	0	0	0	0	0	0
0	0	0	0	0	0	0	0	0	0	0	0	0	0	0	0	0	0	0	0	0	0	0	0	0	0	0	0	0	0	0	0	0	0	0	0	0	0	0	0	0	0	0	0	0	0	0	0	0	0
0	0	0	0	0	0	0	0	0	0	0	0	0	0	0	0	0	0	0	0	0	0	0	0	0	0	0	0	0	0	0	0	0	0	0	0	0	0	0	0	0	0	0	0	0	0	0	0	0	0
0	0	0	0	0	0	0	0	0	0	0	0	0	0	0	0	0	0	0	0	0	0	0	0	0	0	0	0	0	0	0	0	0	0	0	0	0	0	0	0	0	0	0	0	0	0	0	0	0	0
0	0	0	0	0	0	0	0	0	0	0	0	0	0	0	0	0	0	0	0	0	0	0	0	0	0	0	0	0	0	0	0	0	0	0	0	0	0	0	0	0	0	0	0	0	0	0	0	0	0
0	0	0	0	0	0	0	0	0	0	0	0	0	0	0	0	0	0	0	0	0	0	0	0	0	0	0	0	0	0	0	0	0	0	0	0	0	0	0	0	0	0	0	0	0	0	0	0	0	0
0	0	0	0	0	0	0	0	0	0	0	0	0	0	0	0	0	0	0	0	0	0	0	0	0	0	0	0	0	0	0	0	0	0	0	0	0	0	0	0	0	0	0	0	0	0	0	0	0	0
0	0	0	0	0	0	0	0	0	0	0	0	0	0	0	0	0	0	0	0	0	0	0	0	0	0	0	0	0	0	0	0	0	0	0	0	0	0	0	0	0	0	0	0	0	0	0	0	0	0
0	0	0	0	0	0	0	0	0	0	0	0	0	0	0	0	0	0	0	0	0	0	0	0	0	0	0	0	0	0	0	0	0	0	0	0	0	0	0	0	0	0	0	0	0	0	0	0	0	0
0	0	0	0	0	0	0	0	0	0	0	0	0	0	0	0	0	0	0	0	0	0	0	0	0	0	0	0	0	0	0	0	0	0	0	0	0	0	0	0	0	0	0	0	0	0	0	0	0	0
0	0	0	0	0	0	0	0	0	0	0	0	0	0	0	0	0	0	0	0	0	0	0	0	0	0	0	0	0	0	0	0	0	0	0	0	0	0	0	0	0	0	0	0	0	0	0	0	0	0
0	0	0	0	0	0	0	0	0	0	0	0	0	0	0	0	0	0	0	0	0	0	0	0	0	0	0	0	0	0	0	0	0	0	0	0	0	0	0	0	0	0	0	0	0	0	0	0	0	0
0	0	0	0	0	0	0	0	0	0	0	0	0	0	0	0	0	0	0	0	0	0	0	0	0	0	0	0	0	0	0	0	0	0	0	0	0	0	0	0	0	0	0	0	0	0	0	0	0	0
0	0	0	0	0	0	0	0	0	0	0	0	0	0	0	0	0	0	0	0	0	0	0	0	0	0	0	0	0	0	0	0	0	0	0	0	0	0	0	0	0	0	0	0	0	0	0	0	0	0
0	0	0	0	0	0	0	0	0	0	0	0	0	0	0	0	0	0	0	0	0	0	0	0	0	0	0	0	0	0	0	0	0	0	0	0	0	0	0	0	0	0	0	0	0	0	0	0	0	0
0	0	0	0	0	0	0	0	0	0	0	0	0	0	0	0	0	0	0	0	0	0	0	0	0	0	0	0	0	0	0	0	0	0	0	0	0	0	0	0	0	0	0	0	0	0	0	0	0	0
0	0	0	0	0	0	0	0	0	0	0	0	0	0	0	0	0	0	0	0	0	0	0	0	0	0	0	0	0	0	0	0	0	0	0	0	0	0	0	0	0	0	0	0	0	0	0	0	0	0
0	0	0	0	0	0	0	0	0	0	0	0	0	0	0	0	0	0	0	0	0	0	0	0	0	0	0	0	0	0	0	0	0	0	0	0	0	0	0	0	0	0	0	0	0	0	0	0	0	0
0	0	0	0	0	0	0	0	0	0	0	0	0	0	0	0	0	0	0	0	0	0	0	0	0	0	0	0	0	0	0	0	0	0	0	0	0	0	0	0	0	0	0	0	0	0	0	0	0	0
0	0	0	0	0	0	0	0	0	0	0	0	0	0	0	0	0	0	0	0	0	0	0	0	0	0	0	0	0	0	0	0	0	0	0	0	0	0	0	0	0	0	0	0	0	0	0	0	0	0
0	0	0	0	0	0	0	0	0	0	0	0	0	0	0	0	0	0	0	0	0	0	0	0	0	0	0	0	0	0	0	0	0	0	0	0	0	0	0	0	0	0	0	0	0	0	0	0	0	0
0	0	0	0	0	0	0	0	0	0	0	0	0	0	0	0	0	0	0	0	0	0	0	0	0	0	0	0	0	0	0	0	0	0	0	0	0	0	0	0	0	0	0	0	0	0	0	0	0	0
0	0	0	0	0	0	0	0	0	0	0	0	0	0	0	0	0	0	0	0	0	0	0	0	0	0	0	0	0	0	0	0	0	0	0	0	0	0	0	0	0	0	0	0	0	0	0	0	0	0
0	0	0	0	0	0	0	0	0	0	0	0	0	0	0	0	0	0	0	0	0	0	0	0	0	0	0	0	0	0	0	0	0	0	0	0	0	0	0	0	0	0	0	0	0	0	0	0	0	0
0	0	0	0	0	0	0	0	0	0	0	0	0	0	0	0	0	0	0	0	0	0	0	0	0	0	0	0	0	0	0	0	0	0	0	0	0	0	0	0	0	0	0	0	0	0	0	0	0	0
0	0	0	0	0	0	0	0	0	0	0	0	0	0	0	0	0	0	0	0	0	0	0	0	0	0	0	0	0	0	0	0	0	0	0	0	0	0	0	0	0	0	0	0	0	0	0	0	0	0
0	0	0	0	0	0	0	0	0	0	0	0	0	0	0	0	0	0	0	0	0	0	0	0	0	0	0	0	0	0	0	0	0	0	0	0	0	0	0	0	0	0	0	0	0	0	0	0	0	0
0	0	0	0	0	0	0	0	0	0	0	0	0	0	0	0	0	0	0	0	0	0	0	0	0	0	0	0	0	0	0	0	0	0	0	0	0	0	0	0	0	0	0	0	0	0	0	0	0	0
0	0	0	0	0	0	0	0	0	0	0	0	0	0	0	0	0	0	0	0	0	0	0	0	0	0	0	0	0	0	0	0	0	0	0	0	0	0	0	0	0	0	0	0	0	0	0	0	0	0
0	0	0	0	0	0	0	0	0	0	0	0	0	0	0	0	0	0	0	0	0	0	0	0	0	0	0	0	0	0	0	0	0	0	0	0	0	0	0	0	0	0	0	0	0	0	0	0	0	0
0	0	0	0	0	0	0	0	0	0	0	0	0	0	0	0	0	0	0	0	0	0	0	0	0	0	0	0	0	0	0	0	0	0	0	0	0	0	0	0	0	0	0	0	0	0	0	0	0	0
Trajectory - Position (A)
NaN	NaN	NaN	NaN	NaN	NaN	NaN	NaN	NaN	NaN	NaN	NaN	NaN	NaN	NaN	NaN	NaN	NaN	NaN	NaN	NaN	NaN	NaN	NaN	NaN	NaN	NaN	NaN	NaN	NaN	NaN	NaN	NaN	NaN	NaN	NaN	NaN	NaN	NaN	NaN	NaN	NaN	NaN	NaN	NaN	NaN	NaN	NaN	NaN	NaN
Trajectory - potential (z-axes)
9.98507e-09	1.12921e-08	1.2765e-08	1.44241e-08	1.62921e-08	1.83944e-08	2.07594e-08	2.34189e-08	2.64082e-08	2.97667e-08	3.35386e-08	3.77729e-08	4.25242e-08	4.78535e-08	5.38284e-08	6.05244e-08	6.80254e-08	7.64244e-08	8.58251e-08	9.63424e-08	1.08104e-07	1.21252e-07	1.35942e-07	1.5235e-07	1.70667e-07	1.91108e-07	2.13909e-07	2.39332e-07	2.67666e-07	2.99231e-07	3.34381e-07	3.73506e-07	4.17036e-07	4.65448e-07	5.19267e-07	5.79069e-07	6.45492e-07	7.19238e-07	8.01079e-07	8.91865e-07	9.92531e-07	1.1041e-06	1.22771e-06	1.3646e-06	1.51612e-06	1.68377e-06	1.8692e-06	2.07418e-06	2.3007e-06	2.55091e-06
Drift trajectory - Position (A)
NaN	NaN	NaN	NaN	NaN	NaN	NaN	NaN	NaN	NaN	NaN	NaN	NaN	NaN	NaN	NaN	NaN	NaN	NaN	NaN	NaN	NaN	NaN	NaN	NaN	NaN	NaN	NaN	NaN	NaN	NaN	NaN	NaN	NaN	NaN	NaN	NaN	NaN	NaN	NaN	NaN	NaN	NaN	NaN	NaN	NaN	NaN	NaN	NaN	NaN
Drift trajectory - potential (z-axes)
9.98507e-09	1.12921e-08	1.2765e-08	1.44241e-08	1.62921e-08	1.83944e-08	2.07594e-08	2.34189e-08	2.64082e-08	2.97667e-08	3.35386e-08	3.77729e-08	4.25242e-08	4.78535e-08	5.38284e-08	6.05244e-08	6.80254e-08	7.64244e-08	8.58251e-08	9.63424e-08	1.08104e-07	1.21252e-07	1.35942e-07	1.5235e-07	1.70667e-07	1.91108e-07	2.13909e-07	2.39332e-07	2.67666e-07	2.99231e-07	3.34381e-07	3.73506e-07	4.17036e-07	4.65448e-07	5.19267e-07	5.79069e-07	6.45492e-07	7.19238e-07	8.01079e-07	8.91865e-07	9.92531e-07	1.1041e-06	1.22771e-06	1.3646e-06	1.51612e-06	1.68377e-06	1.8692e-06	2.07418e-06	2.3007e-06	2.55091e-06
Squared nearfield profile
1	1	1	1	1	1	1	1	1	1	1	1	1	1	1	1	1	1	1	1	1	1	1	1	1	1	1	1	1	1	1	1	1	1	1	1	1	1	1	1	1	1	1	1	1	1	1	1	1	1
Squared field envelope (arb. u.)
9.98507e-09	1.12921e-08	1.2765e-08	1.44241e-08	1.62921e-08	1.83944e-08	2.07594e-08	2.34189e-08	2.64082e-08	2.97667e-08	3.35386e-08	3.77729e-08	4.25242e-08	4.78535e-08	5.38284e-08	6.05244e-08	6.80254e-08	7.64244e-08	8.58251e-08	9.63424e-08	1.08104e-07	1.21252e-07	1.35942e-07	1.5235e-07	1.70667e-07	1.91108e-07	2.13909e-07	2.39332e-07	2.67666e-07	2.99231e-07	3.34381e-07	3.73506e-07	4.17036e-07	4.65448e-07	5.19267e-07	5.79069e-07	6.45492e-07	7.19238e-07	8.01079e-07	8.91865e-07	9.92531e-07	1.1041e-06	1.22771e-06	1.3646e-06	1.51612e-06	1.68377e-06	1.8692e-06	2.07418e-06	2.3007e-06	2.55091e-06
[truncated: 550 more columns]

## Sheet: Figure 2b
Position (A)
0	1	2	3	4	5	6	7	8	9	10	11	12	13	14	15	16	17	18	19	20	21	22	23	24	25	26	27	28	29	30	31	32	33	34	35	36	37	38	39	40	41	42	43	44	45	46	47	48	49
Time (fs)
-29.901	-29.801	-29.701	-29.601	-29.501	-29.401	-29.301	-29.201	-29.101	-29.001	-28.901	-28.801	-28.701	-28.601	-28.501	-28.401	-28.301	-28.201	-28.101	-28.001	-27.901	-27.801	-27.701	-27.601	-27.501	-27.401	-27.301	-27.201	-27.101	-27.001	-26.901	-26.801	-26.701	-26.601	-26.501	-26.401	-26.301	-26.201	-26.101	-26.001	-25.901	-25.801	-25.701	-25.601	-25.501	-25.401	-25.301	-25.201	-25.101	-25.001
Trajectories position same as in Fig. 2a
Field (arb. u.)
8.63012e-05	8.63012e-05	8.63012e-05	8.63012e-05	8.63012e-05	8.63012e-05	8.63012e-05	8.63012e-05	8.63012e-05	8.63012e-05	8.63012e-05	8.63012e-05	8.63012e-05	8.63012e-05	8.63012e-05	8.63012e-05	8.63012e-05	8.63012e-05	8.63012e-05	8.63012e-05	8.63012e-05	8.63012e-05	8.63012e-05	8.63012e-05	8.63012e-05	8.63012e-05	8.63012e-05	8.63012e-05	8.63012e-05	8.63012e-05	8.63012e-05	8.63012e-05	8.63012e-05	8.63012e-05	8.63012e-05	8.63012e-05	8.63012e-05	8.63012e-05	8.63012e-05	8.63012e-05	8.63012e-05	8.63012e-05	8.63012e-05	8.63012e-05	8.63012e-05	8.63012e-05	8.63012e-05	8.63012e-05	8.63012e-05	8.63012e-05
7.70743e-05	7.70743e-05	7.70743e-05	7.70743e-05	7.70743e-05	7.70743e-05	7.70743e-05	7.70743e-05	7.70743e-05	7.70743e-05	7.70743e-05	7.70743e-05	7.70743e-05	7.70743e-05	7.70743e-05	7.70743e-05	7.70743e-05	7.70743e-05	7.70743e-05	7.70743e-05	7.70743e-05	7.70743e-05	7.70743e-05	7.70743e-05	7.70743e-05	7.70743e-05	7.70743e-05	7.70743e-05	7.70743e-05	7.70743e-05	7.70743e-05	7.70743e-05	7.70743e-05	7.70743e-05	7.70743e-05	7.70743e-05	7.70743e-05	7.70743e-05	7.70743e-05	7.70743e-05	7.70743e-05	7.70743e-05	7.70743e-05	7.70743e-05	7.70743e-05	7.70743e-05	7.70743e-05	7.70743e-05	7.70743e-05	7.70743e-05
6.5102e-05	6.5102e-05	6.5102e-05	6.5102e-05	6.5102e-05	6.5102e-05	6.5102e-05	6.5102e-05	6.5102e-05	6.5102e-05	6.5102e-05	6.5102e-05	6.5102e-05	6.5102e-05	6.5102e-05	6.5102e-05	6.5102e-05	6.5102e-05	6.5102e-05	6.5102e-05	6.5102e-05	6.5102e-05	6.5102e-05	6.5102e-05	6.5102e-05	6.5102e-05	6.5102e-05	6.5102e-05	6.5102e-05	6.5102e-05	6.5102e-05	6.5102e-05	6.5102e-05	6.5102e-05	6.5102e-05	6.5102e-05	6.5102e-05	6.5102e-05	6.5102e-05	6.5102e-05	6.5102e-05	6.5102e-05	6.5102e-05	6.5102e-05	6.5102e-05	6.5102e-05	6.5102e-05	6.5102e-05	6.5102e-05	6.5102e-05
5.02786e-05	5.02786e-05	5.02786e-05	5.02786e-05	5.02786e-05	5.02786e-05	5.02786e-05	5.02786e-05	5.02786e-05	5.02786e-05	5.02786e-05	5.02786e-05	5.02786e-05	5.02786e-05	5.02786e-05	5.02786e-05	5.02786e-05	5.02786e-05	5.02786e-05	5.02786e-05	5.02786e-05	5.02786e-05	5.02786e-05	5.02786e-05	5.02786e-05	5.02786e-05	5.02786e-05	5.02786e-05	5.02786e-05	5.02786e-05	5.02786e-05	5.02786e-05	5.02786e-05	5.02786e-05	5.02786e-05	5.02786e-05	5.02786e-05	5.02786e-05	5.02786e-05	5.02786e-05	5.02786e-05	5.02786e-05	5.02786e-05	5.02786e-05	5.02786e-05	5.02786e-05	5.02786e-05	5.02786e-05	5.02786e-05	5.02786e-05
3.2544e-05	3.2544e-05	3.2544e-05	3.2544e-05	3.2544e-05	3.2544e-05	3.2544e-05	3.2544e-05	3.2544e-05	3.2544e-05	3.2544e-05	3.2544e-05	3.2544e-05	3.2544e-05	3.2544e-05	3.2544e-05	3.2544e-05	3.2544e-05	3.2544e-05	3.2544e-05	3.2544e-05	3.2544e-05	3.2544e-05	3.2544e-05	3.2544e-05	3.2544e-05	3.2544e-05	3.2544e-05	3.2544e-05	3.2544e-05	3.2544e-05	3.2544e-05	3.2544e-05	3.2544e-05	3.2544e-05	3.2544e-05	3.2544e-05	3.2544e-05	3.2544e-05	3.2544e-05	3.2544e-05	3.2544e-05	3.2544e-05	3.2544e-05	3.2544e-05	3.2544e-05	3.2544e-05	3.2544e-05	3.2544e-05	3.2544e-05
1.18905e-05	1.18905e-05	1.18905e-05	1.18905e-05	1.18905e-05	1.18905e-05	1.18905e-05	1.18905e-05	1.18905e-05	1.18905e-05	1.18905e-05	1.18905e-05	1.18905e-05	1.18905e-05	1.18905e-05	1.18905e-05	1.18905e-05	1.18905e-05	1.18905e-05	1.18905e-05	1.18905e-05	1.18905e-05	1.18905e-05	1.18905e-05	1.18905e-05	1.18905e-05	1.18905e-05	1.18905e-05	1.18905e-05	1.18905e-05	1.18905e-05	1.18905e-05	1.18905e-05	1.18905e-05	1.18905e-05	1.18905e-05	1.18905e-05	1.18905e-05	1.18905e-05	1.18905e-05	1.18905e-05	1.18905e-05	1.18905e-05	1.18905e-05	1.18905e-05	1.18905e-05	1.18905e-05	1.18905e-05	1.18905e-05	1.18905e-05
-1.16304e-05	-1.16304e-05	-1.16304e-05	-1.16304e-05	-1.16304e-05	-1.16304e-05	-1.16304e-05	-1.16304e-05	-1.16304e-05	-1.16304e-05	-1.16304e-05	-1.16304e-05	-1.16304e-05	-1.16304e-05	-1.16304e-05	-1.16304e-05	-1.16304e-05	-1.16304e-05	-1.16304e-05	-1.16304e-05	-1.16304e-05	-1.16304e-05	-1.16304e-05	-1.16304e-05	-1.16304e-05	-1.16304e-05	-1.16304e-05	-1.16304e-05	-1.16304e-05	-1.16304e-05	-1.16304e-05	-1.16304e-05	-1.16304e-05	-1.16304e-05	-1.16304e-05	-1.16304e-05	-1.16304e-05	-1.16304e-05	-1.16304e-05	-1.16304e-05	-1.16304e-05	-1.16304e-05	-1.16304e-05	-1.16304e-05	-1.16304e-05	-1.16304e-05	-1.16304e-05	-1.16304e-05	-1.16304e-05	-1.16304e-05
-3.79018e-05	-3.79018e-05	-3.79018e-05	-3.79018e-05	-3.79018e-05	-3.79018e-05	-3.79018e-05	-3.79018e-05	-3.79018e-05	-3.79018e-05	-3.79018e-05	-3.79018e-05	-3.79018e-05	-3.79018e-05	-3.79018e-05	-3.79018e-05	-3.79018e-05	-3.79018e-05	-3.79018e-05	-3.79018e-05	-3.79018e-05	-3.79018e-05	-3.79018e-05	-3.79018e-05	-3.79018e-05	-3.79018e-05	-3.79018e-05	-3.79018e-05	-3.79018e-05	-3.79018e-05	-3.79018e-05	-3.79018e-05	-3.79018e-05	-3.79018e-05	-3.79018e-05	-3.79018e-05	-3.79018e-05	-3.79018e-05	-3.79018e-05	-3.79018e-05	-3.79018e-05	-3.79018e-05	-3.79018e-05	-3.79018e-05	-3.79018e-05	-3.79018e-05	-3.79018e-05	-3.79018e-05	-3.79018e-05	-3.79018e-05
-6.67359e-05	-6.67359e-05	-6.67359e-05	-6.67359e-05	-6.67359e-05	-6.67359e-05	-6.67359e-05	-6.67359e-05	-6.67359e-05	-6.67359e-05	-6.67359e-05	-6.67359e-05	-6.67359e-05	-6.67359e-05	-6.67359e-05	-6.67359e-05	-6.67359e-05	-6.67359e-05	-6.67359e-05	-6.67359e-05	-6.67359e-05	-6.67359e-05	-6.67359e-05	-6.67359e-05	-6.67359e-05	-6.67359e-05	-6.67359e-05	-6.67359e-05	-6.67359e-05	-6.67359e-05	-6.67359e-05	-6.67359e-05	-6.67359e-05	-6.67359e-05	-6.67359e-05	-6.67359e-05	-6.67359e-05	-6.67359e-05	-6.67359e-05	-6.67359e-05	-6.67359e-05	-6.67359e-05	-6.67359e-05	-6.67359e-05	-6.67359e-05	-6.67359e-05	-6.67359e-05	-6.67359e-05	-6.67359e-05	-6.67359e-05
-9.7869e-05	-9.7869e-05	-9.7869e-05	-9.7869e-05	-9.7869e-05	-9.7869e-05	-9.7869e-05	-9.7869e-05	-9.7869e-05	-9.7869e-05	-9.7869e-05	-9.7869e-05	-9.7869e-05	-9.7869e-05	-9.7869e-05	-9.7869e-05	-9.7869e-05	-9.7869e-05	-9.7869e-05	-9.7869e-05	-9.7869e-05	-9.7869e-05	-9.7869e-05	-9.7869e-05	-9.7869e-05	-9.7869e-05	-9.7869e-05	-9.7869e-05	-9.7869e-05	-9.7869e-05	-9.7869e-05	-9.7869e-05	-9.7869e-05	-9.7869e-05	-9.7869e-05	-9.7869e-05	-9.7869e-05	-9.7869e-05	-9.7869e-05	-9.7869e-05	-9.7869e-05	-9.7869e-05	-9.7869e-05	-9.7869e-05	-9.7869e-05	-9.7869e-05	-9.7869e-05	-9.7869e-05	-9.7869e-05	-9.7869e-05
-0.000130958	-0.000130958	-0.000130958	-0.000130958	-0.000130958	-0.000130958	-0.000130958	-0.000130958	-0.000130958	-0.000130958	-0.000130958	-0.000130958	-0.000130958	-0.000130958	-0.000130958	-0.000130958	-0.000130958	-0.000130958	-0.000130958	-0.000130958	-0.000130958	-0.000130958	-0.000130958	-0.000130958	-0.000130958	-0.000130958	-0.000130958	-0.000130958	-0.000130958	-0.000130958	-0.000130958	-0.000130958	-0.000130958	-0.000130958	-0.000130958	-0.000130958	-0.000130958	-0.000130958	-0.000130958	-0.000130958	-0.000130958	-0.000130958	-0.000130958	-0.000130958	-0.000130958	-0.000130958	-0.000130958	-0.000130958	-0.000130958	-0.000130958
-0.000165578	-0.000165578	-0.000165578	-0.000165578	-0.000165578	-0.000165578	-0.000165578	-0.000165578	-0.000165578	-0.000165578	-0.000165578	-0.000165578	-0.000165578	-0.000165578	-0.000165578	-0.000165578	-0.000165578	-0.000165578	-0.000165578	-0.000165578	-0.000165578	-0.000165578	-0.000165578	-0.000165578	-0.000165578	-0.000165578	-0.000165578	-0.000165578	-0.000165578	-0.000165578	-0.000165578	-0.000165578	-0.000165578	-0.000165578	-0.000165578	-0.000165578	-0.000165578	-0.000165578	-0.000165578	-0.000165578	-0.000165578	-0.000165578	-0.000165578	-0.000165578	-0.000165578	-0.000165578	-0.000165578	-0.000165578	-0.000165578	-0.000165578
-0.00020122	-0.00020122	-0.00020122	-0.00020122	-0.00020122	-0.00020122	-0.00020122	-0.00020122	-0.00020122	-0.00020122	-0.00020122	-0.00020122	-0.00020122	-0.00020122	-0.00020122	-0.00020122	-0.00020122	-0.00020122	-0.00020122	-0.00020122	-0.00020122	-0.00020122	-0.00020122	-0.00020122	-0.00020122	-0.00020122	-0.00020122	-0.00020122	-0.00020122	-0.00020122	-0.00020122	-0.00020122	-0.00020122	-0.00020122	-0.00020122	-0.00020122	-0.00020122	-0.00020122	-0.00020122	-0.00020122	-0.00020122	-0.00020122	-0.00020122	-0.00020122	-0.00020122	-0.00020122	-0.00020122	-0.00020122	-0.00020122	-0.00020122
-0.000237293	-0.000237293	-0.000237293	-0.000237293	-0.000237293	-0.000237293	-0.000237293	-0.000237293	-0.000237293	-0.000237293	-0.000237293	-0.000237293	-0.000237293	-0.000237293	-0.000237293	-0.000237293	-0.000237293	-0.000237293	-0.000237293	-0.000237293	-0.000237293	-0.000237293	-0.000237293	-0.000237293	-0.000237293	-0.000237293	-0.000237293	-0.000237293	-0.000237293	-0.000237293	-0.000237293	-0.000237293	-0.000237293	-0.000237293	-0.000237293	-0.000237293	-0.000237293	-0.000237293	-0.000237293	-0.000237293	-0.000237293	-0.000237293	-0.000237293	-0.000237293	-0.000237293	-0.000237293	-0.000237293	-0.000237293	-0.000237293	-0.000237293
-0.000273125	-0.000273125	-0.000273125	-0.000273125	-0.000273125	-0.000273125	-0.000273125	-0.000273125	-0.000273125	-0.000273125	-0.000273125	-0.000273125	-0.000273125	-0.000273125	-0.000273125	-0.000273125	-0.000273125	-0.000273125	-0.000273125	-0.000273125	-0.000273125	-0.000273125	-0.000273125	-0.000273125	-0.000273125	-0.000273125	-0.000273125	-0.000273125	-0.000273125	-0.000273125	-0.000273125	-0.000273125	-0.000273125	-0.000273125	-0.000273125	-0.000273125	-0.000273125	-0.000273125	-0.000273125	-0.000273125	-0.000273125	-0.000273125	-0.000273125	-0.000273125	-0.000273125	-0.000273125	-0.000273125	-0.000273125	-0.000273125	-0.000273125
-0.000307968	-0.000307968	-0.000307968	-0.000307968	-0.000307968	-0.000307968	-0.000307968	-0.000307968	-0.000307968	-0.000307968	-0.000307968	-0.000307968	-0.000307968	-0.000307968	-0.000307968	-0.000307968	-0.000307968	-0.000307968	-0.000307968	-0.000307968	-0.000307968	-0.000307968	-0.000307968	-0.000307968	-0.000307968	-0.000307968	-0.000307968	-0.000307968	-0.000307968	-0.000307968	-0.000307968	-0.000307968	-0.000307968	-0.000307968	-0.000307968	-0.000307968	-0.000307968	-0.000307968	-0.000307968	-0.000307968	-0.000307968	-0.000307968	-0.000307968	-0.000307968	-0.000307968	-0.000307968	-0.000307968	-0.000307968	-0.000307968	-0.000307968
-0.000341004	-0.000341004	-0.000341004	-0.000341004	-0.000341004	-0.000341004	-0.000341004	-0.000341004	-0.000341004	-0.000341004	-0.000341004	-0.000341004	-0.000341004	-0.000341004	-0.000341004	-0.000341004	-0.000341004	-0.000341004	-0.000341004	-0.000341004	-0.000341004	-0.000341004	-0.000341004	-0.000341004	-0.000341004	-0.000341004	-0.000341004	-0.000341004	-0.000341004	-0.000341004	-0.000341004	-0.000341004	-0.000341004	-0.000341004	-0.000341004	-0.000341004	-0.000341004	-0.000341004	-0.000341004	-0.000341004	-0.000341004	-0.000341004	-0.000341004	-0.000341004	-0.000341004	-0.000341004	-0.000341004	-0.000341004	-0.000341004	-0.000341004
-0.000371353	-0.000371353	-0.000371353	-0.000371353	-0.000371353	-0.000371353	-0.000371353	-0.000371353	-0.000371353	-0.000371353	-0.000371353	-0.000371353	-0.000371353	-0.000371353	-0.000371353	-0.000371353	-0.000371353	-0.000371353	-0.000371353	-0.000371353	-0.000371353	-0.000371353	-0.000371353	-0.000371353	-0.000371353	-0.000371353	-0.000371353	-0.000371353	-0.000371353	-0.000371353	-0.000371353	-0.000371353	-0.000371353	-0.000371353	-0.000371353	-0.000371353	-0.000371353	-0.000371353	-0.000371353	-0.000371353	-0.000371353	-0.000371353	-0.000371353	-0.000371353	-0.000371353	-0.000371353	-0.000371353	-0.000371353	-0.000371353	-0.000371353
-0.000398086	-0.000398086	-0.000398086	-0.000398086	-0.000398086	-0.000398086	-0.000398086	-0.000398086	-0.000398086	-0.000398086	-0.000398086	-0.000398086	-0.000398086	-0.000398086	-0.000398086	-0.000398086	-0.000398086	-0.000398086	-0.000398086	-0.000398086	-0.000398086	-0.000398086	-0.000398086	-0.000398086	-0.000398086	-0.000398086	-0.000398086	-0.000398086	-0.000398086	-0.000398086	-0.000398086	-0.000398086	-0.000398086	-0.000398086	-0.000398086	-0.000398086	-0.000398086	-0.000398086	-0.000398086	-0.000398086	-0.000398086	-0.000398086	-0.000398086	-0.000398086	-0.000398086	-0.000398086	-0.000398086	-0.000398086	-0.000398086	-0.000398086
-0.000420235	-0.000420235	-0.000420235	-0.000420235	-0.000420235	-0.000420235	-0.000420235	-0.000420235	-0.000420235	-0.000420235	-0.000420235	-0.000420235	-0.000420235	-0.000420235	-0.000420235	-0.000420235	-0.000420235	-0.000420235	-0.000420235	-0.000420235	-0.000420235	-0.000420235	-0.000420235	-0.000420235	-0.000420235	-0.000420235	-0.000420235	-0.000420235	-0.000420235	-0.000420235	-0.000420235	-0.000420235	-0.000420235	-0.000420235	-0.000420235	-0.000420235	-0.000420235	-0.000420235	-0.000420235	-0.000420235	-0.000420235	-0.000420235	-0.000420235	-0.000420235	-0.000420235	-0.000420235	-0.000420235	-0.000420235	-0.000420235	-0.000420235
-0.000436809	-0.000436809	-0.000436809	-0.000436809	-0.000436809	-0.000436809	-0.000436809	-0.000436809	-0.000436809	-0.000436809	-0.000436809	-0.000436809	-0.000436809	-0.000436809	-0.000436809	-0.000436809	-0.000436809	-0.000436809	-0.000436809	-0.000436809	-0.000436809	-0.000436809	-0.000436809	-0.000436809	-0.000436809	-0.000436809	-0.000436809	-0.000436809	-0.000436809	-0.000436809	-0.000436809	-0.000436809	-0.000436809	-0.000436809	-0.000436809	-0.000436809	-0.000436809	-0.000436809	-0.000436809	-0.000436809	-0.000436809	-0.000436809	-0.000436809	-0.000436809	-0.000436809	-0.000436809	-0.000436809	-0.000436809	-0.000436809	-0.000436809
-0.000446814	-0.000446814	-0.000446814	-0.000446814	-0.000446814	-0.000446814	-0.000446814	-0.000446814	-0.000446814	-0.000446814	-0.000446814	-0.000446814	-0.000446814	-0.000446814	-0.000446814	-0.000446814	-0.000446814	-0.000446814	-0.000446814	-0.000446814	-0.000446814	-0.000446814	-0.000446814	-0.000446814	-0.000446814	-0.000446814	-0.000446814	-0.000446814	-0.000446814	-0.000446814	-0.000446814	-0.000446814	-0.000446814	-0.000446814	-0.000446814	-0.000446814	-0.000446814	-0.000446814	-0.000446814	-0.000446814	-0.000446814	-0.000446814	-0.000446814	-0.000446814	-0.000446814	-0.000446814	-0.000446814	-0.000446814	-0.000446814	-0.000446814
-0.000449272	-0.000449272	-0.000449272	-0.000449272	-0.000449272	-0.000449272	-0.000449272	-0.000449272	-0.000449272	-0.000449272	-0.000449272	-0.000449272	-0.000449272	-0.000449272	-0.000449272	-0.000449272	-0.000449272	-0.000449272	-0.000449272	-0.000449272	-0.000449272	-0.000449272	-0.000449272	-0.000449272	-0.000449272	-0.000449272	-0.000449272	-0.000449272	-0.000449272	-0.000449272	-0.000449272	-0.000449272	-0.000449272	-0.000449272	-0.000449272	-0.000449272	-0.000449272	-0.000449272	-0.000449272	-0.000449272	-0.000449272	-0.000449272	-0.000449272	-0.000449272	-0.000449272	-0.000449272	-0.000449272	-0.000449272	-0.000449272	-0.000449272
-0.000443239	-0.000443239	-0.000443239	-0.000443239	-0.000443239	-0.000443239	-0.000443239	-0.000443239	-0.000443239	-0.000443239	-0.000443239	-0.000443239	-0.000443239	-0.000443239	-0.000443239	-0.000443239	-0.000443239	-0.000443239	-0.000443239	-0.000443239	-0.000443239	-0.000443239	-0.000443239	-0.000443239	-0.000443239	-0.000443239	-0.000443239	-0.000443239	-0.000443239	-0.000443239	-0.000443239	-0.000443239	-0.000443239	-0.000443239	-0.000443239	-0.000443239	-0.000443239	-0.000443239	-0.000443239	-0.000443239	-0.000443239	-0.000443239	-0.000443239	-0.000443239	-0.000443239	-0.000443239	-0.000443239	-0.000443239	-0.000443239	-0.000443239
-0.000427836	-0.000427836	-0.000427836	-0.000427836	-0.000427836	-0.000427836	-0.000427836	-0.000427836	-0.000427836	-0.000427836	-0.000427836	-0.000427836	-0.000427836	-0.000427836	-0.000427836	-0.000427836	-0.000427836	-0.000427836	-0.000427836	-0.000427836	-0.000427836	-0.000427836	-0.000427836	-0.000427836	-0.000427836	-0.000427836	-0.000427836	-0.000427836	-0.000427836	-0.000427836	-0.000427836	-0.000427836	-0.000427836	-0.000427836	-0.000427836	-0.000427836	-0.000427836	-0.000427836	-0.000427836	-0.000427836	-0.000427836	-0.000427836	-0.000427836	-0.000427836	-0.000427836	-0.000427836	-0.000427836	-0.000427836	-0.000427836	-0.000427836
-0.000402266	-0.000402266	-0.000402266	-0.000402266	-0.000402266	-0.000402266	-0.000402266	-0.000402266	-0.000402266	-0.000402266	-0.000402266	-0.000402266	-0.000402266	-0.000402266	-0.000402266	-0.000402266	-0.000402266	-0.000402266	-0.000402266	-0.000402266	-0.000402266	-0.000402266	-0.000402266	-0.000402266	-0.000402266	-0.000402266	-0.000402266	-0.000402266	-0.000402266	-0.000402266	-0.000402266	-0.000402266	-0.000402266	-0.000402266	-0.000402266	-0.000402266	-0.000402266	-0.000402266	-0.000402266	-0.000402266	-0.000402266	-0.000402266	-0.000402266	-0.000402266	-0.000402266	-0.000402266	-0.000402266	-0.000402266	-0.000402266	-0.000402266
-0.000365845	-0.000365845	-0.000365845	-0.000365845	-0.000365845	-0.000365845	-0.000365845	-0.000365845	-0.000365845	-0.000365845	-0.000365845	-0.000365845	-0.000365845	-0.000365845	-0.000365845	-0.000365845	-0.000365845	-0.000365845	-0.000365845	-0.000365845	-0.000365845	-0.000365845	-0.000365845	-0.000365845	-0.000365845	-0.000365845	-0.000365845	-0.000365845	-0.000365845	-0.000365845	-0.000365845	-0.000365845	-0.000365845	-0.000365845	-0.000365845	-0.000365845	-0.000365845	-0.000365845	-0.000365845	-0.000365845	-0.000365845	-0.000365845	-0.000365845	-0.000365845	-0.000365845	-0.000365845	-0.000365845	-0.000365845	-0.000365845	-0.000365845
-0.000318027	-0.000318027	-0.000318027	-0.000318027	-0.000318027	-0.000318027	-0.000318027	-0.000318027	-0.000318027	-0.000318027	-0.000318027	-0.000318027	-0.000318027	-0.000318027	-0.000318027	-0.000318027	-0.000318027	-0.000318027	-0.000318027	-0.000318027	-0.000318027	-0.000318027	-0.000318027	-0.000318027	-0.000318027	-0.000318027	-0.000318027	-0.000318027	-0.000318027	-0.000318027	-0.000318027	-0.000318027	-0.000318027	-0.000318027	-0.000318027	-0.000318027	-0.000318027	-0.000318027	-0.000318027	-0.000318027	-0.000318027	-0.000318027	-0.000318027	-0.000318027	-0.000318027	-0.000318027	-0.000318027	-0.000318027	-0.000318027	-0.000318027
-0.000258432	-0.000258432	-0.000258432	-0.000258432	-0.000258432	-0.000258432	-0.000258432	-0.000258432	-0.000258432	-0.000258432	-0.000258432	-0.000258432	-0.000258432	-0.000258432	-0.000258432	-0.000258432	-0.000258432	-0.000258432	-0.000258432	-0.000258432	-0.000258432	-0.000258432	-0.000258432	-0.000258432	-0.000258432	-0.000258432	-0.000258432	-0.000258432	-0.000258432	-0.000258432	-0.000258432	-0.000258432	-0.000258432	-0.000258432	-0.000258432	-0.000258432	-0.000258432	-0.000258432	-0.000258432	-0.000258432	-0.000258432	-0.000258432	-0.000258432	-0.000258432	-0.000258432	-0.000258432	-0.000258432	-0.000258432	-0.000258432	-0.000258432
-0.000186871	-0.000186871	-0.000186871	-0.000186871	-0.000186871	-0.000186871	-0.000186871	-0.000186871	-0.000186871	-0.000186871	-0.000186871	-0.000186871	-0.000186871	-0.000186871	-0.000186871	-0.000186871	-0.000186871	-0.000186871	-0.000186871	-0.000186871	-0.000186871	-0.000186871	-0.000186871	-0.000186871	-0.000186871	-0.000186871	-0.000186871	-0.000186871	-0.000186871	-0.000186871	-0.000186871	-0.000186871	-0.000186871	-0.000186871	-0.000186871	-0.000186871	-0.000186871	-0.000186871	-0.000186871	-0.000186871	-0.000186871	-0.000186871	-0.000186871	-0.000186871	-0.000186871	-0.000186871	-0.000186871	-0.000186871	-0.000186871	-0.000186871
-0.000103371	-0.000103371	-0.000103371	-0.000103371	-0.000103371	-0.000103371	-0.000103371	-0.000103371	-0.000103371	-0.000103371	-0.000103371	-0.000103371	-0.000103371	-0.000103371	-0.000103371	-0.000103371	-0.000103371	-0.000103371	-0.000103371	-0.000103371	-0.000103371	-0.000103371	-0.000103371	-0.000103371	-0.000103371	-0.000103371	-0.000103371	-0.000103371	-0.000103371	-0.000103371	-0.000103371	-0.000103371	-0.000103371	-0.000103371	-0.000103371	-0.000103371	-0.000103371	-0.000103371	-0.000103371	-0.000103371	-0.000103371	-0.000103371	-0.000103371	-0.000103371	-0.000103371	-0.000103371	-0.000103371	-0.000103371	-0.000103371	-0.000103371
-8.20238e-06	-8.20238e-06	-8.20238e-06	-8.20238e-06	-8.20238e-06	-8.20238e-06	-8.20238e-06	-8.20238e-06	-8.20238e-06	-8.20238e-06	-8.20238e-06	-8.20238e-06	-8.20238e-06	-8.20238e-06	-8.20238e-06	-8.20238e-06	-8.20238e-06	-8.20238e-06	-8.20238e-06	-8.20238e-06	-8.20238e-06	-8.20238e-06	-8.20238e-06	-8.20238e-06	-8.20238e-06	-8.20238e-06	-8.20238e-06	-8.20238e-06	-8.20238e-06	-8.20238e-06	-8.20238e-06	-8.20238e-06	-8.20238e-06	-8.20238e-06	-8.20238e-06	-8.20238e-06	-8.20238e-06	-8.20238e-06	-8.20238e-06	-8.20238e-06	-8.20238e-06	-8.20238e-06	-8.20238e-06	-8.20238e-06	-8.20238e-06	-8.20238e-06	-8.20238e-06	-8.20238e-06	-8.20238e-06	-8.20238e-06
[truncated: 574 more rows]
[truncated: 550 more columns]

## Sheet: Figure 2c
Position (A)
0	1	2	3	4	5	6	7	8	9	10	11	12	13	14	15	16	17	18	19	20	21	22	23	24	25	26	27	28	29	30	31	32	33	34	35	36	37	38	39	40	41	42	43	44	45	46	47	48	Time (fs)
Time (fs)
[truncated: 1,223 more rows]
[truncated: 550 more columns]

## Sheet: Figure 2d
Position (A)
[truncated: 608 more rows]
[truncated: 550 more columns]

## Sheet: Figure 2e
MEC (analytical)
Time (fs)
[truncated: 19 more rows]
[truncated: 270 more columns]
