# Supplementary material for: Attosecond physics in optical near fields
Source: Nat Phys. 2025 Nov 12;21(12):1893–8. doi: 10.1038/s41567-025-03093-3 (PMC12695665; doi:10.1038/s41567-025-03093-3)
Supplement: Supplementary file 3 — Simulation of CEP maps with different optical near fields. [file 41567_2025_3093_MOESM3_ESM.xlsx]

## Sheet: Figure 3a
Energy (eV)
-10	-9.9	-9.8	-9.7	-9.6	-9.5	-9.4	-9.3	-9.2	-9.1	-9	-8.9	-8.8	-8.7	-8.6	-8.5	-8.4	-8.3	-8.2	-8.1	-8	-7.9	-7.8	-7.7	-7.6	-7.5	-7.4	-7.3	-7.2	-7.1	-7	-6.9	-6.8	-6.7	-6.6	-6.5	-6.4	-6.3	-6.2	-6.1	-6	-5.9	-5.8	-5.7	-5.6	-5.5	-5.4	-5.3	-5.2	-5.1
CEP (2*pi)
0	0.0338983	0.0677966	0.101695	0.135593	0.169492	0.20339	0.237288	0.271186	0.305085	0.338983	0.372881	0.40678	0.440678	0.474576	0.508475	0.542373	0.576271	0.610169	0.644068	0.677966	0.711864	0.745763	0.779661	0.813559	0.847458	0.881356	0.915254	0.949153	0.983051	1.01695	1.05085	1.08475	1.11864	1.15254	1.18644	1.22034	1.25424	1.28814	1.32203	1.35593	1.38983	1.42373	1.45763	1.49153	1.52542	1.55932	1.59322	1.62712	1.66102
Yield (arb.u.)
0	0	0	0	0	0	0	0	0	0	0	0	0	0	0	0	0	0	0	0	0	0	0	0	0	0	0	0	0	0	0	0	0	0	0	0	0	0	0	0	0	0	0	0	0	0	0	0	0	0
0	0	0	0	0	0	0	0	0	0	0	0	0	0	0	0	0	0	0	0	0	0	0	0	0	0	0	0	0	0	0	0	0	0	0	0	0	0	0	0	0	0	0	0	0	0	0	0	0	0
0	0	0	0	0	0	0	0	0	0	0	0	0	0	0	0	0	0	0	0	0	0	0	0	0	0	0	0	0	0	0	0	0	0	0	0	0	0	0	0	0	0	0	0	0	0	0	0	0	0
0	0	0	0	0	0	0	0	0	0	0	0	0	0	0	0	0	0	0	0	0	0	0	0	0	0	0	0	0	0	0	0	0	0	0	0	0	0	0	0	0	0	0	0	0	0	0	0	0	0
0	0	0	0	0	0	0	0	0	0	0	0	0	0	0	0	0	0	0	0	0	0	0	0	0	0	0	0	0	0	0	0	0	0	0	0	0	0	0	0	0	0	0	0	0	0	0	0	0	0
0	0	0	0	0	0	0	0	0	0	0	0	0	0	0	0	0	0	0	0	0	0	0	0	0	0	0	0	0	0	0	0	0	0	0	0	0	0	0	0	0	0	0	0	0	0	0	0	0	0
0	0	0	0	0	0	0	0	0	0	0	0	0	0	0	0	0	0	0	0	0	0	0	0	0	0	0	0	0	0	0	0	0	0	0	0	0	0	0	0	0	0	0	0	0	0	0	0	0	0
0	0	0	0	0	0	0	0	0	0	0	0	0	0	0	0	0	0	0	0	0	0	0	0	0	0	0	0	0	0	0	0	0	0	0	0	0	0	0	0	0	0	0	0	0	0	0	0	0	0
0	0	0	0	0	0	0	0	0	0	0	0	0	0	0	0	0	0	0	0	0	0	0	0	0	0	0	0	0	0	0	0	0	0	0	0	0	0	0	0	0	0	0	0	0	0	0	0	0	0
0	0	0	0	0	0	0	0	0	0	0	0	0	0	0	0	0	0	0	0	0	0	0	0	0	0	0	0	0	0	0	0	0	0	0	0	0	0	0	0	0	0	0	0	0	0	0	0	0	0
0	0	0	0	0	0	0	0	0	0	0	0	0	0	0	0	0	0	0	0	0	0	0	0	0	0	0	0	0	0	0	0	0	0	0	0	0	0	0	0	0	0	0	0	0	0	0	0	0	0
0	0	0	0	0	0	0	0	0	0	0	0	0	0	0	0	0	0	0	0	0	0	0	0	0	0	0	0	0	0	0	0	0	0	0	0	0	0	0	0	0	0	0	0	0	0	0	0	0	0
0	0	0	0	0	0	0	0	0	0	0	0	0	0	0	0	0	0	0	0	0	0	0	0	0	0	0	0	0	0	0	0	0	0	0	0	0	0	0	0	0	0	0	0	0	0	0	0	0	0
0	0	0	0	0	0	0	0	0	0	0	0	0	0	0	0	0	0	0	0	0	0	0	0	0	0	0	0	0	0	0	0	0	0	0	0	0	0	0	0	0	0	0	0	0	0	0	0	0	0
0	0	0	0	0	0	0	0	0	0	0	0	0	0	0	0	0	0	0	0	0	0	0	0	0	0	0	0	0	0	0	0	0	0	0	0	0	0	0	0	0	0	0	0	0	0	0	0	0	0
0	0	0	0	0	0	0	0	0	0	0	0	0	0	0	0	0	0	0	0	0	0	0	0	0	0	0	0	0	0	0	0	0	0	0	0	0	0	0	0	0	0	0	0	0	0	0	0	0	0
0	0	0	0	0	0	0	0	0	0	0	0	0	0	0	0	0	0	0	0	0	0	0	0	0	0	0	0	0	0	0	0	0	0	0	0	0	0	0	0	0	0	0	0	0	0	0	0	0	0
0	0	0	0	0	0	0	0	0	0	0	0	0	0	0	0	0	0	0	0	0	0	0	0	0	0	0	0	0	0	0	0	0	0	0	0	0	0	0	0	0	0	0	0	0	0	0	0	0	0
0	0	0	0	0	0	0	0	0	0	0	0	0	0	0	0	0	0	0	0	0	0	0	0	0	0	0	0	0	0	0	0	0	0	0	0	0	0	0	0	0	0	0	0	0	0	0	0	0	0
0	0	0	0	0	0	0	0	0	0	0	0	0	0	0	0	0	0	0	0	0	0	0	0	0	0	0	0	0	0	0	0	0	0	0	0	0	0	0	0	0	0	0	0	0	0	0	0	0	0
0	0	0	0	0	0	0	0	0	0	0	0	0	0	0	0	0	0	0	0	0	0	0	0	0	0	0	0	0	0	0	0	0	0	0	0	0	0	0	0	0	0	0	0	0	0	0	0	0	0
0	0	0	0	0	0	0	0	0	0	0	0	0	0	0	0	0	0	0	0	0	0	0	0	0	0	0	0	0	0	0	0	0	0	0	0	0	0	0	0	0	0	0	0	0	0	0	0	0	0
0	0	0	0	0	0	0	0	0	0	0	0	0	0	0	0	0	0	0	0	0	0	0	0	0	0	0	0	0	0	0	0	0	0	0	0	0	0	0	0	0	0	0	0	0	0	0	0	0	0
0	0	0	0	0	0	0	0	0	0	0	0	0	0	0	0	0	0	0	0	0	0	0	0	0	0	0	0	0	0	0	0	0	0	0	0	0	0	0	0	0	0	0	0	0	0	0	0	0	0
0	0	0	0	0	0	0	0	0	0	0	0	0	0	0	0	0	0	0	0	0	0	0	0	0	0	0	0	0	0	0	0	0	0	0	0	0	0	0	0	0	0	0	0	0	0	0	0	0	0
0	0	0	0	0	0	0	0	0	0	0	0	0	0	0	0	0	0	0	0	0	0	0	0	0	0	0	0	0	0	0	0	0	0	0	0	0	0	0	0	0	0	0	0	0	0	0	0	0	0
0	0	0	0	0	0	0	0	0	0	0	0	0	0	0	0	0	0	0	0	0	0	0	0	0	0	0	0	0	0	0	0	0	0	0	0	0	0	0	0	0	0	0	0	0	0	0	0	0	0
0	0	0	0	0	0	0	0	0	0	0	0	0	0	0	0	0	0	0	0	0	0	0	0	0	0	0	0	0	0	0	0	0	0	0	0	0	0	0	0	0	0	0	0	0	0	0	0	0	0
0	0	0	0	0	0	0	0	0	0	0	0	0	0	0	0	0	0	0	0	0	0	0	0	0	0	0	0	0	0	0	0	0	0	0	0	0	0	0	0	0	0	0	0	0	0	0	0	0	0
0	0	0	0	0	0	0	0	0	0	0	0	0	0	0	0	0	0	0	0	0	0	0	0	0	0	0	0	0	0	0	0	0	0	0	0	0	0	0	0	0	0	0	0	0	0	0	0	0	0
0	0	0	0	0	0	0	0	0	0	0	0	0	0	0	0	0	0	0	0	0	0	0	0	0	0	0	0	0	0	0	0	0	0	0	0	0	0	0	0	0	0	0	0	0	0	0	0	0	0
0	0	0	0	0	0	0	0	0	0	0	0	0	0	0	0	0	0	0	0	0	0	0	0	0	0	0	0	0	0	0	0	0	0	0	0	0	0	0	0	0	0	0	0	0	0	0	0	0	0
0	0	0	0	0	0	0	0	0	0	0	0	0	0	0	0	0	0	0	0	0	0	0	0	0	0	0	0	0	0	0	0	0	0	0	0	0	0	0	0	0	0	0	0	0	0	0	0	0	0
0	0	0	0	0	0	0	0	0	0	0	0	0	0	0	0	0	0	0	0	0	0	0	0	0	0	0	0	0	0	0	0	0	0	0	0	0	0	0	0	0	0	0	0	0	0	0	0	0	0
0	0	0	0	0	0	0	0	0	0	0	0	0	0	0	0	0	0	0	0	0	0	0	0	0	0	0	0	0	0	0	0	0	0	0	0	0	0	0	0	0	0	0	0	0	0	0	0	0	0
0	0	0	0	0	0	0	0	0	0	0	0	0	0	0	0	0	0	0	0	0	0	0	0	0	0	0	0	0	0	0	0	0	0	0	0	0	0	0	0	0	0	0	0	0	0	0	0	0	0
0	0	0	0	0	0	0	0	0	0	0	0	0	0	0	0	0	0	0	0	0	0	0	0	0	0	0	0	0	0	0	0	0	0	0	0	0	0	0	0	0	0	0	0	0	0	0	0	0	0
0	0	0	0	0	0	0	0	0	0	0	0	0	0	0	0	0	0	0	0	0	0	0	0	0	0	0	0	0	0	0	0	0	0	0	0	0	0	0	0	0	0	0	0	0	0	0	0	0	0
0	0	0	0	0	0	0	0	0	0	0	0	0	0	0	0	0	0	0	0	0	0	0	0	0	0	0	0	0	0	0	0	0	0	0	0	0	0	0	0	0	0	0	0	0	0	0	0	0	0
0	0	0	0	0	0	0	0	0	0	0	0	0	0	0	0	0	0	0	0	0	0	0	0	0	0	0	0	0	0	0	0	0	0	0	0	0	0	0	0	0	0	0	0	0	0	0	0	0	0
0	0	0	0	0	0	0	0	0	0	0	0	0	0	0	0	0	0	0	0	0	0	0	0	0	0	0	0	0	0	0	0	0	0	0	0	0	0	0	0	0	0	0	0	0	0	0	0	0	0
0	0	0	0	0	0	0	0	0	0	0	0	0	0	0	0	0	0	0	0	0	0	0	0	0	0	0	0	0	0	0	0	0	0	0	0	0	0	0	0	0	0	0	0	0	0	0	0	0	0
0	0	0	0	0	0	0	0	0	0	0	0	0	0	0	0	0	0	0	0	0	0	0	0	0	0	0	0	0	0	0	0	0	0	0	0	0	0	0	0	0	0	0	0	0	0	0	0	0	0
0	0	0	0	0	0	0	0	0	0	0	0	0	0	0	0	0	0	0	0	0	0	0	0	0	0	0	0	0	0	0	0	0	0	0	0	0	0	0	0	0	0	0	0	0	0	0	0	0	0
0	0	0	0	0	0	0	0	0	0	0	0	0	0	0	0	0	0	0	0	0	0	0	0	0	0	0	0	0	0	0	0	0	0	0	0	0	0	0	0	0	0	0	0	0	0	0	0	0	0
0	0	0	0	0	0	0	0	0	0	0	0	0	0	0	0	0	0	0	0	0	0	0	0	0	0	0	0	0	0	0	0	0	0	0	0	0	0	0	0	0	0	0	0	0	0	0	0	0	0
0	0	0	0	0	0	0	0	0	0	0	0	0	0	0	0	0	0	0	0	0	0	0	0	0	0	0	0	0	0	0	0	0	0	0	0	0	0	0	0	0	0	0	0	0	0	0	0	0	0
0	0	0	0	0	0	0	0	0	0	0	0	0	0	0	0	0	0	0	0	0	0	0	0	0	0	0	0	0	0	0	0	0	0	0	0	0	0	0	0	0	0	0	0	0	0	0	0	0	0
0	0	0	0	0	0	0	0	0	0	0	0	0	0	0	0	0	0	0	0	0	0	0	0	0	0	0	0	0	0	0	0	0	0	0	0	0	0	0	0	0	0	0	0	0	0	0	0	0	0
0	0	0	0	0	0	0	0	0	0	0	0	0	0	0	0	0	0	0	0	0	0	0	0	0	0	0	0	0	0	0	0	0	0	0	0	0	0	0	0	0	0	0	0	0	0	0	0	0	0
0	0	0	0	0	0	0	0	0	0	0	0	0	0	0	0	0	0	0	0	0	0	0	0	0	0	0	0	0	0	0	0	0	0	0	0	0	0	0	0	0	0	0	0	0	0	0	0	0	0
0	0	0	0	0	0	0	0	0	0	0	0	0	0	0	0	0	0	0	0	0	0	0	0	0	0	0	0	0	0	0	0	0	0	0	0	0	0	0	0	0	0	0	0	0	0	0	0	0	0
0	0	0	0	0	0	0	0	0	0	0	0	0	0	0	0	0	0	0	0	0	0	0	0	0	0	0	0	0	0	0	0	0	0	0	0	0	0	0	0	0	0	0	0	0	0	0	0	0	0
0	0	0	0	0	0	0	0	0	0	0	0	0	0	0	0	0	0	0	0	0	0	0	0	0	0	0	0	0	0	0	0	0	0	0	0	0	0	0	0	0	0	0	0	0	0	0	0	0	0
0	0	0	0	0	0	0	0	0	0	0	0	0	0	0	0	0	0	0	0	0	0	0	0	0	0	0	0	0	0	0	0	0	0	0	0	0	0	0	0	0	0	0	0	0	0	0	0	0	0
0	0	0	0	0	0	0	0	0	0	0	0	0	0	0	0	0	0	0	0	0	0	0	0	0	0	0	0	0	0	0	0	0	0	0	0	0	0	0	0	0	0	0	0	0	0	0	0	0	0
0	0	0	0	0	0	0	0	0	0	0	0	0	0	0	0	0	0	0	0	0	0	0	0	0	0	0	0	0	0	0	0	0	0	0	0	0	0	0	0	0	0	0	0	0	0	0	0	0	0
0	0	0	0	0	0	0	0	0	0	0	0	0	0	0	0	0	0	0	0	0	0	0	0	0	0	0	0	0	0	0	0	0	0	0	0	0	0	0	0	0	0	0	0	0	0	0	0	0	0
0	0	0	0	0	0	0	0	0	0	0	0	0	0	0	0	0	0	0	0	0	0	0	0	0	0	0	0	0	0	0	0	0	0	0	0	0	0	0	0	0	0	0	0	0	0	0	0	0	0
0	0	0	0	0	0	0	0	0	0	0	0	0	0	0	0	0	0	0	0	0	0	0	0	0	0	0	0	0	0	0	0	0	0	0	0	0	0	0	0	0	0	0	0	0	0	0	0	0	0
0	0	0	0	0	0	0	0	0	0	0	0	0	0	0	0	0	0	0	0	0	0	0	0	0	0	0	0	0	0	0	0	0	0	0	0	0	0	0	0	0	0	0	0	0	0	0	0	0	0
0	0	0	0	0	0	0	0	0	0	0	0	0	0	0	0	0	0	0	0	0	0	0	0	0	0	0	0	0	0	0	0	0	0	0	0	0	0	0	0	0	0	0	0	0	0	0	0	0	0
0	0	0	0	0	0	0	0	0	0	0	0	0	0	0	0	0	0	0	0	0	0	0	0	0	0	0	0	0	0	0	0	0	0	0	0	0	0	0	0	0	0	0	0	0	0	0	0	0	0
0	0	0	0	0	0	0	0	0	0	0	0	0	0	0	0	0	0	0	0	0	0	0	0	0	0	0	0	0	0	0	0	0	0	0	0	0	0	0	0	0	0	0	0	0	0	0	0	0	0
0	0	0	0	0	0	0	0	0	0	0	0	0	0	0	0	0	0	0	0	0	0	0	0	0	0	0	0	0	0	0	0	0	0	0	0	0	0	0	0	0	0	0	0	0	0	0	0	0	0
0	0	0	0	0	0	0	0	0	0	0	0	0	0	0	0	0	0	0	0	0	0	0	0	0	0	0	0	0	0	0	0	0	0	0	0	0	0	0	0	0	0	0	0	0	0	0	0	0	0
0	0	0	0	0	0	0	0	0	0	0	0	0	0	0	0	0	0	0	0	0	0	0	0	0	0	0	0	0	0	0	0	0	0	0	0	0	0	0	0	0	0	0	0	0	0	0	0	0	0
0	0	0	0	0	0	0	0	0	0	0	0	0	0	0	0	0	0	0	0	0	0	0	0	0	0	0	0	0	0	0	0	0	0	0	0	0	0	0	0	0	0	0	0	0	0	0	0	0	0
0	0	0	0	0	0	0	0	0	0	0	0	0	0	0	0	0	0	0	0	0	0	0	0	0	0	0	0	0	0	0	0	0	0	0	0	0	0	0	0	0	0	0	0	0	0	0	0	0	0
0	0	0	0	0	0	0	0	0	0	0	0	0	0	0	0	0	0	0	0	0	0	0	0	0	0	0	0	0	0	0	0	0	0	0	0	0	0	0	0	0	0	0	0	0	0	0	0	0	0
0	0	0	0	0	0	0	0	0	0	0	0	0	0	0	0	0	0	0	0	0	0	0	0	0	0	0	0	0	0	0	0	0	0	0	0	0	0	0	0	0	0	0	0	0	0	0	0	0	0
0	0	0	0	0	0	0	0	0	0	0	0	0	0	0	0	0	0	0	0	0	0	0	0	0	0	0	0	0	0	0	0	0	0	0	0	0	0	0	0	0	0	0	0	0	0	0	0	0	0
0	0	0	0	0	0	0	0	0	0	0	0	0	0	0	0	0	0	0	0	0	0	0	0	0	0	0	0	0	0	0	0	0	0	0	0	0	0	0	0	0	0	0	0	0	0	0	0	0	0
0	0	0	0	0	0	0	0	0	0	0	0	0	0	0	0	0	0	0	0	0	0	0	0	0	0	0	0	0	0	0	0	0	0	0	0	0	0	0	0	0	0	0	0	0	0	0	0	0	0
0	0	0	0	0	0	0	0	0	0	0	0	0	0	0	0	0	0	0	0	0	0	0	0	0	0	0	0	0	0	0	0	0	0	0	0	0	0	0	0	0	0	0	0	0	0	0	0	0	0
0	0	0	0	0	0	0	0	0	0	0	0	0	0	0	0	0	0	0	0	0	0	0	0	0	0	0	0	0	0	0	0	0	0	0	0	0	0	0	0	0	0	0	0	0	0	0	0	0	0
0	0	0	0	0	0	0	0	0	0	0	0	0	0	0	0	0	0	0	0	0	0	0	0	0	0	0	0	0	0	0	0	0	0	0	0	0	0	0	0	0	0	0	0	0	0	0	0	0	0
0	0	0	0	0	0	0	0	0	0	0	0	0	0	0	0	0	0	0	0	0	0	0	0	0	0	0	0	0	0	0	0	0	0	0	0	0	0	0	0	0	0	0	0	0	0	0	0	0	0
0	0	0	0	0	0	0	0	0	0	0	0	0	0	0	0	0	0	0	0	0	0	0	0	0	0	0	0	0	0	0	0	0	0	0	0	0	0	0	0	0	0	0	0	0	0	0	0	0	0
0	0	0	0	0	0	0	0	0	0	0	0	0	0	0	0	0	0	0	0	0	0	0	0	0	0	0	0	0	0	0	0	0	0	0	0	0	0	0	0	0	0	0	0	0	0	0	0	0	0
0	0	0	0	0	0	0	0	0	0	0	0	0	0	0	0	0	0	0	0	0	0	0	0	0	0	0	0	0	0	0	0	0	0	0	0	0	0	0	0	0	0	0	0	0	0	0	0	0	0
0	0	0	0	0	0	0	0	0	0	0	0	0	0	0	0	0	0	0	0	0	0	0	0	0	0	0	0	0	0	0	0	0	0	0	0	0	0	0	0	0	0	0	0	0	0	0	0	0	0
0	0	0	0	0	0	0	0	0	0	0	0	0	0	0	0	0	0	0	0	0	0	0	0	0	0	0	0	0	0	0	0	0	0	0	0	0	0	0	0	0	0	0	0	0	0	0	0	0	0
0	0	0	0	0	0	0	0	0	0	0	0	0	0	0	0	0	0	0	0	0	0	0	0	0	0	0	0	0	0	0	0	0	0	0	0	0	0	0	0	0	0	0	0	0	0	0	0	0	0
0	0	0	0	0	0	0	0	0	0	0	0	0	0	0	0	0	0	0	0	0	0	0	0	0	0	0	0	0	0	0	0	0	0	0	0	0	0	0	0	0	0	0	0	0	0	0	0	0	0
0	0	0	0	0	0	0	0	0	0	0	0	0	0	0	0	0	0	0	0	0	0	0	0	0	0	0	0	0	0	0	0	0	0	0	0	0	0	0	0	0	0	0	0	0	0	0	0	0	0
0	0	0	0	0	0	0	0	0	0	0	0	0	0	0	0	0	0	0	0	0	0	0	0	0	0	0	0	0	0	0	0	0	0	0	0	0	0	0	0	0	0	0	0	0	0	0	0	0	0
0	0	0	0	0	0	0	0	0	0	0	0	0	0	0	0	0	0	0	0	0	0	0	0	0	0	0	0	0	0	0	0	0	0	0	0	0	0	0	0	0	0	0	0	0	0	0	0	0	0
0	0	0	0	0	0	0	0	0	0	0	0	0	0	0	0	0	0	0	0	0	0	0	0	0	0	0	0	0	0	0	0	0	0	0	0	0	0	0	0	0	0	0	0	0	0	0	0	0	0
0	0	0	0	0	0	0	0	0	0	0	0	0	0	0	0	0	0	0	0	0	0	0	0	0	0	0	0	0	0	0	0	0	0	0	0	0	0	0	0	0	0	0	0	0	0	0	0	0	0
0	0	0	0	0	0	0	0	0	0	0	0	0	0	0	0	0	0	0	0	0	0	0	0	0	0	0	0	0	0	0	0	0	0	0	0	0	0	0	0	0	0	0	0	0	0	0	0	0	0
0	0	0	0	0	0	0	0	0	0	0	0	0	0	0	0	0	0	0	0	0	0	0	0	0	0	0	0	0	0	0	0	0	0	0	0	0	0	0	0	0	0	0	0	0	0	0	0	0	0
0	0	0	0	0	0	0	0	0	0	0	0	0	0	0	0	0	0	0	0	0	0	0	0	0	0	0	0	0	0	0	0	0	0	0	0	0	0	0	0	0	0	0	0	0	0	0	0	0	0
0	0	0	0	0	0	0	0	0	0	0	0	0	0	0	0	0	0	0	0	0	0	0	0	0	0	0	0	0	0	0	0	0	0	0	0	0	0	0	0	0	0	0	0	0	0	0	0	0	0
0	0	0	0	0	0	0	0	0	0	0	0	0	0	0	0	0	0	0	0	0	0	0	0	0	0	0	0	0	0	0	0	0	0	0	0	0	0	0	0	0	0	0	0	0	0	0	0	0	0
84.5626	85.0786	85.2664	84.9185	84.2998	83.9204	84.1144	84.7078	85.1903	85.0061	84.19	83.2109	82.264	81.2294	80.2844	79.8447	80.155	80.851	81.5348	81.8889	82.0373	82.4738	83.4722	84.4978	85.0407	85.0489	84.6721	84.1178	83.7163	83.4371	83.4617	83.9158	84.6737	85.4751	85.8976	85.7327	85.248	84.7255	84.2445	83.6817	82.9123	82.0302	81.0606	80.0035	79.3023	79.2561	79.5395	80.0162	80.6264	81.2189
430.715	433.407	434.254	432.418	429.531	427.663	427.768	429.242	430.439	429.311	425.765	421.437	417.206	412.753	409.006	407.631	409.473	413.08	416.619	418.379	419.034	420.988	425.5	430.247	433.104	433.881	432.743	430.104	427.772	426.125	425.985	427.837	431.121	434.614	436.34	435.307	432.502	429.175	426.062	423.042	419.703	416.147	412.119	407.656	404.702	404.717	406.5	409.089	412.031	415.132
1196.38	1203.53	1205.34	1200.17	1192.96	1188.24	1187.15	1188.45	1189.38	1185.91	1177.42	1166.93	1156.48	1145.66	1137.11	1134.67	1139.89	1149.56	1159.12	1163.94	1165.9	1171.08	1182.44	1194.45	1202.31	1205.77	1204.28	1197.67	1190.94	1186.31	1185.69	1189.82	1197.43	1205.63	1209.49	1206.44	1198.46	1188.31	1178.32	1169.32	1160.79	1152.38	1142.85	1132.32	1125.55	1126.41	1132.29	1139.96	1147.83	1156.36
2019.59	2030.64	2032.33	2023.47	2013.21	2006.47	2001.82	1998.16	1994.64	1988.18	1976.9	1962.62	1947.89	1932.96	1922.29	1920.88	1929.81	1945.31	1960.73	1968.72	1972.46	1980.73	1997.18	2014.54	2027.3	2035.71	2037.03	2028.01	2016.69	2009.13	2007.69	2012.3	2021.36	2031.41	2035.64	2030.25	2016.76	1998.03	1978.55	1962.25	1949.3	1937.96	1925.35	1911.91	1903.9	1907.24	1919.21	1933.29	1945.88	1959.76
2248.04	2257.89	2257.25	2247.43	2239.08	2233.78	2226.09	2215.93	2206.51	2199.11	2190.97	2179.83	2167.25	2154.28	2145.75	2146.18	2155.31	2170.48	2185.72	2194.44	2200.06	2209.35	2223.85	2238.51	2250.8	2262.21	2268.63	2263.16	2252.64	2246.06	2244.82	2246.67	2250.56	2255.39	2256.55	2250.95	2237.84	2216.89	2192.95	2173.51	2159.76	2148.99	2138.44	2129.16	2125.46	2132.28	2148.37	2165.6	2178.69	2192.23
1879.77	1885.46	1882.76	1874.98	1870.46	1867.52	1860.39	1850.19	1840.81	1835.91	1832.93	1826.94	1818.56	1808.9	1801.46	1801.01	1807.3	1817.76	1828.06	1835.15	1841.78	1850.42	1859.57	1867.34	1874.15	1882.23	1890.15	1891.49	1887.82	1885.98	1886.45	1885.67	1882.85	1880.1	1877.42	1873.95	1867.3	1853.23	1834.75	1819.3	1807.08	1796.45	1788.03	1784.09	1785.57	1793.62	1808.11	1823.21	1833.42	1841.23
1413.99	1417.75	1415.56	1410.68	1408.03	1404.72	1398.17	1391.19	1385.75	1384.62	1385.39	1382.29	1375.62	1367.32	1359.87	1358.21	1362.45	1368.92	1374.6	1379.37	1385.48	1393	1398.81	1402.32	1404.3	1406.22	1410.66	1415.38	1417.69	1419.81	1422.29	1421.62	1416.3	1409.71	1404.91	1403.32	1402.73	1397.27	1387.7	1378.8	1369.4	1359.17	1351.1	1348.85	1352.09	1358.09	1366.97	1377.35	1384.6	1387.04
1098.69	1101.19	1100.06	1097.94	1096.44	1091.95	1084.38	1078.02	1074.26	1075.03	1078.08	1076.76	1070.7	1063.86	1058.96	1058.67	1061.91	1065.35	1067.7	1070.1	1075.03	1082.08	1087.48	1090.45	1091.32	1090.01	1089.81	1091.99	1094.63	1098.2	1102.8	1104.1	1099.79	1093.12	1088.22	1087.5	1089.33	1088.04	1082.72	1076.91	1070.94	1064.08	1057.45	1054.82	1056.69	1059.29	1063.43	1070.71	1076.69	1077
931.339	929.296	926.885	927.012	927.766	924.321	917.628	911.816	907.945	908.089	910.887	909.844	904.179	899.054	897.025	897.719	899.526	900.739	900.938	901.452	904.903	911.221	917.427	922.179	925.016	924.201	920.888	918.307	918.571	922.592	929.091	932.811	930.669	925.484	922.115	922.709	925.026	923.943	918.077	911.407	906.868	903.536	899.576	896.498	895.176	894.392	896.685	903.741	910.116	910.808
830.24	822.794	817.541	818.734	821.927	820.537	815.95	811.686	808.026	807.102	808.509	806.782	801.899	798.515	797.551	797.207	797.243	797.395	797.036	797.084	798.872	802.381	807.645	814.281	820.119	820.966	816.247	811.224	811.152	816.344	823.396	827.378	825.342	820.002	817.582	820.247	823.92	822.89	816.265	808.398	803.107	800.674	798.662	795.849	792.141	789.404	791.9	799.878	807.07	809.164
754.384	744.724	737.766	738.835	743.174	742.933	739.082	735.313	732.519	732.135	732.698	730.121	726.414	724.975	724.413	722.405	720.188	719.415	720.055	721.781	723.015	723.063	725.655	733.031	740.506	741.024	735.158	730.797	733.236	740.556	746.942	748.321	743.694	736.351	733.303	737.462	743.652	744.96	740.026	732.803	726.934	723.587	721.341	718.425	713.951	710.834	713.628	721.995	730.099	733.876
691.245	681.494	674.682	675.928	680.767	681.42	677.389	671.813	668.285	668.362	668.076	664.868	663.184	664.953	666.512	664.138	659.411	657.023	658.72	662.487	664.215	662.543	662.945	669.51	676.226	675.253	669.389	667.282	671.998	680.107	685.141	683.458	676.445	668.661	665.946	670.571	677.677	680.793	678.049	672.797	668.256	664.844	661.545	658.044	653.764	650.713	652.303	659.084	667.108	672.108
637.214	627.612	621.564	623.095	627.982	629.737	626.35	619.17	613.608	612.384	611.029	608.53	610.211	616.088	620.555	618.714	612.222	607.63	608.189	611.509	613.376	612.509	612.757	617.581	622.35	621.195	617.627	618.137	623.298	630.063	633.253	629.489	621.912	616.254	615.871	620.674	626.346	628.518	626.4	622.785	619.72	616.751	612.993	609.706	607.118	605.069	604.796	608.102	613.778	618.662
589.64	582.677	578.031	578.229	581.285	583.29	581.415	575.741	570.836	568.898	567.091	566.034	570.106	577.673	582.173	579.298	572.063	566.782	566.057	567.73	569.55	571.313	573.513	577.234	579.914	578.048	575.724	577.862	582.994	587.614	587.82	582.134	575.469	573.141	575.557	580.551	584.133	584.219	582.346	580.326	577.858	574.694	571.227	569.617	569.808	569.439	568.16	568.221	570.451	573.664
545.682	544.511	542.28	540.323	540.44	541.783	541.488	539.488	538.615	538.326	536.83	536.336	539.877	545.375	546.934	541.675	534.347	530.399	530.284	531.765	534.51	538.933	543.196	546.769	547.758	543.498	539.712	542.086	547.331	549.795	546.224	538.426	533.251	533.982	537.907	542.282	544.436	544.005	543.744	543.822	541.799	538.154	535.004	535.077	537.55	539.097	538.813	538.002	537.938	538.889
504.525	508.791	509.757	507.849	506.719	507.251	507.487	507.787	510.003	511.482	510.463	510.04	512.164	514.756	513.663	507.563	501.467	499.353	500.146	502.018	505.58	510.658	514.992	518.426	518.941	513.552	508.969	511.535	516.803	518.003	512.535	503.816	499.372	501.058	504.275	506.154	506.021	505.469	507.383	509.774	508.753	505.214	502.235	502.728	506.033	509.317	511.691	513.087	513.461	512.986
472.37	477.443	479.875	479.622	478.958	478.375	477.553	477.575	479.779	481.869	482.197	482.647	483.934	484.629	482.689	477.922	474.204	473.804	475.198	476.822	479.412	482.852	485.922	488.845	489.266	484.631	481.373	484.665	490.213	492.21	488.357	480.994	476.731	477.546	478.672	476.984	473.227	470.703	472.589	475.746	475.81	473.828	472.565	473.855	477.128	480.573	484.289	488.306	490.787	490.112
451.421	453.633	454.929	455.229	454.497	452.398	450.194	449.462	450.635	452.756	454.733	456.069	456.4	456.058	454.879	452.791	451.483	451.945	453.405	454.192	454.694	456.22	458.637	461.192	461.516	458.168	455.926	458.461	463.521	467.231	466.914	462.864	459.719	459.51	458.41	454.166	448.458	444.329	444.187	445.657	445.917	445.998	447.366	450.512	453.995	455.877	457.698	461.583	465.677	466.346
431.873	431.965	432.19	432.439	431.594	429.341	427.23	426.663	427.551	429.576	431.8	432.233	430.78	430.026	430.864	432.347	433.097	433.045	433.375	432.995	431.726	432.1	434.323	436.704	437.508	435.839	433.899	434.462	437.777	441.681	443.519	442.751	441.409	440.551	438.084	433.694	429.417	426.261	424.027	422.191	421.492	422.742	425.661	430.538	434.917	435.341	433.991	435.643	440.252	443.431
407.531	407.159	407.492	408.363	408.701	408.523	408.192	408.247	409.088	410.589	411.489	410.072	407.33	407.036	410.36	415.115	417.149	415.753	414.233	412.724	410.78	411.278	413.837	416.108	417.391	417.444	416.424	415.801	416.625	418.004	418.848	419.436	419.117	417.58	415.111	413.089	412.382	411.467	407.794	402.975	401.378	403.159	406.046	410.605	414.909	415.03	412.488	412.555	416.468	420.7
384.6	383.41	383.274	384.661	386.775	389.037	390.382	390.836	391.456	392.039	391.25	388.685	385.893	386.285	391.101	397.431	399.782	397.364	394.367	392.183	391.256	393.815	397.462	399.259	400.499	402.387	403.443	402.571	400.38	397.718	395.593	395.126	394.233	391.895	390.213	391.156	393.747	394.798	391.152	385.827	384.749	386.995	388.641	390.348	392.625	393.239	391.938	391.673	393.53	396.115
368.413	365.998	364.599	365.958	369.234	372.567	374.322	374.565	374.486	373.891	372.032	369.271	366.562	366.428	370.645	376.86	379.887	378.391	375.433	373.466	374.676	379.77	383.995	384.847	385.998	389.591	392.471	391.087	386.1	380.348	375.605	372.946	370.99	369.076	369.067	371.848	375.409	376.887	374.007	369.715	369.423	371.999	373.135	372.765	373.16	374.423	374.578	373.684	372.707	372.465
358.049	355.386	352.835	352.879	355.13	357.46	358.431	358.118	357.306	355.803	353.735	351.491	348.71	347.264	349.879	355.423	359.833	360.916	359.708	358.844	361.307	366.562	369.695	369.943	371.775	376.466	379.844	377.615	371.13	364.303	358.569	354.846	353.108	352.849	354.355	357.167	359.491	360.172	357.922	354.204	353.562	356.514	359.25	359.456	358.975	360.244	360.913	359.049	356.232	354.588
350.558	348.991	346.049	343.796	343.143	342.992	342.413	341.61	340.693	338.984	337.155	335.679	333.387	331.578	333.066	337.198	341.393	344.117	345.357	346.118	347.992	350.677	351.968	352.738	355.84	360.682	363.547	361.132	355.117	349.236	344.635	341.907	340.894	341.018	342.222	343.705	344.292	344.418	343.17	340.111	338.896	341.762	345.705	346.751	345.719	346.467	347.065	344.817	342.234	341.663
342.009	341.657	339.103	335.677	332.841	330.39	328.28	327.336	327.152	326.07	324.586	323.648	322.678	322.239	323.296	324.761	326.08	328.211	331.373	333.697	334.216	334.18	334.69	336.483	339.486	342.419	343.97	342.618	339.241	336.209	334.302	333.244	331.602	329.593	328.828	328.97	328.988	329.436	329.361	327.669	326.682	328.404	331.128	331.897	330.89	331.343	331.711	329.629	328.249	329.49
329.66	329.537	327.823	325.556	322.976	319.769	316.964	316.049	316.451	315.84	314.269	313.504	314.237	315.655	316.291	315.356	313.97	314.648	318.155	320.975	320.602	319.511	320.365	322.682	324.164	324.231	324.434	324.563	323.854	323.376	324.013	324.521	321.966	317.124	313.749	313.127	314.093	315.549	316.17	315.699	315.522	316.053	316.704	316.83	316.475	317.211	317.612	315.709	314.675	316.298
316.196	314.197	312.383	312.32	312.094	310	307.549	306.634	306.704	305.662	303.371	302.043	303.443	305.448	305.481	304.088	302.778	303.459	306.595	309.023	308.67	307.934	308.951	310.546	310.258	308.699	308.619	309.427	309.17	309.167	311.166	313.319	311.443	305.305	299.528	297.779	299.339	301.46	302.341	302.419	303.048	303.745	304.075	304.59	305.603	307.272	307.754	305.097	302.466	302.77
303.625	298.756	296.224	298.365	301.323	301.453	299.854	298.638	297.533	295.432	292.288	289.947	290.751	292.256	292.055	291.63	292.094	294.106	297.093	299.19	299.829	300.089	300.426	299.943	297.826	296.132	297.178	298.517	297.612	296.679	298.359	301.423	301.497	296.313	289.482	286.003	286.244	287.562	288.37	288.743	289.87	291.853	293.981	295.878	298.03	300.356	300.612	296.705	291.682	290.061
290.802	284.927	282.992	287.093	292.469	294.577	293.479	291.145	288.198	285.114	282.139	279.802	279.783	280.262	279.78	279.876	281.303	284.237	287.428	290.042	292.232	293.117	291.95	289.095	285.827	285.184	288.352	291.019	290.366	288.486	288.184	290.273	291.769	288.972	283.265	278.878	277.195	276.859	277.005	277.219	278.159	280.978	284.981	288.058	290.271	292.248	292.36	288.611	283.008	280.26
280.587	275.2	274.144	278.77	284.864	288.345	287.933	284.714	279.942	275.324	272.091	270.164	269.811	269.812	269.187	268.792	269.63	272.387	275.972	279.616	282.728	283.294	280.73	276.792	273.812	274.467	278.928	282.827	283.538	281.845	279.918	280.441	282.179	281.485	278.031	274.269	271.922	270.634	269.69	268.607	268.159	270.414	274.873	278.492	280.459	281.727	282.124	280.219	276.365	273.788
274.542	269.526	267.953	271.093	276.316	280.384	281.073	278.727	274.185	268.284	263.082	260.219	259.908	260.855	260.849	259.533	258.839	260.509	264.08	268.178	270.926	270.764	267.872	264.245	262.221	263.695	268.418	273.345	275.877	275.085	272.474	271.832	273.247	273.784	272.271	269.671	267.617	266.549	265.353	262.912	260.448	261.062	264.734	268.308	269.981	270.273	270.867	271.391	270.343	268.556
268.204	263.649	261.173	262.241	265.691	269.014	270.289	269.934	267.805	262.632	256.167	252.216	252.039	254.015	254.585	252.509	250.411	250.882	254.147	257.932	259.285	258.244	255.928	253.354	252.262	254.278	259.246	265.225	269.116	268.582	264.999	263.131	264.242	265.868	266.159	264.942	263.471	262.866	261.906	258.906	255.026	253.594	255.476	258.355	259.85	259.42	259.897	262.141	263.166	261.692
258.574	255.185	252.577	252.003	253.61	255.854	257.517	258.995	259.34	256.345	251.129	247.438	246.687	247.726	247.9	245.962	243.829	244.001	247.062	249.968	249.648	247.794	246.242	244.853	244.606	246.905	251.809	258.143	262.365	261.38	256.87	253.93	254.466	256.685	258.697	259.591	259.543	259.092	257.453	254.386	251.008	248.691	248.127	248.903	249.754	249.285	249.651	252.318	254.062	252.709
248.325	246.289	243.917	242.226	242.483	244.357	246.926	249.736	251.388	250.332	247.577	244.992	242.798	241.014	239.758	238.552	237.749	238.635	241.029	241.902	240.05	238.217	237.633	237.14	237.109	238.825	243.123	249.535	253.951	252.952	248.642	245.283	244.651	246.195	248.925	251.843	253.8	253.721	251.265	248.699	247.584	246.161	243.466	241.191	240.482	239.878	239.884	241.84	243.729	243.559
239.31	237.995	236.225	234.594	234.023	235.247	238.275	241.814	243.97	244.137	243.278	241.759	238.765	234.907	232.236	231.221	231.42	232.803	233.684	232.004	229.229	228.343	229.042	229.053	228.23	228.446	232.063	239.037	244.316	244.332	241.35	238.211	236.381	236.752	239.17	242.657	245.557	245.978	243.721	242.168	243.132	242.998	239.577	235.684	233.706	232.428	231.517	231.99	233.685	235.619
230.765	230.183	229.671	229.114	228.005	227.657	229.959	233.79	236.205	236.416	235.623	234.733	232.962	230.15	227.854	226.728	226.386	226.426	225.18	222.285	219.832	219.685	220.837	220.826	219.261	218.43	221.79	229.396	235.343	236.16	234.138	231.158	228.816	228.883	231.034	233.862	236.189	236.824	235.631	235.197	236.941	237.87	236.081	233.632	231.609	228.808	225.781	223.93	224.493	227.635
223.965	224.525	224.989	224.98	223.528	221.865	223.121	227.103	229.653	228.8	226.761	226.282	226.823	227.108	226.979	225.824	223.088	219.574	216.441	214.82	214.301	214.311	214.512	214.024	212.777	212.176	215.331	222.51	228.008	228.527	226.184	223.026	221.151	222.041	224.267	225.797	226.737	227.755	228.731	230.023	231.843	233.39	234.402	235.298	234.367	229.565	222.899	217.577	215.941	218.389
220.335	221.112	221.225	220.657	219.1	217.454	218.504	222.565	225.028	223.086	220.21	220.658	223.47	226.729	229.083	227.736	221.279	213.003	208.194	208.668	210.672	211.246	210.842	210.239	209.782	209.707	211.694	216.56	220.797	221.614	219.785	217.094	215.751	216.799	218.325	218.235	217.962	220.043	224.309	228.348	230.073	230.581	232.465	235.952	236.947	231.477	221.855	213.421	209.463	209.749
219.069	218.358	216.762	214.979	213.508	212.991	214.681	218.447	220.49	218.388	216.276	218.533	223.337	228.471	231.962	229.57	220.044	208.995	203.36	204.327	206.718	207.22	207.219	207.534	207.828	207.98	208.394	210.274	213.265	215.784	216.411	215.074	213.621	213.51	213.375	211.83	211.25	214.583	221.262	227.426	229.051	227.629	228.272	232.489	235.064	230.522	220.869	211.814	206.327	203.726
217.221	214.973	211.659	208.699	207.32	207.913	210.095	213.044	214.599	213.426	213.117	216.931	222.985	228.985	231.963	227.868	217.664	207.862	203.234	203.009	202.816	201.376	201.299	202.408	202.929	202.947	202.713	203.343	206.148	210.738	214.249	214.411	212.593	211.225	209.793	207.634	207.417	210.854	216.827	222.836	224.97	223.462	223.515	227.417	229.816	225.863	218.327	211.171	205.195	199.808
210.664	208.753	205.521	202.335	201.067	202.215	204.428	206.484	207.994	208.513	209.697	213.376	219.374	225.685	227.651	222.346	213.527	207.007	204.242	202.797	199.715	195.849	194.373	194.752	194.565	193.9	193.493	194.545	198.252	204.386	209.988	211.784	210.259	208.456	206.771	204.975	205.238	207.534	210.687	215.057	218.239	218.671	219.537	222.703	223.505	219.25	214.004	209.607	204.34	197.509
198.284	198.829	198.06	196.249	195.505	196.775	198.673	200.235	202.164	204.179	206.067	208.516	213.141	218.402	218.899	213.582	207.63	204.657	203.85	202.523	198.53	193.325	189.838	188.139	186.472	184.728	183.84	185.318	189.536	195.833	202.381	206.032	205.821	204.399	202.966	201.778	202.326	203.54	204.494	207.348	211.228	213.665	215.633	217.705	216.737	212.284	208.284	205.298	201.146	195.085
184.621	188.239	191.341	192.228	192.357	193.379	194.821	196.306	198.376	200.661	202.709	204.423	207.139	209.376	207.5	203.12	200.71	200.781	201.706	201.71	198.813	193.674	188.622	184.662	181.544	178.971	177.415	178.455	181.718	186.581	193.313	199.103	200.935	200.182	198.89	198.106	198.955	200.139	200.675	202.57	205.976	208.863	210.682	210.589	207.96	204.151	200.83	197.674	194.353	190.704
175.313	180.674	186.893	190.287	190.955	191.402	192.382	193.773	195.443	197.25	199.759	202.374	203.87	202.366	198.11	194.974	195.233	196.734	197.833	198.327	197.034	193.564	188.827	183.81	179.897	176.937	174.752	174.673	175.902	178.307	184.323	191.871	196.098	196.348	195.133	194.485	195.547	197.439	198.916	200.271	201.877	203.456	204.043	201.797	198.091	195.175	192.337	188.965	186.909	186.367
171.842	176.739	183.86	188.445	188.871	188.24	188.633	190.026	191.658	193.405	196.628	200.373	200.864	196.542	191.553	190.083	191.728	192.997	192.521	191.815	191.576	190.768	188.144	183.623	179.749	176.88	174.477	173.381	172.619	172.35	176.225	183.877	190.201	192.032	191.141	190.42	191.331	193.771	196.601	197.99	197.405	196.602	196	193.767	190.941	188.853	185.905	182.444	181.886	184.141
169.848	173.507	180.141	184.988	184.905	182.981	182.865	185.114	188.116	190.592	193.393	195.68	194.208	189.104	185.778	186.6	189.003	189.5	187.424	185.365	185.526	186.451	185.534	182.12	179.124	177.089	175.115	173.195	170.709	168.464	170.093	176.37	183.291	186.436	186.275	185.576	185.977	188.433	192.39	194.482	192.475	189.007	187.358	187.134	187.241	186.383	182.978	179.149	179.442	183.402
165.326	168.426	174.035	178.786	179.393	177.594	177.501	180.835	185.629	189.096	190.49	189.349	185.662	181.59	180.714	183.127	185.781	185.979	183.718	181.564	181.663	182.442	181.66	179.057	176.987	175.807	174.447	171.95	167.953	164.467	164.876	169.504	175.443	179.339	180.779	180.92	181.016	183.155	187.661	190.376	187.536	181.914	179.334	180.948	183.772	184.312	181.273	177.751	178.434	182.798
158.993	162.26	166.76	171.035	173.293	173.446	174.038	177.561	182.93	186.856	187.02	183.269	178.576	176.103	176.829	179.699	182.277	182.409	180.482	178.925	179.086	179.517	178.628	176.362	174.292	172.891	171.455	168.656	163.951	159.966	159.815	162.825	166.957	171.176	174.688	176.573	177.408	179.471	183.686	186.017	182.357	175.807	172.941	175.021	178.521	179.821	178.278	176.233	177.034	180.613
154.481	157.65	161.164	164.695	168.121	170.566	172.244	175.233	179.722	182.729	181.495	176.831	172.957	172.407	174.195	176.989	179.367	179.628	177.992	176.706	176.817	177.133	176.08	173.531	171.087	169.469	167.71	164.654	160.221	156.605	156.096	157.54	159.93	163.997	168.887	172.666	175.286	177.891	181.307	182.178	177.39	170.647	167.894	169.561	172.641	174.445	174.684	174.217	174.7	176.772
153.809	155.693	157.994	160.96	165.031	169.205	172.151	174.735	177.582	178.211	174.881	170.181	168.176	169.782	172.662	175.214	177.227	177.72	176.141	174.208	173.544	173.473	172.044	168.847	166.258	165.543	164.543	161.753	158.102	155.192	154.431	154.746	155.886	159.26	164.556	170.009	174.611	177.895	180.153	178.854	172.778	166.179	163.97	165.924	169.435	172.018	172.998	172.729	172.335	172.849
155.195	154.989	155.691	158.237	162.838	168.51	173.302	176.204	177.139	175.062	170.101	165.669	164.836	167.598	171.179	173.452	174.783	175.026	173.073	170.134	168.493	167.975	166.468	163.264	160.981	161.167	161.016	158.841	156.245	154.287	153.749	153.867	154.494	157.224	162.531	169.175	175.271	178.929	179.576	175.718	168.48	162.55	161.69	165.137	169.808	172.739	173.013	171.572	170.24	169.985
155.333	153.888	153.399	155.62	160.634	167.579	174.393	177.971	176.935	172.458	166.776	162.778	162.175	164.749	168.012	169.826	170.556	170.718	169.138	166.432	164.548	163.38	161.42	158.632	157.116	157.486	157.275	155.805	154.44	153.255	152.858	153.252	154.143	156.934	162.228	169.119	175.781	179.285	178.209	172.544	165.132	160.495	161.348	166.342	171.538	173.577	172.274	169.558	167.929	167.9
154.618	152.294	151.092	153.25	158.598	166.237	174.137	177.831	175.115	168.894	163.121	160.031	159.746	161.313	163.088	164.102	164.774	165.55	165.382	164.429	163.397	161.512	158.346	155.541	154.66	154.811	154.327	153.782	153.34	151.947	150.898	151.49	153.164	156.633	161.974	168.132	174.222	177.441	175.802	170.241	163.857	160.407	162.062	167.241	172.001	172.869	170.39	167.228	165.628	165.445
153.265	149.887	148.102	150.261	155.965	164.09	172.05	175.007	171.49	165.208	160.49	158.947	159.218	159.387	159.001	158.894	159.776	161.168	162.08	162.767	162.674	160.273	156.266	153.483	152.889	152.791	152.244	152.211	151.801	149.593	147.67	148.11	150.25	154.413	160.08	165.299	169.963	173.019	172.598	168.892	164.144	161.501	162.782	166.56	170.105	170.567	168.33	165.529	163.467	161.999
150.34	147.008	145.076	147.002	152.767	160.894	167.519	168.565	165.236	161.246	159.087	159.208	159.78	158.989	157.092	155.952	156.694	158.197	159.452	160.633	160.435	157.543	153.54	150.998	150.217	149.886	149.515	149.408	148.366	145.736	143.647	143.88	146.151	150.9	157.056	161.386	163.72	165.876	167.594	167.031	164.343	162.214	162.381	164.126	165.994	166.308	165.295	163.538	161.156	158.507
147.064	145.181	143.718	144.962	149.758	156.484	160.179	158.371	155.921	156.109	157.589	158.84	158.966	157.834	156.007	154.692	154.877	155.926	157.029	157.824	157.057	154.397	151.188	148.614	146.939	146.021	145.46	144.703	143.158	141.451	140.688	141.46	144.088	149.142	154.909	157.203	155.997	156.38	160.254	163.499	163.342	161.559	160.542	161.118	162.099	162.077	161.633	160.694	158.661	155.958
144.738	144.835	144.531	145.122	148.034	151.863	151.774	147.192	145.477	149.811	155.431	157.999	157.437	155.839	154.659	153.975	153.771	154.049	154.46	154.624	154.011	152.749	150.799	147.86	144.844	142.814	141.242	139.421	138.011	138.491	140.296	142.314	145.187	149.641	153.424	152.355	147.762	147.013	152.965	159.904	162.39	160.868	158.746	158.666	159.403	158.99	158.19	157.309	155.794	153.96
142.07	143.977	145.466	146.176	147.156	147.542	144.072	137.923	136.556	143.322	152.54	157.301	156.842	154.536	153.178	152.852	152.57	152.109	151.559	151.342	151.502	151.52	150.238	146.857	143.034	140.476	138.397	136.093	135.18	137.298	140.83	143.722	146.488	149.354	149.732	145.153	139.207	138.938	146.429	156.26	161.694	161.092	158.04	156.583	156.301	155.635	155.077	154.434	153.197	152.015
139.388	141.911	144.472	145.427	144.573	141.967	136.833	130.933	129.679	136.586	147.98	156.11	157.454	154.805	152.268	151.011	150.169	149.247	148.388	148.265	148.677	148.469	146.754	143.404	140.407	139.053	137.928	136.025	135.172	136.958	140.214	143.418	146.229	146.997	143.321	136.172	131.085	132.268	139.991	151.057	159.407	160.641	157.248	154.202	152.509	152.145	152.912	152.688	150.908	149.337
137.767	139.809	142.003	141.976	138.493	133.33	128.636	125.226	124.684	130.196	142.074	153.903	158.385	156.041	152.091	149.207	147.394	146.169	145.262	145.114	145.14	143.959	141.503	138.827	137.788	138.408	138.626	137.48	136.405	136.69	138.613	142.002	144.945	143.288	135.974	127.876	124.694	126.881	133.333	143.513	153.706	157.645	155.489	152.13	150.053	150.441	152.241	151.566	148.233	145.477
137.134	138.366	139.312	136.829	129.917	122.877	120.144	120.88	122.195	125.986	136.362	150.041	157.732	156.822	152.448	148.767	146.401	144.631	142.804	141.768	141.42	140.234	137.904	136.071	136.482	138.185	138.891	138.29	137.379	136.776	137.673	140.728	142.564	138.049	128.729	121.638	120.538	122.955	127.345	135.096	145.605	152.92	154.154	152.303	150.99	151.7	152.906	150.907	146.254	142.426
137.749	137.892	136.737	130.995	121.495	114.503	114.587	119.031	121.652	123.145	130.096	143.134	153.923	156.555	153.781	150.586	148.118	145.454	141.942	139.113	138.204	138.028	136.808	135.602	136.417	138.334	138.942	138.295	137.598	137.3	138.236	140.274	139.066	131.199	121.522	116.728	117.773	120.729	123.535	128.438	137.802	147.968	153.87	154.954	154.456	154.165	153.323	150.054	145.185	141.009
139.588	138.577	134.588	125.577	115.049	109.622	112.067	117.943	120.027	119.127	122.789	134.175	147.657	155.39	155.911	153.591	150.753	146.994	142.108	137.776	136.11	136.49	135.93	134.714	135.206	137.106	137.899	137.227	136.765	137.36	138.723	138.845	133.621	123.384	115.036	112.916	115.901	119.931	122.188	124.683	131.68	142.622	152.292	156.541	156.437	154.58	152.02	148.456	144.17	140.138
140.398	137.761	130.794	119.92	110.234	106.697	109.954	115.269	116.55	114.882	116.794	126.177	140.731	152.881	156.874	154.912	151.034	146.386	141.409	137.276	135.389	135.114	133.875	132.079	131.985	133.573	134.591	134.568	135.399	137.376	138.405	135.06	125.817	115.427	110.225	111.111	115.868	120.592	122.109	122.246	126.182	135.651	147.093	154.834	156.797	155.06	151.906	148.152	144.12	140.162
139.446	133.864	124.08	113.28	106.223	104.857	108.107	112.491	114.043	113.174	114.119	120.972	134.155	147.954	154.794	153.85	149.479	144.779	140.759	137.813	136.012	134.479	131.981	129.559	128.854	129.515	130.072	130.927	133.884	137.432	136.999	129.317	117.282	108.542	106.803	110.207	116.44	121.623	122.287	120.442	121.58	128.351	139.702	151.157	157.658	158.062	154.371	149.215	144.536	140.7
136.903	127.703	116.076	106.616	102.45	103.248	106.999	111.538	114.273	114.54	114.74	118.964	128.778	141.132	150.245	152.559	149.712	145.594	142.021	139.232	136.903	134.326	131.173	128.673	127.731	127.484	127.329	128.726	133.047	136.749	133.516	122.32	109.938	103.427	103.437	107.427	114.038	119.977	121.24	119.184	118.839	123.099	133.056	146.935	158.321	161.574	157.154	150.052	144.219	140.151
130.147	119.465	108.73	101.63	99.1558	100.732	104.87	110.215	114.402	115.784	115.912	118.5	124.918	134.451	145.121	152.323	152.925	149.431	145.159	141.254	137.831	134.66	131.584	129.28	128.265	127.822	127.837	129.624	133.328	134.221	127.13	114.605	104.149	99.5567	99.7569	102.876	108.465	114.65	117.633	117.264	116.848	119.091	126.719	140.961	156.144	163.025	159.347	151.126	143.651	138.124
117.642	109.828	103.087	98.8666	96.9133	97.6604	100.793	105.697	110.801	114.008	115.462	117.421	120.86	127.082	137.817	149.638	155.304	153.361	148.171	143.085	138.972	135.722	132.89	130.405	128.764	128.426	129.55	131.807	133.079	128.87	118.246	106.836	99.5567	96.6478	96.8326	99.035	103.074	108.664	112.987	114.323	113.946	114.373	119.54	132.577	149.811	161.057	160.693	152.942	143.686	135.883
104.454	101.131	98.8171	97.243	95.8465	95.5199	96.7239	99.8501	105.122	110.409	113.413	114.442	114.957	118.123	127.691	142.346	153.632	155.118	149.797	143.733	139.419	136.567	134.029	131.269	128.919	128.905	131.514	134.003	131.643	121.826	109.062	100.168	96.1648	95.0414	95.7077	97.5229	100.457	105.466	110.373	112.087	111.118	110.327	113.444	123.742	140.022	154.469	159.408	154.786	145.34	135.875
95.4398	94.7778	95.0851	95.6101	95.4202	94.7891	94.7402	96.7204	102.048	108.307	111.434	110.975	109.457	110.721	118.417	132.555	146.928	153.115	149.986	143.586	139.084	136.804	134.696	132.036	129.772	130.4	133.619	134.492	127.586	113.827	101.045	94.8231	93.4201	94.0856	95.6428	97.3011	99.3316	103.696	108.92	111.037	110.082	108.998	110.3	116.713	129.189	143.858	153.914	154.948	148.157	138.89
90.5791	91.1749	92.4958	94.0312	94.7726	94.4113	94.4195	96.7391	102.515	108.762	111.044	109.468	107.31	107.412	112.223	122.425	136.003	146.876	149.216	144.582	139.837	137.417	135.438	133.162	131.671	132.673	134.436	131.077	119.635	104.992	94.413	90.4674	90.7706	92.8803	95.2193	96.5263	97.6373	101.225	106.955	110.844	111.462	110.804	110.454	112.855	120.515	132.647	145.337	152.42	150.41	142.999
87.9901	89.2536	90.7751	92.2854	93.3549	93.717	94.5726	97.5213	103.443	109.396	111.442	110.055	108.215	107.186	108.454	113.551	124.125	138.133	147.419	147.092	142.427	138.55	136.106	134.903	134.94	135.795	133.961	124.744	109.804	96.4396	89.0068	87.1188	88.5841	91.5197	94.0408	94.9578	95.9274	99.4668	105.681	111.138	113.166	112.977	111.916	111.609	114.864	122.828	135.117	147.012	150.95	146.217
86.4652	87.9097	89.3085	90.3533	91.5289	93.0191	94.9649	97.8697	102.689	107.93	110.763	110.854	109.75	107.851	106.376	107.402	114.2	127.893	142.03	147.904	145.348	139.995	136.763	136.94	138.706	138.767	132.148	117.416	100.829	89.5481	84.8104	84.482	86.5471	89.6607	91.9955	92.999	94.8022	98.9899	105.391	111.179	113.142	112.611	111.638	110.393	110.297	113.855	123.751	138.284	148.297	147.588
85.3941	86.7069	88.1176	89.0697	90.3855	92.5983	95.1787	97.6641	100.943	105.508	109.502	111.058	110.452	108.287	105.671	104.428	107.646	117.857	133.167	145.557	147.865	142.856	139.117	139.638	141.263	138.608	127.153	109.639	94.2146	85.6298	82.8325	82.9733	84.5624	87.0604	89.2101	91.0034	94.0026	98.6049	104.704	110.267	111.78	110.5	109.563	108.28	106.176	106.249	112.765	126.453	140.279	145.537
84.8489	85.5504	87.0645	88.6868	90.3487	92.3382	94.5604	96.7005	99.3721	104.119	109.155	111.223	110.61	108.722	106.246	104.446	105.281	111.346	124.805	141.251	149.856	148.516	145.526	144.597	142.019	133.232	117.827	101.547	90.0648	84.5688	83.0568	82.9497	83.4748	84.8174	86.6821	89.3625	93.0029	96.9919	101.894	107.286	109.826	109.106	107.966	106.155	102.75	100.742	104.275	114.531	128.466	139.643
85.0868	85.0725	86.6704	89.1565	91.2505	92.6775	93.8601	95.4514	98.313	104.067	110.186	112.202	111.19	109.676	107.704	105.946	105.29	107.854	117.358	133.594	147.918	153.88	154.015	150.525	140.656	124.28	106.829	94.3139	87.6664	84.9957	84.216	83.86	83.7524	84.2016	85.5028	88.1521	91.2385	93.8608	97.3742	103.204	108.268	109.416	108.061	105.243	101.045	98.4778	100.465	107.187	118.497	132.639
86.0045	85.7749	87.3535	89.9325	91.9026	92.791	92.975	93.824	96.6495	102.668	109.381	112.01	111.405	110.464	109.039	107.253	105.492	105.395	110.558	123.649	141.439	155.954	160.927	154.104	136.404	114.87	98.4797	90.358	87.4878	86.6014	85.9627	85.4034	85.2648	85.4827	86.0274	87.4965	89.1659	90.823	94.2076	101.33	108.677	111.066	109.253	105.79	101.651	99.4603	100.863	105.215	113.288	127.131
87.0115	87.1599	88.4548	90.0925	91.1422	91.4361	91.2273	91.7414	93.8852	98.3981	104.739	109.256	110.714	110.867	110.046	108.222	105.945	104.552	106.953	116.651	134.694	154.448	162.982	152.984	130.011	107.492	94.3163	89.7484	88.9448	88.7706	87.8962	86.9655	86.8557	87.3329	87.7107	88.305	89.029	90.4844	94.3843	102.584	111.029	113.429	110.78	107.138	103.788	102.154	102.874	105.62	111.373	123.448
87.7295	88.4994	89.495	90.0195	89.8725	89.4249	89.3683	90.4149	92.1868	95.055	100.867	107.342	110.939	112.024	111.557	109.852	107.812	106.417	107.895	115.255	130.277	148.203	156.156	145.989	124.288	104.622	94.0914	90.9777	90.8885	91.0695	90.0627	88.5148	87.8556	88.4569	89.5255	90.6056	91.4656	92.7109	95.9935	103.647	112.148	114.664	111.951	108.994	107.121	106.03	105.599	106.908	111.538	121.72
88.6274	89.5056	90.3807	90.5125	89.5551	88.3265	88.4559	90.4038	92.5561	95.1392	101.2	108.763	112.984	113.869	113.01	111.349	109.96	109.618	112.009	118.19	127.487	136.411	139.302	133.292	120.637	107.041	97.5513	93.4075	92.9153	93.2898	92.056	89.493	87.7798	88.2137	90.2237	92.4224	93.7851	94.3768	95.932	101.664	109.747	113.676	112.752	111.448	111.174	110.39	108.852	109.321	113.776	121.415
90.7748	90.8086	91.1711	91.1872	90.0426	88.6688	89.0508	91.3331	93.6059	96.637	103.625	111.874	115.703	115.492	113.848	112.372	112.112	113.652	117.531	121.746	122.613	118.88	114.981	115.32	116.078	111.653	103.613	97.3457	95.3363	95.1458	93.1724	89.4911	86.9227	87.1619	89.6772	92.4986	93.9927	93.9383	94.2788	98.6192	106.699	112.673	113.923	113.791	114.212	113.559	112.123	113.434	117.976	120.674
93.4471	92.214	91.5651	91.2087	90.4954	90.1411	91.2115	93.0727	94.3713	96.9976	103.981	112.475	116.593	116.492	115.385	115.292	117.022	120.337	123.295	121.282	111.069	96.4399	88.1867	93.4341	105.778	112.537	109.534	103.037	99.3055	97.6564	94.56	90.0432	87.052	87.0166	89.2413	91.7357	92.8737	92.5909	92.9067	97.1353	105.819	113.424	115.786	115.534	115.657	115.493	115.946	119.179	122.021	116.669
95.0286	92.8666	91.0802	90.043	89.979	91.3317	93.5544	94.9107	94.7071	95.657	100.804	109.13	115.53	118.196	119.535	121.913	125.518	128.304	125.746	113.589	93.6893	74.8613	66.5919	72.6661	88.6697	104.084	110.536	109.048	105.509	102.07	97.6925	92.8391	89.6341	88.7721	89.7978	91.376	92.1281	92.0041	92.7858	97.3023	106.73	115.648	118.598	117.873	117.988	119.531	122.58	125.477	121.953	106.687
97.2577	94.984	92.407	90.4698	90.4553	92.7889	95.6259	96.4056	95.1103	94.8177	98.4821	107.415	117.389	123.928	128.075	132.163	134.813	132.105	119.84	98.5867	75.5631	59.5962	54.0198	57.9268	70.1428	87.7732	103.572	111.29	111.34	107.439	102.363	97.7646	94.3149	91.8648	91.1028	91.867	92.7361	93.1534	94.3172	98.7351	108.465	118.749	123.182	123.288	124.752	128.641	132.042	128.955	114.37	90.9385
104.72	102.617	99.0168	95.4354	94.2905	96.1324	98.4127	98.3491	96.6405	96.7346	101.243	112.176	125.374	134.701	140.193	142.939	139.477	126.412	104.32	80.0097	61.122	51.2306	48.527	50.3545	57.124	71.0946	89.7305	104.927	111.677	111.681	108.718	105.149	101.079	96.569	93.7913	93.5778	94.6094	95.7497	97.0924	100.883	110.173	122.048	129.985	133.263	136.532	139.759	137.098	122.758	98.406	73.5148
116.393	114.91	110.41	104.975	102.098	102.315	103.074	102.144	100.658	102.145	108.856	122.091	137.127	146.969	150.456	146.933	133.111	110.032	84.0423	63.7183	52.24	47.5818	46.5461	47.4723	50.7275	58.6986	72.5724	88.7183	102.321	111.29	115.194	114.531	110.018	103.583	98.8515	97.3266	98.175	99.7929	101.041	104.087	112.879	126.894	139.547	146.127	148.03	143.863	128.945	104.485	78.6541	59.6569
122.82	125.068	122.891	117.717	113.774	112.012	110.945	109.63	109.197	112.157	119.799	132.435	145.632	152.19	149.201	136.101	113.811	88.1497	66.4601	53.6064	48.1694	46.0956	45.3821	45.8164	47.3742	50.5999	57.3438	68.8675	84.7828	102.325	116.052	121.695	119.275	112.921	107.613	105.287	105.478	106.733	107.973	111.391	120.742	136.684	151.276	155.462	148.702	132.103	107.061	81.4621	62.6473	51.987
112.416	122.051	127.92	128.163	126.171	124.066	122.351	121.51	122.288	125.47	130.703	137.625	143.652	142.645	131.118	111.368	88.8217	69.182	55.8947	49.3321	46.6576	45.0789	44.0793	43.9406	44.7083	45.9769	48.2896	54.1136	66.3794	85.192	105.077	118.62	123.075	121.802	119.389	117.796	117.057	117.068	118.258	122.684	132.693	148.054	158.13	151.839	131.914	106.408	81.5012	63.7185	54.0582	49.1782
86.5246	101.128	115.707	125.382	130.467	132.628	133.318	133.783	134.797	135.903	134.839	131.471	127.328	119.25	103.987	85.3978	69.3135	58.0406	51.5967	48.4199	46.4638	44.7919	43.5513	42.8706	43.0477	43.9257	44.9444	47.24	53.6591	66.3483	83.5978	100.298	112.599	120.684	125.815	128.231	128.196	127.291	127.575	130.722	137.374	146.173	146.708	130.402	104.374	80.4597	63.8376	55.2262	51.2192	48.3733
60.8747	73.3587	88.8231	103.26	114.894	123.476	129.203	131.875	131.759	128.572	120.408	109.112	100.401	93.0392	82.1508	69.8714	60.325	54.0651	50.7477	48.9438	47.5809	46.2468	44.8608	43.5639	42.9985	43.5079	44.3599	45.3566	47.6497	52.9076	62.0606	74.2311	87.6034	100.966	112.472	120.114	123.363	123.202	121.598	120.324	119.928	119.975	114.739	99.5468	79.9463	64.7463	56.6835	53.5065	51.4832	48.8123
47.0052	53.6864	62.764	72.9482	83.406	93.5372	102.1	106.404	105.097	98.6975	88.2938	78.3238	75.1688	75.7537	72.2832	65.3877	59.0074	53.9798	50.9284	49.401	48.9404	48.4192	47.0045	45.1291	43.853	43.6394	44.0449	44.6167	45.3474	46.6249	49.3909	54.439	62.0257	71.8798	82.137	90.6596	96.0914	97.1953	94.415	89.8186	85.2202	82.2974	80.0573	74.8831	66.3378	58.7244	55.0781	53.9404	52.8597	50.8155
42.7694	45.1825	48.2774	52.0264	56.8481	62.856	69.0277	72.5656	71.344	65.6929	58.332	54.5686	59.1505	66.9718	69.072	65.4889	60.3774	55.1583	51.2603	49.3948	49.6347	50.0785	49.0516	46.9421	45.115	43.9897	43.4263	43.5684	44.2787	44.8707	45.1107	45.492	47.0498	50.6185	55.6188	60.7976	64.7772	65.8269	63.6957	59.7285	56.062	55.7158	60.0088	64.1901	62.7945	58.0294	54.9906	54.0555	53.7997	53.1017
42.2643	43.1703	43.888	44.3078	44.9859	46.4266	48.6012	50.3059	49.9522	47.0298	43.2529	42.8218	49.467	59.6046	65.5429	65.3189	61.6525	56.5854	52.0777	49.728	50.1531	51.2646	50.821	48.8643	46.8371	45.1606	43.7087	43.1775	43.8251	44.559	44.3385	43.0016	41.6148	41.7601	43.5603	45.7584	47.0442	46.8924	45.8338	44.1633	43.1068	45.9194	54.9269	64.1359	65.1082	59.8289	55.5143	53.7685	53.6691	53.9198
42.0103	43.0026	43.5324	42.8839	41.534	40.6141	40.7285	41.3359	41.4466	40.4969	38.9023	38.9967	43.8744	53.2431	61.6698	64.4249	62.0707	57.4599	52.8651	50.2651	50.5621	51.8046	51.6019	49.8257	47.8604	46.2058	44.5628	43.5154	43.5826	44.11	44.1469	42.9355	40.9586	40.1075	40.8764	41.7438	41.295	39.8744	39.1184	39.072	40.0243	44.8521	56.308	67.687	69.0808	62.6321	56.7718	53.7679	53.053	53.3059
41.663	43.0023	43.8542	42.8952	40.5965	38.8588	38.4487	38.5665	38.6196	38.711	38.5706	38.8418	42.1352	50.7631	60.566	64.5554	62.1875	57.4569	52.9199	50.502	50.8177	51.8913	51.4713	49.4865	47.2932	45.7912	44.6971	43.7918	43.3416	43.523	43.9445	43.3987	41.7197	40.7401	41.1266	41.441	40.3564	38.3602	37.5725	38.1933	39.8336	44.684	55.6598	67.2005	69.728	64.1162	57.9857	54.1638	52.6572	52.41
41.4085	42.8321	43.9878	43.0296	40.2744	38.1607	37.5606	37.409	37.1592	37.5353	38.4314	39.6611	43.3635	52.8642	63.7487	67.4305	63.5416	57.6349	52.8255	50.7589	51.2692	52.1125	51.3248	49.0055	46.3775	44.8316	44.4656	44.2379	43.7933	43.6873	43.9981	43.6808	42.3323	41.133	40.774	40.6946	39.9307	38.4002	37.6669	38.0663	39.0571	42.2126	50.3402	60.7094	65.6381	63.2903	58.6033	54.9686	53.067	52.2692
41.1741	42.3344	43.6598	43.1585	40.6679	38.4627	37.6518	37.4339	37.0411	37.1211	38.0967	40.0385	44.9635	56.1422	68.1001	71.1523	65.6509	58.5303	53.3418	51.4077	51.8314	52.2189	51.149	48.9373	46.284	44.5868	44.5057	44.8949	44.8175	44.5053	44.2934	43.8731	42.9003	41.4622	40.1157	39.5662	39.4068	38.8179	38.3243	38.2006	38.0108	39.1599	44.6573	54.3666	61.957	62.79	59.485	56.2772	54.3216	53.1533
41.4946	42.2701	43.5466	43.6078	41.8226	39.91	39.2145	39.2368	38.701	37.7955	37.6742	39.1635	44.0841	55.0437	66.9197	70.5633	65.8785	59.2229	54.1782	52.1343	52.1257	51.9657	50.8919	49.178	46.848	44.9746	44.6041	45.1386	45.408	45.0749	44.5004	43.9919	43.331	41.8525	39.8759	38.8581	38.9636	39.0711	38.8114	38.2085	37.0129	37.0533	41.905	52.7036	62.8188	65.1602	61.5445	57.6748	55.3772	54.2005
43.5521	43.8143	44.522	44.5319	43.2042	41.709	41.2602	41.3729	40.4479	38.4788	37.1693	37.6863	41.2959	49.7062	60.1862	65.6875	63.7671	58.4604	53.8526	51.8035	51.6234	51.397	50.7031	49.4681	47.4227	45.4541	44.6387	44.8673	45.1268	44.8526	44.2727	43.7893	43.2836	42.0047	40.0277	38.8344	38.9596	39.2775	38.9798	38.0174	36.28	36.1045	41.541	54.2578	66.6438	69.4322	64.4283	58.9558	55.6968	54.3958
46.5278	46.1376	45.9387	45.4451	44.3002	43.0972	42.4405	41.9206	40.4732	38.2431	36.7698	36.9531	39.5356	45.6611	55.0532	62.2403	62.1148	57.1548	52.8366	51.1846	51.2748	51.3511	51.0956	50.1119	48.2075	46.268	45.281	45.0897	44.815	44.2157	43.6544	43.312	42.9516	41.9309	40.2036	39.0981	39.3243	39.6881	39.2509	38.0903	36.2468	36.2683	42.2511	55.9633	69.3482	72.2269	66.4168	59.7853	55.4569	53.5398
47.9679	46.8056	46.069	45.5755	44.8399	43.8757	42.7189	41.3547	39.6812	37.8888	36.8885	37.204	39.4626	45.0165	54.9536	63.6211	63.8558	58.1378	53.502	51.8505	51.8597	51.9469	51.8984	51.1689	49.5188	47.6872	46.6334	45.9947	45.0068	43.8659	43.0723	42.599	42.2373	41.5867	40.4875	39.7725	40.0278	40.193	39.4728	38.116	36.4341	36.6611	42.2242	54.4778	66.6972	70.1896	65.7837	59.6943	55.0415	52.4274
48.0271	45.6913	44.551	44.5131	44.4907	43.9002	42.5955	41.0686	39.7003	38.4665	37.75	37.8801	39.8782	45.9588	57.8253	68.4078	68.7033	61.7242	55.8081	53.0784	52.2884	51.9804	51.9783	51.7122	50.6222	48.9603	47.7075	46.6872	45.312	43.8112	42.5503	41.5949	41.167	41.2432	41.3573	41.3409	41.3256	40.7859	39.4232	37.7387	36.3459	36.682	40.9226	49.8465	59.73	64.7779	63.5454	59.291	55.1261	52.1488
48.3926	44.6349	42.7268	42.9099	43.5297	43.3595	42.3382	41.2354	40.3343	39.5183	38.8803	38.5504	40.1413	46.7544	60.2758	72.4657	73.0916	65.2315	57.9062	53.8373	52.1445	51.3123	51.1766	51.4213	51.1372	49.7155	48.1523	46.9262	45.4754	43.8401	42.2835	40.946	40.4688	41.2206	42.4299	43.0589	42.7406	41.4314	39.3386	37.2706	36.0628	36.3842	39.2395	45.357	54.0901	61.3036	62.7879	59.903	56.2561	53.2147
48.5844	44.2593	41.6867	41.6148	42.3877	42.4322	41.8599	41.3535	40.8839	40.4121	39.8129	39.0036	39.8233	45.475	57.8533	70.0971	72.5361	66.1973	58.865	54.2085	52.0503	50.8693	50.4695	51.0322	51.5237	50.4377	48.6493	47.3688	45.9654	44.4172	42.9845	41.4996	40.7721	41.6019	43.1785	44.1415	43.8313	42.2552	39.6787	37.1403	35.8046	35.9943	38.0364	43.233	53.2322	63.1642	65.7399	62.3783	58.3819	55.3508
47.6385	44.3018	41.8514	41.2162	41.4002	41.2144	41.0061	41.1436	41.1534	40.768	39.8933	38.7591	38.7768	42.1869	50.8733	61.8798	67.6753	65.1886	59.2888	54.8154	52.5787	51.3335	50.5822	50.7801	51.3092	50.5473	48.8722	47.4813	46.0981	45.0558	44.3624	43.1964	42.2641	42.6159	43.7041	44.4415	44.1773	42.6968	39.9744	37.0897	35.5578	35.6475	37.4479	43.0351	55.6387	68.4547	71.0636	65.7967	60.4945	57.3258
46.4569	44.9033	43.0792	41.7172	40.8564	40.1822	40.0972	40.6247	40.9307	40.2711	38.8885	37.7113	37.4125	39.1265	44.8418	55.1847	64.2315	65.1101	60.4402	56.1428	53.7177	52.3561	51.1747	50.3785	49.9824	49.24	48.0013	46.583	45.2495	44.9091	45.1568	44.5829	43.5509	43.0604	43.1143	43.2346	42.9144	41.7685	39.4712	36.7359	35.1628	35.2217	37.0791	43.192	57.3906	71.7923	74.2565	67.3852	60.84	57.6689
45.4584	45.1752	43.7657	41.7188	40.0702	39.2535	39.4081	40.207	40.5983	39.5894	37.7512	36.4221	35.9542	37.2042	42.3726	53.6742	65.0445	67.3023	62.6623	58.0654	55.0391	53.1751	51.6435	50.075	48.5254	47.3251	46.4177	45.3561	44.368	44.4656	45.0776	44.6969	43.3665	42.001	41.1887	40.9486	40.8388	40.311	38.8014	36.5497	35.0235	34.9016	36.3351	41.5766	54.2544	68.0509	71.7182	65.9101	59.4637	56.5656
44.0974	44.0506	42.9547	41.0516	39.5301	38.9567	39.2213	39.9628	40.2895	39.2883	37.3527	35.6152	34.6345	35.7897	41.6632	54.7824	67.9213	70.4565	65.1716	60.0082	56.1514	53.5107	51.7837	50.1985	48.2267	46.5026	45.4924	44.8177	44.183	44.216	44.6752	44.3535	42.995	41.3843	40.2443	39.7754	39.7465	39.6211	38.6362	36.7283	35.1972	34.7864	35.3045	38.3575	47.0703	58.8168	65.2022	63.2233	58.4065	55.8408
43.3223	42.8601	42.1097	41.1313	40.343	39.8893	39.6925	39.7676	39.769	38.9922	37.2699	35.2465	33.7823	34.8553	41.3154	55.6124	69.8894	72.6982	66.8989	61.0688	56.517	53.4272	51.8254	50.7916	49.2848	47.4278	45.8687	44.9461	44.216	43.9054	44.2409	44.2765	43.4719	42.4064	41.3403	40.3682	39.7824	39.4331	38.4593	36.5848	34.9001	34.2732	34.3294	35.8522	41.2923	51.3638	60.3618	62.2305	59.2435	56.7201
44.6267	43.5191	42.5723	41.8788	41.3589	40.9104	40.306	39.547	38.8046	37.876	36.4533	34.7612	33.5044	34.399	39.8612	52.5136	66.4916	71.0219	66.713	61.0036	56.3609	53.5096	52.2625	51.6556	50.7365	49.0185	46.8289	45.1774	43.9814	43.2443	43.3771	43.7685	43.8647	43.7765	42.9511	41.4079	40.0685	39.2623	38.1686	36.3554	34.5532	33.75	33.8124	35.0907	39.6157	49.8451	60.817	64.414	61.6699	58.4625
46.4066	44.923	43.3807	41.9813	41.0066	40.6372	40.1417	38.8514	37.2798	36.1165	35.3596	34.7149	34.2381	34.5872	37.4016	45.8678	58.2048	65.8229	65.2238	60.7813	56.5624	54.2044	53.1785	52.4081	51.398	49.5492	46.9751	44.8804	43.4551	42.5854	42.4555	42.9057	43.6791	44.2392	43.5227	41.8584	40.3967	39.442	38.318	36.6792	34.9477	34.0936	34.1893	35.7384	41.0561	53.2353	66.0663	69.411	64.8253	59.8954
45.7699	45.0082	43.5909	41.6301	40.1205	39.7921	39.6203	38.2331	36.2287	35.2006	35.377	35.7944	35.8511	35.3164	35.7434	40.9711	52.1082	62.2038	64.4426	60.8883	57.0113	55.1295	54.3115	53.0281	51.3006	49.0537	46.4104	44.3505	43.1578	42.7274	42.6926	42.9564	43.5763	43.9067	43.1993	42.1159	41.2364	40.3918	39.2013	37.5261	35.7467	34.9415	35.187	37.2511	43.8277	57.9144	71.9809	74.4922	67.6137	60.5965
42.9628	43.61	43.2531	41.6408	40.1087	39.8139	39.8976	38.7418	36.6663	35.7273	36.3863	37.286	37.3474	35.9652	35.4448	40.315	52.3511	63.9973	66.2714	61.6008	57.2908	55.6208	54.9613	53.1491	50.7621	48.4433	46.1554	44.406	43.5511	43.5984	43.7557	43.7275	43.752	43.5232	42.8948	42.4984	42.1142	41.3012	40.1151	38.4481	36.5913	35.767	36.0545	38.1436	44.4594	57.606	71.3548	74.8386	68.6264	61.1885
41.158	42.4997	42.9755	42.1185	41.1239	41.0133	41.0055	39.8808	37.908	36.9502	37.4663	38.1164	37.6859	35.6878	35.2325	41.3489	55.9194	69.5061	70.7331	63.6029	57.9569	55.8488	55.0456	53.0467	50.591	48.5433	46.8092	45.65	45.1915	45.22	45.0285	44.6876	44.5012	44.0483	43.2749	42.7322	42.1418	41.3102	40.5203	39.3266	37.6055	36.5578	36.3623	37.4271	41.6479	51.3459	63.8837	70.665	68.4541	62.5477
42.4645	43.1359	43.3459	42.9341	42.6764	42.7793	42.2352	40.6756	38.8316	37.9865	38.1836	38.1468	36.8724	34.4647	34.4315	41.7777	58.7829	74.6671	75.675	66.64	59.6174	56.7216	55.6179	53.8689	51.6626	49.5871	48.0017	47.4137	47.4345	47.1469	46.1345	45.3742	45.3136	44.9877	43.9086	42.7449	41.7755	41.1186	40.9113	40.2972	38.7443	37.3346	36.2984	35.868	37.9479	44.9639	57.2127	67.6191	69.1957	64.5344
44.8908	44.1461	43.5328	43.3725	43.7436	43.8773	42.756	40.8448	39.2356	38.6511	38.7096	38.1413	36.279	33.7688	33.7604	40.4489	56.4667	72.6561	75.4071	67.8292	61.2554	58.1978	56.9323	55.4238	53.1983	50.7163	48.8385	48.3191	48.5047	47.873	46.0488	44.6876	44.5761	44.5182	43.5984	42.4628	41.6404	41.2818	41.3051	40.854	39.5136	38.0755	36.551	35.1727	36.2483	42.5561	55.6402	68.44	71.5793	66.8618
45.0258	43.397	42.586	43.0146	43.8937	43.9689	42.7573	41.0656	39.6526	38.9923	38.804	38.0877	36.496	34.5968	34.2905	38.3406	49.3177	62.9357	68.9866	66.0609	61.2931	58.3517	57.0672	55.8881	53.7755	51.2086	49.0459	48.0284	47.9031	47.1543	45.1069	43.2951	42.8284	42.9119	42.6191	42.2759	42.0199	41.7794	41.3617	40.391	39.1783	38.154	36.9077	35.6223	36.7053	43.2786	57.4979	71.6505	74.8753	69.3543
43.7558	42.1503	41.8681	42.8888	43.7932	43.67	42.8365	41.761	40.2458	38.8318	38.0275	37.3964	36.616	35.6882	35.2045	36.8549	43.1404	54.4026	63.705	64.9024	61.0372	57.5131	55.7976	54.8695	53.3885	51.3937	49.1248	47.3334	46.7535	46.3777	44.9235	43.1592	42.4102	42.4927	42.6147	42.7743	42.676	42.0728	40.8419	39.0701	37.6068	36.777	36.1128	35.6077	37.2241	44.375	59.8116	75.0301	77.9185	71.254
43.6683	42.4652	42.5951	43.5072	43.7471	43.2307	42.8296	42.3693	40.6779	38.3068	36.805	36.4167	36.411	36.0713	35.3108	35.8912	40.9204	52.8545	64.9867	67.7556	62.9867	58.1074	55.3439	53.9825	52.7625	51.325	49.2618	47.2394	46.5937	46.6595	45.7295	44.15	43.4008	43.5041	43.5421	43.3335	42.7324	41.7191	40.2771	38.4272	36.6332	35.2817	34.4879	34.2081	35.704	42.4166	57.4814	73.0487	76.9653	71.0251
44.1846	43.5574	43.8543	44.2798	43.8387	43.0968	42.9116	42.6263	40.745	37.8033	35.9744	35.8121	36.0445	35.611	34.3361	34.5694	40.45	55.1175	70.0214	73.0329	66.6254	60.2122	56.3242	54.1971	52.4233	50.7665	48.9369	47.4801	47.3519	47.601	46.5853	45.0044	44.3921	44.5535	44.3669	43.5882	42.5944	41.7389	40.8694	39.6167	37.6949	35.5002	33.7621	32.6364	32.9202	37.6133	49.5835	64.0353	71.0947	69.2265
43.6744	43.524	44.0273	44.3766	44.034	43.6149	43.3807	42.635	40.4914	37.6529	36.1012	35.8863	35.4443	34.2794	32.6613	33.1311	40.2825	57.3471	74.0349	76.77	69.0641	61.5748	56.9754	54.456	52.208	50.0916	48.4069	47.6809	47.9936	47.9996	46.5945	45.0185	44.6172	44.9476	44.9118	44.2416	43.5388	43.1355	42.5467	41.373	39.322	36.8123	34.4788	32.4213	31.3783	33.89	42.2282	55.1972	65.7383	68.334
43.5647	42.9359	43.0514	43.4161	43.6893	43.9769	43.6565	42.3529	40.2696	38.2382	37.4219	36.9493	35.2531	32.9363	31.0489	31.87	39.4769	56.7166	73.3969	76.1891	68.6042	61.1034	56.3744	53.8979	51.9172	49.9931	48.5855	48.2887	48.5477	47.8863	45.9042	44.2042	43.8473	44.3464	44.8236	44.8783	44.7491	44.4787	43.457	41.6469	39.4542	37.3675	35.3821	33.2191	31.6873	33.1216	39.6196	52.3301	65.1548	69.4502
45.6395	43.8004	42.6181	42.3781	42.9245	43.6562	43.2882	41.8072	40.183	39.1165	38.9684	38.2828	35.7027	32.6373	30.5778	31.2277	37.7256	52.3134	67.446	71.8224	66.5537	59.9806	55.3476	52.9016	51.4685	50.1393	49.0707	48.9989	49.0634	47.6509	44.9333	42.8319	42.3107	42.9227	43.9231	44.6833	44.858	44.345	42.7339	40.3591	38.2528	36.8948	35.7295	34.0833	32.6387	33.817	40.2141	54.22	68.7207	72.4917
48.0359	45.6767	43.4481	42.3594	42.5159	42.9767	42.441	41.1597	40.2485	39.9231	39.9818	39.061	36.35	33.4843	31.6185	31.557	35.7619	46.2806	59.5159	66.7067	64.9099	59.4312	54.7976	52.2252	51.1829	50.2824	49.3017	49.1612	49.0306	47.2596	44.1502	41.6473	41.0031	41.9283	43.35	44.2598	44.221	43.3856	41.509	39.077	37.2589	36.4419	36.0256	35.0843	33.9008	35.1969	42.4025	58.5631	74.6696	77.2684
47.9548	46.4672	44.5299	43.1719	42.6596	42.302	41.4018	40.4817	40.3858	40.6049	40.5682	39.4325	37.0449	34.796	33.1344	32.1683	34.2878	41.9124	54.4778	64.4479	65.2549	60.2084	55.3256	52.535	51.7064	50.9735	49.782	49.0447	48.3085	46.4904	43.7781	41.4685	40.9527	42.2491	43.8699	44.396	43.8045	42.6865	40.8745	38.836	37.3719	36.7364	36.6412	36.1845	35.2933	36.7422	44.4782	61.9713	79.1371	81.1744
46.2968	46.2531	45.3792	44.1528	43.036	41.8785	40.6404	40.0219	40.4114	40.8678	40.8097	39.823	38.0059	36.1886	34.3514	32.4656	33.2793	40.0259	53.8334	66.5449	68.5249	62.6003	56.7403	53.552	52.7899	52.0119	50.5839	49.2263	47.7263	45.8737	43.963	42.4974	42.4486	43.8356	45.1173	44.9591	43.8061	42.4263	40.8428	39.4177	38.298	37.5631	37.2255	36.7701	36.0999	37.2591	43.7906	59.3112	75.7354	79.3323
45.6461	46.1778	45.9805	44.969	43.6794	42.348	41.0929	40.4961	40.6891	40.8944	40.7465	39.9899	38.6265	36.9619	34.9325	32.6082	32.9686	40.1924	56.4821	71.9737	73.9941	65.8719	58.2663	54.5661	53.7399	52.638	50.9515	49.4774	47.856	46.2069	44.9913	44.3749	44.7021	45.6779	46.1162	45.3029	43.7999	42.1834	40.7821	39.8959	39.1381	38.4147	37.7368	37.0064	36.4152	36.794	40.4099	50.7513	64.7957	72.1717
46.3233	46.2003	46.0601	45.4975	44.6214	43.7454	42.8334	42.031	41.4554	41.0449	40.6929	39.9704	38.7453	37.1921	35.4011	33.4117	33.9987	41.8991	60.1459	77.5509	79.2515	69.137	59.8955	55.5055	54.3071	52.6799	50.7061	49.4883	48.3505	47.1082	46.2309	45.914	46.0985	46.4012	46.1659	45.1135	43.4505	41.5443	40.2221	39.8422	39.6458	39.3007	38.5022	37.3666	36.5725	36.1321	37.0988	42.8392	54.9853	66.0976
47.3692	46.434	46.0025	45.7704	45.4129	45.0694	44.5306	43.3776	41.7421	40.5648	40.1321	39.6971	38.8843	37.8204	36.6424	35.2798	35.8195	42.719	59.4683	76.2634	78.9246	70.0699	61.0715	56.2448	54.6523	52.9151	50.8964	49.7505	48.7957	47.6539	46.8289	46.4667	46.304	46.1911	45.7631	44.6203	42.6423	40.3165	39.0785	39.285	39.714	39.7165	38.7958	37.1894	36.0065	35.1751	35.2048	39.3539	51.3514	64.8144
49.045	47.7422	46.7431	46.1446	45.7352	45.503	45.0639	43.5198	41.0877	39.4207	38.9782	38.8779	38.6644	38.2488	37.5704	36.6313	36.6624	40.8747	52.5105	66.2813	71.7094	67.6985	61.0167	56.3958	54.7566	53.5396	51.6927	50.2021	49.0158	47.9746	47.3266	46.7561	46.1899	45.9486	45.4657	43.9557	41.4827	38.9214	37.9265	38.6048	39.2895	39.1485	37.9639	36.1071	34.7822	34.0872	34.5056	39.3084	52.69	67.776
51.1522	49.4339	47.7432	46.4989	45.7622	45.414	44.9009	43.218	40.7697	39.2019	38.5969	38.2049	38.0448	37.8597	37.2275	36.4211	36.2042	38.3657	45.4337	56.6804	65.2913	66.0262	61.3385	56.837	55.0876	54.2247	52.3993	50.4932	49.1231	48.4134	48.1195	47.3088	46.32	45.9352	45.2911	43.4076	40.7418	38.43	37.7286	38.429	38.9212	38.4545	37.1275	35.2892	33.9698	33.3941	34.4193	40.7905	56.7131	73.4822
52.7186	50.3567	48.0496	46.3754	45.518	45.2318	44.7941	43.3912	41.5573	40.4955	39.6996	38.6357	38.0221	37.5993	36.6744	35.7475	35.6032	37.3448	43.0208	54.3338	65.6509	68.5279	63.7837	58.5095	56.0718	54.8787	52.8488	50.7228	49.2256	48.5832	48.4488	47.7248	46.7569	46.2537	45.4167	43.5353	41.145	39.1945	38.387	38.4668	38.4732	37.9572	36.8739	35.2712	33.8866	33.0003	34.0158	41.2726	58.9553	77.1014
52.2094	49.7924	47.4774	45.8222	45.0758	45.0287	44.8349	43.8189	42.6294	42.1486	41.3707	39.8568	38.7834	37.9726	36.5929	35.2174	34.8795	36.9248	43.6524	57.7817	72.1465	75.0849	68.145	60.8753	57.0849	55.329	53.3881	51.3806	49.5515	48.2798	47.8258	47.4841	47.0776	46.7171	45.9647	44.5608	42.7067	40.8263	39.3786	38.3975	37.6576	37.0777	36.323	35.0947	33.7808	32.6049	32.9794	39.0928	55.0378	72.7805
50.0198	48.1253	46.373	45.2256	44.924	45.3133	45.3374	44.3471	43.3018	43.0607	42.2781	40.5508	39.2473	38.211	36.4431	34.5546	33.7745	36.167	44.8704	63.1667	80.8003	82.6973	72.4769	62.7703	57.5312	55.4469	54.0597	52.5927	50.4769	48.1897	46.8391	46.5024	46.6282	46.7241	46.5466	45.8562	44.4471	42.5187	40.5237	38.6848	37.2234	36.2722	35.4253	34.3103	33.1299	32.033	31.8105	35.622	47.2333	63.0398
48.2723	46.5832	45.1717	44.5791	44.9369	45.7801	45.7688	44.645	43.7033	43.36	42.1042	39.9802	38.61	37.7193	35.901	33.7361	32.5796	35.1627	45.4674	67.0408	86.9734	87.9036	75.4691	64.4346	58.2951	55.7674	54.4282	53.2793	51.3122	48.5882	46.4117	45.5812	45.6128	45.8815	46.282	46.1247	44.8765	43.0723	41.1968	39.162	37.2928	35.9065	34.8107	33.7428	32.8167	32.2016	32.045	34.2592	42.2102	56.2408
47.2329	45.48	44.2514	44.0989	44.8863	45.6567	45.0606	43.746	43.2246	42.9201	41.2072	38.7469	37.484	37.0927	35.6116	33.3493	31.9232	34.1605	43.9921	64.6907	84.178	86.1328	75.4748	65.5819	59.3919	56.0568	54.0174	52.7986	51.5032	49.3602	47.0976	45.8345	45.2352	44.8658	45.1038	45.0881	43.9423	42.4515	41.0903	39.2864	37.271	35.6798	34.6548	33.9333	33.4477	33.4616	33.7162	35.2732	41.4783	54.9619
46.5597	44.8833	43.8372	43.7458	44.3007	44.4739	43.2139	41.7911	41.6789	41.5943	40.0206	37.8029	36.7312	36.7257	35.7792	33.6492	32.0114	33.0646	39.7472	54.8474	71.3347	77.1171	72.5639	66.0068	60.4622	56.2754	53.4894	52.1107	51.446	50.218	48.4846	47.1812	45.8237	44.2823	43.7393	43.7199	42.9201	41.6949	40.4813	38.744	36.7664	35.4476	34.9497	34.6866	34.4473	34.7506	35.1235	36.4276	42.6791	57.7899
46.7835	45.5161	44.4008	43.6823	43.417	43.0601	41.8732	40.7664	40.6987	40.4569	39.1308	37.4194	36.372	36.2284	35.7044	34.1521	32.7609	32.6286	35.6054	44.4642	57.9146	68.0078	69.7059	66.2973	61.5649	56.9972	53.8203	52.1188	51.3611	50.4895	49.1803	47.9152	46.113	43.9179	42.9508	43.163	42.9244	41.8665	40.4199	38.5732	36.8432	36.0293	35.9429	35.699	35.1955	35.2105	35.2086	36.5024	44.2423	62.9384
47.3735	46.8499	45.8258	44.7159	43.9038	43.2151	42.3306	41.5054	41.0186	40.1146	38.6772	37.3257	36.3201	35.86	35.4705	34.6034	33.8029	33.0404	33.6221	38.8808	50.9977	63.8395	68.8796	66.9614	62.8137	58.2981	54.8735	52.5769	51.1107	50.0156	48.6846	47.1744	45.3823	43.5933	42.9658	43.4264	43.4042	42.3655	40.8196	39.0909	37.7903	37.2902	36.9911	36.1683	35.2325	34.9662	34.6315	35.9505	44.8729	65.9664
47.3008	47.4904	47.0827	46.4769	45.6998	44.5705	43.3837	42.3286	41.366	39.9453	38.3771	37.3441	36.6034	35.983	35.4135	34.8122	34.4771	33.5556	33.2772	37.8408	51.0007	65.9237	71.6297	69.0091	64.4535	59.8666	56.2298	53.2987	51.1144	49.7895	48.3061	46.3073	44.6021	43.6591	43.5923	43.8671	43.3118	41.9501	40.5829	39.4478	38.8172	38.4516	37.4656	35.7818	34.6596	34.6736	34.5362	35.3883	42.78	61.1673
45.8499	46.5565	47.0644	47.3181	46.768	45.2015	43.2934	41.6622	40.5106	39.2344	38.0331	37.5101	37.0736	36.1818	35.0951	34.2898	34.1415	33.486	33.812	40.203	56.98	74.4008	78.7499	73.0259	66.66	61.5766	57.8399	54.5071	51.8778	50.4519	48.9803	46.7481	45.1207	44.6592	44.6261	44.1756	42.7204	40.9678	39.9555	39.5514	39.443	38.9523	37.2514	34.9602	33.8539	34.2843	34.5607	34.5455	38.3704	50.3913
44.483	45.5331	46.5879	47.2024	46.7505	44.999	42.4796	40.1806	38.8503	38.042	37.5074	37.453	37.1598	35.9538	34.4184	33.3048	33.0249	32.7101	34.4463	43.8709	65.2939	85.4681	87.8967	78.1838	69.1655	62.9598	59.0383	55.7204	53.1182	51.6878	50.2052	47.8904	46.3504	46.0578	45.6811	44.3718	42.2834	40.512	39.8095	39.615	39.4165	38.5813	36.5857	34.2889	33.1456	33.348	33.5463	32.9564	34.4308	42.0456
45.297	46.1091	46.7917	46.9802	46.33	44.4854	41.757	39.2818	37.9684	37.5376	37.3696	37.3166	36.9081	35.6393	34.1142	32.8625	32.208	31.9485	34.4898	45.0392	67.3595	88.1341	90.8748	80.7646	70.7777	63.7086	59.5031	56.4454	54.1622	52.6085	50.7091	48.0921	46.5745	46.5369	46.195	44.6136	42.4761	40.9168	40.1129	39.4138	38.7057	37.6834	35.9589	34.1421	32.9319	32.4758	32.1726	31.476	32.7527	39.7553
47.7515	47.8921	47.7251	47.1936	46.1529	44.1094	41.4205	39.2494	38.1807	37.9626	37.9224	37.5821	36.7211	35.4665	34.4035	33.4172	32.5476	32.0996	33.9272	41.7687	58.6866	76.5169	82.7184	77.6518	69.8708	63.3813	59.3338	56.6843	54.6757	52.7526	50.3087	47.7089	46.3865	46.4266	46.2909	45.0371	43.1575	41.5593	40.3127	39.0909	38.0837	37.1604	35.9576	34.7284	33.5154	32.4999	31.6681	30.9487	32.8868	41.2768
49.8351	49.747	49.1775	48.0794	46.4553	44.0443	41.4336	39.6077	38.7473	38.6436	38.7462	38.1998	36.7896	35.5212	35.0849	34.5437	33.5876	32.7983	33.1788	37.0002	46.9366	61.0667	71.177	71.9315	67.0542	62.0291	58.7898	56.6467	54.5789	52.172	49.768	48.0525	47.1798	46.8689	46.5865	45.5765	43.6715	41.6124	40.0316	38.8669	37.8918	37.0107	36.2244	35.5115	34.4179	33.1497	32.0805	31.3889	33.9898	44.2744
50.1733	50.7177	50.6495	49.4236	47.2261	44.5314	42.0826	40.3751	39.4155	39.2099	39.3124	38.6215	36.8989	35.654	35.5295	35.1477	34.1128	33.0553	32.4306	33.9035	40.2782	53.1393	65.7448	69.0601	64.9825	60.6004	57.9096	55.9809	53.6578	51.1227	49.4893	48.9725	48.4041	47.6186	47.0592	45.9648	43.7349	41.2903	39.8314	39.042	37.962	36.8171	36.2716	36.0103	35.1242	33.783	32.7519	32.2576	35.153	46.3699
49.1423	50.4174	51.1362	50.2573	48.0033	45.4551	43.1417	41.0053	39.4451	39.025	39.296	38.8707	37.3274	36.0167	35.5124	34.8597	33.8739	32.8213	31.8118	32.71	38.8236	52.939	67.4813	70.9603	65.5159	60.1014	56.8091	54.4729	52.0129	50.0112	49.4438	49.6558	48.9667	47.8419	47.173	45.8963	43.4149	41.0737	40.1524	39.7543	38.5091	37.0358	36.3476	36.0873	35.2682	33.8762	32.8853	32.6209	35.0359	44.5014
49.1216	50.0625	50.9154	50.5862	48.7604	46.3528	43.7351	40.8861	38.7932	38.3931	39.1298	39.4152	38.4401	36.9062	35.53	34.4659	33.7878	32.9912	31.7992	32.8319	40.2983	57.2965	74.0824	76.6972	68.5068	60.8222	56.1345	53.1437	50.687	49.3712	49.6224	50.1448	49.3219	48.0159	47.0906	45.4861	43.0053	41.1174	40.6847	40.5305	39.346	37.6284	36.2088	35.3436	34.5929	33.4739	32.5706	32.3448	33.5229	39.0423
51.4065	50.7737	50.9099	50.8848	49.3726	46.683	43.5953	40.6253	38.6506	38.4036	39.3927	40.14	39.5778	37.8112	35.7385	34.4696	34.2237	33.8103	32.4946	33.6411	42.5999	62.834	81.9877	83.5076	72.4096	62.5718	56.8295	53.5581	51.0519	49.7522	50.0118	50.4996	49.6703	48.1813	46.6921	44.7948	42.8495	41.6165	41.1845	40.8208	39.733	37.801	35.4652	33.9615	33.5108	33.038	32.4338	32.1209	32.0781	34.3235
54.7328	52.462	51.3664	50.8115	49.1124	46.3304	43.6046	41.4506	39.9005	39.422	39.9507	40.3395	39.6247	37.7922	35.7855	34.8299	34.9238	34.7012	33.3826	34.521	43.8721	65.1811	85.5208	87.3217	75.6253	65.1157	58.9392	55.4781	52.9598	51.5	51.1601	50.8186	49.4418	47.5934	45.6616	43.7382	42.4592	41.7623	41.2405	40.7539	39.8713	37.9244	35.2436	33.6035	33.303	33.0071	32.4561	32.0092	31.367	32.3772
57.073	54.0081	51.8045	50.1456	47.9715	45.6311	44.0484	43.0365	41.7714	40.6805	40.2079	39.7409	38.6834	37.0815	35.7527	35.4066	35.5032	35.0068	33.6823	34.4096	41.857	59.7283	78.9296	84.148	76.5844	67.7282	61.4831	57.4832	54.9811	53.6628	52.8187	51.3973	49.2061	47.0548	45.0977	43.1723	41.6874	40.7455	40.32	40.2054	39.7132	38.1119	35.919	34.6106	34.0198	33.1503	32.3027	31.8161	31.1362	32.1049
57.2423	54.4844	52.0127	49.6835	47.2338	45.3556	44.5619	44.1008	42.806	41.1206	39.8002	38.7554	37.6844	36.6219	36.0911	36.1651	35.8601	34.6765	33.1667	33.2001	37.5871	49.6091	66.3222	76.7919	76.1681	70.0669	63.6145	58.6773	55.8606	54.5628	53.6105	51.9353	49.718	47.7686	46.1265	44.1717	41.8542	40.0919	39.7063	39.8796	39.4748	38.2312	36.8125	35.8326	34.7045	33.2194	32.2706	31.8903	31.2435	32.4411
54.4795	53.4216	52.1498	50.4157	48.2352	46.3831	45.29	44.3399	42.69	40.7939	39.3546	38.3039	37.3779	36.6637	36.3977	36.3076	35.4133	33.6481	32.0481	31.8023	34.4376	42.6248	57.696	72.1505	76.569	71.9714	64.7624	58.6555	55.0196	53.2644	52.3874	51.4502	50.2535	48.9863	47.6922	45.8625	43.2277	41.0628	40.6241	40.625	39.6969	38.1877	36.9713	36.0611	34.7925	33.3539	32.5692	32.2145	31.4798	32.8247
49.88	51.0012	51.8772	51.6843	50.0829	47.916	45.9691	44.2157	42.3601	40.681	39.4928	38.4776	37.4248	36.5644	36.0019	35.4255	34.1781	32.4174	31.0604	30.905	33.3216	40.7685	56.0795	72.5899	78.5595	73.5557	65.2481	58.1325	53.7316	51.3982	50.479	50.3179	50.1113	49.3028	48.0679	46.4672	44.391	42.6414	42.1597	41.7938	40.2819	38.1452	36.6039	35.7363	34.8694	33.7819	32.8561	32.344	31.832	33.1499
46.3541	48.48	50.5375	51.2326	50.062	47.986	45.856	43.9576	42.4092	41.1694	39.9519	38.5205	37.1189	36.0055	35.175	34.4187	33.3361	32.0301	30.963	30.6907	33.2823	41.8025	59.4837	77.9299	83.2092	76.0443	66.2849	58.4985	53.862	51.3148	50.3042	50.1838	49.9333	48.9623	47.6186	46.2309	44.8904	43.6591	42.9013	42.1145	40.4898	38.254	36.6519	35.9438	35.3799	34.2148	32.716	31.9702	31.8933	32.8027
46.0562	47.5195	48.7583	48.9904	48.2118	46.9777	45.4112	43.7353	42.4693	41.492	40.0407	38.1661	36.6079	35.4212	34.4872	33.8939	33.2751	32.4038	31.4639	31.0006	33.9839	44.4643	66.0213	87.0863	90.5874	79.736	67.8828	59.57	55.17	52.9213	52.0022	51.3971	50.429	49.0886	47.6889	46.2627	44.9633	43.7314	42.7078	41.6502	40.0938	38.2845	37.0976	36.4926	35.7976	34.2842	32.3767	31.4149	31.3191	31.5014
48.8861	48.7532	48.0275	47.0521	46.6088	46.4932	45.6848	44.1018	42.6442	41.4452	39.7126	37.7685	36.4729	35.4746	34.4248	33.7707	33.2995	32.5671	31.7907	31.5165	35.1719	47.5031	72.3123	95.5542	97.5445	83.4384	69.5591	60.6093	56.388	54.6361	53.892	52.665	51.019	49.5339	48.0997	46.3839	44.6824	43.354	42.4934	41.3675	39.5966	38.1108	37.3618	36.645	35.5601	33.9283	32.2016	31.092	30.4448	29.9921
53.3326	51.6219	49.1846	47.0459	46.459	46.9335	46.7404	45.291	43.4857	41.7338	39.597	37.7184	36.9213	36.3669	35.232	34.114	33.1525	32.0276	31.2769	31.431	35.3679	47.3406	70.79	93.4416	96.7835	84.1048	70.4007	61.1483	56.8931	55.6632	55.0194	53.0762	50.8187	49.3376	47.9579	46.1413	44.2961	43.0663	42.4667	41.2138	39.0027	37.5787	37.1761	36.4425	34.9787	33.2611	31.87	30.818	29.9676	29.5183
56.936	54.4873	51.5063	48.9487	47.8544	47.8787	47.5543	46.1633	44.2592	42.2514	40.0024	38.3505	38.0916	38.0033	36.7928	35.0291	33.2207	31.3903	30.3618	30.6561	33.7988	42.3929	59.1391	78.1058	85.9601	80.0419	69.5625	61.2975	57.2003	56.0232	54.9163	52.2796	49.7469	48.4719	47.4373	46.1213	44.6674	43.3935	42.4492	40.8121	38.3928	37.0856	36.9611	36.3953	34.6746	32.5529	31.1578	30.4983	30.2672	30.3792
57.3848	55.5231	53.3422	51.2902	49.8259	48.7794	47.613	46.1849	44.6591	42.9343	40.8586	39.4119	39.4413	39.5911	38.3888	36.2996	34.0218	31.7683	30.2472	30.0829	31.8248	36.6213	46.6589	62.0656	74.4106	75.3871	68.6266	61.9303	58.0622	56.2243	54.1958	51.3494	49.2214	48.2925	47.4923	46.7102	45.8278	44.4118	42.8243	40.9267	38.8715	37.9159	37.853	37.2096	35.1577	32.4398	30.7458	30.4188	30.8292	31.3038
55.4199	54.8725	53.9475	52.5811	50.886	48.9588	47.1659	45.9588	45.1345	43.9025	41.9383	40.3577	40.1409	40.0293	38.7394	36.7752	34.8502	32.9631	31.2123	30.3073	30.7565	33.4057	40.5684	55.1964	70.3578	74.7108	69.4971	63.255	59.1236	56.5195	54.087	51.9744	50.7233	49.8005	48.4857	47.4717	46.7702	45.3403	43.4427	41.7337	40.4509	39.8427	39.5572	38.5107	36.0883	33.1105	31.2009	30.699	31.0123	31.3104
54.2588	54.2132	53.6491	52.2628	50.0416	47.6103	45.9554	45.4579	45.3444	44.4045	42.473	40.6963	39.9176	39.1536	37.6144	35.9663	34.8203	33.8461	32.3915	30.9362	30.3626	32.1821	39.4585	55.9745	73.4783	78.5679	72.531	65.2468	60.4183	57.5443	55.3418	54.0206	53.1733	51.7809	49.6486	47.8977	46.7681	45.3355	43.7247	42.7748	42.3778	41.8586	41.0097	39.2999	36.6291	34.0308	32.3141	31.3862	31.1619	31.0704
55.0993	54.324	53.1574	51.1892	48.2275	45.4406	44.1282	44.2396	44.5592	43.8708	42.3302	40.7491	39.457	37.9721	36.2199	34.9144	34.3784	34.1126	33.0315	31.1578	29.7595	31.5927	40.6934	60.8743	81.1338	85.7009	77.2984	68.0883	62.3063	59.3308	57.2409	55.7955	54.4628	52.5782	50.092	47.6026	45.4899	43.739	42.6594	42.7062	43.2199	42.9141	41.5595	39.1793	36.4929	34.6891	33.5522	32.477	31.8912	31.581
56.1776	54.4672	52.8277	50.5598	47.1805	44.1104	42.6427	42.6084	42.9652	42.7925	42.2526	41.3401	39.6822	37.4595	35.5736	34.6752	34.4319	34.1657	32.9771	30.8118	28.9933	31.2078	42.3589	66.3627	89.4211	92.9455	81.5074	70.141	63.3759	60.2305	58.0386	56.1469	54.33	52.4237	50.1809	47.1867	43.8264	41.3885	40.6652	41.4776	42.6555	42.6165	41.0108	38.3503	35.9841	34.9888	34.5321	33.7509	33.1297	32.6841
55.7187	53.923	52.5075	50.4063	47.1027	44.0039	42.0876	41.4143	41.5072	41.7952	42.1979	41.9646	40.2051	37.5753	35.7607	35.2912	35.0893	34.2709	32.5925	30.471	28.8452	31.4056	43.5297	69.4208	93.8912	96.4977	82.9567	70.2555	62.9972	59.7546	57.3819	55.2868	53.5346	52.0452	50.417	47.4591	43.4082	40.4652	39.7138	40.5438	41.6458	41.5269	39.8578	37.3253	35.3768	34.8792	34.8538	34.3885	33.7124	32.9946
54.6515	53.4611	52.6711	50.886	47.7959	44.7895	42.5468	41.3141	40.9764	41.1969	41.7333	41.7042	40.1425	37.6443	35.9299	35.4841	35.0704	33.7878	31.931	30.267	29.1338	31.3414	41.7419	64.5781	87.5822	92.0553	81.1088	69.5355	62.5258	59.215	56.7249	54.6235	53.0618	51.9496	50.9048	48.3612	44.4144	41.3862	40.1146	40.0304	40.4198	40.2082	38.8444	36.6417	34.969	34.6605	34.7204	34.291	33.5319	32.6111
53.9115	53.4623	53.4464	52.1499	49.2406	46.1776	43.8206	42.4404	41.7653	41.4962	41.466	41.2542	40.1415	38.0792	36.1324	34.9679	34.0354	32.7405	31.3694	30.3327	29.4436	30.3577	36.6826	52.3068	71.8475	81.5466	77.7893	69.2374	62.7514	59.3869	57.2019	55.3839	53.8359	52.6697	51.7009	49.3999	45.9024	43.0201	40.9382	39.4713	39.0002	38.9595	38.2803	36.5918	35.1852	34.9402	34.9006	34.3401	33.5764	32.6025
52.8636	53.1419	53.9039	53.3258	50.7993	47.7992	45.6559	44.5222	43.6425	42.6559	41.7443	41.1405	40.4121	38.8237	36.6967	34.8605	33.5408	32.44	31.5197	30.7816	29.9461	29.7106	32.5126	41.9782	59.0766	74.1652	76.9131	70.6098	64.1372	60.5342	58.8284	57.5323	55.9625	54.2485	52.6369	50.182	47.1227	44.5912	42.0639	39.5325	38.3006	38.3579	38.2547	37.0781	35.9375	35.6196	35.3422	34.5634	33.6453	32.447
52.2412	52.8281	53.7791	53.7188	51.8618	49.2992	47.5837	46.7393	45.615	43.8793	42.1178	41.008	40.3496	39.097	37.022	34.9568	33.6035	32.7122	31.8797	31.1373	30.5147	29.9608	31.1779	38.1217	55.0261	73.5046	79.3414	73.6429	66.6992	62.5194	60.7934	59.764	58.1327	55.6477	53.044	50.3067	47.7095	45.782	43.4092	40.4029	38.6244	38.5743	38.5974	37.5677	36.4586	35.9825	35.588	34.7507	33.5199	31.729
53.354	53.5305	53.829	53.7462	52.5148	50.5075	49.1452	48.3813	46.9224	44.662	42.4506	40.9245	40.0076	38.8697	36.963	34.8428	33.4181	32.5129	31.6015	30.8814	30.5731	30.0574	30.9342	37.9638	56.2977	76.7022	83.2242	77.0873	69.5042	64.4078	61.7589	60.0553	57.9439	54.9268	51.9121	49.3846	47.4686	46.2215	44.371	41.6133	39.8203	39.6016	39.3565	38.1198	36.7873	36.1935	35.9615	35.3659	33.9335	31.4515
57.3943	56.075	54.7529	53.8465	52.6979	50.997	49.766	48.9004	47.1241	44.6436	42.5733	41.089	39.8438	38.5756	36.9355	35.0913	33.6846	32.5426	31.3457	30.4113	29.9904	29.4314	30.8342	39.6626	60.8783	83.0552	88.9392	81.1353	72.1105	65.4617	61.2103	58.0901	55.1335	51.92	49.1937	47.4313	46.4869	45.937	44.7721	42.8654	41.575	41.2277	40.6178	39.1827	37.5767	36.8484	36.7194	36.2068	34.6258	31.8926
62.5822	59.2227	56.1335	54.1636	52.6534	50.9863	49.6464	48.4924	46.4962	44.0735	42.4652	41.3617	39.9855	38.5407	37.1932	35.9341	34.796	33.3363	31.6733	30.3681	29.6701	29.1972	31.6421	42.9568	67.956	92.3419	96.6459	85.5418	74.0231	65.7422	60.2536	55.9931	52.4939	49.4362	47.08	45.8659	45.573	45.4667	44.8844	43.859	43.0769	42.526	41.4708	39.8496	38.0638	37.2108	37.0663	36.4387	34.7212	32.2205
65.0526	60.8429	57.1411	54.5791	52.6536	51.0354	49.6248	48.0831	45.9105	43.7703	42.6424	41.896	40.5576	39.0178	37.8582	37.0413	36.0166	34.1199	31.9945	30.5584	29.9391	29.7757	32.9877	45.8175	73.1941	99.0803	102.015	87.9874	74.4558	65.4349	59.5455	54.848	51.5113	49.0878	47.03	45.8662	45.5168	45.1906	44.6825	44.1282	43.4967	42.5506	41.098	39.469	37.8786	37.1875	37.2073	36.5888	34.7049	32.2935
64.395	61.184	58.2156	55.5682	53.1929	51.5671	50.2437	48.4119	46.0485	44.1421	43.257	42.5396	40.9898	39.2481	38.2523	37.69	36.5196	34.2662	31.924	30.5549	30.1565	30.1995	32.9484	43.9485	68.1981	92.8001	97.8992	86.5354	74.0907	65.315	59.1653	54.4137	51.6792	50.0954	48.4133	47.2803	46.5543	45.362	44.324	43.8494	43.1457	41.9855	40.7156	39.5082	38.3576	37.8972	38.0361	37.455	35.4026	32.7393
62.9023	61.258	59.4525	57.0049	54.1764	52.3066	51.0809	49.2432	46.9148	45.105	44.0684	43.0147	41.0644	39.0382	38.1195	37.7263	36.4944	34.2441	32.0518	30.7711	30.3059	30.1545	31.3526	37.7492	54.0351	74.8577	85.8318	82.9245	74.3985	66.1993	59.527	54.7958	52.6052	51.6631	50.3301	49.311	48.3225	46.3111	44.5677	43.8013	42.9008	41.996	41.4894	40.6945	39.4924	38.7218	38.5454	37.917	36.0637	33.5748
61.8439	61.1189	60.1284	58.0487	55.0461	52.8687	51.6068	50.0028	48.0782	46.3258	44.7255	43.0743	40.9673	38.8839	37.8466	37.5398	36.5742	34.7184	32.8857	31.6108	30.8363	30.2467	29.8294	32.1581	41.7484	59.7305	76.4049	81.0682	75.5431	67.4555	60.3664	55.698	53.6435	52.808	51.5631	50.5725	49.5688	47.4808	45.5435	44.4253	43.2278	42.5055	42.3681	41.4006	39.6343	38.2841	37.6126	36.8835	35.5633	33.9781
61.9358	61.336	60.5701	58.8236	55.9338	53.3331	51.5155	49.9297	48.5469	46.9576	44.7457	42.4562	40.3426	38.3929	37.2748	37.1817	36.8593	35.664	34.1279	32.63	31.4436	30.3856	28.8557	29.2988	36.5031	54.3172	74.1722	81.4312	76.0123	67.7228	60.9495	56.6194	54.2284	52.7715	51.3267	50.3714	49.6163	48.1587	46.5938	45.3191	43.8778	42.9143	42.3288	40.7065	38.3557	36.7106	35.835	34.9845	33.9754	33.2637
63.1563	62.1985	61.2488	59.6747	56.999	53.917	51.0446	48.8793	47.7823	46.5975	44.2957	41.625	39.2394	37.178	36.1441	36.4803	36.8933	36.321	34.8928	33.0531	31.5573	30.214	28.1799	28.4299	36.1841	55.7809	77.178	83.4608	76.123	67.5069	61.5129	57.7374	54.8819	52.5752	50.875	49.9711	49.3462	48.317	46.9704	45.6613	44.3092	43.0896	41.7773	39.5464	36.9344	35.2704	34.3443	33.3317	32.3333	32.0056
63.9249	62.4616	61.1783	59.7245	57.4793	54.441	50.9991	48.247	47.0473	46.1489	44.1519	41.5114	38.8306	36.3966	35.2511	35.7456	36.4189	36.0337	34.5731	32.6345	31.1824	29.8918	27.9042	28.918	38.793	62.0139	85.3678	89.4871	78.9317	69.0732	63.1122	59.4817	56.2941	53.5232	51.4894	50.2524	49.23	47.969	46.5443	45.3566	44.304	42.9524	41.1689	38.8835	36.6483	35.2228	34.0859	32.6652	31.5054	31.305
63.5861	61.947	60.3711	58.8559	56.9817	54.5369	51.614	49.0144	47.4997	46.303	44.4735	42.1855	39.6131	36.9752	35.4223	35.4205	35.5925	34.9121	33.5924	32.2405	31.3198	30.272	28.4835	30.3515	42.6757	70.4785	96.668	98.6903	84.2927	72.3273	65.5854	61.6696	58.3577	55.4983	52.8486	50.7211	48.9088	47.103	45.6391	44.8083	44.0277	42.5545	40.5998	38.5758	37.009	36.1281	35.0194	33.3008	31.8953	31.5692
64.0377	62.4322	60.4366	58.2215	56.0548	54.1564	52.3015	50.4409	48.6864	46.8264	44.8867	43.0115	40.8354	38.31	36.3744	35.5117	34.8212	33.8273	32.9818	32.618	32.2767	31.2909	29.5359	31.7478	45.3656	75.7626	103.742	104.86	88.2263	74.8124	67.5857	63.5553	60.229	57.245	53.9308	51.049	48.6574	46.3083	44.6855	44.1247	43.5674	42.1165	40.1206	38.1767	37.0568	36.8597	36.2615	34.7062	33.1296	32.3595
65.7473	64.0161	61.5375	58.4143	55.6628	53.9866	52.8372	51.5985	49.7654	47.3213	45.0396	43.2769	41.4618	39.2314	37.1574	35.6946	34.5812	33.7679	33.45	33.5689	33.246	32.0293	30.1464	31.6053	43.2188	70.1958	96.8217	100.944	87.7583	75.4701	68.5027	64.6484	61.5323	58.5067	54.917	51.7122	48.9391	46.0906	44.0646	43.3395	42.8516	41.6685	39.7761	37.786	36.7719	36.8429	36.6278	35.4771	34.0306	32.8626
67.0171	64.6281	61.6194	58.1794	55.4487	54.0243	53.1407	52.1869	50.4875	47.8966	45.2998	43.3846	41.7495	39.6495	37.3919	35.7596	34.9785	34.792	34.7431	34.4736	33.4123	31.7216	29.8185	29.8724	36.7434	55.2724	78.1021	88.7531	84.0177	75.0343	68.5965	64.8039	62.082	59.3258	55.9534	52.6567	49.5065	46.4304	44.2236	43.1231	42.3645	41.3507	39.7866	38.0177	36.85	36.3964	35.9116	35.0245	33.9202	32.676
66.9725	63.6299	60.1716	57.0536	54.8975	53.8761	53.2336	52.4865	51.0504	48.6841	46.0506	44.0365	42.4643	40.3415	37.752	35.9467	35.6355	36.1023	36.1063	34.9521	32.7459	30.579	29.0136	28.4049	31.5069	42.6845	62.1051	78.4321	81.19	75.167	68.9661	64.7098	61.7127	58.8148	55.8647	53.0701	50.0416	47.0992	44.9558	43.5444	42.4375	41.3684	40.0876	38.6991	37.3936	36.2569	35.3171	34.5462	33.705	32.4806
65.8436	62.5381	59.2748	56.5678	54.6657	53.6755	53.031	52.1867	50.7284	48.6713	46.545	44.9587	43.6312	41.6326	38.8625	36.7383	36.3951	36.9606	36.7048	34.7067	31.698	29.4832	28.5742	28.3496	30.2884	38.2851	56.2082	75.3501	81.6691	76.7751	70.1352	64.8519	60.8106	57.2655	54.6684	52.8452	50.6084	48.0661	45.8985	44.2088	42.9472	41.6469	40.0675	38.6274	37.3405	36.186	35.4168	34.9275	34.1906	32.835
64.4067	62.5948	60.2655	57.6048	55.1254	53.4787	52.3282	50.9354	49.1881	47.5696	46.3675	45.4393	44.2018	42.159	39.3952	37.101	36.3361	36.44	35.7952	33.5649	30.7079	28.9867	28.6679	28.9107	30.9631	38.7402	57.2788	77.9722	84.9747	79.3989	71.6575	65.2793	60.5073	56.6921	54.266	52.8789	51.1435	48.879	46.6109	44.7938	43.6089	42.0413	39.7501	37.8009	36.5243	35.8302	35.6968	35.5662	34.8172	33.3523
64.1556	63.6769	62.0511	59.0874	55.7435	53.2684	51.5221	49.7192	47.9766	46.9294	46.3619	45.4576	43.5767	40.9128	38.1622	36.0798	35.1126	34.8335	34.0103	32.1737	30.1494	28.9728	28.7955	29.0362	31.495	40.8666	62.4281	85.2129	91.1284	82.8935	73.3118	66.173	61.5123	57.9395	55.2833	53.29	51.2428	49.0574	46.9347	45.2669	44.1548	42.4321	39.871	37.7254	36.4171	35.9207	36.0024	35.8218	34.9765	33.6711
66.0059	65.1638	63.0824	59.7489	56.1393	53.3472	51.1711	49.1526	47.6963	47.1738	46.802	45.3957	42.5041	39.0979	36.4854	34.9451	34.2373	33.9396	33.1409	31.805	30.4642	29.4244	29.0312	29.0106	31.9055	43.5757	69.4842	95.0664	99.0717	86.6923	74.5153	66.7376	62.6173	59.4914	56.3986	53.4315	50.9908	49.0847	47.4122	46.061	44.9474	43.222	40.853	38.7264	37.2031	36.504	36.3011	35.7289	34.7875	33.7936
68.9973	66.8667	63.74	60.2401	56.9916	54.3465	51.8586	49.4829	47.9973	47.5521	47.1069	45.3316	41.8489	38.1774	35.9813	35.1825	34.9169	34.5702	33.7219	32.6278	31.3866	30.1537	29.6105	29.4706	32.6703	45.9531	75.0269	102.67	105.115	89.1041	74.2385	65.4929	61.7937	59.4803	56.5796	53.3459	51.1576	49.7643	48.4097	47.2782	46.2826	44.7312	42.4469	39.9946	38.067	37.1783	36.7706	35.9425	34.8933	33.897
72.7446	69.3538	65.215	61.6662	58.7986	56.1699	53.3023	50.394	48.4701	47.6891	47.0905	45.3373	41.8723	38.2649	36.4259	36.275	36.304	35.6639	34.6876	33.7161	32.3523	30.9705	30.3748	30.0763	32.5312	44.1566	70.7751	97.4475	101.74	87.6019	72.7202	63.4502	60.0432	58.9099	56.8141	53.7996	51.9549	50.8257	49.4071	48.2271	47.3503	45.9524	43.4948	40.573	38.3074	37.2958	36.8633	36.0912	34.9996	33.7046
75.729	71.8235	66.9782	63.1303	60.2285	57.3675	54.1097	50.7337	48.527	47.709	47.2311	45.7005	42.6295	39.2683	37.3201	37.0578	36.925	36.0564	35.1922	34.4184	32.9708	31.4468	30.6786	30.1528	30.9377	37.736	56.0743	78.6651	88.7301	82.9817	71.9239	63.3715	59.976	59.4087	57.6655	54.5864	52.5292	51.0987	49.3352	47.9883	47.1536	45.8085	43.2539	40.2391	37.9018	36.7041	36.126	35.4152	34.3644	32.9429
76.7486	72.9121	67.4066	62.7037	59.4211	56.6159	53.503	50.1046	47.9317	47.3743	47.241	45.9577	43.4134	40.5155	38.1995	37.0535	36.3438	35.5188	35.0177	34.4367	32.9733	31.3193	30.3691	29.7014	29.0965	31.6395	42.4585	61.6743	77.884	80.7547	73.8802	66.0705	61.8165	60.4169	58.1707	54.8204	52.2544	50.1289	47.8503	46.293	45.4992	44.3813	42.2732	39.8133	37.7352	36.3834	35.5733	34.7727	33.7313	32.444
76.733	72.7734	66.6497	61.1933	57.6674	55.219	52.5387	49.2432	46.966	46.4161	46.5039	45.5502	43.5264	41.1217	38.7214	36.937	35.7417	34.8365	34.2518	33.5439	32.2032	30.7771	29.9814	29.2747	28.0087	28.9639	37.315	56.7463	77.3788	84.3365	78.4203	69.749	63.6677	60.4997	57.3795	53.9475	51.105	48.4449	45.9067	44.3528	43.7212	43.0254	41.6723	39.9725	38.1719	36.7049	35.8551	35.0144	33.8309	32.5589
76.1958	72.4108	66.5995	61.3805	57.882	55.4298	52.7116	49.2015	46.5954	45.8705	46.0232	45.362	43.4854	41.0593	38.671	36.8512	35.6075	34.5395	33.4572	32.4109	31.2741	30.2633	29.7559	29.0989	27.7548	28.8791	38.0219	59.9481	83.5923	91.1409	83.4909	72.6542	64.3659	59.4626	55.8084	52.6561	49.8167	47.0671	44.8291	43.6607	43.2119	42.689	41.7507	40.5181	38.8243	37.235	36.5327	35.8876	34.6203	33.2453
76.8236	73.6853	68.8126	64.0964	60.2079	57.0522	54.0224	50.4251	47.4938	46.4064	46.3959	45.7891	43.6693	40.7912	38.2744	36.547	35.4135	34.3929	33.1135	32.0076	31.2446	30.5663	30.0186	29.3849	28.4569	30.4818	41.2547	65.8755	91.2596	97.4733	86.8942	73.7928	63.9319	58.1324	54.5681	52.0454	49.5572	47.082	45.0965	43.862	43.0792	42.3265	41.5079	40.591	39.1308	37.684	37.3352	37.2264	36.2363	34.754
79.5792	76.3169	71.5576	66.6619	62.1132	58.3238	55.2627	51.9122	48.6623	46.8916	46.4027	45.6099	43.3442	40.4082	38.1237	36.677	35.6506	34.6926	33.4879	32.483	31.9581	31.3621	30.4834	29.7519	29.3574	32.3367	44.6283	71.9389	98.9519	103.148	88.9392	73.7706	63.4179	57.8004	54.6681	52.7136	50.7207	48.5692	46.3359	44.2365	42.6012	41.4922	40.6996	39.9702	38.954	38.0031	38.0641	38.4675	37.8538	36.2228
81.4508	77.4597	72.2875	67.0628	62.3769	58.7222	55.8978	52.6862	49.0622	46.5127	45.3204	44.1086	41.9476	39.6098	38.121	37.4476	36.8634	35.9172	34.6195	33.42	32.6069	31.8283	30.7009	29.7223	29.4302	33.1611	47.2149	77.777	106.989	109.334	91.4938	74.5516	64.2702	59.1542	56.16	54.278	52.6033	50.6318	47.9651	45.0118	42.8206	41.6159	40.6787	39.7737	39.0419	38.3717	38.2669	38.5059	37.9186	36.1927
81.8276	77.335	72.0033	66.7605	62.2642	58.9566	56.1997	52.8405	48.9507	45.8071	43.8382	42.0194	39.8554	38.1465	37.5629	37.8688	37.9435	37.0499	35.6122	34.3078	33.3217	32.4845	31.2811	29.8557	28.9423	32.3873	46.6154	77.5828	107.5	110.556	93.0826	76.3499	66.2936	61.2013	57.9228	55.768	54.196	52.2939	49.4253	46.2736	44.2672	43.4076	42.2984	40.8716	39.8123	38.6688	37.7038	37.2324	36.3989	34.7161
83.2175	78.3712	72.6678	67.1908	62.6197	59.1572	56.0549	52.5812	48.8262	45.5034	43.0241	40.7602	38.3798	36.7812	36.6657	37.5618	37.996	37.1773	35.8601	34.8989	34.1516	33.345	32.0736	30.2702	28.5642	30.2703	41.0206	66.0572	93.0776	101.04	90.7666	77.4761	67.8507	62.0677	58.3232	56.0156	54.5876	52.8822	50.288	47.5947	46.1061	45.6173	44.4463	42.4912	40.6137	38.5388	36.6377	35.4643	34.3669	32.907
86.9665	81.2635	74.3582	68.123	63.1879	59.0014	55.1139	51.6638	48.5575	45.724	43.3941	41.2347	38.6581	36.5777	36.2663	37.2077	37.7039	37.0044	35.8907	35.167	34.3761	33.2365	31.8273	30.0925	28.2201	27.9493	33.592	49.8976	72.5817	87.2756	86.9237	78.2513	68.952	61.8524	57.3089	54.8057	53.647	52.6325	50.9175	48.7893	47.2521	46.4701	45.2003	42.9796	40.3406	37.5479	35.1997	33.7879	32.7996	31.8613
91.8401	85.1471	76.789	69.4251	63.7375	58.6093	54.0106	50.7365	48.5254	46.5919	44.7658	43.0528	40.5665	37.8608	36.8508	37.3172	37.6055	36.9402	35.8766	35.0904	34.0145	32.5003	31.1039	29.8175	28.3212	26.9275	29.084	39.6018	59.9098	79.61	85.9193	80.2428	71.1019	62.7966	57.182	54.0167	52.7436	52.2581	51.3653	49.5723	47.5888	46.1589	44.6878	42.2784	39.2015	36.3052	34.1438	33.0171	32.5823	32.2701
96.1627	88.5019	78.8724	70.3996	64.0529	58.7281	54.2293	51.1319	49.3361	47.8525	46.1931	44.9233	43.1149	40.3463	38.4114	37.7308	37.3457	36.5879	35.6194	34.9485	34.0066	32.6293	31.3522	30.2015	28.872	27.1474	28.1216	36.8921	57.3788	79.7853	88.2218	82.9861	73.9262	65.4113	59.2618	55.1854	52.9685	52.0643	51.4592	50.0015	47.8568	46.0134	44.3386	41.7582	38.6521	36.1553	34.4072	33.5147	33.4936	33.5503
100.517	91.1756	80.0024	70.6182	64.1929	59.6233	55.8713	52.8217	50.8117	49.024	46.9283	45.7643	44.9206	42.7813	40.1343	38.1148	36.9491	36.117	35.2549	34.7659	34.303	33.5546	32.4957	31.0413	29.4804	27.8501	29.1139	38.6882	61.1818	85.2866	92.7672	85.2929	75.4266	67.3178	61.5643	57.0079	53.6193	51.835	51.2183	50.1881	48.2467	46.1738	44.1273	41.4254	38.7894	37.0263	35.6665	34.6513	34.4013	34.281
105.052	93.4307	80.6184	70.7231	64.5153	60.5054	57.1324	54.1319	52.0013	49.847	47.2671	45.919	45.6309	44.1987	41.3713	38.6224	37.0404	36.1276	35.1135	34.4428	34.2015	34.0429	33.3841	31.7582	29.9064	28.4135	30.5925	42.4482	68.8618	95.3036	100.158	87.8813	75.5253	67.4071	62.472	58.0053	53.9347	51.5641	50.8866	50.2222	48.5992	46.2509	43.5464	40.7283	38.8785	37.974	36.992	35.7693	34.8896	34.2449
109.256	95.7256	81.8256	71.804	65.5133	61.0615	57.2825	54.3929	52.5125	50.3878	47.7189	46.0266	45.4551	44.2071	41.641	39.0568	37.6321	36.7588	35.4917	34.3749	33.8678	33.7059	33.2102	31.6639	29.7832	28.4679	31.7905	46.6272	78.1974	107.682	109.401	91.4615	75.8469	66.8894	62.2103	57.9487	53.9703	51.6262	50.8642	50.3226	48.8572	46.129	42.7718	39.9543	38.8669	38.6688	37.9195	36.4307	34.9178	33.9088
115.795	99.7967	84.239	73.6908	66.9586	61.679	57.3153	54.4901	52.7776	50.8363	48.3853	46.2903	44.8356	43.2751	41.1367	39.1746	38.1961	37.5547	36.2123	34.6244	33.4677	32.7193	31.9708	30.5474	28.9083	27.8856	32.0381	48.7959	83.5922	115.026	115.203	94.2901	76.7391	66.8696	61.846	57.7257	54.4506	52.5854	51.6108	50.7466	48.9777	45.7308	42.0228	39.4682	38.9389	39.1028	38.3232	36.4586	34.4741	33.3642
126.738	106.367	87.2831	74.9998	67.5691	62.0995	57.9272	55.233	53.2219	51.1903	49.1091	46.9892	44.9218	43.1387	41.4214	39.7796	38.6858	37.8986	36.5083	34.6402	33.0001	31.7924	30.7166	29.2724	27.8231	27.0114	30.7716	45.686	76.7567	106.214	109.435	92.9773	77.4135	67.9027	62.6813	58.7053	55.9719	54.3765	52.9604	51.2804	48.7791	45.1772	41.6677	39.5721	39.1571	39.1428	38.245	36.3121	34.1642	32.8652
144.826	116.651	91.437	76.0278	67.5212	62.3999	58.9985	56.4684	53.8734	51.4251	49.5951	47.7855	45.7888	44.3587	43.1855	41.4319	39.3728	37.6279	35.9024	34.1728	32.9643	32.0732	30.7545	28.9235	27.3638	26.6217	28.8327	38.4369	59.5752	83.6127	93.7455	88.0897	78.0373	70.1206	64.8765	60.7425	57.6242	55.583	53.6756	51.2508	48.2117	44.7618	41.8141	40.0018	39.2296	38.8095	38.1461	36.7724	34.7747	33.0311
170.516	130.968	97.2464	77.9084	68.1856	63.2783	60.3228	57.7696	54.5513	51.4426	49.447	47.8293	46.1165	45.0817	44.3257	42.5663	39.7832	37.1911	35.1833	33.8789	33.6566	33.6451	32.3352	29.9638	28.0161	27.1372	27.7401	32.4681	44.9362	64.6197	81.2499	85.2892	79.9469	72.9019	67.1935	62.6665	58.6828	55.6042	53.0181	50.2286	47.3568	44.5408	42.0345	40.0587	38.834	38.3385	38.2195	37.4776	35.6373	33.559
192.489	143.113	102.019	79.7078	69.5479	64.8179	61.8508	59.2357	55.6139	51.5995	48.6952	46.7445	45.1162	44.1348	43.4794	42.0711	39.614	37.2409	35.472	34.4621	34.713	35.3512	34.3111	31.6153	29.1733	27.9173	27.4997	29.9132	38.9544	58.0399	79.0233	87.7907	83.72	75.7364	69.0538	64.3759	59.899	55.6649	52.0832	49.116	46.8283	44.6786	42.2961	39.8948	38.3584	37.9784	38.042	37.3672	35.6133	33.6525
182.067	137.894	100.273	79.5587	70.3964	66.1073	63.239	60.7871	57.15	52.2051	47.6585	44.5739	42.8046	42.0833	41.7361	40.8842	39.2855	37.8442	36.7639	35.8506	35.7174	36.1339	35.204	32.5062	29.7416	28.0753	27.1186	28.9625	38.1361	59.5928	84.009	93.983	88.4311	78.4005	70.6091	65.978	61.4256	56.3554	51.9021	48.9402	47.1703	45.318	42.8443	40.2549	38.7761	38.4385	38.0106	36.7847	35.0469	33.452
133.983	113.246	92.372	78.3195	70.8644	66.8353	64.127	61.6118	57.8954	52.4633	46.7455	42.6039	40.7725	40.732	41.0507	40.6127	39.4812	38.6406	38.0921	37.1793	36.3229	35.8416	34.6606	32.1778	29.3624	27.4442	26.3435	28.6122	39.8698	65.7683	93.5515	102.295	93.0847	80.5064	71.5895	66.8101	62.3403	57.1181	52.4622	49.6662	48.0081	45.9929	43.3242	40.9279	39.907	39.6264	38.5305	36.6777	35.0424	33.9393
85.0947	89.3919	86.0634	78.3358	71.7196	67.3103	64.425	61.3601	57.2235	51.8482	46.2752	42.1759	40.5511	40.8747	41.4566	41.1218	40.0833	39.2106	38.5523	37.4292	36.0048	34.6671	33.1579	31.0537	28.5489	26.6749	25.6659	28.8807	43.3433	75.2402	106.742	112.511	97.7856	82.1012	71.8339	66.5085	62.0401	57.2511	53.0474	50.486	48.6766	46.3509	43.4997	41.3662	40.6922	40.3187	38.8729	36.9192	35.5667	34.8983
61.6999	79.7233	85.3041	80.0341	73.0445	67.7401	64.296	60.6743	56.2059	51.173	46.464	43.1681	41.858	41.9768	42.1214	41.4343	40.303	39.234	38.2716	36.9801	35.2356	33.1926	31.3747	29.9254	28.3758	26.8904	25.7678	29.7247	47.4434	85.4472	120.463	122.669	102.053	83.3676	71.9849	66.0666	61.332	56.9426	53.3612	51.0823	49.1732	46.6755	43.8232	41.9116	41.1314	40.1983	38.4938	36.7433	35.5421	34.965
57.4653	80.7698	88.7718	82.9436	74.5209	67.8729	63.7547	60.1239	55.9727	51.549	47.6462	44.8699	43.3413	42.7902	42.3314	41.2293	40.0365	39.0386	38.062	36.8405	34.9797	32.3498	30.2146	29.4542	29.0384	27.9063	26.3962	30.0932	48.1058	86.7405	122.114	123.831	102.372	83.3872	72.2382	66.4386	61.5226	56.9922	53.4939	51.3404	49.5678	47.2841	44.8162	43.1771	42.0362	40.2663	37.9818	36.0308	34.6461	33.8971
62.6339	88.341	95.5737	86.9519	76.0578	67.7304	62.9302	59.7258	56.5115	52.8792	49.4129	46.5228	44.1964	42.7889	41.9674	40.8477	39.8291	39.1249	38.3186	37.2397	35.4637	32.6723	30.3127	29.7	29.6455	28.5188	26.8537	29.2443	42.7975	73.0335	103.759	110.601	97	81.86	72.3207	67.2073	62.4326	57.4783	53.5413	51.1931	49.5924	47.7616	45.8355	44.3757	43.0329	40.888	38.0335	35.487	33.8163	32.8798
71.0863	100.008	105.136	91.7832	77.587	67.6752	62.4614	59.6506	57.0946	53.7172	50.211	47.1535	44.4417	42.6995	41.83	40.9024	40.0641	39.5173	38.8318	37.8715	36.2877	33.797	31.5164	30.6339	30.2059	28.8886	27.3538	28.1356	35.505	54.2666	78.9039	93.207	90.6184	80.475	72.4001	67.5829	63.0971	58.312	54.3124	51.568	49.6366	47.8563	46.1785	44.6721	43.2285	41.1677	38.1745	35.2871	33.5615	32.531
81.1263	114.46	116.797	97.3159	79.3376	68.2308	63.0352	60.2648	57.4249	53.4086	49.5716	46.8428	44.7023	43.3745	42.6976	41.7612	40.5421	39.4376	38.4559	37.5509	36.2836	34.4279	32.644	31.6172	30.8286	29.5513	28.314	28.0547	31.3849	42.9205	64.1721	83.7847	88.2999	80.9515	73.0137	67.4408	62.8958	58.8157	55.3742	52.4309	49.9968	47.973	46.2441	44.5006	42.7922	40.764	37.9421	35.1478	33.5792	32.5706
86.6856	123.213	124.493	101.434	80.9832	69.2776	64.4087	61.495	57.7328	52.6119	48.3362	46.1353	44.8638	44.0074	43.3633	42.2295	40.5123	38.6563	37.075	35.924	34.7593	33.4647	32.3002	31.4481	30.8383	30.1145	29.3108	28.5634	30.2779	39.6087	60.9146	83.6862	90.9125	83.8265	74.6987	67.4252	61.9849	58.0392	55.0959	52.3557	49.8676	47.9137	46.3184	44.5492	42.6991	40.6067	37.9877	35.4388	33.9334	32.8244
77.7877	112.393	117.67	99.6812	81.2474	70.0936	65.5906	62.7896	58.5089	52.7798	48.1421	45.9142	44.8431	43.9556	43.0104	41.7932	40.285	38.4589	36.4454	34.5756	32.9364	31.7607	30.9682	30.3641	30.117	29.9484	29.4198	28.3294	29.6645	39.7286	63.7501	89.3978	96.9823	88.2241	77.1487	68.2708	61.6874	56.9958	54.1308	51.8769	49.543	47.603	46.1228	44.65	43.1757	41.2784	38.9107	36.6061	34.9632	33.5198
57.9285	86.3429	99.223	93.0261	80.4074	70.6607	65.8905	63.0152	59.0432	53.9313	49.4965	46.833	45.2418	43.8786	42.5384	41.4714	40.5673	39.211	37.0536	34.5291	32.3307	31.0229	30.3777	29.8632	29.4601	29.0884	28.4201	27.1253	28.868	41.3032	70.247	99.6561	106.105	93.7144	80.1434	70.1773	62.8065	56.9534	53.5728	51.64	49.5489	47.5582	45.9793	44.7221	43.6267	41.9228	39.7793	37.726	35.9539	34.2075
42.4531	65.4891	84.45	87.9396	80.3636	71.7839	65.8351	61.7556	57.9867	54.2667	50.8287	48.0573	45.8433	43.9879	42.5079	41.6702	41.0152	39.8244	37.8993	35.638	33.4584	31.9722	31.2539	30.5715	29.4269	28.1176	26.9363	25.6275	28.558	44.6886	80.3759	114.386	118.325	100.354	83.4242	72.1971	64.3529	57.8318	53.7933	51.6032	49.5887	47.6823	46.0542	44.7982	43.5613	41.6667	39.5704	37.7228	36.0212	34.2864
37.3779	58.3315	80.0474	87.2299	81.3798	73.2044	66.1648	60.5528	56.3783	53.5811	51.1572	48.6158	45.966	43.7841	42.498	41.905	41.1751	39.9429	38.4777	37.0013	35.1628	33.4846	32.5319	31.583	29.7847	27.6594	25.996	24.7049	28.7809	48.1672	89.6876	127.672	129.159	105.796	85.5177	73.1614	65.6327	59.7328	55.4475	52.278	49.6334	47.5294	45.7426	44.3021	42.7409	40.6501	38.5147	36.6209	34.9751	33.5212
37.9359	60.0429	83.6108	90.9692	84.0901	75.2952	67.6955	61.3184	56.5112	53.6383	51.4929	48.9488	45.8022	43.2591	42.2349	41.949	41.2734	40.1586	39.0274	37.9155	36.1736	34.2528	32.957	31.7787	29.8982	27.8388	26.3122	25.0495	28.6524	46.7092	86.2481	123.779	127.121	105.409	85.271	72.8278	66.0352	61.4716	57.4395	53.2344	49.603	47.0525	45.0488	43.4584	41.9198	40.0459	37.8685	35.6265	33.8902	32.8748
40.3997	66.595	93.4547	100.062	90.1749	79.1544	70.4624	63.5401	58.038	54.5911	52.2915	49.4771	45.6653	42.4977	41.4245	41.493	41.1789	40.3399	39.3484	38.1173	36.1993	34.0718	32.5593	31.3913	29.8491	28.3787	27.3682	26.0711	27.4431	39.0535	67.5244	99.4758	110.341	99.3834	83.7827	72.0284	65.2577	61.503	58.0869	53.7794	49.7014	46.8931	44.9758	43.5143	42.2274	40.763	38.6827	36.1858	34.3676	33.671
43.9458	76.1387	107.643	112.974	98.4159	83.5819	72.7348	65.025	59.0841	55.3263	52.9356	50.0422	46.0043	42.3608	40.8953	41.0044	40.8498	40.1386	39.247	37.8606	35.7987	33.6394	32.1115	31.028	29.6722	28.5148	27.7648	26.3268	25.5064	30.6373	47.6791	73.9439	92.9685	93.5104	82.7481	71.6265	64.278	60.504	57.6732	54.0563	50.1406	47.2675	45.5995	44.3739	43.2197	42.0527	40.3071	38.0078	36.2802	35.5237
47.6397	85.8662	121.632	124.97	105.149	86.2482	73.1989	64.9209	59.1218	55.5158	53.0233	50.2273	46.6708	43.2079	41.4271	41.2302	40.9048	40.2116	39.4262	37.9307	35.7731	33.5696	31.8894	30.6197	29.186	28.1022	27.4071	25.9284	24.1432	26.1813	37.7729	61.8854	85.7048	92.1685	83.6454	72.6899	64.6865	60.3008	57.5153	54.5336	50.8951	47.833	46.0408	44.7354	43.4712	42.4503	41.214	39.5167	38.0785	37.0854
47.5404	86.7832	123.483	126.961	106.444	86.6777	72.9858	64.4513	59.0115	55.8077	53.1502	50.202	47.0968	44.1502	42.3884	41.8609	41.2459	40.467	39.7262	38.3112	36.2748	34.007	32.0101	30.3812	28.8402	27.8629	27.2995	26.0596	24.1988	25.5035	36.2264	61.2514	87.6454	95.6321	86.8593	75.2945	66.5971	61.5178	58.3722	55.5403	52.0597	48.776	46.4136	44.4246	42.6674	41.793	41.3472	40.3541	38.9767	37.6021
41.0214	72.6026	105.213	113.689	100.948	85.5457	73.4763	64.9165	59.5386	56.6203	53.9095	50.6695	47.6667	45.1753	43.5448	42.5565	41.4197	40.3868	39.7269	38.7365	37.1027	34.8353	32.6074	30.7514	29.0853	28.0163	27.4354	26.4064	24.6891	26.2977	38.5048	66.756	95.6675	102.807	91.3719	77.9419	68.3188	62.8794	59.5288	56.6114	53.2355	49.9978	47.17	44.3625	41.9783	41.1092	41.1747	40.4579	38.706	36.8421
32.0098	52.2817	79.1235	95.1782	93.6755	84.1605	74.3419	66.1245	60.7284	57.7259	54.9454	51.5626	48.6886	46.6361	44.9785	43.3193	41.6582	40.4782	39.9134	39.1804	37.6479	35.296	33.058	31.2547	29.4753	28.0583	27.2718	26.3992	24.9325	27.4342	42.2566	75.4456	107.727	112.623	96.3079	79.7931	69.0461	63.5957	60.304	57.3138	54.0065	51.0266	48.1599	45.1068	42.5857	41.4832	41.1387	40.0368	37.8881	35.8281
26.6506	39.2202	62.6426	84.5062	90.3972	83.6588	74.5936	66.8777	61.695	58.3798	55.4772	52.273	49.7454	47.9559	45.9996	43.8174	42.1137	41.0921	40.436	39.3174	37.2495	34.7216	32.7456	31.3411	29.8766	28.4364	27.598	26.9817	25.9316	29.5964	47.2419	85.6552	121.319	123.284	101.347	81.5131	69.6334	64.0543	60.6219	57.4651	54.149	51.4028	48.7699	46.1201	44.0712	42.7091	41.4964	39.874	37.6676	35.7165
26.0492	35.8953	58.5379	83.2508	91.8733	85.0613	75.2116	67.3942	62.1458	58.427	55.4768	52.641	50.343	48.4112	46.1157	43.8275	42.3861	41.5522	40.6713	38.9731	36.2836	33.6923	32.1156	31.1965	30.2739	29.1134	28.3394	27.933	27.2408	31.5746	50.5677	91.5122	129.149	130.074	105.387	83.4618	70.3237	63.9543	60.0951	56.8504	53.618	51.1139	48.9397	47.0493	45.6556	44.1172	42.3023	40.5109	38.4276	36.3886
27.0736	37.719	61.8715	88.178	96.8978	88.5811	77.1607	68.429	62.6135	58.4019	55.2825	52.5402	50.0975	47.9143	45.651	43.4534	41.9179	40.9335	39.9203	38.2188	35.589	33.1522	31.8051	31.0503	30.2125	29.0098	28.1094	27.6955	27.146	30.7629	47.094	83.2202	118.99	124.333	105.141	85.1202	71.5517	64.0213	59.6389	56.3822	53.2627	50.9444	49.3008	48.0103	46.8675	45.2251	43.3919	41.7072	39.4634	36.8103
26.5551	40.5539	69.3039	98.0884	104.886	93.021	79.372	69.5385	63.2107	58.649	55.3301	52.3787	49.4981	47.0857	45.0753	42.9245	40.9458	39.5529	38.5017	37.3263	35.4487	33.3466	31.8505	30.7034	29.4206	27.9762	26.9466	26.3255	25.5796	27.1742	37.2617	62.1343	92.4274	106.407	99.7363	85.728	73.5108	65.5072	60.8156	57.2904	53.8777	51.2855	49.7157	48.4304	47.0222	45.3891	43.9195	42.3331	39.6992	36.3572
25.1194	43.4376	79.1412	111.836	115.315	97.8305	81.128	70.1341	63.6043	59.0899	55.8969	52.771	49.4163	46.7398	44.8211	42.6943	40.4487	38.6601	37.3803	36.5523	35.4697	33.6982	31.7022	29.7902	28.1686	27.0161	26.3508	25.5619	24.3342	23.9441	28.5478	43.6937	69.1428	90.2217	94.043	85.4621	75.1776	67.5078	62.7076	58.7333	54.8426	51.6523	49.5841	47.9325	46.1696	44.5166	43.2674	41.6506	38.8406	35.4306
24.8054	46.2838	88.3034	125.054	125.81	103.089	83.0534	70.4574	63.6742	59.3897	56.4442	53.2726	49.7798	47.0197	44.9589	42.8209	40.659	38.7024	37.1651	36.45	35.9101	34.4056	31.9378	29.3449	27.6516	27.0761	26.9563	26.1127	24.4917	23.1466	25.4743	36.704	60.5301	84.7208	92.2179	85.1318	75.5769	68.1422	63.2016	59.0863	55.2177	51.7679	49.297	47.4909	45.4698	43.4867	42.1205	40.5729	38.0579	35.1979
25.2333	45.362	86.3899	123.413	125.897	104.742	84.5099	70.8767	63.6338	59.3544	56.3106	53.1615	49.9659	47.2296	44.8278	42.7687	41.091	39.431	38.005	37.3871	37.0665	35.7481	33.1865	30.3963	28.6632	28.1113	27.8735	26.8038	25.1026	23.677	25.8007	36.914	61.681	87.1985	94.3119	85.6534	75.1073	67.1216	61.9057	58.0701	54.742	51.6214	49.5222	48.243	46.1517	43.4809	41.5908	40.1586	38.3158	36.2474
24.8267	38.5741	69.0304	100.942	110.813	100.344	84.8444	71.7484	63.8887	59.2807	55.868	52.7569	49.861	46.9876	44.3481	42.6875	41.6662	40.4334	39.2261	38.5547	38.0951	36.8511	34.5539	32.1471	30.5272	29.5364	28.589	27.1114	25.4505	24.1497	26.7576	39.5819	67.5439	95.0512	100.422	88.2708	75.2616	65.9297	60.1595	56.4386	53.6621	51.2421	49.9535	49.4172	47.4545	44.1917	41.6745	40.2255	39.0063	37.6587
24.2211	30.9164	49.1664	75.3396	93.897	95.3654	85.0955	72.8653	64.4591	59.6913	56.1744	53.0542	49.9499	46.5781	43.9462	42.9639	42.5385	41.631	40.6318	39.8567	38.9946	37.4789	35.289	33.2594	31.775	30.4572	29.0069	27.2765	25.5792	24.1963	27.5215	43.2711	76.9193	108.227	111.042	93.4862	76.8567	65.8535	59.5208	55.4802	52.8027	50.8752	49.9039	49.3717	47.4014	44.0238	41.2973	39.8027	38.8002	37.8685
24.9581	27.2702	38.8519	63.1202	87.6492	95.0162	85.9624	73.3453	64.6947	60.31	57.0791	53.861	50.1829	46.2163	43.6894	43.3441	43.4643	42.9238	42.1468	41.1488	39.5675	37.4139	35.1311	33.3192	31.9721	30.7381	29.3741	27.6736	25.8121	24.1322	28.2941	47.5589	88.1978	124.446	124.425	100.409	79.5341	66.9065	60.453	56.3501	53.761	51.9834	50.38	48.5426	45.8902	42.7381	40.3964	38.9809	37.7999	36.855
26.7631	27.3107	37.2207	62.6056	90.2297	98.1792	87.1794	73.2745	64.4082	60.2815	57.12	53.6905	49.7779	45.9996	43.9339	43.8912	44.1725	43.7281	42.8568	41.3672	38.9392	36.2631	34.1738	32.8033	31.7353	30.7529	29.6305	28.0153	26.0403	24.2008	28.6784	49.3512	93.0831	132.345	132.252	105.66	82.3691	68.6054	62.2031	58.5802	56.4846	54.6954	51.9009	48.0484	44.1534	41.2584	39.7626	38.7564	37.322	35.9619
27.4608	28.4988	39.6249	67.408	96.5553	102.755	88.8049	73.4936	64.1631	59.6554	56.0735	52.5049	49.0415	46.2731	44.9013	44.6868	44.4229	43.4971	42.2096	40.3244	37.4935	34.8219	33.2695	32.4236	31.4382	30.312	29.075	27.4673	25.6688	24.0895	27.585	44.668	82.04	118.737	124.063	104.176	83.5802	70.3681	64.0485	60.8314	58.8195	56.3935	52.4137	47.2308	42.5892	40.106	39.6801	39.4895	38.0635	36.0833
25.9899	28.9241	42.9084	74.4113	105.415	109.152	91.3606	74.1696	64.2331	59.3453	55.3355	51.7071	48.7965	46.9107	45.961	45.3332	44.2615	42.703	41.0411	39.0292	36.3149	34.0448	33.0156	32.5003	31.3739	29.8175	28.2411	26.6207	25.0966	23.8065	25.3112	35.6204	60.6773	91.1316	105.083	97.5482	82.8715	71.5264	65.2515	61.6498	58.5843	54.973	50.5894	45.6758	41.4701	39.628	39.9875	40.5588	39.5192	37.2761
23.7218	28.5697	46.1663	83.0975	117.366	118.553	95.9214	76.0385	65.2887	60.344	56.2224	52.4998	49.6435	47.8636	46.7867	45.7261	44.1387	42.2684	40.3983	38.3312	35.9979	34.2346	33.376	32.9139	31.8138	30.0269	28.1048	26.3561	24.8633	23.5962	23.572	28.9497	44.9703	71.1137	91.9306	93.451	82.5564	72.1418	65.4153	60.8859	56.5911	52.3045	48.4589	44.7074	41.3992	39.9583	40.303	40.9129	40.2792	38.4647
22.5025	28.1042	48.4577	90.7133	128.841	128.57	102.016	79.5671	67.5767	62.2381	58.1582	54.6912	51.8903	49.7899	48.194	46.662	44.6874	42.5107	40.3565	38.2457	36.4637	35.2159	34.2162	33.4594	32.3799	30.5309	28.4232	26.6939	25.2627	23.972	23.4316	27.0987	39.912	65.2164	89.7267	94.8312	84.421	73.1918	65.3194	60.0023	55.4145	51.4025	48.2507	45.2177	42.2996	40.762	40.4995	40.4973	39.8749	38.6341
23.2112	27.6336	46.5255	87.4604	125.881	128.294	104.529	82.7684	69.8949	63.6266	59.5987	56.7633	54.2954	52.0338	50.2959	48.641	46.0772	43.0172	40.3136	38.2724	37.0481	36.1443	34.9051	33.7605	32.6129	30.7764	28.7656	27.4766	26.4707	25.2487	24.4676	27.6324	40.0124	66.3993	93.2797	99.5205	88.077	75.1093	65.9087	60.2204	56.0768	52.7815	49.9526	46.8528	43.7647	41.8569	40.8742	40.1343	39.1995	38.0656
24.8376	26.6208	39.01	69.2494	102.238	112.213	100.001	83.7086	71.5208	64.4634	60.2229	57.3751	54.7855	52.6157	51.6373	50.6361	47.5894	43.3749	40.0592	38.2254	37.4208	36.554	35.0328	33.6621	32.5388	30.7456	28.817	27.9503	27.4833	26.4357	25.3879	28.3988	41.8786	71.41	101.189	107.207	93.287	78.1916	67.9841	61.9977	57.9255	54.9751	52.1474	48.7217	45.3769	43.0555	41.4122	40.1275	38.9909	37.72
25.5689	25.2289	30.729	48.6081	74.8947	92.9671	93.6812	83.9826	73.2765	65.6823	60.9005	57.2992	54.0822	51.9304	51.6624	51.3012	48.2119	43.5485	40.0105	38.3479	37.6924	36.6542	34.9414	33.5947	32.6274	30.8695	28.7856	27.8461	27.5844	26.7273	25.5055	28.8369	44.8664	79.8925	113.729	118.07	99.7891	82.0804	70.9878	64.5027	59.8601	56.6916	53.69	50.0207	46.5212	43.865	41.7312	40.0999	38.9901	37.8502
24.9048	23.8832	26.0549	37.5808	61.2004	84.9048	93.0273	86.5528	76.075	67.4407	61.8352	57.6129	53.9712	51.4685	50.802	50.2596	47.599	43.6775	40.606	38.9552	37.9644	36.5533	34.7699	33.5115	32.5928	30.8737	28.6658	27.3833	26.9966	26.3904	25.3046	29.3692	48.5073	89.7755	127.942	129.853	106.247	85.4108	73.1294	65.9913	60.6345	57.0827	53.9913	50.3166	46.7862	44.0326	41.7917	40.0037	38.8855	38.0101
23.536	22.4638	24.2351	35.106	60.2558	87.6538	97.6545	90.4713	78.8067	68.8019	62.2118	57.7292	54.192	51.3457	49.7176	48.5888	46.6217	43.9679	41.5952	39.7531	38.0273	36.0132	34.1113	32.8772	31.9958	30.588	28.6302	27.0387	26.2145	25.7429	25.0569	29.4801	49.4476	92.4544	132.156	133.894	108.895	86.859	73.9565	66.4718	60.6788	56.6623	53.3806	49.7804	46.3238	43.6795	41.6111	39.8751	38.7443	38.0888
22.6607	21.4749	23.8548	36.553	65.1682	95.115	103.742	93.5157	80.3215	69.6168	62.5303	58.0812	54.9904	52.0479	49.4261	47.4979	45.9928	44.3097	42.2526	39.9955	37.5465	34.955	32.8954	31.7087	31.0991	30.51	29.3353	27.6041	25.9726	25.0125	24.4636	28.0158	44.0595	79.5029	115.164	122.095	104.992	86.8795	75.1296	67.693	61.5719	56.6975	52.6771	48.9217	45.654	43.14	41.1253	39.5455	38.6176	38.2318
23.4799	21.9212	24.9099	40.2038	73.6627	106.571	112.405	97.302	81.8898	71.02	64.1721	59.7953	56.7468	53.4105	49.767	46.9457	45.4302	44.1773	42.211	39.7778	37.1753	34.3902	32.0476	30.6638	30.2992	30.6398	30.4429	28.7996	26.3921	24.5238	23.612	25.3813	34.7945	57.5052	86.292	101.827	98.0972	86.8074	77.1119	69.8906	63.5694	57.7316	52.6761	48.628	45.6531	43.0801	40.6739	38.9831	38.2133	38.0885
25.3652	23.6188	27.4114	45.9366	85.6661	122.649	125.211	103.749	84.9606	73.6136	67.0752	62.2252	58.1558	53.8571	49.5826	46.3561	44.6177	43.5233	42.0357	40.2001	38.2366	35.8213	33.1636	31.1453	30.4585	30.9655	31.1595	29.6342	26.8802	24.3793	22.9661	23.1545	27.581	41.1635	65.694	88.3038	94.3838	87.5459	78.9307	71.8467	65.5281	59.0426	53.3055	49.2882	46.7217	43.9693	40.98	38.8786	37.8951	37.6573
27.0684	25.5304	29.8363	50.4152	94.6572	135.082	135.995	110.184	88.4712	76.0742	69.2973	63.6574	58.3006	53.1454	48.8585	45.8057	43.9627	43.0607	42.2996	41.2558	39.9548	38.0253	35.3616	32.8936	31.5367	31.3399	31.1574	29.6576	27.0006	24.4763	22.8846	22.1911	24.5034	34.9733	59.2276	85.8555	95.5731	89.3275	80.1615	72.7833	66.6097	59.971	54.0426	50.2794	48.0578	45.2964	42.0418	39.608	38.3512	37.6824
27.6092	26.4693	30.0348	48.252	88.9329	128.203	132.616	110.986	90.319	77.0081	69.295	63.2952	57.7594	52.6526	48.7329	46.1067	44.3797	43.4537	42.7366	41.6989	40.3639	38.5743	36.274	33.9758	32.1843	31.1946	30.5632	29.2238	26.9712	24.8188	23.3744	22.3201	24.2557	35.2564	61.9193	91.2072	100.903	92.5032	81.313	72.9847	66.9836	60.6409	54.7262	50.9648	48.8579	46.5001	43.6445	41.2703	39.9093	38.7704
26.6344	25.9057	27.68	39.3766	68.2779	101.447	114.32	105.477	90.4009	77.1781	68.2601	62.2781	57.4792	53.1435	49.8068	47.7475	46.2282	44.7686	43.1621	41.3756	39.4811	37.4041	35.2759	33.2742	31.545	30.4499	29.9129	29.0373	27.3269	25.415	23.9303	22.7347	25.2412	38.7407	70.1729	102.857	110.893	98.0254	83.2879	73.2475	67.1386	61.1934	55.4171	51.4529	49.193	47.3212	45.2349	43.1926	41.7159	40.255
24.4238	24.3419	24.8056	30.4833	47.9831	75.1696	96.0782	99.2007	89.4356	76.8387	67.1696	61.2329	57.1537	53.7437	51.2437	49.9078	48.5623	46.3684	43.6749	41.0285	38.5056	35.9435	33.5373	31.5707	30.2259	29.5405	29.3529	29.0294	27.9544	26.1686	24.3929	23.1294	26.8913	44.2896	82.6827	120.176	125.666	106.234	86.3342	73.5421	66.6757	60.9892	55.6145	51.5302	48.9192	47.269	45.8858	44.3051	42.7565	41.1756
22.1531	23.0965	23.4643	26.3081	38.2971	63.2019	88.5742	96.7444	88.3627	75.9028	66.1385	60.1607	56.1985	53.307	51.657	51.0692	49.8574	47.1742	43.8648	40.7835	38.0348	35.3175	32.6841	30.6604	29.5738	29.1065	28.9375	28.7152	27.9679	26.3983	24.6179	23.5021	28.6487	49.878	94.9624	137.028	139.843	113.924	89.2903	73.9533	66.0154	60.3747	55.5991	51.5215	48.3006	46.343	45.3348	44.3511	43.1385	41.7821
21.0146	22.7114	23.4108	25.6279	36.5406	62.2	89.8086	98.2108	88.2617	75.2919	65.9825	60.2446	55.9059	52.6485	50.9302	50.385	49.2075	46.5976	43.4106	40.5077	38.0977	35.7951	33.4358	31.6127	30.6149	29.9977	29.3305	28.3526	27.1048	25.6383	24.2618	23.5167	28.8763	50.0541	94.924	137.278	140.758	115.289	90.9516	75.2775	66.3874	60.4548	56.065	52.0227	48.2602	45.7931	44.8173	44.2546	43.4691	42.3724
21.5016	22.8168	23.3515	26.0317	38.5014	67.3624	97.1966	103.796	90.348	75.8926	67.0587	61.9752	57.2095	52.9181	50.0678	48.6592	47.356	45.326	42.8436	40.4036	38.3815	36.5883	34.7867	33.4734	32.7653	32.0291	30.5855	28.3189	26.0731	24.4895	23.4925	22.9753	26.6217	42.0266	76.566	113.21	123.166	108.662	90.7328	76.7268	67.1453	60.9034	56.5832	52.5733	48.8281	46.3236	45.2565	44.6115	43.7618	42.569
22.5729	22.8262	22.7899	26.5221	42.3648	77.0259	110.578	114.516	95.627	78.0912	68.6961	63.9463	58.9538	53.8472	49.8851	47.5625	46.1238	44.7149	42.9103	40.787	38.9281	37.4251	36.0413	35.0457	34.4769	33.5462	31.4082	28.3058	25.5958	24.0001	23.0543	22.2386	23.2156	31.0925	52.4947	82.0924	100.883	100.368	89.566	77.1663	67.2821	61.1815	57.0726	53.1695	49.5033	46.9939	45.7861	44.8582	43.6355	42.1553
23.5142	22.8766	22.1902	27.0447	47.0464	88.8821	126.822	127.511	102.28	80.8669	69.8598	64.6578	59.5411	54.3998	50.2344	47.6704	46.263	45.2176	43.7514	41.7736	39.8928	38.346	37.0414	36.0231	35.2268	33.8957	31.3871	28.3341	26.016	24.6627	23.3508	21.6069	20.4048	23.7236	37.6176	63.965	89.2256	97.0015	89.297	77.2928	67.3391	61.4617	57.5788	53.6783	49.6809	46.849	45.5623	44.5374	42.9693	41.1427
24.699	23.519	22.0739	26.9975	49.0474	94.9131	135.581	135.222	107.291	83.7907	71.04	64.5222	58.9408	54.2563	50.6983	48.375	46.9806	45.9889	44.5873	42.6789	40.7305	39.0433	37.7406	36.7263	35.7474	34.1512	31.5603	28.7993	26.9081	25.6957	23.8678	21.1689	18.8722	21.0115	33.3097	59.9923	88.3733	98.1367	90.0862	77.9483	68.0671	61.942	57.7608	53.7167	49.6495	46.9068	45.7488	44.5529	42.2836	39.6409
26.157	24.7421	22.6664	25.8344	44.4172	85.0735	123.786	128.561	107.394	86.4662	72.8798	64.4935	58.0623	53.8194	51.0926	49.0355	47.4774	46.3696	44.9271	43.0291	41.1514	39.6053	38.5397	37.7146	36.6596	34.9405	32.371	29.6703	27.759	26.4533	24.3618	21.2805	18.7751	21.3819	34.7385	63.1823	92.6986	101.196	91.2819	78.9514	69.2651	62.6253	57.7874	53.7432	50.3388	48.2309	47.0065	45.1972	42.0892	38.6275
27.0745	25.5657	23.2416	23.8366	34.9188	62.7805	95.3213	109.543	102.017	87.2268	74.2854	64.6824	57.6879	53.7343	51.6556	49.8022	48.0102	46.6702	45.1292	43.217	41.5149	40.2106	39.2924	38.534	37.3582	35.575	33.1115	30.4037	28.3165	26.9024	24.9022	21.9617	19.5567	22.9453	38.2768	69.9499	101.077	107.081	93.5479	79.6834	69.6919	62.8007	57.5755	53.7016	51.117	49.5907	48.0551	45.6601	42.3302	38.7514
27.6815	25.7808	23.1965	21.9287	26.9186	43.8857	71.0489	92.9484	96.3549	86.464	74.7078	65.2566	58.5679	54.8564	52.9893	51.1794	49.2061	47.5491	45.725	43.6324	41.9953	40.7495	39.4994	38.2249	36.619	34.7556	32.6131	30.2468	28.2412	26.7797	25.0885	22.755	20.687	24.8652	42.8452	79.7913	114.115	116.883	97.5405	80.1562	68.9572	62.0685	56.8334	52.9286	50.4421	49.0226	47.4998	45.3182	42.5277	39.4303
27.8738	25.6545	22.8365	20.7353	23.1358	35.5702	61.1167	87.1496	95.2989	86.9221	75.3358	66.3593	60.5714	57.2436	55.2441	53.2103	51.1062	49.1767	46.8451	44.2287	42.3062	40.8889	39.162	37.166	34.9555	32.8447	31.0312	29.3553	27.7745	26.3005	24.9379	23.5025	22.0395	26.891	47.3065	89.5643	127.383	127.213	101.94	80.6026	67.9743	61.2373	56.1689	51.8898	48.662	46.8668	45.7937	44.6052	42.7609	40.3059
26.8614	25.0189	22.4662	20.2321	22.1536	34.1653	61.0302	89.8232	99.3813	90.2703	77.4125	67.9573	62.6128	59.4575	57.1272	54.6639	52.3857	50.3066	47.5129	44.2933	41.8626	40.1854	38.3607	36.264	33.9864	31.8479	30.2577	29.07	27.7125	26.048	24.7842	23.9964	23.0015	27.491	47.0315	88.6606	127.026	128.215	103.392	81.3027	67.9966	61.2228	56.3356	51.7783	47.7978	45.441	44.6814	44.4706	43.6109	41.8176
25.0633	24.017	22.1057	20.1346	22.5433	36.1675	66.5542	98.3577	107.429	95.6249	80.4391	69.6847	64.0608	60.5689	57.4607	54.2128	51.6971	49.7103	46.8816	43.5484	40.8744	38.9263	37.2508	35.6971	33.9995	32.2314	30.8268	29.6992	28.1749	26.2321	24.8318	24.0366	22.9556	25.5427	39.4497	71.47	105.486	114.198	99.7308	82.251	69.6354	62.437	57.6044	53.0962	48.8575	46.0013	45.0521	45.1904	44.9859	43.8137
24.1254	23.6438	22.1692	20.3783	23.5357	39.9222	75.9787	111.671	118.147	100.95	82.6144	70.7447	64.913	60.9457	56.8243	52.5746	49.6984	47.9568	45.7166	43.0394	40.4262	37.9623	36.2159	35.3613	34.5617	33.3985	32.1534	30.8386	29.0175	26.866	25.0908	23.6773	22.1116	22.4848	29.7745	49.8478	78.0414	95.9672	94.7953	83.6878	72.33	64.5828	59.7159	55.4266	51.2393	47.9076	46.2518	46.0021	45.8404	44.9354
24.2272	24.0383	22.6977	20.8674	24.8067	44.5564	87.4921	127.474	129.753	105.039	82.9891	70.7168	65.2933	61.1779	56.577	51.7997	48.465	46.612	45.0093	43.3319	40.9934	38.0565	36.0696	35.6095	35.5469	34.9036	33.5949	31.8868	29.7067	27.3109	25.0682	23.127	21.3954	20.573	24.0219	37.2634	62.7269	87.0691	94.0077	86.2367	75.3451	67.1956	62.306	58.1395	53.8275	49.9079	47.4515	46.4773	45.7156	44.4948
24.9764	24.9689	23.5029	21.3329	25.3325	46.3589	92.1791	134.16	134.749	106.521	82.6003	70.2474	65.0268	60.9168	56.7198	52.4765	49.0933	46.8246	45.2289	44.047	42.066	39.184	37.13	36.5072	36.4111	35.7564	34.1212	31.9997	29.5444	26.9376	24.4941	22.6881	21.4586	20.4227	22.6185	34.3556	60.724	88.7146	97.8826	89.6013	77.9206	69.316	64.2192	59.9014	55.3356	51.1081	48.4216	46.9674	45.3394	43.5494
26.1094	26.2645	24.4196	21.6125	24.0965	41.1725	79.9543	118.375	123.975	103.036	82.2456	70.1463	64.2312	60.0059	56.7536	53.8446	50.97	48.3299	46.1306	44.6248	42.7938	40.3189	38.364	37.191	36.418	35.4409	33.6502	31.4003	28.8651	26.19	23.8675	22.556	21.9721	21.0613	23.3012	36.3681	66.0594	96.7596	104.749	93.2639	79.7205	70.3519	64.7633	60.1698	55.5946	51.4826	48.9495	47.3721	45.2255	43.1894
26.8661	27.0542	24.9595	21.9046	22.2393	31.9328	56.9457	87.9008	102.81	96.4798	82.5896	71.4198	64.4473	59.7965	56.9524	54.8168	52.244	49.41	46.8008	44.8844	43.0143	40.8383	38.8734	37.171	35.8722	34.8831	33.3762	31.2612	28.7735	26.1297	23.825	22.5656	22.1349	21.3821	24.4742	40.3247	75.2461	109.407	114.938	98.6039	82.2968	71.6691	65.2515	60.0955	55.4876	51.5962	49.1453	47.4285	45.0273	42.9389
26.7608	26.6844	24.7379	22.2015	21.3688	25.4421	39.7403	65.1599	87.7944	93.0935	84.5849	74.0807	66.136	60.7528	57.3243	54.7076	51.7733	48.9335	46.6258	44.8795	42.9646	40.6983	38.5527	36.8051	35.7037	35.0697	33.9308	32.0063	29.6467	27.074	24.5249	22.7184	21.8617	21.1668	25.5925	45.1205	86.9051	125.82	128.539	106.18	86.3508	74.2561	67.0382	61.0103	55.9459	52.1184	49.6524	47.6229	44.9062	42.5357
26.7996	26.0592	24.2446	22.2793	21.2038	23.2102	33.679	57.9822	84.7379	94.507	87.2114	76.19	67.2579	60.9884	56.6915	53.4278	50.2136	47.5402	45.7975	44.4956	42.5422	39.9493	37.7152	36.4455	35.9809	35.7133	34.7664	33.0014	30.8036	28.3564	25.6451	23.2434	21.7728	20.9697	26.3936	48.8594	96.4771	139.818	140.703	113.329	90.307	77.0381	69.3776	62.6622	57.0628	53.18	50.6043	48.0804	45.0093	42.3465
27.5877	25.934	23.8757	21.9663	20.7662	22.7513	33.7209	59.8392	88.7323	98.5615	89.7712	77.4357	67.4337	60.198	55.2292	51.9291	49.1312	46.8842	45.5898	44.5574	42.4757	39.5253	37.2893	36.4588	36.3865	36.2254	35.2972	33.5704	31.4579	29.2187	26.6678	24.0175	22.1423	21.263	26.2897	47.2381	92.5261	135.348	138.862	114.172	91.9284	78.5262	70.3808	63.336	57.6503	53.842	51.2623	48.4633	45.2959	42.5982
28.5735	26.1444	23.6923	21.5334	20.0226	22.6237	36.1168	66.5701	98.2157	106.299	94.0476	79.659	68.6649	60.8274	55.3468	51.8758	49.311	47.3214	46.1353	44.908	42.4943	39.4283	37.3926	36.7359	36.7117	36.5763	35.7036	34.0191	31.9482	29.8172	27.4202	24.7205	22.6797	21.8186	24.9578	39.1884	72.1488	108.176	119.542	107.133	90.9384	78.8691	70.1839	63.044	57.5538	53.7393	51.0855	48.3831	45.5523	42.9922
29.2054	26.4446	23.8699	21.6466	19.854	23.2631	40.4717	78.1061	114.513	119.512	100.915	82.8048	70.7796	63.2169	57.5439	53.231	49.9992	47.7995	46.3888	44.5856	41.7271	38.8568	37.2406	36.5861	36.3651	36.219	35.5314	34.1334	32.3747	30.38	28.0231	25.3888	23.3507	22.4596	23.4573	30.4254	50.0024	78.7023	98.7063	99.6092	89.6894	78.8624	69.7817	62.737	57.4334	53.3564	50.281	47.6441	45.2845	42.9284
30.0474	26.9479	24.2232	22.1287	20.3317	24.6326	45.7365	91.4581	133.645	135.436	109.165	85.8822	72.1426	65.077	59.6014	54.4669	50.3992	47.9639	46.3832	44.1424	40.9976	38.304	36.9841	36.364	35.9116	35.4939	34.6707	33.3214	31.8682	30.1906	28.1507	25.9641	24.199	23.2573	22.9608	25.9908	38.6046	64.2528	89.9399	97.907	90.2061	79.2084	69.8425	62.9102	57.6055	53.236	49.7323	46.9442	44.713	42.5546
31.4588	27.6535	24.3093	22.1364	20.5124	25.0657	47.1782	95.4535	140.246	142.227	113.805	87.9717	72.6897	65.4729	60.2436	55.0378	50.8226	48.3416	46.6106	44.2626	41.2509	38.6922	37.3498	36.7588	36.1804	35.2493	33.7504	31.8947	30.3559	28.9274	27.4136	25.9334	24.6408	23.7582	22.9755	24.8502	35.8944	61.9656	90.5353	100.234	91.7907	79.9651	70.5546	63.6533	57.9441	53.0946	49.3671	46.6611	44.6376	42.804
33.032	28.4966	24.3613	21.8571	20.3626	23.6717	41.1563	81.086	121.944	130.375	110.789	88.597	73.5625	65.8154	60.7503	55.9835	51.9412	49.1518	46.9847	44.7333	42.339	40.1465	38.5621	37.6159	36.6572	35.0408	32.7102	30.4201	28.9482	27.71	26.34	25.0685	24.0128	23.2453	22.3776	24.4143	36.5638	65.1529	95.8166	104.829	94.0815	81.0536	71.777	65.05	58.7879	53.1693	49.0699	46.5095	44.8018	43.1532
33.4971	28.8825	24.4889	21.8512	20.5372	21.8468	31.7424	57.5668	91.2312	109.538	104.261	88.6415	74.9838	66.8906	61.9658	57.5042	53.4419	50.1395	47.3949	45.1758	43.4011	41.6501	39.8871	38.4303	36.8972	34.6494	31.8225	29.7171	28.8885	27.8783	26.0256	24.1116	22.7842	22.0249	21.17	24.1102	39.2435	73.0638	107.11	113.971	98.6194	82.9761	73.3104	66.8995	60.4006	54.2713	49.8703	47.3563	45.6218	43.5941
32.0082	27.9658	24.0478	21.7962	20.8814	20.9028	25.4972	41.4198	70.4116	96.1289	100.593	88.8223	75.8152	67.4173	62.4709	58.0829	54.0045	50.3915	47.1326	44.7039	43.147	41.6176	39.8932	38.3452	36.7287	34.4669	31.8485	30.551	30.6997	29.8534	27.1092	24.0865	22.2158	21.3493	20.4382	24.6364	44.0886	85.7808	124.89	128.291	105.719	85.4219	74.0671	67.6496	61.3321	55.5412	51.652	49.5824	47.6922	44.9973
29.0743	25.7891	22.7567	21.1803	20.6525	20.3211	23.2749	36.1028	64.169	93.0707	100.561	89.2494	76.0255	67.2207	62.0287	57.5792	53.4763	49.6885	46.2006	43.7352	42.2302	40.6085	38.8973	37.6259	36.5115	34.7976	32.8359	32.4667	33.4133	32.5327	28.8155	24.8116	22.5859	21.61	20.4191	25.1162	47.4228	95.2373	138.942	140.354	112.161	87.3286	73.386	66.246	60.2919	55.564	52.8868	51.6226	49.6791	46.4196
26.1272	23.5371	21.3778	20.3342	19.9142	19.572	22.8078	36.439	66.2519	96.7556	104.086	91.5588	77.4228	67.7247	61.8587	57.1795	53.0739	49.3388	46.0389	43.6982	42.0561	40.1026	38.2634	37.2728	36.6862	35.5067	34.1573	34.3615	35.5141	34.1909	29.6071	25.1902	23.1074	22.0967	20.4883	23.9642	43.7694	88.2615	131.506	136.941	112.737	88.3489	72.8366	64.3433	58.5165	54.935	53.3575	52.4963	50.3286	46.7283
24.4309	22.5668	21.0806	20.1562	19.4408	18.9327	22.8612	38.9294	73.1014	106.662	113.006	97.4621	80.8443	69.266	62.2153	57.1433	53.24	49.9558	47.0461	44.6078	42.5736	40.3618	38.4367	37.4596	36.8854	35.8672	34.9646	35.4061	36.2435	34.229	29.1889	25.0563	23.4708	22.4554	20.5817	21.6963	34.1482	65.7751	102.756	117.445	106.603	88.1588	73.2386	63.7575	57.921	54.8972	53.5531	52.3559	49.9215	46.4548
23.9544	22.823	21.8608	20.8778	19.7486	18.8711	23.3996	42.534	83.0914	121.483	126.08	105.269	84.6135	70.7671	62.6598	57.2456	53.6603	50.8422	48.0492	45.3008	43.0128	40.9827	39.2082	37.8937	36.7209	35.5373	34.8693	35.1986	35.4069	32.9272	28.2287	24.9476	23.8733	22.8396	20.998	20.3281	26.0692	45.2714	75.974	99.35	101.196	88.6816	75.0383	65.1767	59.1329	55.7299	53.7382	51.9963	49.7439	46.9227
23.6369	23.1517	22.6265	21.6964	20.3978	19.2714	24.3811	46.2699	92.6668	135.463	138.187	112.223	87.7282	71.8502	62.9355	57.3077	54.0992	51.6246	48.7156	45.7374	43.5377	41.9508	40.3441	38.4222	36.4662	35.1706	34.6089	34.4244	33.6539	30.9092	27.1551	24.9478	24.2482	23.2511	21.6121	20.3146	23.135	36.8496	65.5996	94.2057	101.988	91.4345	77.7654	67.366	60.9877	57.0232	54.3955	52.5333	50.7645	48.3758
23.2748	23.199	22.9076	22.0571	20.801	19.6205	24.4921	45.7996	91.5093	134.708	139.16	114.488	89.7224	72.824	63.1528	57.3801	54.4814	52.305	49.4493	46.5105	44.4927	43.1159	41.4683	39.0911	36.7503	35.4796	34.9423	34.2043	32.3721	29.2057	26.172	24.7254	24.217	23.3023	21.8471	20.4658	22.8896	36.1874	66.3294	97.9152	106.821	95.1133	80.1166	68.8743	62.2332	58.1247	55.2511	53.3059	51.5199	48.9653
23.1636	23.2854	23.0179	22.1226	20.8164	19.5093	22.5975	38.2466	73.7775	111.878	123.658	109.62	89.7488	73.776	63.8407	57.9393	54.807	52.6119	50.0359	47.3404	45.3727	43.9953	42.4844	40.3318	38.1765	36.7678	35.9465	34.8233	32.2913	28.6527	25.7689	24.5123	23.9407	22.9844	21.5037	20.0213	22.92	37.939	71.2368	105.224	113.085	98.4847	81.5876	69.6903	63.052	59.0562	55.9574	53.3779	50.906	48.1058
23.6245	23.6091	23.0387	21.868	20.3533	18.8727	19.7542	28.35	51.0328	82.4997	103.252	102.549	89.1839	75.1063	65.3502	59.1681	55.1583	52.4492	50.0494	47.6751	45.9248	44.867	43.813	42.1176	40.1785	38.4551	37.1488	35.6995	32.8376	28.9201	25.945	24.5988	23.8213	22.661	20.9777	19.3628	23.213	41.2329	79.6437	116.762	122.052	102.645	83.1235	70.5024	63.9418	60.0864	56.7427	53.3727	50.2658	47.5085
24.5683	24.1942	22.9969	21.3082	19.6223	18.2459	17.9434	22.2478	37.1416	64.9624	91.7495	99.3842	89.7971	76.6888	66.8572	60.3639	55.6817	52.4439	49.9824	47.8975	46.6173	46.1438	45.387	43.5751	41.3384	39.3951	38.0487	36.6391	33.6428	29.3818	26.0921	24.5659	23.6381	22.3049	20.4339	18.7992	23.8969	45.6633	90.7135	131.985	134.092	108.641	85.588	71.4085	64.216	60.0715	56.6629	53.2062	50.1556	47.5788
25.3824	24.9782	23.3361	21.1331	19.3898	18.3385	17.7503	20.5855	33.2368	61.0809	90.9778	101.09	91.7116	78.2198	68.0168	61.5516	56.9098	53.4658	50.7712	48.6306	47.3602	46.8549	45.7155	43.297	40.6955	38.9861	38.2665	37.4314	34.5479	29.8918	26.0302	24.0796	22.9436	21.5422	19.6514	18.1182	23.6498	46.7151	94.466	138.171	140.116	112.697	87.8544	72.3489	63.9992	58.9344	55.3452	52.3502	49.856	47.5275
25.3732	25.5403	24.1705	21.7497	19.8406	18.8658	18.0801	20.8033	34.4942	65.4715	97.9768	107.17	95.3134	80.563	69.9592	63.4826	58.7459	55.0845	52.1941	49.7829	47.8466	46.3146	44.1257	41.2045	38.8222	37.8521	37.9135	37.582	34.8949	30.1177	25.8032	23.3882	22.0998	20.8702	19.2289	17.8166	21.908	40.5195	80.7901	121.182	128.885	109.335	88.2423	73.72	64.7926	58.7866	54.6895	51.955	49.8165	47.4308
24.2711	25.3069	24.8446	22.7453	20.7296	19.4915	18.2302	21.3538	37.8747	74.6274	110.977	117.729	101.012	83.7229	72.2169	65.2034	59.9089	56.0335	53.1762	50.5976	47.8622	45.1168	42.0705	39.1727	37.3146	36.858	37.0656	36.5093	33.8874	29.5955	25.5765	23.2594	22.2284	21.4489	20.1558	18.6296	19.9371	30.4951	56.988	90.4324	107.581	102.136	88.075	75.5267	66.468	60.1345	55.6405	52.7785	50.5635	47.8296
23.3378	24.7521	24.9695	23.4957	21.6559	20.0829	18.3565	22.3706	42.7206	86.7239	127.937	131.518	108.044	86.7127	73.5617	65.7939	60.1403	56.4045	53.7242	50.9242	47.5005	44.0694	40.9259	38.5074	36.9595	36.297	35.9296	34.6539	32.0128	28.6506	25.6721	24.0264	23.4368	22.9961	21.8294	19.9135	18.7586	23.1061	39.4953	68.4753	93.8454	99.5078	90.0036	77.8364	68.3467	62.054	57.2534	53.7296	51.0742	48.2763
23.4815	24.4118	24.4876	23.4321	21.9154	20.2577	18.5475	23.5255	46.5319	95.293	139.856	141.349	112.98	88.4859	74.0733	65.9503	60.3104	56.7018	53.9692	50.8312	46.9571	43.3069	40.456	38.6561	37.2945	36.1313	35.1539	33.4932	30.9073	28.0896	25.787	24.5389	24.0582	23.6661	22.5428	20.4535	18.229	20.2266	33.3168	62.0462	92.3324	102.576	93.4421	79.9124	69.6525	63.4603	58.4903	54.0238	50.6311	48.2266
24.2453	24.4234	23.9517	22.951	21.571	19.9762	18.6778	23.3913	44.0877	88.5238	131.246	136.073	112.008	89.251	75.0548	66.7335	60.8925	56.8814	53.8766	50.6399	46.7288	43.1578	40.8103	39.8488	38.872	37.2052	35.6037	33.8124	31.3089	28.4722	26.02	24.4151	23.5254	22.9579	21.9238	20.1015	18.0673	20.173	33.7738	64.662	97.6782	108.002	96.4941	80.8532	69.8016	63.8962	59.287	54.3566	50.2184	48.129
24.9593	24.749	23.956	22.8088	21.2649	19.7103	18.9005	21.8714	35.4123	66.9747	103.439	117.718	107.287	90.6613	77.3308	68.213	61.8105	57.3313	54.18	51.041	47.3733	44.1481	42.4265	42.3636	41.9528	39.8699	37.3227	34.9225	32.2703	29.4481	26.7819	24.525	22.9111	21.9292	20.9262	19.6463	18.3902	21.5492	37.2616	72.1954	107.876	116.019	100.278	82.0363	70.0307	64.2871	60.1767	55.4048	50.8416	48.4327
25.1519	24.7904	24.0542	22.874	21.2001	19.8242	19.402	20.3788	26.9146	46.3743	77.4081	101.432	104.23	92.9046	79.7438	69.679	63.0117	58.3971	55.0687	51.9064	48.6501	46.0048	44.7144	45.0178	44.8888	42.6042	39.2813	36.0215	32.9177	30.1328	27.493	24.9005	22.7983	21.3975	20.3503	19.5463	18.9196	23.3165	42.1887	83.2197	122.737	127.666	106.081	84.6039	71.4024	65.3333	61.1548	56.7897	52.4466	49.5313
25.0318	24.488	23.973	23.0592	21.6042	20.5129	20.0948	19.6226	22.5193	36.3348	65.4921	95.0633	104.181	94.4553	80.7353	70.5377	64.3998	59.8458	56.134	52.881	50.0949	47.9163	46.5691	46.379	45.853	43.544	40.223	36.7263	33.2567	30.2708	27.6969	25.3236	23.3167	21.6853	20.4763	19.7746	19.3267	24.755	46.7766	93.6672	136.897	138.861	111.546	86.9148	72.8186	66.383	61.773	57.7716	54.2273	51.4008
25.2125	24.5676	24.2763	23.7632	22.6794	21.7128	20.9592	19.689	21.7375	34.9169	65.1766	97.2017	106.917	95.5997	80.6894	70.624	65.1863	60.7133	56.6662	53.4427	51.0177	48.9873	47.2991	46.2524	45.0375	42.8837	40.274	37.2767	33.6304	30.1742	27.6215	25.8452	24.3419	22.6844	21.2684	20.2947	19.5283	24.623	46.1348	91.9647	134.875	138.067	111.999	87.9082	74.0044	67.1472	62.0221	58.1913	55.4393	52.9947
25.3273	24.8701	24.9254	24.8911	24.1317	23.011	21.8366	20.3787	23.1137	38.4011	72.5725	107.058	114.44	98.7528	81.2987	70.489	65.0966	60.439	56.0546	52.8334	50.6814	48.845	47.0576	45.4304	43.6805	41.7424	40.0411	37.75	33.9499	29.9436	27.3664	26.224	25.2874	23.6944	22.0707	20.6928	19.4334	22.5355	38.2578	73.2196	110.088	120.451	105.913	87.8859	75.4077	67.7393	61.9254	57.9357	55.4413	53.1867
25.3045	25.0324	25.2733	25.5861	25.1563	23.888	22.3718	20.949	24.9188	43.7562	84.5142	123.272	127.274	104.852	83.2811	70.8524	64.9538	59.8215	55.0352	51.6345	49.5836	48.0678	46.5941	44.8825	42.7353	40.7046	39.3491	37.316	33.5075	29.4268	26.9401	26.1555	25.4958	23.8755	22.0214	20.3948	18.9771	20.0138	28.7825	50.5818	80.17	99.1582	98.4685	87.6002	76.5911	67.8439	61.1855	56.7375	53.99	51.7924
25.2463	24.9437	24.9587	25.1208	24.8604	23.7471	22.1938	20.796	25.9612	48.6851	96.8692	140.851	141.945	112.607	86.406	71.7634	64.9444	59.473	54.6936	51.1709	48.9151	47.4441	46.3453	44.8338	42.3293	39.8444	38.034	35.6561	32.1731	28.7611	26.5281	25.5604	24.5791	22.7898	20.9632	19.5314	18.3459	18.3512	23.1514	37.614	63.9737	88.9342	96.0386	88.1801	77.0365	67.2122	59.9609	55.1412	52.0691	49.86
25.0496	24.5814	24.2273	23.9653	23.6262	22.7751	21.4269	20.0401	25.3288	48.8438	98.9429	145.438	147.975	118.002	89.7562	72.8798	64.8849	59.7634	55.7798	52.4411	49.7744	47.8697	46.6574	45.148	42.4151	39.477	36.8776	33.9225	30.7797	28.0909	25.9683	24.4006	22.8319	21.0784	19.7287	18.7769	17.8171	17.4272	21.1491	34.4592	62.413	91.4326	100.408	91.0507	77.8835	66.9815	59.5781	54.7077	51.4669	48.9682
24.8038	24.2614	23.7553	23.2351	22.6379	21.7474	20.5332	19.2332	22.9448	41.3833	82.6534	125.591	136.095	116.315	91.691	74.2281	65.2566	60.6617	57.4173	54.2225	51.1838	48.7308	47.0196	45.4178	42.9519	40.0251	36.8968	33.5201	30.4179	27.8857	25.588	23.5394	21.7769	20.4607	19.6972	18.9608	17.8188	17.0072	20.8762	36.1715	68.848	102	110.294	97.0333	80.6467	68.4293	61.1179	56.4269	53.0076	49.8157
25.2606	24.6679	24.1175	23.502	22.5472	21.2063	19.8216	18.6584	20.1322	30.659	57.5804	93.2292	113.805	109.236	92.1531	76.2228	66.3464	61.1886	57.661	54.3793	51.3534	48.8615	46.9242	45.3811	43.5126	41.1443	38.0932	34.5063	31.1491	28.4826	26.1366	24.0007	22.3177	21.4496	21.0762	20.2381	18.6062	17.1393	21.4118	39.932	79.4221	117.926	124.75	106.112	85.5284	71.3911	64.0111	59.5689	55.9757	51.9863
26.432	25.6275	24.9364	24.299	23.1444	21.3391	19.6012	18.4859	18.473	23.3854	39.8516	69.863	97.1656	103.521	92.6229	78.3675	67.4529	60.9985	56.687	53.2053	50.3216	48.1454	46.4309	45.0662	43.7025	42.2079	39.8425	36.1902	32.2929	29.2911	27.004	24.9662	23.2825	22.6187	22.5523	21.7744	19.8889	17.8718	22.6458	44.7772	91.9391	136.337	141.143	116.275	91.1567	74.7437	66.7146	62.1252	58.331	53.8032
27.2724	26.3373	25.593	24.9565	23.7947	21.8648	19.8504	18.5412	17.8576	20.6704	33.401	61.9477	92.5312	103.075	94.0046	79.7783	67.9721	60.8651	56.4641	53.1359	50.3258	48.2513	46.701	45.5637	44.7437	44.141	42.2347	37.9278	32.8642	29.1294	26.8329	25.0455	23.4173	22.817	23.0288	22.6232	20.9556	18.7612	23.5223	46.9836	97.6206	145.218	149.649	122.081	94.8073	76.8688	67.723	62.5858	58.7414	54.2903
27.0561	26.2885	25.7559	25.1355	23.963	22.1588	20.1121	18.5718	17.6161	20.3944	33.8576	64.788	97.7692	107.781	96.1467	80.2595	68.1187	61.2797	57.3522	54.5275	51.8842	49.6206	47.8034	46.799	46.7679	46.9757	44.7208	38.9074	32.4202	28.0297	25.8487	24.5537	23.2326	22.6007	22.7186	22.4964	21.2502	19.3386	22.8165	42.0762	85.7248	130.07	139.353	118.823	95.08	77.7222	67.6942	61.9351	58.1487	54.3368
26.1404	25.4176	25.0663	24.5476	23.432	21.8739	20.1096	18.6588	17.7995	21.6332	38.2129	74.4201	110.509	117.346	99.9302	81.16	68.8204	62.2952	58.3635	55.4925	52.6519	50.0079	47.9226	47.0739	47.6742	48.2698	45.3492	38.5036	31.742	27.537	25.4804	24.3387	23.2137	22.4384	22.1142	21.7717	20.9562	19.6562	21.1069	32.3837	61.5246	97.9105	116.125	110.042	93.9978	78.9918	68.7381	62.4237	58.4569	55.2265
25.769	24.6724	24.1488	23.6697	22.6406	21.3088	20.0014	18.9382	18.3606	23.6808	44.3812	87.4766	127.588	130.413	105.977	83.5911	70.3092	63.4024	58.8946	55.5526	52.2809	49.3193	47.2629	46.4511	46.7321	46.6564	43.3318	37.203	32.0029	28.7763	26.4675	24.6414	23.2004	22.0859	21.2604	20.8635	20.5739	19.9492	19.9333	24.8814	42.1601	72.0934	97.9664	103.714	93.6547	80.7422	70.7393	64.1561	59.9675	56.9561
27.0048	25.2074	24.1465	23.5066	22.5326	21.3855	20.4506	19.618	18.9276	24.8272	47.9538	95.5969	138.787	139.726	111.427	86.8289	72.4384	64.7993	59.8572	56.4646	53.1555	50.0557	47.8718	46.5573	45.5649	43.9339	40.3274	35.7703	32.6159	30.4918	27.9709	25.2902	23.2395	21.7096	20.5886	20.29	20.3742	20.1024	19.5624	22.2183	35.1096	63.5542	93.6116	103.53	94.5858	82.2385	72.5404	65.985	61.6458	58.4444
29.6274	27.0266	25.2571	24.2871	23.2896	22.2243	21.3626	20.3414	19.0092	23.4134	43.6903	87.1455	128.885	134.02	111.217	88.984	74.6471	66.5273	61.6313	58.6066	55.5804	52.5062	49.9602	47.8009	45.4863	42.4259	38.3978	34.6347	32.3975	30.9495	28.7907	26.0058	23.6723	21.942	20.7686	20.4646	20.455	20.1062	19.5147	22.4012	36.03	67.1089	99.8928	108.947	97.1499	83.3896	73.4876	67.126	62.6755	58.9957
32.2645	29.0191	26.6184	25.1559	23.8252	22.6678	21.8262	20.6861	18.8845	20.5093	33.388	64.4602	100.311	115.066	105.932	89.7383	76.3037	67.8267	63.1775	60.5503	57.8932	55.0986	52.345	49.4335	46.2725	42.4317	37.872	33.883	31.5209	30.3868	28.9854	26.8254	24.7866	23.0969	21.6841	20.8771	20.3994	19.9599	19.613	23.5495	39.8612	75.8276	111.84	118.484	101.499	84.2454	73.1287	66.8915	62.5267	58.6416
33.2904	29.895	27.2056	25.1998	23.2879	22.0699	21.5968	20.8485	19.1804	18.5671	24.564	43.9653	74.502	98.5011	101.782	90.6405	77.7968	68.7044	63.7611	60.9743	58.4908	56.1314	53.6262	50.6222	47.4169	43.4798	38.5096	34.0187	31.2523	29.9506	28.8169	27.2421	25.82	24.4139	22.6029	20.9208	19.8817	19.6131	19.7373	24.7672	44.0424	85.6723	125.62	129.936	107.224	85.5779	72.4374	65.8985	61.6814	58.132
32.388	29.4748	26.9467	24.6229	22.336	21.2193	21.2081	20.9651	19.6449	18.0253	20.6948	34.8116	64.0516	93.6259	102.541	92.9197	79.8365	69.8618	64.0501	60.5247	57.8406	55.7423	53.7968	51.4949	49.1012	45.5891	40.2232	35.0063	31.6087	29.604	28.0592	26.674	25.7995	24.8705	23.0879	20.9939	19.6748	19.5926	19.9974	25.6503	46.9444	92.601	135.426	138.419	112.091	87.4755	72.6784	65.5604	61.2823	58.1691
31.0367	28.7484	26.5472	24.3288	22.2471	21.3563	21.4624	21.3561	20.195	18.2484	20.2488	34.2196	65.9514	99.0893	108.591	97.1627	82.549	71.4394	64.8616	60.7465	57.6698	55.2439	53.442	51.9622	50.7588	47.8834	42.0144	35.8467	31.7743	29.1487	27.1352	25.6204	24.9435	24.4437	23.1207	21.3345	20.1785	20.1053	20.328	25.2789	44.9726	87.988	129.837	135.554	112.541	88.9226	73.7821	66.1148	61.5269	58.4483
30.6787	28.551	26.477	24.677	23.1943	22.4241	22.1899	21.8974	20.9101	19.0973	21.7348	38.1207	74.9672	111.859	119.527	103.567	86.0152	73.6624	66.6845	62.2418	58.5902	55.2294	52.9779	51.9953	51.6007	48.9033	42.4144	35.6175	31.4289	28.9312	26.9165	25.0383	24.0062	23.604	22.6951	21.3504	20.4088	20.206	20.1576	23.2115	37.1068	69.6431	106.328	119.95	108.211	89.6285	75.4639	67.5429	62.5906	59.0186
30.7712	28.6376	26.6393	25.2417	24.218	23.3144	22.4933	21.8844	21.2095	19.9911	23.9284	43.595	86.5962	127.56	132.305	110.313	89.2107	75.9439	69.039	64.4048	60.0333	55.5874	52.7849	52.0102	51.5796	48.2903	41.3358	34.668	30.9551	29.0535	27.3828	25.1674	23.452	22.7752	21.9784	20.7414	19.7183	19.3762	19.3853	20.7564	28.4405	49.3286	80.2007	102.404	102.88	89.971	77.4553	69.6795	64.3922	60.1268
29.801	28.0056	26.4039	25.3162	24.3653	23.1822	21.9018	21.0604	20.7161	20.2949	25.6062	47.8703	95.3631	139.274	141.804	115.212	91.3939	77.7831	71.3984	66.7033	61.6182	56.3642	53.1679	52.1898	50.957	46.8702	40.0296	34.0087	30.7891	29.3537	28.0921	25.8479	23.4616	22.1144	21.1056	19.8172	18.6111	18.0903	18.221	18.8735	23.2683	37.7824	66.0238	93.8691	101.364	91.4543	79.88	71.9576	66.0857	61.2378
28.2511	27.1015	26.1304	25.2535	24.0334	22.453	20.9224	20.0153	19.8633	19.9744	25.5248	46.9114	92.2908	135.333	139.719	115.243	92.2383	79.3134	73.4029	68.4479	62.8224	57.4609	54.2185	52.7603	50.5981	46.0627	39.7584	34.3984	31.4463	30.2065	29.1508	26.9487	23.9914	21.755	20.3841	19.2263	18.0554	17.2708	17.1944	17.537	21.1552	34.7044	64.4598	96.2987	106.126	95.7176	82.889	73.6869	67.1026	62.081
27.3104	26.794	26.2681	25.4933	24.1034	22.337	20.7805	19.8462	19.5689	19.6305	23.5764	39.4002	74.4025	112.086	123.734	109.862	91.9878	80.6671	74.6439	69.0624	63.1729	58.3075	55.3526	53.5975	50.9448	46.2472	40.3354	35.3309	32.4565	31.2378	30.1841	28.0181	24.8409	21.9888	20.2487	19.2223	18.238	17.3535	17.0432	17.0663	20.9391	36.6098	71.3792	107.659	117.032	102.744	86.0934	74.496	67.3629	62.4756
27.3322	27.1418	26.6479	25.851	24.6124	23.0766	21.6996	20.7156	20.0989	19.6768	21.1196	29.8805	52.5826	84.4158	105.313	104.311	92.2237	81.9085	74.9647	68.7755	63.0799	58.8938	56.32	54.5889	51.7131	46.5842	40.4523	35.4832	32.6562	31.3903	30.2988	28.3784	25.5355	22.5923	20.503	19.3389	18.544	17.9926	17.8918	17.695	22.0734	40.9431	82.5443	123.826	130.953	110.481	88.8763	74.8168	67.288	62.2064
28.5694	28.1628	27.2617	26.1358	25.0151	23.9634	22.9243	21.8619	20.9072	20.0232	19.6105	23.7021	39.0047	68.343	96.3523	103.719	94.4913	83.6198	75.1733	68.4209	62.9782	59.2449	57.1267	55.7595	52.6081	46.4389	39.5065	34.6886	32.388	31.2702	30.0775	28.3932	26.1351	23.4807	21.1393	19.6285	18.8258	18.6344	18.9311	18.7345	23.492	44.6076	91.2186	136.102	141.317	116.173	91.1145	75.4288	67.5116	61.9311
30.641	29.7258	28.0858	26.2405	25.1195	24.833	24.2607	22.8918	21.4209	20.1738	18.9117	21.3092	34.7224	65.1559	97.6321	108.07	98.5283	86.0326	76.0006	68.5159	62.8198	59.0496	57.3009	56.3646	52.9343	45.8088	38.3765	34.2072	32.8347	31.9349	30.4336	28.6715	26.951	24.8829	22.523	20.6475	19.6005	19.3369	19.6044	19.3644	23.6172	43.3349	87.8665	132.045	139.234	116.547	92.3724	76.6454	68.6228	62.9218
32.5944	31.2938	28.961	26.4606	25.4069	25.777	25.4244	23.4931	21.3436	19.8533	18.4398	20.9371	35.7721	70.1207	106.304	116.39	103.719	88.5635	77.0205	68.8575	62.6494	58.576	56.8493	55.937	52.2966	45.0047	37.8304	34.2991	33.4688	32.6963	31.1046	29.3513	28.0503	26.5745	24.3411	22.2024	20.8457	20.144	19.8652	19.3604	21.9763	36.1548	70.4142	109.131	123.242	111.258	92.6071	78.5213	70.6232	65.036
34.1513	32.6209	29.9677	27.291	26.2714	26.5682	25.8449	23.3209	20.6972	19.273	18.1676	21.5353	39.2162	79.2385	119.389	127.223	109.126	90.2098	77.3502	69.1684	62.8499	58.3955	56.0506	54.4129	50.4996	43.8742	37.6936	34.5429	33.647	32.8943	31.6052	30.1608	29.0438	27.8375	25.7908	23.5142	21.8108	20.5704	19.6881	18.9026	19.6101	27.3856	49.7054	82.4326	105.243	105.798	93.1954	80.6121	72.3707	66.6131
35.1925	33.3762	30.8412	28.5875	27.5342	26.9717	25.2668	22.2861	19.6775	18.5814	17.8631	22.0595	42.1989	86.9793	130.341	136.18	113.318	90.8715	76.807	68.9013	62.9856	58.5541	55.5533	52.824	48.4363	42.667	37.6692	34.7665	33.5425	32.6112	31.5318	30.3428	29.1473	27.8777	26.0871	23.9153	21.9916	20.4352	19.2601	18.3024	17.7006	21.6142	37.3143	68.0152	97.7325	105.789	95.461	82.6092	73.4527	67.3188
34.3882	32.8367	31.1185	29.7582	28.6696	26.9389	24.0563	20.8505	18.5616	17.6571	17.143	21.4658	41.1608	84.8348	128.086	135.721	114.283	91.5258	76.808	68.6727	63.1907	59.3636	56.3076	52.7619	47.6826	42.0778	37.6451	34.838	33.1993	31.7717	30.5735	29.5844	28.4077	27.0276	25.4799	23.6423	21.8572	20.4484	19.3266	18.1671	16.8126	19.531	34.198	66.8122	100.914	110.766	99.1062	84.9596	74.9656	68.4438
32.2481	31.5344	30.8773	30.2555	29.0511	26.5287	23.1108	20.0894	18.0997	17.1539	16.7741	20.1399	35.1521	69.5731	108.21	122.695	110.902	92.2739	78.0187	69.3377	64.1774	61.0804	58.3152	54.2934	48.3883	42.2826	37.9293	35.1746	32.9502	30.6016	29.0015	28.2554	27.3736	26.0862	24.7574	23.257	21.7325	20.6561	19.8118	18.6187	16.9711	19.8383	36.1074	72.614	109.747	118.19	103.251	87.3811	76.6305	69.715
31.5605	31.0384	30.4978	29.7036	28.0892	25.4527	22.5472	20.2034	18.5204	17.5903	17.3922	19.2145	27.9785	50.7058	83.6488	106.759	107.22	94.0671	80.5491	71.2657	66.319	63.696	61.0601	56.4039	49.4103	42.6744	38.4944	35.9292	33.1762	29.9345	27.8204	27.0326	26.3	25.2222	24.1861	22.9959	21.6525	20.7433	20.1694	19.2926	17.8764	21.5134	40.3062	81.7041	121.803	127.533	107.867	89.2389	77.226	69.9285
32.5184	31.3442	30.0738	28.5464	26.4466	24.0855	22.0971	20.5599	19.2418	18.4929	18.5368	19.252	23.9007	39.5001	69.9044	99.7589	108.432	98.3994	84.8677	74.8441	69.7084	67.1391	64.4126	58.7575	50.1562	42.6112	38.6485	36.391	33.6071	30.2466	27.9603	26.8513	25.8496	24.747	23.845	22.8541	21.6276	20.6598	20.1148	19.6629	18.8156	23.3578	44.3922	90.0548	133.173	137.285	113.484	91.4711	77.4944	69.7716
32.8817	31.4586	29.7933	27.8389	25.5856	23.54	22.0324	20.7844	19.5775	18.9426	19.1712	19.4687	22.7179	36.5704	68.2132	102.605	114.35	104.278	89.8022	78.7869	72.9144	69.9363	67.0889	60.6757	50.7471	42.5904	38.764	36.6845	34.2147	31.4127	29.4446	28.1141	26.699	25.2795	24.1979	23.195	21.9342	20.6571	19.7779	19.4238	19.0405	23.6128	43.8484	88.1353	131.469	138.148	116.129	93.5327	78.5812	70.7846
32.2439	31.3074	29.83	27.9036	25.8274	23.9753	22.356	20.7724	19.3408	18.6275	18.8733	19.1498	22.6586	38.1139	74.0317	112.187	122.965	109.267	92.3718	80.257	73.8436	70.4113	67.353	60.7146	50.6787	42.8315	39.3363	37.3599	35.1815	32.9184	31.272	29.8317	28.2438	26.6809	25.4005	24.178	22.5721	20.8083	19.4831	18.8651	18.5916	21.8429	36.8812	71.4649	110.022	124.009	112.211	94.1017	80.2538	72.709
32.1055	31.538	30.1681	28.2646	26.3021	24.4584	22.561	20.6222	19.0695	18.2555	18.3078	18.5733	23.063	41.7666	83.9225	126.055	133.508	113.194	92.327	79.2207	72.9146	69.1017	65.3236	58.4715	49.2829	42.4894	39.4889	37.7441	35.8179	33.8206	32.2553	30.7782	29.3905	28.1469	26.8649	25.2513	23.133	21.0608	19.5999	18.7123	18.2305	19.5868	28.1267	50.7129	83.2419	106.082	107.133	94.9859	82.4273	74.6199
32.868	31.9432	30.328	28.4133	26.4721	24.5563	22.6168	20.7851	19.4315	18.5625	18.2497	18.2246	23.316	44.3206	90.7494	135.704	141.006	115.899	91.9664	78.2447	72.0215	67.5919	62.7797	55.738	47.6884	41.8772	38.9734	37.302	35.646	33.8603	32.288	30.8713	29.7979	28.9593	27.7712	25.853	23.4676	21.3998	19.9991	18.9769	18.2365	18.2624	22.8758	38.717	69.233	99.4203	108.874	99.4247	86.2758	77.0778
33.6592	31.9421	29.9566	28.1704	26.4114	24.5686	22.821	21.3116	20.163	19.233	18.6785	18.348	22.7864	42.055	85.3608	129.098	137.209	115.496	92.8518	79.1991	72.2527	66.7339	60.847	53.7083	46.6775	41.6716	38.7374	36.9808	35.5184	33.8205	32.0043	30.4909	29.5633	28.835	27.6241	25.6627	23.4298	21.527	20.1161	19.0388	18.1913	17.7026	21.4646	36.8337	70.3539	106.111	118.009	106.986	91.6643	80.673
34.3243	31.9372	29.6203	27.9835	26.563	25.001	23.4786	22.0992	20.9523	20.0086	19.4303	18.9725	21.6378	35.1209	67.9104	106.567	122.748	112.624	95.141	81.8892	73.7753	67.357	60.5207	52.8245	46.0915	41.833	39.4138	37.8165	36.3013	34.2923	31.8824	30.0161	29.0406	28.061	26.4692	24.4909	22.674	21.13	19.7975	18.8278	18.0842	17.4824	21.8306	39.9834	79.5234	120.019	130.283	114.628	96.6425	84.3891
34.5938	32.2232	29.8876	28.2456	26.9109	25.6109	24.382	23.0676	21.8479	20.8457	20.0899	19.5077	20.4441	27.934	49.76	83.6417	109.125	111.28	98.5024	85.1478	76.1624	69.7969	62.4672	53.5237	46.0289	42.2709	40.8352	39.6494	37.7679	35.1578	32.202	29.939	28.6815	27.2432	25.1385	23.1937	22.0006	21.0468	19.8384	18.8913	18.3152	17.7406	22.8523	44.2777	90.3182	135.083	142.246	120.695	99.5276	86.0127
34.1007	32.3938	30.4676	28.8269	27.2671	26.0173	25.1739	24.1008	22.8566	21.6122	20.3714	19.5527	19.511	23.7697	39.9281	72.4639	104.348	112.974	101.76	88.1284	79.1822	73.7085	66.2895	55.7869	46.8051	42.8322	41.8811	40.9826	38.8326	35.8433	32.6968	30.174	28.5561	26.7888	24.3821	22.5765	22.0613	21.6976	20.4697	19.2713	18.7927	18.3852	23.7596	46.4629	95.3873	142.268	148.189	123.508	99.8667	85.1371
32.879	32.1453	30.969	29.5863	27.8497	26.4509	25.7799	24.8781	23.5075	21.9007	20.2977	19.3907	18.9731	22.5434	38.3703	73.286	109.009	118.402	105.554	91.3412	82.8338	78.1217	70.5345	58.7491	48.3719	43.4965	42.0295	41.0378	38.9721	36.0296	32.9749	30.4358	28.5975	26.6598	24.1552	22.4471	22.2828	22.18	20.8398	19.3691	18.9225	18.7669	23.3923	43.1899	86.8978	131.199	140.871	121.085	98.8401	83.8904
31.2094	31.5551	31.3297	30.3852	28.5425	26.7412	25.8205	24.9192	23.4819	21.7855	20.3528	19.7198	19.2236	23.1588	41.2312	81.0876	120.436	127.734	110.477	94.3178	85.4898	80.4573	72.2845	60.2269	49.689	44.1922	41.8686	40.3934	38.4014	35.823	33.1961	30.8977	28.8941	26.7406	24.261	22.606	22.3928	22.1421	20.6044	18.9627	18.4904	18.5762	21.669	35.2286	67.1153	105.174	123.084	115.548	98.751	84.5457
30.4033	31.3711	31.6991	30.9309	28.8222	26.4037	24.995	24.0918	22.8833	21.5511	20.6616	20.4324	19.9744	24.462	45.0743	90.3087	133.546	138.542	116.091	96.7133	86.0852	79.1166	69.6864	58.4407	49.4066	44.3701	41.7172	39.8336	37.809	35.6213	33.5212	31.5047	29.4212	27.1803	24.8418	23.19	22.7096	22.1451	20.4342	18.7133	18.1281	18.2995	19.8792	27.5457	48.4138	81.0358	107.235	111.722	100.736	87.913
30.7389	31.3829	31.5154	30.7315	28.5491	25.7718	23.9634	23.0165	22.0843	21.206	20.7916	20.8085	20.3994	25.005	46.0995	92.6855	137.64	143.335	120.169	99.171	86.346	76.7261	65.8416	55.5849	48.3935	44.3294	41.9636	40.1152	37.9832	35.6341	33.5684	31.7529	29.9432	27.9531	25.8406	24.1835	23.3249	22.3405	20.5769	19.0303	18.5017	18.6831	19.2095	23.5401	39.0701	70.5251	102.631	113.169	104.317	92.3311
31.5795	31.1667	30.59	29.7669	27.9414	25.3824	23.3892	22.2252	21.3561	20.7174	20.55	20.7146	20.4285	24.053	41.4126	81.2006	123.178	134.796	119.457	101.134	87.4489	75.9166	64.113	54.3895	48.2969	44.9054	42.8834	41.1661	38.7747	35.8125	33.3761	31.7759	30.5193	28.8369	26.8395	25.2228	24.0225	22.5744	20.8847	19.7629	19.5094	19.6556	19.4874	22.7806	38.2422	73.1675	109.877	120.468	108.548	95.2049
32.7336	31.2575	29.8948	28.917	27.6197	25.6361	23.572	22.0568	21.0189	20.3033	20.116	20.3838	20.3718	22.3485	33.3179	61.2149	97.3804	117.927	115.13	102.213	89.3989	77.2349	64.9383	55.1521	49.4332	46.1415	43.9488	41.9774	39.2614	35.9596	33.451	32.2395	31.4634	29.8259	27.6631	25.8939	24.3023	22.4733	20.9602	20.2955	20.3006	20.3171	19.7021	23.437	41.9231	83.5567	125.174	132.767	114.014	96.5668
33.6223	31.7536	29.9812	28.8019	27.8982	26.4688	24.4208	22.5765	21.2373	20.2821	19.9388	20.1872	20.3701	20.9999	26.8924	45.5963	78.0746	106.436	113.225	104.24	92.5296	80.2052	67.1731	56.6496	50.7117	47.0986	44.4431	42.1666	39.4212	36.2679	34.0229	33.1529	32.5352	30.8175	28.4321	26.2511	24.1968	22.1618	20.7	20.0796	20.0195	19.8183	19.0184	23.9668	46.4913	95.6077	142.536	147.458	121.625	98.7097
33.6761	32.1661	30.5421	29.2117	28.2621	27.0592	25.2246	23.3015	21.7322	20.6432	20.1823	20.2376	20.3068	20.1057	23.7448	39.299	72.6528	106.59	117.18	108.431	96.5232	83.7108	69.7179	58.1786	51.4989	47.1174	43.9809	41.7983	39.5665	36.8934	34.836	33.9183	33.1717	31.5106	29.088	26.4747	24.0905	22.1201	20.6228	19.6459	19.1951	18.7387	17.9591	23.5067	47.1722	98.0245	147.032	153.235	126.65	101.317
33.2278	32.401	31.2452	29.8242	28.4153	27.0662	25.5552	23.8509	22.2479	21.0813	20.3893	20.0299	19.7888	19.2742	22.9414	40.0344	78.2758	117.175	127.461	114.938	100.322	86.2693	71.8026	59.7223	52.1191	46.6832	43.07	41.1696	39.614	37.4249	35.3012	33.9527	32.8691	31.2863	29.0667	26.4352	24.1072	22.4322	21.0022	19.6591	18.7681	18.1384	17.5752	22.0961	41.0604	82.8292	127.327	140.54	123.914	102.58
32.885	32.4553	31.6002	30.2004	28.4329	26.8155	25.4872	24.1785	22.9227	21.903	20.9867	20.1037	19.4189	18.8357	23.6631	44.4679	89.7591	134.237	142.631	123.275	102.834	86.0502	71.6079	60.0381	52.3411	46.6068	42.7834	40.8411	39.4631	37.4607	35.1977	33.4136	31.8766	30.1172	28.1376	26.0393	24.3459	23.1306	21.7046	19.978	18.6992	17.9985	17.6999	20.2569	31.6858	59.4718	96.6921	119.733	118.026	103.912
33.3216	32.6841	31.6929	30.3017	28.4504	26.5291	24.9997	24.0103	23.4192	22.8743	21.9961	20.8318	19.8581	19.2785	24.933	48.1258	97.9614	146.724	154.753	130.319	103.826	83.4042	68.8275	58.5195	51.838	46.8748	43.2812	41.0585	39.4274	37.4187	35.1668	33.2675	31.3934	29.264	27.3287	25.8396	24.9988	24.2832	22.735	20.5439	18.8205	17.9686	17.7629	18.7744	25.0014	43.6276	77.0911	108.167	116.944	107.542
34.0403	32.9663	31.7877	30.4597	28.6878	26.4429	24.3824	23.3969	23.3181	23.2367	22.5942	21.5542	20.7117	20.2652	25.248	46.179	92.3987	140.658	152.98	131.769	104.108	81.6251	66.7517	57.4755	51.6913	47.4657	44.1536	41.6323	39.6619	37.7267	35.7524	33.9433	31.7235	29.0949	27.051	25.9741	25.6943	25.2447	23.5877	21.1136	19.0162	17.9319	17.7175	18.104	22.7345	39.2858	74.1864	110.73	123.269	113.98
34.3072	32.8234	31.606	30.488	28.971	26.6886	24.2317	22.9584	22.9337	23.108	22.7852	22.0072	21.2772	20.742	23.5738	38.0932	73.3561	116.873	138.119	128.529	105.203	82.8354	67.4905	58.2915	52.377	48.2714	45.173	42.5651	40.4527	38.7189	36.9496	34.8799	32.0189	28.8221	26.6179	25.7184	25.5543	25.0914	23.5245	21.248	19.161	17.9586	17.7433	18.0533	23.1157	41.7935	81.9061	123.395	135.457	121.692
34.7216	32.745	31.2846	30.2441	29.1167	27.2558	24.8245	23.2348	22.9405	23.1245	23.0128	22.3546	21.3929	20.4172	20.9902	29.081	53.3189	92.27	123.213	126.618	108.707	86.4845	69.884	59.8038	53.0187	48.73	46.0834	43.9413	41.9446	40.1603	38.0927	35.3875	31.9946	28.5994	26.3358	25.3659	24.9263	24.2224	22.9231	21.3135	19.6968	18.5634	18.2729	18.4328	24.2314	46.0351	92.5131	138.999	148.848	127.684
35.6652	33.4177	31.5019	30.2044	29.3	27.9092	25.7324	24.0154	23.4437	23.4596	23.3494	22.7487	21.6157	20.2899	19.5133	24.0294	42.5028	80.2625	118.286	129.659	114.168	90.7557	72.3084	61.0852	53.4797	49.0861	46.9109	45.376	43.4878	41.2144	38.4664	35.2723	31.9034	28.8705	26.7721	25.7335	24.9946	23.9052	22.633	21.6117	20.6718	19.8426	19.4663	19.2468	24.8504	47.3556	96.0208	145.039	154.871	130.046
36.6348	34.4728	32.2077	30.5553	29.6193	28.4072	26.3832	24.5876	23.8592	23.8119	23.7847	23.3824	22.3265	20.8196	19.4388	23.1697	41.3844	82.0613	124.85	137.718	120.048	94.1492	74.1612	62.4016	54.6282	50.3173	48.0936	46.4676	44.2951	41.2952	37.8999	34.6628	31.7995	29.4189	27.6872	26.7261	25.7446	24.145	22.5756	21.8249	21.5719	21.3232	21.0002	20.3185	24.1487	42.4535	84.4713	131.048	146.775	128.441
38.3293	35.7296	32.9382	30.9374	29.8866	28.7386	26.7719	24.8049	23.894	23.8573	24.0726	23.9844	23.0316	21.2871	19.594	24.021	45.1433	91.6274	138.392	148.19	124.447	95.4257	74.933	63.5037	55.9444	51.5851	48.9896	46.865	44.2907	40.8911	37.2097	34.0422	31.5912	29.7723	28.5532	27.7988	26.5526	24.4964	22.6816	21.9197	21.8818	21.9393	21.6038	20.5541	21.9387	33.4098	63.8083	105.566	131.611	126.332
40.6947	37.2342	33.7729	31.4295	30.2673	29.2312	27.4139	25.3274	24.071	23.752	23.9994	24.1694	23.3453	21.443	19.6157	24.7674	48.3979	99.1923	148.205	154.281	124.963	94.0718	74.346	63.7842	56.5225	52.0288	49.2911	46.8608	44.0445	40.83	37.435	34.2842	31.6752	29.7341	28.6161	28.0246	26.8577	24.9619	23.2352	22.1744	21.6431	21.3078	20.7298	19.6683	19.5941	26.258	48.4666	88.1338	124.002	129.005
42.3107	38.5806	34.8286	32.2624	30.966	29.9653	28.3023	26.1689	24.5038	23.7245	23.8143	24.1235	23.4353	21.5617	19.7775	24.482	46.5555	94.2549	141.442	148.471	120.949	91.8427	73.7422	63.9722	57.1387	52.63	49.8679	47.2349	44.1689	41.1665	38.2462	35.2556	32.2896	29.7246	28.2067	27.6069	26.7938	25.4968	24.0749	22.7434	21.6353	20.6907	19.8747	19.2237	19.0495	24.2962	44.5105	86.386	129.012	137.373
42.6847	39.1497	35.4874	32.8347	31.2836	30.103	28.5178	26.47	24.6237	23.5735	23.5003	23.7954	23.2291	21.6491	20.1507	23.2023	39.4862	76.6243	118.684	132.993	115.596	91.2396	74.4827	64.8892	58.4899	53.9809	51.0551	48.1752	44.7015	41.4029	38.5557	35.7802	32.8337	30.0955	28.3408	27.5494	26.7545	25.7238	24.5497	23.2541	22.0331	20.9193	20.1698	20.0447	20.2512	25.9511	47.9506	94.523	140.759	146.755
42.1416	38.8788	35.4369	32.769	30.9131	29.4335	27.8368	25.9725	24.2757	23.2056	22.8576	22.9095	22.4767	21.4601	20.5817	22.0113	32.1526	58.5866	96.8161	120.683	114.187	93.2159	76.2987	66.3215	60.3552	55.8287	52.6055	49.4213	45.5338	41.7346	38.5231	35.6062	32.8676	30.6053	28.978	27.7842	26.6171	25.6028	24.7279	23.7431	22.7681	21.8918	21.2947	21.253	21.4436	27.8549	52.4377	103.569	150.992	152.354
40.2111	38.0114	35.3012	32.8713	30.9258	29.2215	27.3917	25.4007	23.8676	23.0241	22.4744	22.1678	21.7871	21.3023	21.0844	21.7266	28.6098	50.3073	89.5746	121.489	120.16	97.809	78.4771	67.5888	61.9295	57.3319	53.7731	50.3698	46.3646	42.3086	38.5783	35.1669	32.5387	30.9146	29.5554	27.9582	26.467	25.6044	25.1231	24.4346	23.6	22.8671	22.1859	21.6744	21.41	27.7232	52.4512	103.444	149.545	149.805
37.4736	36.8687	35.2673	33.2995	31.5226	29.872	27.87	25.5526	24.0211	23.4849	22.9116	22.2584	21.8007	21.6509	21.8236	22.2124	28.6078	51.1193	95.4318	133.385	131.901	104.425	81.131	68.6996	62.7912	57.8523	54.0113	50.7275	47.0607	42.9709	38.7206	34.82	32.1748	30.9093	29.8225	28.0966	26.4784	25.8131	25.6639	25.1077	24.1003	23.1321	22.2539	21.4226	20.9955	26.1134	46.5423	89.2769	130.585	136.302
36.3222	36.3569	35.3978	33.8097	32.1901	30.6896	28.7753	26.4554	24.9739	24.5272	23.7832	22.6817	21.9879	21.9753	22.3089	22.6616	29.8085	55.2063	105.217	147.53	144.078	111.041	83.9413	69.876	63.1994	57.4868	53.2412	50.2669	47.1899	43.28	38.9185	35.0062	32.2617	30.7885	29.7825	28.2436	26.6846	26.0581	26.0232	25.5555	24.3541	22.9827	22.0256	21.4634	21.4205	24.8813	38.9317	69.881	105.213	119.363
37.8214	37.2278	36.1249	34.5471	32.7711	31.1158	29.3136	27.3998	26.1478	25.5835	24.5319	22.9797	22.005	21.9877	22.2973	22.627	30.1705	56.5571	107.833	151.576	148.602	114.462	85.9841	71.0565	63.5688	56.9728	52.0946	49.1011	46.3044	42.7228	38.9089	35.6766	33.0777	31.0991	29.8207	28.5224	27.1991	26.5101	26.2951	25.801	24.6041	23.118	22.3253	22.2405	22.5575	24.7454	34.4656	57.9676	90.6282	111.624
39.9348	38.4374	36.8146	35.037	33.1696	31.3742	29.6104	28.0594	26.9921	26.254	24.9955	23.276	22.3034	22.4711	22.8284	23.0807	29.5085	52.0808	95.8101	135.867	138.612	112.075	86.6487	72.1369	64.128	57.1939	51.8163	48.2314	44.9988	41.5245	38.4215	36.1638	34.1789	32.0124	30.3235	29.0355	27.8792	27.1733	26.7324	26.0164	24.8723	23.6679	23.2801	23.4775	23.7184	25.166	33.5681	55.8463	91.0237	117.542
41.0411	38.9147	36.7119	34.7947	33.3108	31.888	30.2797	28.7571	27.5177	26.4356	24.9963	23.3925	22.7692	23.4007	24.1272	24.5682	28.9802	44.667	75.2616	108.334	120.371	107.32	87.7038	74.0134	65.2831	58.3763	52.8989	48.6263	44.6469	40.9469	38.1345	36.3371	34.8076	32.9216	31.2544	29.8507	28.4534	27.6098	27.1245	26.2388	25.1138	24.2875	24.2894	24.5087	24.4432	25.3827	33.6155	57.2412	98.0795	131.16
41.1243	38.8735	36.2621	34.1053	32.8375	31.8387	30.6148	29.2003	27.739	26.2835	24.6992	23.3852	23.2966	24.379	25.506	26.4703	29.6507	40.3229	60.8572	88.9232	109.363	107.365	91.4025	77.0505	66.8595	59.9993	54.9898	50.5723	46.0793	42.0811	39.2168	37.2048	35.4914	33.8337	32.3342	30.6661	28.7445	27.534	26.9631	26.0421	25.0226	24.545	24.8044	25.0549	25.0091	25.6621	33.0594	56.0894	100.222	139.536
40.9294	39.0668	36.4058	33.9036	32.1831	30.913	29.8553	28.7875	27.5713	26.1539	24.6426	23.7209	24.1395	25.3376	26.4321	27.8299	30.9604	40.3537	57.8394	86.0187	112.357	114.724	97.5241	80.2625	68.1639	61.4561	57.3065	53.3323	48.7755	44.6052	41.5118	39.0671	37.003	35.2796	33.5951	31.5982	29.391	27.7746	26.8264	25.7789	24.8333	24.5716	25.0343	25.6286	26.2272	27.0945	32.6224	50.6837	89.6334	129.891
41.4171	39.9167	37.2978	34.5541	32.306	30.4767	29.2252	28.3145	27.3963	26.1654	24.8335	24.2796	25.0713	26.2217	27.062	28.4908	31.4211	40.3744	58.7534	92.0276	124.32	126.767	104.989	83.8175	70.0189	63.291	59.5048	55.8091	51.3721	47.2432	43.858	40.9039	38.5639	36.7119	34.9645	33.1483	31.1308	29.1566	27.5592	26.0711	24.8622	24.5148	25.1333	26.2426	27.7605	29.3939	32.9734	43.237	69.1668	104.085
42.3351	40.7523	38.0452	35.2753	32.9884	31.0862	29.6842	28.5177	27.3084	25.9649	24.8853	24.7015	25.6684	26.9094	27.8961	29.2155	30.9333	37.4104	55.6826	94.895	133.864	137.108	112.319	88.5734	73.4819	65.8796	61.1443	56.8772	52.4709	48.8125	45.5128	42.0878	39.3341	37.354	35.9343	34.6831	32.8713	30.6268	28.614	26.6939	24.9962	24.3097	24.9177	26.3001	28.4599	31.0689	33.7629	37.667	50.8946	79.4156
42.2323	40.3737	37.7454	35.2642	33.2355	31.5946	30.2367	28.7792	27.1717	25.8032	25.2049	25.4261	26.2869	27.5136	28.8587	30.2781	30.806	33.3138	47.3278	85.74	127.91	136.456	115.518	92.4414	76.5874	67.4819	61.13	55.9297	51.6374	48.788	46.1245	42.7291	39.6133	37.3243	36.0091	34.9461	32.9961	30.6787	28.8208	26.953	25.0739	24.1763	24.668	26.0089	28.4237	31.8175	34.6418	35.9522	43.3477	70.2478
41.5924	39.4215	36.8358	34.5159	32.5935	31.2044	30.1206	28.8819	27.5415	26.5909	26.4823	26.9415	27.5106	28.3368	29.6608	31.4582	32.1078	31.1738	37.1754	65.4807	104.967	123.014	112.762	93.0842	76.9984	66.8242	59.8768	54.588	50.6378	48.2179	46.0329	43.1094	40.0784	37.4515	35.7118	34.3353	32.2041	30.0441	28.52	26.926	25.2952	24.611	25.0915	26.2579	28.655	32.2299	34.6177	35.2963	43.4992	75.4136
42.1618	39.6878	36.871	34.3164	32.2468	30.9521	30.1637	29.4805	28.8703	28.4492	28.3764	28.5135	28.5906	28.8477	30.086	32.7542	34.8818	32.0957	29.8797	45.2694	79.9554	107.872	109.112	92.7536	76.138	65.1431	58.5836	54.0411	50.5838	48.1589	45.9846	43.4065	40.728	37.9836	35.6564	33.9107	31.9651	30.1153	28.6012	27.0038	25.8182	25.7537	26.4976	27.5662	29.609	32.3347	32.5378	32.1037	43.9602	84.2108
44.0886	41.3871	38.1625	35.2122	32.972	31.6749	30.9931	30.578	30.3606	30.178	29.8462	29.2885	28.713	28.6161	30.3223	34.4032	38.4621	35.2044	27.8916	35.4353	68.9071	104.607	112.336	95.9938	77.2908	64.7038	58.1553	54.2607	51.333	48.8417	46.3214	43.5641	41.0615	38.4855	35.8938	33.9233	32.2592	30.6262	28.9472	27.3068	26.6048	27.1688	28.2416	29.304	30.8226	32.206	29.5288	26.6914	39.6083	83.0587
45.8449	43.137	39.6415	36.4041	34.0149	32.6472	31.9765	31.4574	30.9947	30.6861	30.2736	29.4241	28.6167	28.6339	30.944	35.7797	40.0999	35.9878	27.4074	34.8627	73.0409	115.404	124.237	103.995	81.6607	66.891	59.5645	55.5023	52.7047	49.967	46.8134	43.6387	41.2513	38.9847	36.3101	33.9525	32.1797	30.638	29.1841	27.9286	27.5237	28.1487	29.1892	30.3151	31.8158	32.8068	28.5182	22.2987	30.3223	66.2919
46.4422	44.219	40.9679	37.6477	34.9871	33.364	32.6555	32.0096	31.0753	30.4596	30.1669	29.6023	29.1505	29.7046	32.3393	36.4907	38.1119	31.3332	23.8002	35.8747	80.995	128.884	137.248	112.891	87.3353	70.8697	62.4858	57.3832	53.9442	50.7177	47.1581	43.9941	41.8832	39.713	36.6687	33.6757	31.6111	30.3432	29.6329	29.1368	28.8119	28.9547	29.589	30.878	33.1812	35.3189	31.0365	21.0834	20.7985	44.2342
46.7644	44.8645	41.8945	38.6232	35.9174	34.2304	33.4374	32.5616	31.2076	30.4563	30.4916	30.5199	30.6251	31.8184	34.7169	37.6827	35.406	24.9946	17.911	32.4232	78.6691	128.099	139.39	117.196	92.0746	75.5664	66.4329	59.8314	54.863	50.7215	47.1295	44.5403	42.8363	40.5435	37.0652	33.7249	31.6487	30.7503	30.6573	30.7854	30.5266	30.1836	30.3619	31.8739	35.3648	39.388	35.8057	22.7356	15.9036	31.3872
47.7545	45.6407	42.5881	39.405	37.0219	35.6654	34.81	33.43	31.6196	30.8419	31.1584	31.6932	32.3121	34.1575	37.6527	40.2796	35.4552	22.0472	13.0309	23.8557	61.9508	108.147	127.818	115.972	95.0713	79.5337	69.9229	62.2847	55.8918	50.7143	47.0444	44.9228	43.4057	40.9629	37.4517	34.3167	32.3459	31.483	31.5553	32.0241	32.0317	31.6087	31.5034	33.0186	36.9798	41.4415	37.6081	23.1047	14.5347	29.5936
48.628	46.5607	43.7558	40.7309	38.3106	36.9725	36.0836	34.4295	32.3273	31.2993	31.5157	32.3337	33.4734	36.095	40.503	43.6963	38.0215	22.6494	10.3947	14.7228	41.8811	84.5238	115.058	115.298	98.0244	82.1575	71.6052	63.8147	57.2877	51.9494	48.1805	45.7405	43.5961	40.7353	37.4332	34.7655	32.8394	31.7065	31.6289	32.1832	32.6532	32.6398	32.5901	33.8978	37.0805	39.0787	32.9014	18.8802	12.9088	31.3427
48.851	47.369	45.3189	42.4149	39.3102	37.3228	36.2898	34.8354	32.8451	31.5297	31.4446	32.2639	33.6901	36.9961	42.3236	46.3698	40.7208	24.2683	9.49628	9.49453	30.8375	74.3904	114.571	121.899	104.142	85.5393	73.0931	65.1798	59.1224	54.3512	50.6475	47.4187	44.121	40.5611	37.2577	34.7985	32.8625	31.5055	31.2043	31.6806	32.5636	33.0463	33.3509	34.7532	36.9428	35.2899	25.7204	12.743	9.74779	28.9589
48.454	47.7018	46.3567	43.6478	40.1355	37.4564	35.9183	34.4997	32.8673	31.6669	31.3133	31.651	32.802	36.2451	41.7848	45.5337	39.451	23.2062	8.4852	7.9833	29.5346	78.0494	125.628	134.951	113.607	90.9961	76.0024	67.0909	60.6833	56.0472	52.4072	48.7965	44.8544	40.8166	37.3435	34.8047	32.8604	31.4011	30.7969	30.9824	31.9814	32.8926	34.0447	36.3726	38.5261	34.451	22.0084	9.06074	6.21231	20.8971
47.7086	47.2511	45.9838	43.5835	40.656	37.9675	35.6786	33.7431	32.4652	31.8849	31.5354	31.2651	31.8747	34.8549	39.4417	40.6932	32.6939	17.9676	6.15553	7.44434	30.6612	82.7325	134.615	145.216	121.808	96.3003	78.9864	68.4133	60.786	55.6299	51.9988	48.5668	44.766	40.9587	37.8079	35.4459	33.5276	31.8034	30.5583	30.0913	30.8667	32.3179	34.9676	39.0904	42.3058	37.3501	22.6762	8.4646	3.64657	12.1598
47.2453	46.4476	44.823	42.896	41.1773	39.059	36.216	33.5156	32.0953	31.9352	31.9456	31.7466	32.3645	35.0306	38.4767	36.4805	25.5744	12.0812	3.587	6.0084	27.4246	75.6105	126.851	142.316	123.672	99.1903	81.1222	69.1656	60.2439	54.2452	50.4297	47.2506	43.9103	40.8048	38.4447	36.6127	34.8319	32.7937	30.914	29.9219	30.5075	32.4771	36.5187	42.34	46.6514	41.2335	24.7873	9.07628	2.41458	7.41628
47.7124	46.3894	44.4729	42.9902	41.992	40.0785	37.0019	33.909	31.9735	31.6208	32.1172	32.8646	34.6006	38.1436	41.776	37.7381	23.703	9.45474	2.23746	3.68973	19.2707	56.588	103.244	127.618	120.257	100.302	82.8861	70.2232	60.7141	54.0841	49.8278	46.5578	43.4344	40.756	38.829	37.301	35.7464	33.8639	32.1658	31.4548	32.1526	34.2773	38.5685	44.295	47.4648	40.502	23.6354	8.47793	1.77884	6.45852
49.2741	47.4157	45.1864	43.7749	42.6442	40.3139	37.1326	34.1281	31.9329	31.2281	32.0254	33.8706	37.3674	42.7932	47.7843	43.0136	26.1653	9.72618	2.02097	1.59736	11.2695	38.4329	82.0409	116.551	119.881	102.757	84.8306	71.5761	62.523	55.9488	51.1188	47.3428	43.9959	41.0993	38.8215	37.0357	35.666	34.526	33.8818	34.0398	34.8334	36.5182	39.91	43.7955	43.3544	33.5676	17.9542	6.02721	1.10076	6.44557
50.9243	48.7567	46.0126	44.0498	42.4484	40.0182	37.1734	34.5546	32.4808	31.5825	32.2748	34.5242	39.1264	45.7747	51.148	45.5607	27.3658	10.01	2.02605	0.4472	7.2278	30.588	76.4279	119.665	127.531	107.951	86.9328	72.7215	64.6635	58.7666	53.7749	49.6764	45.9152	42.2292	39.0119	36.6344	35.3102	34.9802	35.4295	36.227	36.7372	37.6386	40.1317	42.7373	39.1919	26.5852	12.1207	3.47538	0.470264	5.21269
52.1393	49.9313	46.7012	43.9553	42.0825	40.292	38.2638	36.061	34.1577	33.1322	33.4326	35.3928	39.8063	45.6751	48.4357	40.4446	23.0513	8.11955	1.5708	0.0649072	6.36071	30.2834	80.5919	129.791	138.318	114.51	89.6755	73.9581	66.266	61.0144	56.396	52.5367	48.6736	44.3382	40.3611	37.5236	35.9882	35.838	36.5968	37.3476	37.3974	37.987	40.769	44.1388	39.7626	24.893	9.79674	2.27033	0.124573	2.9648
54.2041	51.6892	48.1721	44.9802	42.9915	41.8028	40.392	38.3666	36.4761	35.3152	35.2208	36.6784	40.3047	44.421	42.9662	31.5064	15.8121	5.00097	0.82773	0	5.85386	28.9001	78.6332	129.393	140.916	118.312	92.4443	75.5534	67.423	62.314	57.7639	53.9015	50.263	46.242	42.4719	39.59	37.5799	36.8607	37.2355	37.7306	37.7839	38.9568	43.0213	47.9492	43.5394	26.6897	9.94435	2.06901	0.0139087	1.12691
57.1283	54.0651	50.5772	47.3611	45.0795	43.8363	42.6086	40.6981	38.6854	37.2288	36.8178	38.1399	41.7679	45.5005	41.3358	26.6196	11.1635	2.85683	0.28127	0	4.19465	22.0316	62.8499	110.448	130.307	117.369	94.909	78.2624	69.455	63.8479	58.499	53.8328	50.238	47.0005	43.9575	41.3456	39.004	37.5351	37.2909	37.7316	38.5658	41.0138	45.9807	50.2697	44.0906	26.1836	9.49701	1.90038	0	0.261634
58.8425	55.7656	52.6809	49.5652	46.8261	45.1608	43.9452	42.2502	40.1724	38.4587	37.9935	39.8291	44.7186	49.9929	45.2375	27.7012	10.4478	2.22648	0.0534738	0	2.06303	13.3123	43.0731	87.4124	118.694	118.171	99.6756	82.9396	72.7567	66.0926	59.8518	54.4957	50.6335	47.425	44.3763	41.8024	39.5454	37.8635	37.2237	37.7795	39.8713	43.9032	48.7991	49.2758	38.7624	20.9351	7.06844	1.28968	0	0.0266072
58.4712	56.1031	53.703	50.8701	47.9801	46.0349	44.7339	43.1383	41.0553	39.2446	38.9698	41.5667	47.7597	54.0383	48.6705	29.3128	10.7362	2.15975	0.00278174	0	0.65029	8.03859	32.3913	78.5115	120.821	128.089	108.964	89.1289	76.1852	68.2662	61.9155	56.8693	52.8108	48.7116	44.6336	41.5718	39.6116	38.3641	37.8278	38.6717	42.01	47.6217	52.4477	48.6328	33.0075	15.0444	4.30421	0.584064	0	0.000463623
57.4722	55.9527	54.2259	51.9716	49.3136	47.0632	45.3806	43.8065	42.0378	40.3598	40.2286	43.1449	49.0812	53.0214	44.9551	25.7232	9.0704	1.73409	0	0	0.110499	6.46974	30.593	81.4058	132.057	142.762	120.14	95.2157	78.7455	69.7213	63.7681	59.3895	55.2945	50.4389	45.4997	41.9337	40.186	39.542	39.4158	40.5354	44.6799	51.7224	57.3916	51.2469	31.5934	12.3251	2.82968	0.16538	0	0
57.4499	56.3725	54.9901	53.3477	51.1106	48.4827	46.0872	44.3557	43.1553	42.0117	42.2562	45.4283	50.2287	49.503	36.8754	18.5743	5.88392	0.952389	0	0	0.00278174	5.65068	28.4219	78.5353	132.13	147.978	127.123	99.8367	80.7389	70.6285	64.7176	60.4709	56.402	51.6545	46.9145	43.308	41.4874	41.0806	41.2442	42.4205	46.9086	54.992	61.4606	54.2147	32.2673	11.7859	2.39493	0.0222539	0	0
59.0615	58.0749	56.8154	55.5224	53.5629	50.51	47.1605	44.8206	43.9279	43.7165	45.1502	49.555	54.5015	50.2184	32.7832	13.807	3.55349	0.334596	0	0	0	3.84682	21.1201	62.1939	113.664	139.712	129.026	103.709	83.1177	71.3197	64.7157	60.2543	56.5175	52.6338	48.7663	45.3247	43.0019	42.2067	42.3972	43.6923	48.2585	56.1571	60.9634	51.5656	29.4917	10.3885	1.99847	0	0	0
62.2105	61.1034	59.8486	58.5027	56.4129	52.9842	48.9701	45.9852	44.9397	45.4382	48.3061	54.5498	60.8778	55.0761	33.9025	12.8311	2.76784	0.066636	0	0	0	1.76749	12.7785	43.723	93.4167	131.922	133.144	109.93	87.1522	72.6045	64.6818	59.9755	56.7034	53.5205	50.0545	46.537	43.8356	42.8437	43.356	45.2324	49.8232	56.3027	56.7005	43.278	22.4196	7.27653	1.24035	0	0	0
65.9623	64.1946	62.443	60.5321	58.104	54.8925	51.2239	48.2014	46.8184	47.3268	50.655	57.2231	62.7382	55.1295	32.8437	11.9492	2.40946	0.00324536	0	0	0	0.509899	8.01031	33.9096	84.857	133.24	142.109	118.87	93.1548	75.7695	66.4791	61.2581	57.7643	54.2861	50.2393	46.2657	43.6799	43.2921	44.6807	47.5405	52.5253	58.0046	54.2327	36.4342	16.0787	4.39402	0.514334	0	0	0
68.8535	66.1596	63.4237	60.5302	57.7596	55.3339	52.7827	50.2659	48.6846	48.945	51.9252	56.8344	57.759	46.2835	25.5137	8.75967	1.64051	0	0	0	0	0.0723252	6.05252	29.4133	79.8222	132.489	147.101	126.223	99.735	80.7941	70.3129	64.0553	59.5002	55.2822	50.7415	46.444	43.8708	43.8574	45.9453	49.812	55.6964	61.2339	55.1357	34.1675	13.2269	2.97282	0.131889	0	0	0
70.8335	67.4085	63.6228	59.6592	56.3857	54.5146	53.054	51.2524	49.8077	50.3613	53.7234	57.4231	53.1194	36.6482	17.1577	5.06496	0.738437	0	0	0	0	0	4.40545	23.3129	66.9538	118.714	141.778	129.247	105.17	85.859	74.1766	66.7497	61.0906	56.5161	52.3202	48.2994	45.4091	44.9455	47.2356	51.8687	58.2509	62.6171	54.0003	31.7444	11.4943	2.3064	0.0148359	0	0	0
73.2715	69.3346	64.5754	59.605	55.5415	53.5796	52.8473	51.7971	50.7923	52.3565	57.4263	61.8058	54.4505	33.5393	13.1902	3.08483	0.206234	0	0	0	0	0	2.42745	15.4497	49.5472	99.5937	133.942	132.256	110.851	91.0141	77.9219	69.4469	63.0205	58.3222	54.5222	50.7737	47.3772	46.1655	48.6886	54.2353	60.5554	61.2241	47.9853	25.7038	8.61668	1.54124	0	0	0	0
77.0735	72.7072	67.2091	61.4358	56.4352	53.8093	53.3005	52.9143	52.5661	55.1159	61.3857	65.6603	56.002	32.6141	11.7537	2.35983	0.0259629	0	0	0	0	0	0.909621	9.65634	37.3725	88.1093	133.076	139.966	119.443	98.0153	83.0927	73.5583	66.6271	61.6785	57.5183	53.324	49.3905	47.7392	50.7517	57.5612	64.1995	60.733	41.856	19.1495	5.48485	0.717572	0	0	0	0
81.5979	76.8375	71.0991	64.928	59.062	55.5067	54.8305	55.0412	55.5587	58.5746	64.1347	64.872	51.1897	27.6293	9.31706	1.68838	0	0	0	0	0	0	0.210815	6.63474	30.5258	80.5569	131.629	146.123	128.371	105.901	89.2111	78.7411	71.4574	65.8237	60.587	55.6045	51.5555	50.1646	53.8641	62.0456	69.5083	63.1495	39.6001	15.628	3.64221	0.210359	0	0	0	0
86.5955	81.2475	75.1337	68.5087	62.0015	57.8851	57.1551	58.0283	59.7404	63.3674	67.5575	62.9029	43.6296	20.3606	5.98053	0.842677	0	0	0	0	0	0	0.0222539	4.43585	23.1334	66.2246	117.712	142.376	133.132	111.921	94.0925	82.839	75.1819	68.4841	62.1794	56.9513	53.4833	53.1544	57.9336	67.0605	73.492	63.4415	37.1358	13.4234	2.69721	0.0305991	0	0	0	0
92.6598	86.127	78.7277	71.231	64.503	60.5122	60.0382	61.6973	64.9058	69.6704	72.9287	63.647	39.3713	15.6301	3.72048	0.262552	0	0	0	0	0	0	0	2.2948	14.7591	47.9703	97.9753	134.754	136.504	116.925	97.6175	85.0122	76.6288	69.0422	62.4588	57.9307	55.7441	57.2222	63.5395	72.5829	74.3057	57.8288	30.4613	10.0365	1.73903	0	0	0	0	0
99.5129	91.1899	81.9369	73.5669	67.1337	63.773	63.724	66.2636	70.9821	76.475	77.3081	63.1118	35.8625	12.7859	2.56068	0.0407988	0	0	0	0	0	0	0	0.800876	8.85428	35.2373	85.0519	132.106	142.804	123.851	102.001	86.8985	77.13	69.2074	63.3085	60.0179	59.2851	62.7365	70.7479	79.1023	74.6288	50.8203	22.8068	6.37806	0.785359	0	0	0	0	0
107.7	97.2431	85.9243	76.6089	70.4486	67.6388	67.7287	70.8344	76.779	82.1788	78.0372	57.3676	29.1795	9.38916	1.60509	0	0	0	0	0	0	0	0	0.163722	5.7221	27.5835	75.1887	127.814	147.366	131.8	108.018	89.9861	78.5356	70.8387	66.0095	63.6582	63.8417	68.6641	77.6412	84.1539	74.0001	45.2955	17.555	4.01558	0.222335	0	0	0	0	0
117.026	104.29	91.0909	80.9339	74.7579	71.9054	71.499	74.6757	81.5101	86.3678	76.6605	49.6932	21.605	5.87837	0.724596	0	0	0	0	0	0	0	0	0.0120542	3.49043	19.9854	60.495	114.556	146.307	140.021	116.444	95.6738	82.3415	74.7317	70.4636	68.4762	69.2535	74.8557	83.233	84.7178	67.831	37.5222	13.0289	2.51309	0.0292083	0	0	0	0	0
125.908	111.237	96.8625	86.4414	80.1669	76.7144	75.6066	78.9537	86.2782	89.0419	73.643	42.6549	15.9168	3.48364	0.205385	0	0	0	0	0	0	0	0	0	1.60281	12.4826	44.2301	97.7607	142.801	149.33	127.929	104.275	88.2445	79.8447	75.5575	73.8364	75.5514	82.0437	89.0694	83.4481	58.5281	27.9531	8.43328	1.28663	0	0	0	0	0	0
138.226	120.427	103.99	93.1644	86.7097	82.4858	81.09	85.034	92.001	89.6605	67.0778	34.4342	11.2167	1.95431	0.0273538	0	0	0	0	0	0	0	0	0	0.471261	7.10963	31.2091	81.17	135.311	156.131	140.678	114.855	95.2613	85.0278	80.524	79.4835	82.7564	90.2659	94.9922	82.0863	50.5161	20.3303	4.97893	0.445984	0	0	0	0	0	0
159.673	135.307	113.732	100.884	93.6802	88.9482	88.1859	93.145	98.3675	88.5719	58.3865	25.749	7.1028	0.887851	0	0	0	0	0	0	0	0	0	0	0.0695435	3.72129	20.7461	62.7094	120.017	156.359	152.341	126.935	104.051	91.4451	86.5251	86.3844	91.1769	98.4132	97.5351	76.3209	41.5899	14.4724	2.83586	0.0872161	0	0	0	0	0	0
190.114	157.321	127.715	109.926	100.581	96.0215	97.1547	102.877	103.202	83.9613	48.422	18.1839	4.05469	0.27162	0	0	0	0	0	0	0	0	0	0	0	1.58032	12.3247	44.4368	100.085	150.176	161.572	140.966	116.409	101.399	95.7521	96.44	102.083	106.751	96.5749	65.9667	30.9077	9.19766	1.38363	0.00370898	0	0	0	0	0	0
212.291	179.42	145.816	122.327	109.784	106.03	109.689	114.317	105.121	74.5277	36.788	11.6818	2.0098	0.0426533	0	0	0	0	0	0	0	0	0	0	0	0.462271	6.48283	29.2076	78.057	135.714	164.742	155.619	132.397	115.066	108.324	109.853	115.252	113.989	92.2134	54.0171	21.1784	5.10053	0.496508	0	0	0	0	0	0	0
200.49	187.336	164.272	140.382	125.374	121.787	125.577	124.06	101.666	61.4581	25.2888	6.53729	0.772063	0	0	0	0	0	0	0	0	0	0	0	0	0.0690798	2.88669	17.1943	54.8986	112.457	158.668	168.214	151.898	133.582	125.22	126.479	128.668	116.7	82.4459	40.9569	13.305	2.41346	0.105533	0	0	0	0	0	0	0
154.651	174.725	177.644	163.835	149.678	143.833	140.982	125.577	89.0457	45.4553	15.4645	3.10146	0.203012	0	0	0	0	0	0	0	0	0	0	0	0	0	0.989163	8.66243	34.1225	84.1763	141.089	173.086	172.843	159.292	149.712	146.466	138.501	111.31	67.2402	27.913	7.36436	0.906783	0.00788159	0	0	0	0	0	0	0
99.5944	145.009	177.549	184.293	176.763	165.842	148.191	114.263	68.0881	28.7688	7.91559	1.13414	0.0236448	0	0	0	0	0	0	0	0	0	0	0	0	0	0.2291	3.57799	18.3462	55.3396	111.707	162.46	186.031	186.257	177.488	163.657	137.429	94.6014	48.1417	16.5829	3.45029	0.244463	0	0	0	0	0	0	0	0
54.5504	103.898	153.861	182.569	186.374	170.318	136.397	89.4543	44.2081	15.2313	3.27695	0.300467	0	0	0	0	0	0	0	0	0	0	0	0	0	0	0.0203994	1.09924	8.08346	30.5487	75.1152	130.86	174.255	192.327	186.853	160.913	117.502	67.7031	28.4701	7.97688	1.23946	0.0324536	0	0	0	0	0	0	0	0
25.1094	60.8034	106.991	143.972	156.233	139.731	101.095	56.6351	23.1353	6.36848	0.996606	0.0417261	0	0	0	0	0	0	0	0	0	0	0	0	0	0	0	0.241595	2.81077	13.5802	40.6202	84.1494	129.285	156.27	154.482	124.983	80.0932	38.7287	13.314	2.93837	0.318422	0	0	0	0	0	0	0	0	0
9.16098	27.0878	55.3804	83.0476	94.9562	83.6177	55.7429	27.2524	9.31225	2.01782	0.21043	0	0	0	0	0	0	0	0	0	0	0	0	0	0	0	0	0.0227175	0.672397	4.47137	16.4636	40.2343	70.2146	91.5734	91.6012	70.2307	40.2571	16.58	4.61491	0.746785	0.0449714	0	0	0	0	0	0	0	0	0
2.40371	8.53015	19.9729	32.8525	39.1995	34.0835	21.2389	9.20385	2.63215	0.424513	0.0236448	0	0	0	0	0	0	0	0	0	0	0	0	0	0	0	0	0	0.102979	1.03131	4.72027	13.4746	26.2734	36.4295	36.6513	26.7764	13.9336	4.95953	1.10627	0.113878	0	0	0	0	0	0	0	0	0	0
0.386206	1.68297	4.53602	8.17052	10.1541	8.73284	5.1191	1.97864	0.468102	0.0472896	0	0	0	0	0	0	0	0	0	0	0	0	0	0	0	0	0	0	0.00370898	0.127017	0.81801	2.80921	6.14629	9.03783	9.11284	6.32099	2.97403	0.905946	0.155353	0.00788159	0	0	0	0	0	0	0	0	0	0
0.0231812	0.146269	0.474573	0.947365	1.22637	1.03497	0.559701	0.184938	0.03199	0	0	0	0	0	0	0	0	0	0	0	0	0	0	0	0	0	0	0	0	0.00695435	0.0680818	0.275176	0.665397	1.02663	1.01861	0.650488	0.265517	0.0646557	0.00649072	0	0	0	0	0	0	0	0	0	0	0
0	0	0	0	0	0	0	0	0	0	0	0	0	0	0	0	0	0	0	0	0	0	0	0	0	0	0	0	0	0	0	0	0	0	0	0	0	0	0	0	0	0	0	0	0	0	0	0	0	0
0	0	0	0	0	0	0	0	0	0	0	0	0	0	0	0	0	0	0	0	0	0	0	0	0	0	0	0	0	0	0	0	0	0	0	0	0	0	0	0	0	0	0	0	0	0	0	0	0	0
0	0	0	0	0	0	0	0	0	0	0	0	0	0	0	0	0	0	0	0	0	0	0	0	0	0	0	0	0	0	0	0	0	0	0	0	0	0	0	0	0	0	0	0	0	0	0	0	0	0
0	0	0	0	0	0	0	0	0	0	0	0	0	0	0	0	0	0	0	0	0	0	0	0	0	0	0	0	0	0	0	0	0	0	0	0	0	0	0	0	0	0	0	0	0	0	0	0	0	0
0	0	0	0	0	0	0	0	0	0	0	0	0	0	0	0	0	0	0	0	0	0	0	0	0	0	0	0	0	0	0	0	0	0	0	0	0	0	0	0	0	0	0	0	0	0	0	0	0	0
0	0	0	0	0	0	0	0	0	0	0	0	0	0	0	0	0	0	0	0	0	0	0	0	0	0	0	0	0	0	0	0	0	0	0	0	0	0	0	0	0	0	0	0	0	0	0	0	0	0
0	0	0	0	0	0	0	0	0	0	0	0	0	0	0	0	0	0	0	0	0	0	0	0	0	0	0	0	0	0	0	0	0	0	0	0	0	0	0	0	0	0	0	0	0	0	0	0	0	0
0	0	0	0	0	0	0	0	0	0	0	0	0	0	0	0	0	0	0	0	0	0	0	0	0	0	0	0	0	0	0	0	0	0	0	0	0	0	0	0	0	0	0	0	0	0	0	0	0	0
0	0	0	0	0	0	0	0	0	0	0	0	0	0	0	0	0	0	0	0	0	0	0	0	0	0	0	0	0	0	0	0	0	0	0	0	0	0	0	0	0	0	0	0	0	0	0	0	0	0
0	0	0	0	0	0	0	0	0	0	0	0	0	0	0	0	0	0	0	0	0	0	0	0	0	0	0	0	0	0	0	0	0	0	0	0	0	0	0	0	0	0	0	0	0	0	0	0	0	0
0	0	0	0	0	0	0	0	0	0	0	0	0	0	0	0	0	0	0	0	0	0	0	0	0	0	0	0	0	0	0	0	0	0	0	0	0	0	0	0	0	0	0	0	0	0	0	0	0	0
0	0	0	0	0	0	0	0	0	0	0	0	0	0	0	0	0	0	0	0	0	0	0	0	0	0	0	0	0	0	0	0	0	0	0	0	0	0	0	0	0	0	0	0	0	0	0	0	0	0
0	0	0	0	0	0	0	0	0	0	0	0	0	0	0	0	0	0	0	0	0	0	0	0	0	0	0	0	0	0	0	0	0	0	0	0	0	0	0	0	0	0	0	0	0	0	0	0	0	0
0	0	0	0	0	0	0	0	0	0	0	0	0	0	0	0	0	0	0	0	0	0	0	0	0	0	0	0	0	0	0	0	0	0	0	0	0	0	0	0	0	0	0	0	0	0	0	0	0	0
0	0	0	0	0	0	0	0	0	0	0	0	0	0	0	0	0	0	0	0	0	0	0	0	0	0	0	0	0	0	0	0	0	0	0	0	0	0	0	0	0	0	0	0	0	0	0	0	0	0
0	0	0	0	0	0	0	0	0	0	0	0	0	0	0	0	0	0	0	0	0	0	0	0	0	0	0	0	0	0	0	0	0	0	0	0	0	0	0	0	0	0	0	0	0	0	0	0	0	0
0	0	0	0	0	0	0	0	0	0	0	0	0	0	0	0	0	0	0	0	0	0	0	0	0	0	0	0	0	0	0	0	0	0	0	0	0	0	0	0	0	0	0	0	0	0	0	0	0	0
0	0	0	0	0	0	0	0	0	0	0	0	0	0	0	0	0	0	0	0	0	0	0	0	0	0	0	0	0	0	0	0	0	0	0	0	0	0	0	0	0	0	0	0	0	0	0	0	0	0
0	0	0	0	0	0	0	0	0	0	0	0	0	0	0	0	0	0	0	0	0	0	0	0	0	0	0	0	0	0	0	0	0	0	0	0	0	0	0	0	0	0	0	0	0	0	0	0	0	0
0	0	0	0	0	0	0	0	0	0	0	0	0	0	0	0	0	0	0	0	0	0	0	0	0	0	0	0	0	0	0	0	0	0	0	0	0	0	0	0	0	0	0	0	0	0	0	0	0	0
0	0	0	0	0	0	0	0	0	0	0	0	0	0	0	0	0	0	0	0	0	0	0	0	0	0	0	0	0	0	0	0	0	0	0	0	0	0	0	0	0	0	0	0	0	0	0	0	0	0
0	0	0	0	0	0	0	0	0	0	0	0	0	0	0	0	0	0	0	0	0	0	0	0	0	0	0	0	0	0	0	0	0	0	0	0	0	0	0	0	0	0	0	0	0	0	0	0	0	0
0	0	0	0	0	0	0	0	0	0	0	0	0	0	0	0	0	0	0	0	0	0	0	0	0	0	0	0	0	0	0	0	0	0	0	0	0	0	0	0	0	0	0	0	0	0	0	0	0	0
0	0	0	0	0	0	0	0	0	0	0	0	0	0	0	0	0	0	0	0	0	0	0	0	0	0	0	0	0	0	0	0	0	0	0	0	0	0	0	0	0	0	0	0	0	0	0	0	0	0
0	0	0	0	0	0	0	0	0	0	0	0	0	0	0	0	0	0	0	0	0	0	0	0	0	0	0	0	0	0	0	0	0	0	0	0	0	0	0	0	0	0	0	0	0	0	0	0	0	0
0	0	0	0	0	0	0	0	0	0	0	0	0	0	0	0	0	0	0	0	0	0	0	0	0	0	0	0	0	0	0	0	0	0	0	0	0	0	0	0	0	0	0	0	0	0	0	0	0	0
0	0	0	0	0	0	0	0	0	0	0	0	0	0	0	0	0	0	0	0	0	0	0	0	0	0	0	0	0	0	0	0	0	0	0	0	0	0	0	0	0	0	0	0	0	0	0	0	0	0
0	0	0	0	0	0	0	0	0	0	0	0	0	0	0	0	0	0	0	0	0	0	0	0	0	0	0	0	0	0	0	0	0	0	0	0	0	0	0	0	0	0	0	0	0	0	0	0	0	0
0	0	0	0	0	0	0	0	0	0	0	0	0	0	0	0	0	0	0	0	0	0	0	0	0	0	0	0	0	0	0	0	0	0	0	0	0	0	0	0	0	0	0	0	0	0	0	0	0	0
0	0	0	0	0	0	0	0	0	0	0	0	0	0	0	0	0	0	0	0	0	0	0	0	0	0	0	0	0	0	0	0	0	0	0	0	0	0	0	0	0	0	0	0	0	0	0	0	0	0
0	0	0	0	0	0	0	0	0	0	0	0	0	0	0	0	0	0	0	0	0	0	0	0	0	0	0	0	0	0	0	0	0	0	0	0	0	0	0	0	0	0	0	0	0	0	0	0	0	0
0	0	0	0	0	0	0	0	0	0	0	0	0	0	0	0	0	0	0	0	0	0	0	0	0	0	0	0	0	0	0	0	0	0	0	0	0	0	0	0	0	0	0	0	0	0	0	0	0	0
0	0	0	0	0	0	0	0	0	0	0	0	0	0	0	0	0	0	0	0	0	0	0	0	0	0	0	0	0	0	0	0	0	0	0	0	0	0	0	0	0	0	0	0	0	0	0	0	0	0
0	0	0	0	0	0	0	0	0	0	0	0	0	0	0	0	0	0	0	0	0	0	0	0	0	0	0	0	0	0	0	0	0	0	0	0	0	0	0	0	0	0	0	0	0	0	0	0	0	0
0	0	0	0	0	0	0	0	0	0	0	0	0	0	0	0	0	0	0	0	0	0	0	0	0	0	0	0	0	0	0	0	0	0	0	0	0	0	0	0	0	0	0	0	0	0	0	0	0	0
0	0	0	0	0	0	0	0	0	0	0	0	0	0	0	0	0	0	0	0	0	0	0	0	0	0	0	0	0	0	0	0	0	0	0	0	0	0	0	0	0	0	0	0	0	0	0	0	0	0
0	0	0	0	0	0	0	0	0	0	0	0	0	0	0	0	0	0	0	0	0	0	0	0	0	0	0	0	0	0	0	0	0	0	0	0	0	0	0	0	0	0	0	0	0	0	0	0	0	0
0	0	0	0	0	0	0	0	0	0	0	0	0	0	0	0	0	0	0	0	0	0	0	0	0	0	0	0	0	0	0	0	0	0	0	0	0	0	0	0	0	0	0	0	0	0	0	0	0	0
0	0	0	0	0	0	0	0	0	0	0	0	0	0	0	0	0	0	0	0	0	0	0	0	0	0	0	0	0	0	0	0	0	0	0	0	0	0	0	0	0	0	0	0	0	0	0	0	0	0
0	0	0	0	0	0	0	0	0	0	0	0	0	0	0	0	0	0	0	0	0	0	0	0	0	0	0	0	0	0	0	0	0	0	0	0	0	0	0	0	0	0	0	0	0	0	0	0	0	0
0	0	0	0	0	0	0	0	0	0	0	0	0	0	0	0	0	0	0	0	0	0	0	0	0	0	0	0	0	0	0	0	0	0	0	0	0	0	0	0	0	0	0	0	0	0	0	0	0	0
0	0	0	0	0	0	0	0	0	0	0	0	0	0	0	0	0	0	0	0	0	0	0	0	0	0	0	0	0	0	0	0	0	0	0	0	0	0	0	0	0	0	0	0	0	0	0	0	0	0
0	0	0	0	0	0	0	0	0	0	0	0	0	0	0	0	0	0	0	0	0	0	0	0	0	0	0	0	0	0	0	0	0	0	0	0	0	0	0	0	0	0	0	0	0	0	0	0	0	0
0	0	0	0	0	0	0	0	0	0	0	0	0	0	0	0	0	0	0	0	0	0	0	0	0	0	0	0	0	0	0	0	0	0	0	0	0	0	0	0	0	0	0	0	0	0	0	0	0	0
0	0	0	0	0	0	0	0	0	0	0	0	0	0	0	0	0	0	0	0	0	0	0	0	0	0	0	0	0	0	0	0	0	0	0	0	0	0	0	0	0	0	0	0	0	0	0	0	0	0
0	0	0	0	0	0	0	0	0	0	0	0	0	0	0	0	0	0	0	0	0	0	0	0	0	0	0	0	0	0	0	0	0	0	0	0	0	0	0	0	0	0	0	0	0	0	0	0	0	0
0	0	0	0	0	0	0	0	0	0	0	0	0	0	0	0	0	0	0	0	0	0	0	0	0	0	0	0	0	0	0	0	0	0	0	0	0	0	0	0	0	0	0	0	0	0	0	0	0	0
0	0	0	0	0	0	0	0	0	0	0	0	0	0	0	0	0	0	0	0	0	0	0	0	0	0	0	0	0	0	0	0	0	0	0	0	0	0	0	0	0	0	0	0	0	0	0	0	0	0
0	0	0	0	0	0	0	0	0	0	0	0	0	0	0	0	0	0	0	0	0	0	0	0	0	0	0	0	0	0	0	0	0	0	0	0	0	0	0	0	0	0	0	0	0	0	0	0	0	0
0	0	0	0	0	0	0	0	0	0	0	0	0	0	0	0	0	0	0	0	0	0	0	0	0	0	0	0	0	0	0	0	0	0	0	0	0	0	0	0	0	0	0	0	0	0	0	0	0	0
0	0	0	0	0	0	0	0	0	0	0	0	0	0	0	0	0	0	0	0	0	0	0	0	0	0	0	0	0	0	0	0	0	0	0	0	0	0	0	0	0	0	0	0	0	0	0	0	0	0
0	0	0	0	0	0	0	0	0	0	0	0	0	0	0	0	0	0	0	0	0	0	0	0	0	0	0	0	0	0	0	0	0	0	0	0	0	0	0	0	0	0	0	0	0	0	0	0	0	0
0	0	0	0	0	0	0	0	0	0	0	0	0	0	0	0	0	0	0	0	0	0	0	0	0	0	0	0	0	0	0	0	0	0	0	0	0	0	0	0	0	0	0	0	0	0	0	0	0	0
0	0	0	0	0	0	0	0	0	0	0	0	0	0	0	0	0	0	0	0	0	0	0	0	0	0	0	0	0	0	0	0	0	0	0	0	0	0	0	0	0	0	0	0	0	0	0	0	0	0
0	0	0	0	0	0	0	0	0	0	0	0	0	0	0	0	0	0	0	0	0	0	0	0	0	0	0	0	0	0	0	0	0	0	0	0	0	0	0	0	0	0	0	0	0	0	0	0	0	0
0	0	0	0	0	0	0	0	0	0	0	0	0	0	0	0	0	0	0	0	0	0	0	0	0	0	0	0	0	0	0	0	0	0	0	0	0	0	0	0	0	0	0	0	0	0	0	0	0	0
0	0	0	0	0	0	0	0	0	0	0	0	0	0	0	0	0	0	0	0	0	0	0	0	0	0	0	0	0	0	0	0	0	0	0	0	0	0	0	0	0	0	0	0	0	0	0	0	0	0
0	0	0	0	0	0	0	0	0	0	0	0	0	0	0	0	0	0	0	0	0	0	0	0	0	0	0	0	0	0	0	0	0	0	0	0	0	0	0	0	0	0	0	0	0	0	0	0	0	0
0	0	0	0	0	0	0	0	0	0	0	0	0	0	0	0	0	0	0	0	0	0	0	0	0	0	0	0	0	0	0	0	0	0	0	0	0	0	0	0	0	0	0	0	0	0	0	0	0	0
0	0	0	0	0	0	0	0	0	0	0	0	0	0	0	0	0	0	0	0	0	0	0	0	0	0	0	0	0	0	0	0	0	0	0	0	0	0	0	0	0	0	0	0	0	0	0	0	0	0
0	0	0	0	0	0	0	0	0	0	0	0	0	0	0	0	0	0	0	0	0	0	0	0	0	0	0	0	0	0	0	0	0	0	0	0	0	0	0	0	0	0	0	0	0	0	0	0	0	0
0	0	0	0	0	0	0	0	0	0	0	0	0	0	0	0	0	0	0	0	0	0	0	0	0	0	0	0	0	0	0	0	0	0	0	0	0	0	0	0	0	0	0	0	0	0	0	0	0	0
0	0	0	0	0	0	0	0	0	0	0	0	0	0	0	0	0	0	0	0	0	0	0	0	0	0	0	0	0	0	0	0	0	0	0	0	0	0	0	0	0	0	0	0	0	0	0	0	0	0
0	0	0	0	0	0	0	0	0	0	0	0	0	0	0	0	0	0	0	0	0	0	0	0	0	0	0	0	0	0	0	0	0	0	0	0	0	0	0	0	0	0	0	0	0	0	0	0	0	0
0	0	0	0	0	0	0	0	0	0	0	0	0	0	0	0	0	0	0	0	0	0	0	0	0	0	0	0	0	0	0	0	0	0	0	0	0	0	0	0	0	0	0	0	0	0	0	0	0	0
0	0	0	0	0	0	0	0	0	0	0	0	0	0	0	0	0	0	0	0	0	0	0	0	0	0	0	0	0	0	0	0	0	0	0	0	0	0	0	0	0	0	0	0	0	0	0	0	0	0
0	0	0	0	0	0	0	0	0	0	0	0	0	0	0	0	0	0	0	0	0	0	0	0	0	0	0	0	0	0	0	0	0	0	0	0	0	0	0	0	0	0	0	0	0	0	0	0	0	0
0	0	0	0	0	0	0	0	0	0	0	0	0	0	0	0	0	0	0	0	0	0	0	0	0	0	0	0	0	0	0	0	0	0	0	0	0	0	0	0	0	0	0	0	0	0	0	0	0	0
0	0	0	0	0	0	0	0	0	0	0	0	0	0	0	0	0	0	0	0	0	0	0	0	0	0	0	0	0	0	0	0	0	0	0	0	0	0	0	0	0	0	0	0	0	0	0	0	0	0
0	0	0	0	0	0	0	0	0	0	0	0	0	0	0	0	0	0	0	0	0	0	0	0	0	0	0	0	0	0	0	0	0	0	0	0	0	0	0	0	0	0	0	0	0	0	0	0	0	0
0	0	0	0	0	0	0	0	0	0	0	0	0	0	0	0	0	0	0	0	0	0	0	0	0	0	0	0	0	0	0	0	0	0	0	0	0	0	0	0	0	0	0	0	0	0	0	0	0	0
0	0	0	0	0	0	0	0	0	0	0	0	0	0	0	0	0	0	0	0	0	0	0	0	0	0	0	0	0	0	0	0	0	0	0	0	0	0	0	0	0	0	0	0	0	0	0	0	0	0
0	0	0	0	0	0	0	0	0	0	0	0	0	0	0	0	0	0	0	0	0	0	0	0	0	0	0	0	0	0	0	0	0	0	0	0	0	0	0	0	0	0	0	0	0	0	0	0	0	0
0	0	0	0	0	0	0	0	0	0	0	0	0	0	0	0	0	0	0	0	0	0	0	0	0	0	0	0	0	0	0	0	0	0	0	0	0	0	0	0	0	0	0	0	0	0	0	0	0	0
0	0	0	0	0	0	0	0	0	0	0	0	0	0	0	0	0	0	0	0	0	0	0	0	0	0	0	0	0	0	0	0	0	0	0	0	0	0	0	0	0	0	0	0	0	0	0	0	0	0
0	0	0	0	0	0	0	0	0	0	0	0	0	0	0	0	0	0	0	0	0	0	0	0	0	0	0	0	0	0	0	0	0	0	0	0	0	0	0	0	0	0	0	0	0	0	0	0	0	0
0	0	0	0	0	0	0	0	0	0	0	0	0	0	0	0	0	0	0	0	0	0	0	0	0	0	0	0	0	0	0	0	0	0	0	0	0	0	0	0	0	0	0	0	0	0	0	0	0	0
0	0	0	0	0	0	0	0	0	0	0	0	0	0	0	0	0	0	0	0	0	0	0	0	0	0	0	0	0	0	0	0	0	0	0	0	0	0	0	0	0	0	0	0	0	0	0	0	0	0
0	0	0	0	0	0	0	0	0	0	0	0	0	0	0	0	0	0	0	0	0	0	0	0	0	0	0	0	0	0	0	0	0	0	0	0	0	0	0	0	0	0	0	0	0	0	0	0	0	0
0	0	0	0	0	0	0	0	0	0	0	0	0	0	0	0	0	0	0	0	0	0	0	0	0	0	0	0	0	0	0	0	0	0	0	0	0	0	0	0	0	0	0	0	0	0	0	0	0	0
0	0	0	0	0	0	0	0	0	0	0	0	0	0	0	0	0	0	0	0	0	0	0	0	0	0	0	0	0	0	0	0	0	0	0	0	0	0	0	0	0	0	0	0	0	0	0	0	0	0
0	0	0	0	0	0	0	0	0	0	0	0	0	0	0	0	0	0	0	0	0	0	0	0	0	0	0	0	0	0	0	0	0	0	0	0	0	0	0	0	0	0	0	0	0	0	0	0	0	0
0	0	0	0	0	0	0	0	0	0	0	0	0	0	0	0	0	0	0	0	0	0	0	0	0	0	0	0	0	0	0	0	0	0	0	0	0	0	0	0	0	0	0	0	0	0	0	0	0	0
0	0	0	0	0	0	0	0	0	0	0	0	0	0	0	0	0	0	0	0	0	0	0	0	0	0	0	0	0	0	0	0	0	0	0	0	0	0	0	0	0	0	0	0	0	0	0	0	0	0
0	0	0	0	0	0	0	0	0	0	0	0	0	0	0	0	0	0	0	0	0	0	0	0	0	0	0	0	0	0	0	0	0	0	0	0	0	0	0	0	0	0	0	0	0	0	0	0	0	0
0	0	0	0	0	0	0	0	0	0	0	0	0	0	0	0	0	0	0	0	0	0	0	0	0	0	0	0	0	0	0	0	0	0	0	0	0	0	0	0	0	0	0	0	0	0	0	0	0	0
0	0	0	0	0	0	0	0	0	0	0	0	0	0	0	0	0	0	0	0	0	0	0	0	0	0	0	0	0	0	0	0	0	0	0	0	0	0	0	0	0	0	0	0	0	0	0	0	0	0
0	0	0	0	0	0	0	0	0	0	0	0	0	0	0	0	0	0	0	0	0	0	0	0	0	0	0	0	0	0	0	0	0	0	0	0	0	0	0	0	0	0	0	0	0	0	0	0	0	0
0	0	0	0	0	0	0	0	0	0	0	0	0	0	0	0	0	0	0	0	0	0	0	0	0	0	0	0	0	0	0	0	0	0	0	0	0	0	0	0	0	0	0	0	0	0	0	0	0	0
0	0	0	0	0	0	0	0	0	0	0	0	0	0	0	0	0	0	0	0	0	0	0	0	0	0	0	0	0	0	0	0	0	0	0	0	0	0	0	0	0	0	0	0	0	0	0	0	0	0
0	0	0	0	0	0	0	0	0	0	0	0	0	0	0	0	0	0	0	0	0	0	0	0	0	0	0	0	0	0	0	0	0	0	0	0	0	0	0	0	0	0	0	0	0	0	0	0	0	0
0	0	0	0	0	0	0	0	0	0	0	0	0	0	0	0	0	0	0	0	0	0	0	0	0	0	0	0	0	0	0	0	0	0	0	0	0	0	0	0	0	0	0	0	0	0	0	0	0	0
0	0	0	0	0	0	0	0	0	0	0	0	0	0	0	0	0	0	0	0	0	0	0	0	0	0	0	0	0	0	0	0	0	0	0	0	0	0	0	0	0	0	0	0	0	0	0	0	0	0
0	0	0	0	0	0	0	0	0	0	0	0	0	0	0	0	0	0	0	0	0	0	0	0	0	0	0	0	0	0	0	0	0	0	0	0	0	0	0	0	0	0	0	0	0	0	0	0	0	0
0	0	0	0	0	0	0	0	0	0	0	0	0	0	0	0	0	0	0	0	0	0	0	0	0	0	0	0	0	0	0	0	0	0	0	0	0	0	0	0	0	0	0	0	0	0	0	0	0	0
0	0	0	0	0	0	0	0	0	0	0	0	0	0	0	0	0	0	0	0	0	0	0	0	0	0	0	0	0	0	0	0	0	0	0	0	0	0	0	0	0	0	0	0	0	0	0	0	0	0
0	0	0	0	0	0	0	0	0	0	0	0	0	0	0	0	0	0	0	0	0	0	0	0	0	0	0	0	0	0	0	0	0	0	0	0	0	0	0	0	0	0	0	0	0	0	0	0	0	0
0	0	0	0	0	0	0	0	0	0	0	0	0	0	0	0	0	0	0	0	0	0	0	0	0	0	0	0	0	0	0	0	0	0	0	0	0	0	0	0	0	0	0	0	0	0	0	0	0	0
0	0	0	0	0	0	0	0	0	0	0	0	0	0	0	0	0	0	0	0	0	0	0	0	0	0	0	0	0	0	0	0	0	0	0	0	0	0	0	0	0	0	0	0	0	0	0	0	0	0
0	0	0	0	0	0	0	0	0	0	0	0	0	0	0	0	0	0	0	0	0	0	0	0	0	0	0	0	0	0	0	0	0	0	0	0	0	0	0	0	0	0	0	0	0	0	0	0	0	0
0	0	0	0	0	0	0	0	0	0	0	0	0	0	0	0	0	0	0	0	0	0	0	0	0	0	0	0	0	0	0	0	0	0	0	0	0	0	0	0	0	0	0	0	0	0	0	0	0	0
0	0	0	0	0	0	0	0	0	0	0	0	0	0	0	0	0	0	0	0	0	0	0	0	0	0	0	0	0	0	0	0	0	0	0	0	0	0	0	0	0	0	0	0	0	0	0	0	0	0
0	0	0	0	0	0	0	0	0	0	0	0	0	0	0	0	0	0	0	0	0	0	0	0	0	0	0	0	0	0	0	0	0	0	0	0	0	0	0	0	0	0	0	0	0	0	0	0	0	0
0	0	0	0	0	0	0	0	0	0	0	0	0	0	0	0	0	0	0	0	0	0	0	0	0	0	0	0	0	0	0	0	0	0	0	0	0	0	0	0	0	0	0	0	0	0	0	0	0	0
0	0	0	0	0	0	0	0	0	0	0	0	0	0	0	0	0	0	0	0	0	0	0	0	0	0	0	0	0	0	0	0	0	0	0	0	0	0	0	0	0	0	0	0	0	0	0	0	0	0
0	0	0	0	0	0	0	0	0	0	0	0	0	0	0	0	0	0	0	0	0	0	0	0	0	0	0	0	0	0	0	0	0	0	0	0	0	0	0	0	0	0	0	0	0	0	0	0	0	0
0	0	0	0	0	0	0	0	0	0	0	0	0	0	0	0	0	0	0	0	0	0	0	0	0	0	0	0	0	0	0	0	0	0	0	0	0	0	0	0	0	0	0	0	0	0	0	0	0	0
0	0	0	0	0	0	0	0	0	0	0	0	0	0	0	0	0	0	0	0	0	0	0	0	0	0	0	0	0	0	0	0	0	0	0	0	0	0	0	0	0	0	0	0	0	0	0	0	0	0
0	0	0	0	0	0	0	0	0	0	0	0	0	0	0	0	0	0	0	0	0	0	0	0	0	0	0	0	0	0	0	0	0	0	0	0	0	0	0	0	0	0	0	0	0	0	0	0	0	0
0	0	0	0	0	0	0	0	0	0	0	0	0	0	0	0	0	0	0	0	0	0	0	0	0	0	0	0	0	0	0	0	0	0	0	0	0	0	0	0	0	0	0	0	0	0	0	0	0	0
0	0	0	0	0	0	0	0	0	0	0	0	0	0	0	0	0	0	0	0	0	0	0	0	0	0	0	0	0	0	0	0	0	0	0	0	0	0	0	0	0	0	0	0	0	0	0	0	0	0
0	0	0	0	0	0	0	0	0	0	0	0	0	0	0	0	0	0	0	0	0	0	0	0	0	0	0	0	0	0	0	0	0	0	0	0	0	0	0	0	0	0	0	0	0	0	0	0	0	0
0	0	0	0	0	0	0	0	0	0	0	0	0	0	0	0	0	0	0	0	0	0	0	0	0	0	0	0	0	0	0	0	0	0	0	0	0	0	0	0	0	0	0	0	0	0	0	0	0	0
0	0	0	0	0	0	0	0	0	0	0	0	0	0	0	0	0	0	0	0	0	0	0	0	0	0	0	0	0	0	0	0	0	0	0	0	0	0	0	0	0	0	0	0	0	0	0	0	0	0
0	0	0	0	0	0	0	0	0	0	0	0	0	0	0	0	0	0	0	0	0	0	0	0	0	0	0	0	0	0	0	0	0	0	0	0	0	0	0	0	0	0	0	0	0	0	0	0	0	0
0	0	0	0	0	0	0	0	0	0	0	0	0	0	0	0	0	0	0	0	0	0	0	0	0	0	0	0	0	0	0	0	0	0	0	0	0	0	0	0	0	0	0	0	0	0	0	0	0	0
0	0	0	0	0	0	0	0	0	0	0	0	0	0	0	0	0	0	0	0	0	0	0	0	0	0	0	0	0	0	0	0	0	0	0	0	0	0	0	0	0	0	0	0	0	0	0	0	0	0
0	0	0	0	0	0	0	0	0	0	0	0	0	0	0	0	0	0	0	0	0	0	0	0	0	0	0	0	0	0	0	0	0	0	0	0	0	0	0	0	0	0	0	0	0	0	0	0	0	0
0	0	0	0	0	0	0	0	0	0	0	0	0	0	0	0	0	0	0	0	0	0	0	0	0	0	0	0	0	0	0	0	0	0	0	0	0	0	0	0	0	0	0	0	0	0	0	0	0	0
0	0	0	0	0	0	0	0	0	0	0	0	0	0	0	0	0	0	0	0	0	0	0	0	0	0	0	0	0	0	0	0	0	0	0	0	0	0	0	0	0	0	0	0	0	0	0	0	0	0
0	0	0	0	0	0	0	0	0	0	0	0	0	0	0	0	0	0	0	0	0	0	0	0	0	0	0	0	0	0	0	0	0	0	0	0	0	0	0	0	0	0	0	0	0	0	0	0	0	0
0	0	0	0	0	0	0	0	0	0	0	0	0	0	0	0	0	0	0	0	0	0	0	0	0	0	0	0	0	0	0	0	0	0	0	0	0	0	0	0	0	0	0	0	0	0	0	0	0	0
0	0	0	0	0	0	0	0	0	0	0	0	0	0	0	0	0	0	0	0	0	0	0	0	0	0	0	0	0	0	0	0	0	0	0	0	0	0	0	0	0	0	0	0	0	0	0	0	0	0
0	0	0	0	0	0	0	0	0	0	0	0	0	0	0	0	0	0	0	0	0	0	0	0	0	0	0	0	0	0	0	0	0	0	0	0	0	0	0	0	0	0	0	0	0	0	0	0	0	0
0	0	0	0	0	0	0	0	0	0	0	0	0	0	0	0	0	0	0	0	0	0	0	0	0	0	0	0	0	0	0	0	0	0	0	0	0	0	0	0	0	0	0	0	0	0	0	0	0	0
0	0	0	0	0	0	0	0	0	0	0	0	0	0	0	0	0	0	0	0	0	0	0	0	0	0	0	0	0	0	0	0	0	0	0	0	0	0	0	0	0	0	0	0	0	0	0	0	0	0
0	0	0	0	0	0	0	0	0	0	0	0	0	0	0	0	0	0	0	0	0	0	0	0	0	0	0	0	0	0	0	0	0	0	0	0	0	0	0	0	0	0	0	0	0	0	0	0	0	0
0	0	0	0	0	0	0	0	0	0	0	0	0	0	0	0	0	0	0	0	0	0	0	0	0	0	0	0	0	0	0	0	0	0	0	0	0	0	0	0	0	0	0	0	0	0	0	0	0	0
0	0	0	0	0	0	0	0	0	0	0	0	0	0	0	0	0	0	0	0	0	0	0	0	0	0	0	0	0	0	0	0	0	0	0	0	0	0	0	0	0	0	0	0	0	0	0	0	0	0
0	0	0	0	0	0	0	0	0	0	0	0	0	0	0	0	0	0	0	0	0	0	0	0	0	0	0	0	0	0	0	0	0	0	0	0	0	0	0	0	0	0	0	0	0	0	0	0	0	0
0	0	0	0	0	0	0	0	0	0	0	0	0	0	0	0	0	0	0	0	0	0	0	0	0	0	0	0	0	0	0	0	0	0	0	0	0	0	0	0	0	0	0	0	0	0	0	0	0	0
0	0	0	0	0	0	0	0	0	0	0	0	0	0	0	0	0	0	0	0	0	0	0	0	0	0	0	0	0	0	0	0	0	0	0	0	0	0	0	0	0	0	0	0	0	0	0	0	0	0
0	0	0	0	0	0	0	0	0	0	0	0	0	0	0	0	0	0	0	0	0	0	0	0	0	0	0	0	0	0	0	0	0	0	0	0	0	0	0	0	0	0	0	0	0	0	0	0	0	0
0	0	0	0	0	0	0	0	0	0	0	0	0	0	0	0	0	0	0	0	0	0	0	0	0	0	0	0	0	0	0	0	0	0	0	0	0	0	0	0	0	0	0	0	0	0	0	0	0	0
0	0	0	0	0	0	0	0	0	0	0	0	0	0	0	0	0	0	0	0	0	0	0	0	0	0	0	0	0	0	0	0	0	0	0	0	0	0	0	0	0	0	0	0	0	0	0	0	0	0
0	0	0	0	0	0	0	0	0	0	0	0	0	0	0	0	0	0	0	0	0	0	0	0	0	0	0	0	0	0	0	0	0	0	0	0	0	0	0	0	0	0	0	0	0	0	0	0	0	0
0	0	0	0	0	0	0	0	0	0	0	0	0	0	0	0	0	0	0	0	0	0	0	0	0	0	0	0	0	0	0	0	0	0	0	0	0	0	0	0	0	0	0	0	0	0	0	0	0	0
0	0	0	0	0	0	0	0	0	0	0	0	0	0	0	0	0	0	0	0	0	0	0	0	0	0	0	0	0	0	0	0	0	0	0	0	0	0	0	0	0	0	0	0	0	0	0	0	0	0
0	0	0	0	0	0	0	0	0	0	0	0	0	0	0	0	0	0	0	0	0	0	0	0	0	0	0	0	0	0	0	0	0	0	0	0	0	0	0	0	0	0	0	0	0	0	0	0	0	0
0	0	0	0	0	0	0	0	0	0	0	0	0	0	0	0	0	0	0	0	0	0	0	0	0	0	0	0	0	0	0	0	0	0	0	0	0	0	0	0	0	0	0	0	0	0	0	0	0	0
0	0	0	0	0	0	0	0	0	0	0	0	0	0	0	0	0	0	0	0	0	0	0	0	0	0	0	0	0	0	0	0	0	0	0	0	0	0	0	0	0	0	0	0	0	0	0	0	0	0
0	0	0	0	0	0	0	0	0	0	0	0	0	0	0	0	0	0	0	0	0	0	0	0	0	0	0	0	0	0	0	0	0	0	0	0	0	0	0	0	0	0	0	0	0	0	0	0	0	0
0	0	0	0	0	0	0	0	0	0	0	0	0	0	0	0	0	0	0	0	0	0	0	0	0	0	0	0	0	0	0	0	0	0	0	0	0	0	0	0	0	0	0	0	0	0	0	0	0	0
0	0	0	0	0	0	0	0	0	0	0	0	0	0	0	0	0	0	0	0	0	0	0	0	0	0	0	0	0	0	0	0	0	0	0	0	0	0	0	0	0	0	0	0	0	0	0	0	0	0
0	0	0	0	0	0	0	0	0	0	0	0	0	0	0	0	0	0	0	0	0	0	0	0	0	0	0	0	0	0	0	0	0	0	0	0	0	0	0	0	0	0	0	0	0	0	0	0	0	0
0	0	0	0	0	0	0	0	0	0	0	0	0	0	0	0	0	0	0	0	0	0	0	0	0	0	0	0	0	0	0	0	0	0	0	0	0	0	0	0	0	0	0	0	0	0	0	0	0	0
0	0	0	0	0	0	0	0	0	0	0	0	0	0	0	0	0	0	0	0	0	0	0	0	0	0	0	0	0	0	0	0	0	0	0	0	0	0	0	0	0	0	0	0	0	0	0	0	0	0
0	0	0	0	0	0	0	0	0	0	0	0	0	0	0	0	0	0	0	0	0	0	0	0	0	0	0	0	0	0	0	0	0	0	0	0	0	0	0	0	0	0	0	0	0	0	0	0	0	0
0	0	0	0	0	0	0	0	0	0	0	0	0	0	0	0	0	0	0	0	0	0	0	0	0	0	0	0	0	0	0	0	0	0	0	0	0	0	0	0	0	0	0	0	0	0	0	0	0	0
0	0	0	0	0	0	0	0	0	0	0	0	0	0	0	0	0	0	0	0	0	0	0	0	0	0	0	0	0	0	0	0	0	0	0	0	0	0	0	0	0	0	0	0	0	0	0	0	0	0
0	0	0	0	0	0	0	0	0	0	0	0	0	0	0	0	0	0	0	0	0	0	0	0	0	0	0	0	0	0	0	0	0	0	0	0	0	0	0	0	0	0	0	0	0	0	0	0	0	0
0	0	0	0	0	0	0	0	0	0	0	0	0	0	0	0	0	0	0	0	0	0	0	0	0	0	0	0	0	0	0	0	0	0	0	0	0	0	0	0	0	0	0	0	0	0	0	0	0	0
0	0	0	0	0	0	0	0	0	0	0	0	0	0	0	0	0	0	0	0	0	0	0	0	0	0	0	0	0	0	0	0	0	0	0	0	0	0	0	0	0	0	0	0	0	0	0	0	0	0
0	0	0	0	0	0	0	0	0	0	0	0	0	0	0	0	0	0	0	0	0	0	0	0	0	0	0	0	0	0	0	0	0	0	0	0	0	0	0	0	0	0	0	0	0	0	0	0	0	0
0	0	0	0	0	0	0	0	0	0	0	0	0	0	0	0	0	0	0	0	0	0	0	0	0	0	0	0	0	0	0	0	0	0	0	0	0	0	0	0	0	0	0	0	0	0	0	0	0	0
0	0	0	0	0	0	0	0	0	0	0	0	0	0	0	0	0	0	0	0	0	0	0	0	0	0	0	0	0	0	0	0	0	0	0	0	0	0	0	0	0	0	0	0	0	0	0	0	0	0
0	0	0	0	0	0	0	0	0	0	0	0	0	0	0	0	0	0	0	0	0	0	0	0	0	0	0	0	0	0	0	0	0	0	0	0	0	0	0	0	0	0	0	0	0	0	0	0	0	0
0	0	0	0	0	0	0	0	0	0	0	0	0	0	0	0	0	0	0	0	0	0	0	0	0	0	0	0	0	0	0	0	0	0	0	0	0	0	0	0	0	0	0	0	0	0	0	0	0	0
0	0	0	0	0	0	0	0	0	0	0	0	0	0	0	0	0	0	0	0	0	0	0	0	0	0	0	0	0	0	0	0	0	0	0	0	0	0	0	0	0	0	0	0	0	0	0	0	0	0
0	0	0	0	0	0	0	0	0	0	0	0	0	0	0	0	0	0	0	0	0	0	0	0	0	0	0	0	0	0	0	0	0	0	0	0	0	0	0	0	0	0	0	0	0	0	0	0	0	0
0	0	0	0	0	0	0	0	0	0	0	0	0	0	0	0	0	0	0	0	0	0	0	0	0	0	0	0	0	0	0	0	0	0	0	0	0	0	0	0	0	0	0	0	0	0	0	0	0	0
0	0	0	0	0	0	0	0	0	0	0	0	0	0	0	0	0	0	0	0	0	0	0	0	0	0	0	0	0	0	0	0	0	0	0	0	0	0	0	0	0	0	0	0	0	0	0	0	0	0
0	0	0	0	0	0	0	0	0	0	0	0	0	0	0	0	0	0	0	0	0	0	0	0	0	0	0	0	0	0	0	0	0	0	0	0	0	0	0	0	0	0	0	0	0	0	0	0	0	0
0	0	0	0	0	0	0	0	0	0	0	0	0	0	0	0	0	0	0	0	0	0	0	0	0	0	0	0	0	0	0	0	0	0	0	0	0	0	0	0	0	0	0	0	0	0	0	0	0	0
0	0	0	0	0	0	0	0	0	0	0	0	0	0	0	0	0	0	0	0	0	0	0	0	0	0	0	0	0	0	0	0	0	0	0	0	0	0	0	0	0	0	0	0	0	0	0	0	0	0
0	0	0	0	0	0	0	0	0	0	0	0	0	0	0	0	0	0	0	0	0	0	0	0	0	0	0	0	0	0	0	0	0	0	0	0	0	0	0	0	0	0	0	0	0	0	0	0	0	0
0	0	0	0	0	0	0	0	0	0	0	0	0	0	0	0	0	0	0	0	0	0	0	0	0	0	0	0	0	0	0	0	0	0	0	0	0	0	0	0	0	0	0	0	0	0	0	0	0	0
0	0	0	0	0	0	0	0	0	0	0	0	0	0	0	0	0	0	0	0	0	0	0	0	0	0	0	0	0	0	0	0	0	0	0	0	0	0	0	0	0	0	0	0	0	0	0	0	0	0
0	0	0	0	0	0	0	0	0	0	0	0	0	0	0	0	0	0	0	0	0	0	0	0	0	0	0	0	0	0	0	0	0	0	0	0	0	0	0	0	0	0	0	0	0	0	0	0	0	0
0	0	0	0	0	0	0	0	0	0	0	0	0	0	0	0	0	0	0	0	0	0	0	0	0	0	0	0	0	0	0	0	0	0	0	0	0	0	0	0	0	0	0	0	0	0	0	0	0	0
0	0	0	0	0	0	0	0	0	0	0	0	0	0	0	0	0	0	0	0	0	0	0	0	0	0	0	0	0	0	0	0	0	0	0	0	0	0	0	0	0	0	0	0	0	0	0	0	0	0
0	0	0	0	0	0	0	0	0	0	0	0	0	0	0	0	0	0	0	0	0	0	0	0	0	0	0	0	0	0	0	0	0	0	0	0	0	0	0	0	0	0	0	0	0	0	0	0	0	0
0	0	0	0	0	0	0	0	0	0	0	0	0	0	0	0	0	0	0	0	0	0	0	0	0	0	0	0	0	0	0	0	0	0	0	0	0	0	0	0	0	0	0	0	0	0	0	0	0	0
0	0	0	0	0	0	0	0	0	0	0	0	0	0	0	0	0	0	0	0	0	0	0	0	0	0	0	0	0	0	0	0	0	0	0	0	0	0	0	0	0	0	0	0	0	0	0	0	0	0
0	0	0	0	0	0	0	0	0	0	0	0	0	0	0	0	0	0	0	0	0	0	0	0	0	0	0	0	0	0	0	0	0	0	0	0	0	0	0	0	0	0	0	0	0	0	0	0	0	0
0	0	0	0	0	0	0	0	0	0	0	0	0	0	0	0	0	0	0	0	0	0	0	0	0	0	0	0	0	0	0	0	0	0	0	0	0	0	0	0	0	0	0	0	0	0	0	0	0	0
0	0	0	0	0	0	0	0	0	0	0	0	0	0	0	0	0	0	0	0	0	0	0	0	0	0	0	0	0	0	0	0	0	0	0	0	0	0	0	0	0	0	0	0	0	0	0	0	0	0
0	0	0	0	0	0	0	0	0	0	0	0	0	0	0	0	0	0	0	0	0	0	0	0	0	0	0	0	0	0	0	0	0	0	0	0	0	0	0	0	0	0	0	0	0	0	0	0	0	0
0	0	0	0	0	0	0	0	0	0	0	0	0	0	0	0	0	0	0	0	0	0	0	0	0	0	0	0	0	0	0	0	0	0	0	0	0	0	0	0	0	0	0	0	0	0	0	0	0	0
0	0	0	0	0	0	0	0	0	0	0	0	0	0	0	0	0	0	0	0	0	0	0	0	0	0	0	0	0	0	0	0	0	0	0	0	0	0	0	0	0	0	0	0	0	0	0	0	0	0
0	0	0	0	0	0	0	0	0	0	0	0	0	0	0	0	0	0	0	0	0	0	0	0	0	0	0	0	0	0	0	0	0	0	0	0	0	0	0	0	0	0	0	0	0	0	0	0	0	0
0	0	0	0	0	0	0	0	0	0	0	0	0	0	0	0	0	0	0	0	0	0	0	0	0	0	0	0	0	0	0	0	0	0	0	0	0	0	0	0	0	0	0	0	0	0	0	0	0	0
0	0	0	0	0	0	0	0	0	0	0	0	0	0	0	0	0	0	0	0	0	0	0	0	0	0	0	0	0	0	0	0	0	0	0	0	0	0	0	0	0	0	0	0	0	0	0	0	0	0
0	0	0	0	0	0	0	0	0	0	0	0	0	0	0	0	0	0	0	0	0	0	0	0	0	0	0	0	0	0	0	0	0	0	0	0	0	0	0	0	0	0	0	0	0	0	0	0	0	0
0	0	0	0	0	0	0	0	0	0	0	0	0	0	0	0	0	0	0	0	0	0	0	0	0	0	0	0	0	0	0	0	0	0	0	0	0	0	0	0	0	0	0	0	0	0	0	0	0	0
0	0	0	0	0	0	0	0	0	0	0	0	0	0	0	0	0	0	0	0	0	0	0	0	0	0	0	0	0	0	0	0	0	0	0	0	0	0	0	0	0	0	0	0	0	0	0	0	0	0
0	0	0	0	0	0	0	0	0	0	0	0	0	0	0	0	0	0	0	0	0	0	0	0	0	0	0	0	0	0	0	0	0	0	0	0	0	0	0	0	0	0	0	0	0	0	0	0	0	0
0	0	0	0	0	0	0	0	0	0	0	0	0	0	0	0	0	0	0	0	0	0	0	0	0	0	0	0	0	0	0	0	0	0	0	0	0	0	0	0	0	0	0	0	0	0	0	0	0	0
0	0	0	0	0	0	0	0	0	0	0	0	0	0	0	0	0	0	0	0	0	0	0	0	0	0	0	0	0	0	0	0	0	0	0	0	0	0	0	0	0	0	0	0	0	0	0	0	0	0
0	0	0	0	0	0	0	0	0	0	0	0	0	0	0	0	0	0	0	0	0	0	0	0	0	0	0	0	0	0	0	0	0	0	0	0	0	0	0	0	0	0	0	0	0	0	0	0	0	0
0	0	0	0	0	0	0	0	0	0	0	0	0	0	0	0	0	0	0	0	0	0	0	0	0	0	0	0	0	0	0	0	0	0	0	0	0	0	0	0	0	0	0	0	0	0	0	0	0	0
0	0	0	0	0	0	0	0	0	0	0	0	0	0	0	0	0	0	0	0	0	0	0	0	0	0	0	0	0	0	0	0	0	0	0	0	0	0	0	0	0	0	0	0	0	0	0	0	0	0
0	0	0	0	0	0	0	0	0	0	0	0	0	0	0	0	0	0	0	0	0	0	0	0	0	0	0	0	0	0	0	0	0	0	0	0	0	0	0	0	0	0	0	0	0	0	0	0	0	0
0	0	0	0	0	0	0	0	0	0	0	0	0	0	0	0	0	0	0	0	0	0	0	0	0	0	0	0	0	0	0	0	0	0	0	0	0	0	0	0	0	0	0	0	0	0	0	0	0	0
0	0	0	0	0	0	0	0	0	0	0	0	0	0	0	0	0	0	0	0	0	0	0	0	0	0	0	0	0	0	0	0	0	0	0	0	0	0	0	0	0	0	0	0	0	0	0	0	0	0
0	0	0	0	0	0	0	0	0	0	0	0	0	0	0	0	0	0	0	0	0	0	0	0	0	0	0	0	0	0	0	0	0	0	0	0	0	0	0	0	0	0	0	0	0	0	0	0	0	0
0	0	0	0	0	0	0	0	0	0	0	0	0	0	0	0	0	0	0	0	0	0	0	0	0	0	0	0	0	0	0	0	0	0	0	0	0	0	0	0	0	0	0	0	0	0	0	0	0	0
0	0	0	0	0	0	0	0	0	0	0	0	0	0	0	0	0	0	0	0	0	0	0	0	0	0	0	0	0	0	0	0	0	0	0	0	0	0	0	0	0	0	0	0	0	0	0	0	0	0
0	0	0	0	0	0	0	0	0	0	0	0	0	0	0	0	0	0	0	0	0	0	0	0	0	0	0	0	0	0	0	0	0	0	0	0	0	0	0	0	0	0	0	0	0	0	0	0	0	0
0	0	0	0	0	0	0	0	0	0	0	0	0	0	0	0	0	0	0	0	0	0	0	0	0	0	0	0	0	0	0	0	0	0	0	0	0	0	0	0	0	0	0	0	0	0	0	0	0	0
0	0	0	0	0	0	0	0	0	0	0	0	0	0	0	0	0	0	0	0	0	0	0	0	0	0	0	0	0	0	0	0	0	0	0	0	0	0	0	0	0	0	0	0	0	0	0	0	0	0
0	0	0	0	0	0	0	0	0	0	0	0	0	0	0	0	0	0	0	0	0	0	0	0	0	0	0	0	0	0	0	0	0	0	0	0	0	0	0	0	0	0	0	0	0	0	0	0	0	0
0	0	0	0	0	0	0	0	0	0	0	0	0	0	0	0	0	0	0	0	0	0	0	0	0	0	0	0	0	0	0	0	0	0	0	0	0	0	0	0	0	0	0	0	0	0	0	0	0	0
0	0	0	0	0	0	0	0	0	0	0	0	0	0	0	0	0	0	0	0	0	0	0	0	0	0	0	0	0	0	0	0	0	0	0	0	0	0	0	0	0	0	0	0	0	0	0	0	0	0
0	0	0	0	0	0	0	0	0	0	0	0	0	0	0	0	0	0	0	0	0	0	0	0	0	0	0	0	0	0	0	0	0	0	0	0	0	0	0	0	0	0	0	0	0	0	0	0	0	0
0	0	0	0	0	0	0	0	0	0	0	0	0	0	0	0	0	0	0	0	0	0	0	0	0	0	0	0	0	0	0	0	0	0	0	0	0	0	0	0	0	0	0	0	0	0	0	0	0	0
0	0	0	0	0	0	0	0	0	0	0	0	0	0	0	0	0	0	0	0	0	0	0	0	0	0	0	0	0	0	0	0	0	0	0	0	0	0	0	0	0	0	0	0	0	0	0	0	0	0
0	0	0	0	0	0	0	0	0	0	0	0	0	0	0	0	0	0	0	0	0	0	0	0	0	0	0	0	0	0	0	0	0	0	0	0	0	0	0	0	0	0	0	0	0	0	0	0	0	0
0	0	0	0	0	0	0	0	0	0	0	0	0	0	0	0	0	0	0	0	0	0	0	0	0	0	0	0	0	0	0	0	0	0	0	0	0	0	0	0	0	0	0	0	0	0	0	0	0	0
0	0	0	0	0	0	0	0	0	0	0	0	0	0	0	0	0	0	0	0	0	0	0	0	0	0	0	0	0	0	0	0	0	0	0	0	0	0	0	0	0	0	0	0	0	0	0	0	0	0
0	0	0	0	0	0	0	0	0	0	0	0	0	0	0	0	0	0	0	0	0	0	0	0	0	0	0	0	0	0	0	0	0	0	0	0	0	0	0	0	0	0	0	0	0	0	0	0	0	0
0	0	0	0	0	0	0	0	0	0	0	0	0	0	0	0	0	0	0	0	0	0	0	0	0	0	0	0	0	0	0	0	0	0	0	0	0	0	0	0	0	0	0	0	0	0	0	0	0	0
0	0	0	0	0	0	0	0	0	0	0	0	0	0	0	0	0	0	0	0	0	0	0	0	0	0	0	0	0	0	0	0	0	0	0	0	0	0	0	0	0	0	0	0	0	0	0	0	0	0
0	0	0	0	0	0	0	0	0	0	0	0	0	0	0	0	0	0	0	0	0	0	0	0	0	0	0	0	0	0	0	0	0	0	0	0	0	0	0	0	0	0	0	0	0	0	0	0	0	0
0	0	0	0	0	0	0	0	0	0	0	0	0	0	0	0	0	0	0	0	0	0	0	0	0	0	0	0	0	0	0	0	0	0	0	0	0	0	0	0	0	0	0	0	0	0	0	0	0	0
0	0	0	0	0	0	0	0	0	0	0	0	0	0	0	0	0	0	0	0	0	0	0	0	0	0	0	0	0	0	0	0	0	0	0	0	0	0	0	0	0	0	0	0	0	0	0	0	0	0
0	0	0	0	0	0	0	0	0	0	0	0	0	0	0	0	0	0	0	0	0	0	0	0	0	0	0	0	0	0	0	0	0	0	0	0	0	0	0	0	0	0	0	0	0	0	0	0	0	0
0	0	0	0	0	0	0	0	0	0	0	0	0	0	0	0	0	0	0	0	0	0	0	0	0	0	0	0	0	0	0	0	0	0	0	0	0	0	0	0	0	0	0	0	0	0	0	0	0	0
0	0	0	0	0	0	0	0	0	0	0	0	0	0	0	0	0	0	0	0	0	0	0	0	0	0	0	0	0	0	0	0	0	0	0	0	0	0	0	0	0	0	0	0	0	0	0	0	0	0
0	0	0	0	0	0	0	0	0	0	0	0	0	0	0	0	0	0	0	0	0	0	0	0	0	0	0	0	0	0	0	0	0	0	0	0	0	0	0	0	0	0	0	0	0	0	0	0	0	0
0	0	0	0	0	0	0	0	0	0	0	0	0	0	0	0	0	0	0	0	0	0	0	0	0	0	0	0	0	0	0	0	0	0	0	0	0	0	0	0	0	0	0	0	0	0	0	0	0	0
0	0	0	0	0	0	0	0	0	0	0	0	0	0	0	0	0	0	0	0	0	0	0	0	0	0	0	0	0	0	0	0	0	0	0	0	0	0	0	0	0	0	0	0	0	0	0	0	0	0
0	0	0	0	0	0	0	0	0	0	0	0	0	0	0	0	0	0	0	0	0	0	0	0	0	0	0	0	0	0	0	0	0	0	0	0	0	0	0	0	0	0	0	0	0	0	0	0	0	0
0	0	0	0	0	0	0	0	0	0	0	0	0	0	0	0	0	0	0	0	0	0	0	0	0	0	0	0	0	0	0	0	0	0	0	0	0	0	0	0	0	0	0	0	0	0	0	0	0	0
0	0	0	0	0	0	0	0	0	0	0	0	0	0	0	0	0	0	0	0	0	0	0	0	0	0	0	0	0	0	0	0	0	0	0	0	0	0	0	0	0	0	0	0	0	0	0	0	0	0
0	0	0	0	0	0	0	0	0	0	0	0	0	0	0	0	0	0	0	0	0	0	0	0	0	0	0	0	0	0	0	0	0	0	0	0	0	0	0	0	0	0	0	0	0	0	0	0	0	0
0	0	0	0	0	0	0	0	0	0	0	0	0	0	0	0	0	0	0	0	0	0	0	0	0	0	0	0	0	0	0	0	0	0	0	0	0	0	0	0	0	0	0	0	0	0	0	0	0	0
0	0	0	0	0	0	0	0	0	0	0	0	0	0	0	0	0	0	0	0	0	0	0	0	0	0	0	0	0	0	0	0	0	0	0	0	0	0	0	0	0	0	0	0	0	0	0	0	0	0
0	0	0	0	0	0	0	0	0	0	0	0	0	0	0	0	0	0	0	0	0	0	0	0	0	0	0	0	0	0	0	0	0	0	0	0	0	0	0	0	0	0	0	0	0	0	0	0	0	0
0	0	0	0	0	0	0	0	0	0	0	0	0	0	0	0	0	0	0	0	0	0	0	0	0	0	0	0	0	0	0	0	0	0	0	0	0	0	0	0	0	0	0	0	0	0	0	0	0	0
0	0	0	0	0	0	0	0	0	0	0	0	0	0	0	0	0	0	0	0	0	0	0	0	0	0	0	0	0	0	0	0	0	0	0	0	0	0	0	0	0	0	0	0	0	0	0	0	0	0
0	0	0	0	0	0	0	0	0	0	0	0	0	0	0	0	0	0	0	0	0	0	0	0	0	0	0	0	0	0	0	0	0	0	0	0	0	0	0	0	0	0	0	0	0	0	0	0	0	0
0	0	0	0	0	0	0	0	0	0	0	0	0	0	0	0	0	0	0	0	0	0	0	0	0	0	0	0	0	0	0	0	0	0	0	0	0	0	0	0	0	0	0	0	0	0	0	0	0	0
0	0	0	0	0	0	0	0	0	0	0	0	0	0	0	0	0	0	0	0	0	0	0	0	0	0	0	0	0	0	0	0	0	0	0	0	0	0	0	0	0	0	0	0	0	0	0	0	0	0
0	0	0	0	0	0	0	0	0	0	0	0	0	0	0	0	0	0	0	0	0	0	0	0	0	0	0	0	0	0	0	0	0	0	0	0	0	0	0	0	0	0	0	0	0	0	0	0	0	0
0	0	0	0	0	0	0	0	0	0	0	0	0	0	0	0	0	0	0	0	0	0	0	0	0	0	0	0	0	0	0	0	0	0	0	0	0	0	0	0	0	0	0	0	0	0	0	0	0	0
0	0	0	0	0	0	0	0	0	0	0	0	0	0	0	0	0	0	0	0	0	0	0	0	0	0	0	0	0	0	0	0	0	0	0	0	0	0	0	0	0	0	0	0	0	0	0	0	0	0
0	0	0	0	0	0	0	0	0	0	0	0	0	0	0	0	0	0	0	0	0	0	0	0	0	0	0	0	0	0	0	0	0	0	0	0	0	0	0	0	0	0	0	0	0	0	0	0	0	0
0	0	0	0	0	0	0	0	0	0	0	0	0	0	0	0	0	0	0	0	0	0	0	0	0	0	0	0	0	0	0	0	0	0	0	0	0	0	0	0	0	0	0	0	0	0	0	0	0	0
0	0	0	0	0	0	0	0	0	0	0	0	0	0	0	0	0	0	0	0	0	0	0	0	0	0	0	0	0	0	0	0	0	0	0	0	0	0	0	0	0	0	0	0	0	0	0	0	0	0
0	0	0	0	0	0	0	0	0	0	0	0	0	0	0	0	0	0	0	0	0	0	0	0	0	0	0	0	0	0	0	0	0	0	0	0	0	0	0	0	0	0	0	0	0	0	0	0	0	0
0	0	0	0	0	0	0	0	0	0	0	0	0	0	0	0	0	0	0	0	0	0	0	0	0	0	0	0	0	0	0	0	0	0	0	0	0	0	0	0	0	0	0	0	0	0	0	0	0	0
0	0	0	0	0	0	0	0	0	0	0	0	0	0	0	0	0	0	0	0	0	0	0	0	0	0	0	0	0	0	0	0	0	0	0	0	0	0	0	0	0	0	0	0	0	0	0	0	0	0
0	0	0	0	0	0	0	0	0	0	0	0	0	0	0	0	0	0	0	0	0	0	0	0	0	0	0	0	0	0	0	0	0	0	0	0	0	0	0	0	0	0	0	0	0	0	0	0	0	0
0	0	0	0	0	0	0	0	0	0	0	0	0	0	0	0	0	0	0	0	0	0	0	0	0	0	0	0	0	0	0	0	0	0	0	0	0	0	0	0	0	0	0	0	0	0	0	0	0	0
0	0	0	0	0	0	0	0	0	0	0	0	0	0	0	0	0	0	0	0	0	0	0	0	0	0	0	0	0	0	0	0	0	0	0	0	0	0	0	0	0	0	0	0	0	0	0	0	0	0
0	0	0	0	0	0	0	0	0	0	0	0	0	0	0	0	0	0	0	0	0	0	0	0	0	0	0	0	0	0	0	0	0	0	0	0	0	0	0	0	0	0	0	0	0	0	0	0	0	0
0	0	0	0	0	0	0	0	0	0	0	0	0	0	0	0	0	0	0	0	0	0	0	0	0	0	0	0	0	0	0	0	0	0	0	0	0	0	0	0	0	0	0	0	0	0	0	0	0	0
0	0	0	0	0	0	0	0	0	0	0	0	0	0	0	0	0	0	0	0	0	0	0	0	0	0	0	0	0	0	0	0	0	0	0	0	0	0	0	0	0	0	0	0	0	0	0	0	0	0
0	0	0	0	0	0	0	0	0	0	0	0	0	0	0	0	0	0	0	0	0	0	0	0	0	0	0	0	0	0	0	0	0	0	0	0	0	0	0	0	0	0	0	0	0	0	0	0	0	0
0	0	0	0	0	0	0	0	0	0	0	0	0	0	0	0	0	0	0	0	0	0	0	0	0	0	0	0	0	0	0	0	0	0	0	0	0	0	0	0	0	0	0	0	0	0	0	0	0	0
0	0	0	0	0	0	0	0	0	0	0	0	0	0	0	0	0	0	0	0	0	0	0	0	0	0	0	0	0	0	0	0	0	0	0	0	0	0	0	0	0	0	0	0	0	0	0	0	0	0
0	0	0	0	0	0	0	0	0	0	0	0	0	0	0	0	0	0	0	0	0	0	0	0	0	0	0	0	0	0	0	0	0	0	0	0	0	0	0	0	0	0	0	0	0	0	0	0	0	0
0	0	0	0	0	0	0	0	0	0	0	0	0	0	0	0	0	0	0	0	0	0	0	0	0	0	0	0	0	0	0	0	0	0	0	0	0	0	0	0	0	0	0	0	0	0	0	0	0	0
0	0	0	0	0	0	0	0	0	0	0	0	0	0	0	0	0	0	0	0	0	0	0	0	0	0	0	0	0	0	0	0	0	0	0	0	0	0	0	0	0	0	0	0	0	0	0	0	0	0
0	0	0	0	0	0	0	0	0	0	0	0	0	0	0	0	0	0	0	0	0	0	0	0	0	0	0	0	0	0	0	0	0	0	0	0	0	0	0	0	0	0	0	0	0	0	0	0	0	0
0	0	0	0	0	0	0	0	0	0	0	0	0	0	0	0	0	0	0	0	0	0	0	0	0	0	0	0	0	0	0	0	0	0	0	0	0	0	0	0	0	0	0	0	0	0	0	0	0	0
0	0	0	0	0	0	0	0	0	0	0	0	0	0	0	0	0	0	0	0	0	0	0	0	0	0	0	0	0	0	0	0	0	0	0	0	0	0	0	0	0	0	0	0	0	0	0	0	0	0
0	0	0	0	0	0	0	0	0	0	0	0	0	0	0	0	0	0	0	0	0	0	0	0	0	0	0	0	0	0	0	0	0	0	0	0	0	0	0	0	0	0	0	0	0	0	0	0	0	0
0	0	0	0	0	0	0	0	0	0	0	0	0	0	0	0	0	0	0	0	0	0	0	0	0	0	0	0	0	0	0	0	0	0	0	0	0	0	0	0	0	0	0	0	0	0	0	0	0	0
0	0	0	0	0	0	0	0	0	0	0	0	0	0	0	0	0	0	0	0	0	0	0	0	0	0	0	0	0	0	0	0	0	0	0	0	0	0	0	0	0	0	0	0	0	0	0	0	0	0
0	0	0	0	0	0	0	0	0	0	0	0	0	0	0	0	0	0	0	0	0	0	0	0	0	0	0	0	0	0	0	0	0	0	0	0	0	0	0	0	0	0	0	0	0	0	0	0	0	0
0	0	0	0	0	0	0	0	0	0	0	0	0	0	0	0	0	0	0	0	0	0	0	0	0	0	0	0	0	0	0	0	0	0	0	0	0	0	0	0	0	0	0	0	0	0	0	0	0	0
0	0	0	0	0	0	0	0	0	0	0	0	0	0	0	0	0	0	0	0	0	0	0	0	0	0	0	0	0	0	0	0	0	0	0	0	0	0	0	0	0	0	0	0	0	0	0	0	0	0
0	0	0	0	0	0	0	0	0	0	0	0	0	0	0	0	0	0	0	0	0	0	0	0	0	0	0	0	0	0	0	0	0	0	0	0	0	0	0	0	0	0	0	0	0	0	0	0	0	0
0	0	0	0	0	0	0	0	0	0	0	0	0	0	0	0	0	0	0	0	0	0	0	0	0	0	0	0	0	0	0	0	0	0	0	0	0	0	0	0	0	0	0	0	0	0	0	0	0	0
0	0	0	0	0	0	0	0	0	0	0	0	0	0	0	0	0	0	0	0	0	0	0	0	0	0	0	0	0	0	0	0	0	0	0	0	0	0	0	0	0	0	0	0	0	0	0	0	0	0
0	0	0	0	0	0	0	0	0	0	0	0	0	0	0	0	0	0	0	0	0	0	0	0	0	0	0	0	0	0	0	0	0	0	0	0	0	0	0	0	0	0	0	0	0	0	0	0	0	0
0	0	0	0	0	0	0	0	0	0	0	0	0	0	0	0	0	0	0	0	0	0	0	0	0	0	0	0	0	0	0	0	0	0	0	0	0	0	0	0	0	0	0	0	0	0	0	0	0	0
0	0	0	0	0	0	0	0	0	0	0	0	0	0	0	0	0	0	0	0	0	0	0	0	0	0	0	0	0	0	0	0	0	0	0	0	0	0	0	0	0	0	0	0	0	0	0	0	0	0
0	0	0	0	0	0	0	0	0	0	0	0	0	0	0	0	0	0	0	0	0	0	0	0	0	0	0	0	0	0	0	0	0	0	0	0	0	0	0	0	0	0	0	0	0	0	0	0	0	0
0	0	0	0	0	0	0	0	0	0	0	0	0	0	0	0	0	0	0	0	0	0	0	0	0	0	0	0	0	0	0	0	0	0	0	0	0	0	0	0	0	0	0	0	0	0	0	0	0	0
0	0	0	0	0	0	0	0	0	0	0	0	0	0	0	0	0	0	0	0	0	0	0	0	0	0	0	0	0	0	0	0	0	0	0	0	0	0	0	0	0	0	0	0	0	0	0	0	0	0
0	0	0	0	0	0	0	0	0	0	0	0	0	0	0	0	0	0	0	0	0	0	0	0	0	0	0	0	0	0	0	0	0	0	0	0	0	0	0	0	0	0	0	0	0	0	0	0	0	0
0	0	0	0	0	0	0	0	0	0	0	0	0	0	0	0	0	0	0	0	0	0	0	0	0	0	0	0	0	0	0	0	0	0	0	0	0	0	0	0	0	0	0	0	0	0	0	0	0	0
0	0	0	0	0	0	0	0	0	0	0	0	0	0	0	0	0	0	0	0	0	0	0	0	0	0	0	0	0	0	0	0	0	0	0	0	0	0	0	0	0	0	0	0	0	0	0	0	0	0
0	0	0	0	0	0	0	0	0	0	0	0	0	0	0	0	0	0	0	0	0	0	0	0	0	0	0	0	0	0	0	0	0	0	0	0	0	0	0	0	0	0	0	0	0	0	0	0	0	0
0	0	0	0	0	0	0	0	0	0	0	0	0	0	0	0	0	0	0	0	0	0	0	0	0	0	0	0	0	0	0	0	0	0	0	0	0	0	0	0	0	0	0	0	0	0	0	0	0	0
0	0	0	0	0	0	0	0	0	0	0	0	0	0	0	0	0	0	0	0	0	0	0	0	0	0	0	0	0	0	0	0	0	0	0	0	0	0	0	0	0	0	0	0	0	0	0	0	0	0
0	0	0	0	0	0	0	0	0	0	0	0	0	0	0	0	0	0	0	0	0	0	0	0	0	0	0	0	0	0	0	0	0	0	0	0	0	0	0	0	0	0	0	0	0	0	0	0	0	0
0	0	0	0	0	0	0	0	0	0	0	0	0	0	0	0	0	0	0	0	0	0	0	0	0	0	0	0	0	0	0	0	0	0	0	0	0	0	0	0	0	0	0	0	0	0	0	0	0	0
0	0	0	0	0	0	0	0	0	0	0	0	0	0	0	0	0	0	0	0	0	0	0	0	0	0	0	0	0	0	0	0	0	0	0	0	0	0	0	0	0	0	0	0	0	0	0	0	0	0
0	0	0	0	0	0	0	0	0	0	0	0	0	0	0	0	0	0	0	0	0	0	0	0	0	0	0	0	0	0	0	0	0	0	0	0	0	0	0	0	0	0	0	0	0	0	0	0	0	0
0	0	0	0	0	0	0	0	0	0	0	0	0	0	0	0	0	0	0	0	0	0	0	0	0	0	0	0	0	0	0	0	0	0	0	0	0	0	0	0	0	0	0	0	0	0	0	0	0	0
0	0	0	0	0	0	0	0	0	0	0	0	0	0	0	0	0	0	0	0	0	0	0	0	0	0	0	0	0	0	0	0	0	0	0	0	0	0	0	0	0	0	0	0	0	0	0	0	0	0
0	0	0	0	0	0	0	0	0	0	0	0	0	0	0	0	0	0	0	0	0	0	0	0	0	0	0	0	0	0	0	0	0	0	0	0	0	0	0	0	0	0	0	0	0	0	0	0	0	0
0	0	0	0	0	0	0	0	0	0	0	0	0	0	0	0	0	0	0	0	0	0	0	0	0	0	0	0	0	0	0	0	0	0	0	0	0	0	0	0	0	0	0	0	0	0	0	0	0	0
0	0	0	0	0	0	0	0	0	0	0	0	0	0	0	0	0	0	0	0	0	0	0	0	0	0	0	0	0	0	0	0	0	0	0	0	0	0	0	0	0	0	0	0	0	0	0	0	0	0
0	0	0	0	0	0	0	0	0	0	0	0	0	0	0	0	0	0	0	0	0	0	0	0	0	0	0	0	0	0	0	0	0	0	0	0	0	0	0	0	0	0	0	0	0	0	0	0	0	0
0	0	0	0	0	0	0	0	0	0	0	0	0	0	0	0	0	0	0	0	0	0	0	0	0	0	0	0	0	0	0	0	0	0	0	0	0	0	0	0	0	0	0	0	0	0	0	0	0	0
0	0	0	0	0	0	0	0	0	0	0	0	0	0	0	0	0	0	0	0	0	0	0	0	0	0	0	0	0	0	0	0	0	0	0	0	0	0	0	0	0	0	0	0	0	0	0	0	0	0
0	0	0	0	0	0	0	0	0	0	0	0	0	0	0	0	0	0	0	0	0	0	0	0	0	0	0	0	0	0	0	0	0	0	0	0	0	0	0	0	0	0	0	0	0	0	0	0	0	0
0	0	0	0	0	0	0	0	0	0	0	0	0	0	0	0	0	0	0	0	0	0	0	0	0	0	0	0	0	0	0	0	0	0	0	0	0	0	0	0	0	0	0	0	0	0	0	0	0	0
0	0	0	0	0	0	0	0	0	0	0	0	0	0	0	0	0	0	0	0	0	0	0	0	0	0	0	0	0	0	0	0	0	0	0	0	0	0	0	0	0	0	0	0	0	0	0	0	0	0
0	0	0	0	0	0	0	0	0	0	0	0	0	0	0	0	0	0	0	0	0	0	0	0	0	0	0	0	0	0	0	0	0	0	0	0	0	0	0	0	0	0	0	0	0	0	0	0	0	0
0	0	0	0	0	0	0	0	0	0	0	0	0	0	0	0	0	0	0	0	0	0	0	0	0	0	0	0	0	0	0	0	0	0	0	0	0	0	0	0	0	0	0	0	0	0	0	0	0	0
0	0	0	0	0	0	0	0	0	0	0	0	0	0	0	0	0	0	0	0	0	0	0	0	0	0	0	0	0	0	0	0	0	0	0	0	0	0	0	0	0	0	0	0	0	0	0	0	0	0
0	0	0	0	0	0	0	0	0	0	0	0	0	0	0	0	0	0	0	0	0	0	0	0	0	0	0	0	0	0	0	0	0	0	0	0	0	0	0	0	0	0	0	0	0	0	0	0	0	0
0	0	0	0	0	0	0	0	0	0	0	0	0	0	0	0	0	0	0	0	0	0	0	0	0	0	0	0	0	0	0	0	0	0	0	0	0	0	0	0	0	0	0	0	0	0	0	0	0	0
0	0	0	0	0	0	0	0	0	0	0	0	0	0	0	0	0	0	0	0	0	0	0	0	0	0	0	0	0	0	0	0	0	0	0	0	0	0	0	0	0	0	0	0	0	0	0	0	0	0
0	0	0	0	0	0	0	0	0	0	0	0	0	0	0	0	0	0	0	0	0	0	0	0	0	0	0	0	0	0	0	0	0	0	0	0	0	0	0	0	0	0	0	0	0	0	0	0	0	0
0	0	0	0	0	0	0	0	0	0	0	0	0	0	0	0	0	0	0	0	0	0	0	0	0	0	0	0	0	0	0	0	0	0	0	0	0	0	0	0	0	0	0	0	0	0	0	0	0	0
0	0	0	0	0	0	0	0	0	0	0	0	0	0	0	0	0	0	0	0	0	0	0	0	0	0	0	0	0	0	0	0	0	0	0	0	0	0	0	0	0	0	0	0	0	0	0	0	0	0
0	0	0	0	0	0	0	0	0	0	0	0	0	0	0	0	0	0	0	0	0	0	0	0	0	0	0	0	0	0	0	0	0	0	0	0	0	0	0	0	0	0	0	0	0	0	0	0	0	0
0	0	0	0	0	0	0	0	0	0	0	0	0	0	0	0	0	0	0	0	0	0	0	0	0	0	0	0	0	0	0	0	0	0	0	0	0	0	0	0	0	0	0	0	0	0	0	0	0	0
0	0	0	0	0	0	0	0	0	0	0	0	0	0	0	0	0	0	0	0	0	0	0	0	0	0	0	0	0	0	0	0	0	0	0	0	0	0	0	0	0	0	0	0	0	0	0	0	0	0
0	0	0	0	0	0	0	0	0	0	0	0	0	0	0	0	0	0	0	0	0	0	0	0	0	0	0	0	0	0	0	0	0	0	0	0	0	0	0	0	0	0	0	0	0	0	0	0	0	0
0	0	0	0	0	0	0	0	0	0	0	0	0	0	0	0	0	0	0	0	0	0	0	0	0	0	0	0	0	0	0	0	0	0	0	0	0	0	0	0	0	0	0	0	0	0	0	0	0	0
0	0	0	0	0	0	0	0	0	0	0	0	0	0	0	0	0	0	0	0	0	0	0	0	0	0	0	0	0	0	0	0	0	0	0	0	0	0	0	0	0	0	0	0	0	0	0	0	0	0
0	0	0	0	0	0	0	0	0	0	0	0	0	0	0	0	0	0	0	0	0	0	0	0	0	0	0	0	0	0	0	0	0	0	0	0	0	0	0	0	0	0	0	0	0	0	0	0	0	0
0	0	0	0	0	0	0	0	0	0	0	0	0	0	0	0	0	0	0	0	0	0	0	0	0	0	0	0	0	0	0	0	0	0	0	0	0	0	0	0	0	0	0	0	0	0	0	0	0	0
0	0	0	0	0	0	0	0	0	0	0	0	0	0	0	0	0	0	0	0	0	0	0	0	0	0	0	0	0	0	0	0	0	0	0	0	0	0	0	0	0	0	0	0	0	0	0	0	0	0
0	0	0	0	0	0	0	0	0	0	0	0	0	0	0	0	0	0	0	0	0	0	0	0	0	0	0	0	0	0	0	0	0	0	0	0	0	0	0	0	0	0	0	0	0	0	0	0	0	0
0	0	0	0	0	0	0	0	0	0	0	0	0	0	0	0	0	0	0	0	0	0	0	0	0	0	0	0	0	0	0	0	0	0	0	0	0	0	0	0	0	0	0	0	0	0	0	0	0	0
0	0	0	0	0	0	0	0	0	0	0	0	0	0	0	0	0	0	0	0	0	0	0	0	0	0	0	0	0	0	0	0	0	0	0	0	0	0	0	0	0	0	0	0	0	0	0	0	0	0
0	0	0	0	0	0	0	0	0	0	0	0	0	0	0	0	0	0	0	0	0	0	0	0	0	0	0	0	0	0	0	0	0	0	0	0	0	0	0	0	0	0	0	0	0	0	0	0	0	0
0	0	0	0	0	0	0	0	0	0	0	0	0	0	0	0	0	0	0	0	0	0	0	0	0	0	0	0	0	0	0	0	0	0	0	0	0	0	0	0	0	0	0	0	0	0	0	0	0	0
0	0	0	0	0	0	0	0	0	0	0	0	0	0	0	0	0	0	0	0	0	0	0	0	0	0	0	0	0	0	0	0	0	0	0	0	0	0	0	0	0	0	0	0	0	0	0	0	0	0
0	0	0	0	0	0	0	0	0	0	0	0	0	0	0	0	0	0	0	0	0	0	0	0	0	0	0	0	0	0	0	0	0	0	0	0	0	0	0	0	0	0	0	0	0	0	0	0	0	0
0	0	0	0	0	0	0	0	0	0	0	0	0	0	0	0	0	0	0	0	0	0	0	0	0	0	0	0	0	0	0	0	0	0	0	0	0	0	0	0	0	0	0	0	0	0	0	0	0	0
0	0	0	0	0	0	0	0	0	0	0	0	0	0	0	0	0	0	0	0	0	0	0	0	0	0	0	0	0	0	0	0	0	0	0	0	0	0	0	0	0	0	0	0	0	0	0	0	0	0
0	0	0	0	0	0	0	0	0	0	0	0	0	0	0	0	0	0	0	0	0	0	0	0	0	0	0	0	0	0	0	0	0	0	0	0	0	0	0	0	0	0	0	0	0	0	0	0	0	0
0	0	0	0	0	0	0	0	0	0	0	0	0	0	0	0	0	0	0	0	0	0	0	0	0	0	0	0	0	0	0	0	0	0	0	0	0	0	0	0	0	0	0	0	0	0	0	0	0	0
0	0	0	0	0	0	0	0	0	0	0	0	0	0	0	0	0	0	0	0	0	0	0	0	0	0	0	0	0	0	0	0	0	0	0	0	0	0	0	0	0	0	0	0	0	0	0	0	0	0
0	0	0	0	0	0	0	0	0	0	0	0	0	0	0	0	0	0	0	0	0	0	0	0	0	0	0	0	0	0	0	0	0	0	0	0	0	0	0	0	0	0	0	0	0	0	0	0	0	0
0	0	0	0	0	0	0	0	0	0	0	0	0	0	0	0	0	0	0	0	0	0	0	0	0	0	0	0	0	0	0	0	0	0	0	0	0	0	0	0	0	0	0	0	0	0	0	0	0	0
0	0	0	0	0	0	0	0	0	0	0	0	0	0	0	0	0	0	0	0	0	0	0	0	0	0	0	0	0	0	0	0	0	0	0	0	0	0	0	0	0	0	0	0	0	0	0	0	0	0
0	0	0	0	0	0	0	0	0	0	0	0	0	0	0	0	0	0	0	0	0	0	0	0	0	0	0	0	0	0	0	0	0	0	0	0	0	0	0	0	0	0	0	0	0	0	0	0	0	0
0	0	0	0	0	0	0	0	0	0	0	0	0	0	0	0	0	0	0	0	0	0	0	0	0	0	0	0	0	0	0	0	0	0	0	0	0	0	0	0	0	0	0	0	0	0	0	0	0	0
0	0	0	0	0	0	0	0	0	0	0	0	0	0	0	0	0	0	0	0	0	0	0	0	0	0	0	0	0	0	0	0	0	0	0	0	0	0	0	0	0	0	0	0	0	0	0	0	0	0
0	0	0	0	0	0	0	0	0	0	0	0	0	0	0	0	0	0	0	0	0	0	0	0	0	0	0	0	0	0	0	0	0	0	0	0	0	0	0	0	0	0	0	0	0	0	0	0	0	0
0	0	0	0	0	0	0	0	0	0	0	0	0	0	0	0	0	0	0	0	0	0	0	0	0	0	0	0	0	0	0	0	0	0	0	0	0	0	0	0	0	0	0	0	0	0	0	0	0	0
0	0	0	0	0	0	0	0	0	0	0	0	0	0	0	0	0	0	0	0	0	0	0	0	0	0	0	0	0	0	0	0	0	0	0	0	0	0	0	0	0	0	0	0	0	0	0	0	0	0
0	0	0	0	0	0	0	0	0	0	0	0	0	0	0	0	0	0	0	0	0	0	0	0	0	0	0	0	0	0	0	0	0	0	0	0	0	0	0	0	0	0	0	0	0	0	0	0	0	0
0	0	0	0	0	0	0	0	0	0	0	0	0	0	0	0	0	0	0	0	0	0	0	0	0	0	0	0	0	0	0	0	0	0	0	0	0	0	0	0	0	0	0	0	0	0	0	0	0	0
0	0	0	0	0	0	0	0	0	0	0	0	0	0	0	0	0	0	0	0	0	0	0	0	0	0	0	0	0	0	0	0	0	0	0	0	0	0	0	0	0	0	0	0	0	0	0	0	0	0
0	0	0	0	0	0	0	0	0	0	0	0	0	0	0	0	0	0	0	0	0	0	0	0	0	0	0	0	0	0	0	0	0	0	0	0	0	0	0	0	0	0	0	0	0	0	0	0	0	0
0	0	0	0	0	0	0	0	0	0	0	0	0	0	0	0	0	0	0	0	0	0	0	0	0	0	0	0	0	0	0	0	0	0	0	0	0	0	0	0	0	0	0	0	0	0	0	0	0	0
0	0	0	0	0	0	0	0	0	0	0	0	0	0	0	0	0	0	0	0	0	0	0	0	0	0	0	0	0	0	0	0	0	0	0	0	0	0	0	0	0	0	0	0	0	0	0	0	0	0
0	0	0	0	0	0	0	0	0	0	0	0	0	0	0	0	0	0	0	0	0	0	0	0	0	0	0	0	0	0	0	0	0	0	0	0	0	0	0	0	0	0	0	0	0	0	0	0	0	0
0	0	0	0	0	0	0	0	0	0	0	0	0	0	0	0	0	0	0	0	0	0	0	0	0	0	0	0	0	0	0	0	0	0	0	0	0	0	0	0	0	0	0	0	0	0	0	0	0	0
0	0	0	0	0	0	0	0	0	0	0	0	0	0	0	0	0	0	0	0	0	0	0	0	0	0	0	0	0	0	0	0	0	0	0	0	0	0	0	0	0	0	0	0	0	0	0	0	0	0
0	0	0	0	0	0	0	0	0	0	0	0	0	0	0	0	0	0	0	0	0	0	0	0	0	0	0	0	0	0	0	0	0	0	0	0	0	0	0	0	0	0	0	0	0	0	0	0	0	0
0	0	0	0	0	0	0	0	0	0	0	0	0	0	0	0	0	0	0	0	0	0	0	0	0	0	0	0	0	0	0	0	0	0	0	0	0	0	0	0	0	0	0	0	0	0	0	0	0	0
0	0	0	0	0	0	0	0	0	0	0	0	0	0	0	0	0	0	0	0	0	0	0	0	0	0	0	0	0	0	0	0	0	0	0	0	0	0	0	0	0	0	0	0	0	0	0	0	0	0
0	0	0	0	0	0	0	0	0	0	0	0	0	0	0	0	0	0	0	0	0	0	0	0	0	0	0	0	0	0	0	0	0	0	0	0	0	0	0	0	0	0	0	0	0	0	0	0	0	0
0	0	0	0	0	0	0	0	0	0	0	0	0	0	0	0	0	0	0	0	0	0	0	0	0	0	0	0	0	0	0	0	0	0	0	0	0	0	0	0	0	0	0	0	0	0	0	0	0	0
0	0	0	0	0	0	0	0	0	0	0	0	0	0	0	0	0	0	0	0	0	0	0	0	0	0	0	0	0	0	0	0	0	0	0	0	0	0	0	0	0	0	0	0	0	0	0	0	0	0
0	0	0	0	0	0	0	0	0	0	0	0	0	0	0	0	0	0	0	0	0	0	0	0	0	0	0	0	0	0	0	0	0	0	0	0	0	0	0	0	0	0	0	0	0	0	0	0	0	0
0	0	0	0	0	0	0	0	0	0	0	0	0	0	0	0	0	0	0	0	0	0	0	0	0	0	0	0	0	0	0	0	0	0	0	0	0	0	0	0	0	0	0	0	0	0	0	0	0	0
0	0	0	0	0	0	0	0	0	0	0	0	0	0	0	0	0	0	0	0	0	0	0	0	0	0	0	0	0	0	0	0	0	0	0	0	0	0	0	0	0	0	0	0	0	0	0	0	0	0
0	0	0	0	0	0	0	0	0	0	0	0	0	0	0	0	0	0	0	0	0	0	0	0	0	0	0	0	0	0	0	0	0	0	0	0	0	0	0	0	0	0	0	0	0	0	0	0	0	0
0	0	0	0	0	0	0	0	0	0	0	0	0	0	0	0	0	0	0	0	0	0	0	0	0	0	0	0	0	0	0	0	0	0	0	0	0	0	0	0	0	0	0	0	0	0	0	0	0	0
0	0	0	0	0	0	0	0	0	0	0	0	0	0	0	0	0	0	0	0	0	0	0	0	0	0	0	0	0	0	0	0	0	0	0	0	0	0	0	0	0	0	0	0	0	0	0	0	0	0
0	0	0	0	0	0	0	0	0	0	0	0	0	0	0	0	0	0	0	0	0	0	0	0	0	0	0	0	0	0	0	0	0	0	0	0	0	0	0	0	0	0	0	0	0	0	0	0	0	0
0	0	0	0	0	0	0	0	0	0	0	0	0	0	0	0	0	0	0	0	0	0	0	0	0	0	0	0	0	0	0	0	0	0	0	0	0	0	0	0	0	0	0	0	0	0	0	0	0	0
0	0	0	0	0	0	0	0	0	0	0	0	0	0	0	0	0	0	0	0	0	0	0	0	0	0	0	0	0	0	0	0	0	0	0	0	0	0	0	0	0	0	0	0	0	0	0	0	0	0
0	0	0	0	0	0	0	0	0	0	0	0	0	0	0	0	0	0	0	0	0	0	0	0	0	0	0	0	0	0	0	0	0	0	0	0	0	0	0	0	0	0	0	0	0	0	0	0	0	0
0	0	0	0	0	0	0	0	0	0	0	0	0	0	0	0	0	0	0	0	0	0	0	0	0	0	0	0	0	0	0	0	0	0	0	0	0	0	0	0	0	0	0	0	0	0	0	0	0	0
0	0	0	0	0	0	0	0	0	0	0	0	0	0	0	0	0	0	0	0	0	0	0	0	0	0	0	0	0	0	0	0	0	0	0	0	0	0	0	0	0	0	0	0	0	0	0	0	0	0
0	0	0	0	0	0	0	0	0	0	0	0	0	0	0	0	0	0	0	0	0	0	0	0	0	0	0	0	0	0	0	0	0	0	0	0	0	0	0	0	0	0	0	0	0	0	0	0	0	0
0	0	0	0	0	0	0	0	0	0	0	0	0	0	0	0	0	0	0	0	0	0	0	0	0	0	0	0	0	0	0	0	0	0	0	0	0	0	0	0	0	0	0	0	0	0	0	0	0	0
0	0	0	0	0	0	0	0	0	0	0	0	0	0	0	0	0	0	0	0	0	0	0	0	0	0	0	0	0	0	0	0	0	0	0	0	0	0	0	0	0	0	0	0	0	0	0	0	0	0
0	0	0	0	0	0	0	0	0	0	0	0	0	0	0	0	0	0	0	0	0	0	0	0	0	0	0	0	0	0	0	0	0	0	0	0	0	0	0	0	0	0	0	0	0	0	0	0	0	0
0	0	0	0	0	0	0	0	0	0	0	0	0	0	0	0	0	0	0	0	0	0	0	0	0	0	0	0	0	0	0	0	0	0	0	0	0	0	0	0	0	0	0	0	0	0	0	0	0	0
0	0	0	0	0	0	0	0	0	0	0	0	0	0	0	0	0	0	0	0	0	0	0	0	0	0	0	0	0	0	0	0	0	0	0	0	0	0	0	0	0	0	0	0	0	0	0	0	0	0
0	0	0	0	0	0	0	0	0	0	0	0	0	0	0	0	0	0	0	0	0	0	0	0	0	0	0	0	0	0	0	0	0	0	0	0	0	0	0	0	0	0	0	0	0	0	0	0	0	0
0	0	0	0	0	0	0	0	0	0	0	0	0	0	0	0	0	0	0	0	0	0	0	0	0	0	0	0	0	0	0	0	0	0	0	0	0	0	0	0	0	0	0	0	0	0	0	0	0	0
0	0	0	0	0	0	0	0	0	0	0	0	0	0	0	0	0	0	0	0	0	0	0	0	0	0	0	0	0	0	0	0	0	0	0	0	0	0	0	0	0	0	0	0	0	0	0	0	0	0
0	0	0	0	0	0	0	0	0	0	0	0	0	0	0	0	0	0	0	0	0	0	0	0	0	0	0	0	0	0	0	0	0	0	0	0	0	0	0	0	0	0	0	0	0	0	0	0	0	0
0	0	0	0	0	0	0	0	0	0	0	0	0	0	0	0	0	0	0	0	0	0	0	0	0	0	0	0	0	0	0	0	0	0	0	0	0	0	0	0	0	0	0	0	0	0	0	0	0	0
0	0	0	0	0	0	0	0	0	0	0	0	0	0	0	0	0	0	0	0	0	0	0	0	0	0	0	0	0	0	0	0	0	0	0	0	0	0	0	0	0	0	0	0	0	0	0	0	0	0
0	0	0	0	0	0	0	0	0	0	0	0	0	0	0	0	0	0	0	0	0	0	0	0	0	0	0	0	0	0	0	0	0	0	0	0	0	0	0	0	0	0	0	0	0	0	0	0	0	0
0	0	0	0	0	0	0	0	0	0	0	0	0	0	0	0	0	0	0	0	0	0	0	0	0	0	0	0	0	0	0	0	0	0	0	0	0	0	0	0	0	0	0	0	0	0	0	0	0	0
0	0	0	0	0	0	0	0	0	0	0	0	0	0	0	0	0	0	0	0	0	0	0	0	0	0	0	0	0	0	0	0	0	0	0	0	0	0	0	0	0	0	0	0	0	0	0	0	0	0
0	0	0	0	0	0	0	0	0	0	0	0	0	0	0	0	0	0	0	0	0	0	0	0	0	0	0	0	0	0	0	0	0	0	0	0	0	0	0	0	0	0	0	0	0	0	0	0	0	0
0	0	0	0	0	0	0	0	0	0	0	0	0	0	0	0	0	0	0	0	0	0	0	0	0	0	0	0	0	0	0	0	0	0	0	0	0	0	0	0	0	0	0	0	0	0	0	0	0	0
0	0	0	0	0	0	0	0	0	0	0	0	0	0	0	0	0	0	0	0	0	0	0	0	0	0	0	0	0	0	0	0	0	0	0	0	0	0	0	0	0	0	0	0	0	0	0	0	0	0
0	0	0	0	0	0	0	0	0	0	0	0	0	0	0	0	0	0	0	0	0	0	0	0	0	0	0	0	0	0	0	0	0	0	0	0	0	0	0	0	0	0	0	0	0	0	0	0	0	0
0	0	0	0	0	0	0	0	0	0	0	0	0	0	0	0	0	0	0	0	0	0	0	0	0	0	0	0	0	0	0	0	0	0	0	0	0	0	0	0	0	0	0	0	0	0	0	0	0	0
0	0	0	0	0	0	0	0	0	0	0	0	0	0	0	0	0	0	0	0	0	0	0	0	0	0	0	0	0	0	0	0	0	0	0	0	0	0	0	0	0	0	0	0	0	0	0	0	0	0
0	0	0	0	0	0	0	0	0	0	0	0	0	0	0	0	0	0	0	0	0	0	0	0	0	0	0	0	0	0	0	0	0	0	0	0	0	0	0	0	0	0	0	0	0	0	0	0	0	0
0	0	0	0	0	0	0	0	0	0	0	0	0	0	0	0	0	0	0	0	0	0	0	0	0	0	0	0	0	0	0	0	0	0	0	0	0	0	0	0	0	0	0	0	0	0	0	0	0	0
0	0	0	0	0	0	0	0	0	0	0	0	0	0	0	0	0	0	0	0	0	0	0	0	0	0	0	0	0	0	0	0	0	0	0	0	0	0	0	0	0	0	0	0	0	0	0	0	0	0
0	0	0	0	0	0	0	0	0	0	0	0	0	0	0	0	0	0	0	0	0	0	0	0	0	0	0	0	0	0	0	0	0	0	0	0	0	0	0	0	0	0	0	0	0	0	0	0	0	0
0	0	0	0	0	0	0	0	0	0	0	0	0	0	0	0	0	0	0	0	0	0	0	0	0	0	0	0	0	0	0	0	0	0	0	0	0	0	0	0	0	0	0	0	0	0	0	0	0	0
0	0	0	0	0	0	0	0	0	0	0	0	0	0	0	0	0	0	0	0	0	0	0	0	0	0	0	0	0	0	0	0	0	0	0	0	0	0	0	0	0	0	0	0	0	0	0	0	0	0
0	0	0	0	0	0	0	0	0	0	0	0	0	0	0	0	0	0	0	0	0	0	0	0	0	0	0	0	0	0	0	0	0	0	0	0	0	0	0	0	0	0	0	0	0	0	0	0	0	0
0	0	0	0	0	0	0	0	0	0	0	0	0	0	0	0	0	0	0	0	0	0	0	0	0	0	0	0	0	0	0	0	0	0	0	0	0	0	0	0	0	0	0	0	0	0	0	0	0	0
0	0	0	0	0	0	0	0	0	0	0	0	0	0	0	0	0	0	0	0	0	0	0	0	0	0	0	0	0	0	0	0	0	0	0	0	0	0	0	0	0	0	0	0	0	0	0	0	0	0
0	0	0	0	0	0	0	0	0	0	0	0	0	0	0	0	0	0	0	0	0	0	0	0	0	0	0	0	0	0	0	0	0	0	0	0	0	0	0	0	0	0	0	0	0	0	0	0	0	0
0	0	0	0	0	0	0	0	0	0	0	0	0	0	0	0	0	0	0	0	0	0	0	0	0	0	0	0	0	0	0	0	0	0	0	0	0	0	0	0	0	0	0	0	0	0	0	0	0	0
0	0	0	0	0	0	0	0	0	0	0	0	0	0	0	0	0	0	0	0	0	0	0	0	0	0	0	0	0	0	0	0	0	0	0	0	0	0	0	0	0	0	0	0	0	0	0	0	0	0
0	0	0	0	0	0	0	0	0	0	0	0	0	0	0	0	0	0	0	0	0	0	0	0	0	0	0	0	0	0	0	0	0	0	0	0	0	0	0	0	0	0	0	0	0	0	0	0	0	0
0	0	0	0	0	0	0	0	0	0	0	0	0	0	0	0	0	0	0	0	0	0	0	0	0	0	0	0	0	0	0	0	0	0	0	0	0	0	0	0	0	0	0	0	0	0	0	0	0	0
0	0	0	0	0	0	0	0	0	0	0	0	0	0	0	0	0	0	0	0	0	0	0	0	0	0	0	0	0	0	0	0	0	0	0	0	0	0	0	0	0	0	0	0	0	0	0	0	0	0
0	0	0	0	0	0	0	0	0	0	0	0	0	0	0	0	0	0	0	0	0	0	0	0	0	0	0	0	0	0	0	0	0	0	0	0	0	0	0	0	0	0	0	0	0	0	0	0	0	0
0	0	0	0	0	0	0	0	0	0	0	0	0	0	0	0	0	0	0	0	0	0	0	0	0	0	0	0	0	0	0	0	0	0	0	0	0	0	0	0	0	0	0	0	0	0	0	0	0	0
0	0	0	0	0	0	0	0	0	0	0	0	0	0	0	0	0	0	0	0	0	0	0	0	0	0	0	0	0	0	0	0	0	0	0	0	0	0	0	0	0	0	0	0	0	0	0	0	0	0
0	0	0	0	0	0	0	0	0	0	0	0	0	0	0	0	0	0	0	0	0	0	0	0	0	0	0	0	0	0	0	0	0	0	0	0	0	0	0	0	0	0	0	0	0	0	0	0	0	0
0	0	0	0	0	0	0	0	0	0	0	0	0	0	0	0	0	0	0	0	0	0	0	0	0	0	0	0	0	0	0	0	0	0	0	0	0	0	0	0	0	0	0	0	0	0	0	0	0	0
0	0	0	0	0	0	0	0	0	0	0	0	0	0	0	0	0	0	0	0	0	0	0	0	0	0	0	0	0	0	0	0	0	0	0	0	0	0	0	0	0	0	0	0	0	0	0	0	0	0
0	0	0	0	0	0	0	0	0	0	0	0	0	0	0	0	0	0	0	0	0	0	0	0	0	0	0	0	0	0	0	0	0	0	0	0	0	0	0	0	0	0	0	0	0	0	0	0	0	0
0	0	0	0	0	0	0	0	0	0	0	0	0	0	0	0	0	0	0	0	0	0	0	0	0	0	0	0	0	0	0	0	0	0	0	0	0	0	0	0	0	0	0	0	0	0	0	0	0	0
0	0	0	0	0	0	0	0	0	0	0	0	0	0	0	0	0	0	0	0	0	0	0	0	0	0	0	0	0	0	0	0	0	0	0	0	0	0	0	0	0	0	0	0	0	0	0	0	0	0
0	0	0	0	0	0	0	0	0	0	0	0	0	0	0	0	0	0	0	0	0	0	0	0	0	0	0	0	0	0	0	0	0	0	0	0	0	0	0	0	0	0	0	0	0	0	0	0	0	0
0	0	0	0	0	0	0	0	0	0	0	0	0	0	0	0	0	0	0	0	0	0	0	0	0	0	0	0	0	0	0	0	0	0	0	0	0	0	0	0	0	0	0	0	0	0	0	0	0	0
0	0	0	0	0	0	0	0	0	0	0	0	0	0	0	0	0	0	0	0	0	0	0	0	0	0	0	0	0	0	0	0	0	0	0	0	0	0	0	0	0	0	0	0	0	0	0	0	0	0
0	0	0	0	0	0	0	0	0	0	0	0	0	0	0	0	0	0	0	0	0	0	0	0	0	0	0	0	0	0	0	0	0	0	0	0	0	0	0	0	0	0	0	0	0	0	0	0	0	0
0	0	0	0	0	0	0	0	0	0	0	0	0	0	0	0	0	0	0	0	0	0	0	0	0	0	0	0	0	0	0	0	0	0	0	0	0	0	0	0	0	0	0	0	0	0	0	0	0	0
0	0	0	0	0	0	0	0	0	0	0	0	0	0	0	0	0	0	0	0	0	0	0	0	0	0	0	0	0	0	0	0	0	0	0	0	0	0	0	0	0	0	0	0	0	0	0	0	0	0
0	0	0	0	0	0	0	0	0	0	0	0	0	0	0	0	0	0	0	0	0	0	0	0	0	0	0	0	0	0	0	0	0	0	0	0	0	0	0	0	0	0	0	0	0	0	0	0	0	0
0	0	0	0	0	0	0	0	0	0	0	0	0	0	0	0	0	0	0	0	0	0	0	0	0	0	0	0	0	0	0	0	0	0	0	0	0	0	0	0	0	0	0	0	0	0	0	0	0	0
0	0	0	0	0	0	0	0	0	0	0	0	0	0	0	0	0	0	0	0	0	0	0	0	0	0	0	0	0	0	0	0	0	0	0	0	0	0	0	0	0	0	0	0	0	0	0	0	0	0
0	0	0	0	0	0	0	0	0	0	0	0	0	0	0	0	0	0	0	0	0	0	0	0	0	0	0	0	0	0	0	0	0	0	0	0	0	0	0	0	0	0	0	0	0	0	0	0	0	0
0	0	0	0	0	0	0	0	0	0	0	0	0	0	0	0	0	0	0	0	0	0	0	0	0	0	0	0	0	0	0	0	0	0	0	0	0	0	0	0	0	0	0	0	0	0	0	0	0	0
0	0	0	0	0	0	0	0	0	0	0	0	0	0	0	0	0	0	0	0	0	0	0	0	0	0	0	0	0	0	0	0	0	0	0	0	0	0	0	0	0	0	0	0	0	0	0	0	0	0
0	0	0	0	0	0	0	0	0	0	0	0	0	0	0	0	0	0	0	0	0	0	0	0	0	0	0	0	0	0	0	0	0	0	0	0	0	0	0	0	0	0	0	0	0	0	0	0	0	0
0	0	0	0	0	0	0	0	0	0	0	0	0	0	0	0	0	0	0	0	0	0	0	0	0	0	0	0	0	0	0	0	0	0	0	0	0	0	0	0	0	0	0	0	0	0	0	0	0	0
0	0	0	0	0	0	0	0	0	0	0	0	0	0	0	0	0	0	0	0	0	0	0	0	0	0	0	0	0	0	0	0	0	0	0	0	0	0	0	0	0	0	0	0	0	0	0	0	0	0
0	0	0	0	0	0	0	0	0	0	0	0	0	0	0	0	0	0	0	0	0	0	0	0	0	0	0	0	0	0	0	0	0	0	0	0	0	0	0	0	0	0	0	0	0	0	0	0	0	0
0	0	0	0	0	0	0	0	0	0	0	0	0	0	0	0	0	0	0	0	0	0	0	0	0	0	0	0	0	0	0	0	0	0	0	0	0	0	0	0	0	0	0	0	0	0	0	0	0	0
0	0	0	0	0	0	0	0	0	0	0	0	0	0	0	0	0	0	0	0	0	0	0	0	0	0	0	0	0	0	0	0	0	0	0	0	0	0	0	0	0	0	0	0	0	0	0	0	0	0
0	0	0	0	0	0	0	0	0	0	0	0	0	0	0	0	0	0	0	0	0	0	0	0	0	0	0	0	0	0	0	0	0	0	0	0	0	0	0	0	0	0	0	0	0	0	0	0	0	0
0	0	0	0	0	0	0	0	0	0	0	0	0	0	0	0	0	0	0	0	0	0	0	0	0	0	0	0	0	0	0	0	0	0	0	0	0	0	0	0	0	0	0	0	0	0	0	0	0	0
0	0	0	0	0	0	0	0	0	0	0	0	0	0	0	0	0	0	0	0	0	0	0	0	0	0	0	0	0	0	0	0	0	0	0	0	0	0	0	0	0	0	0	0	0	0	0	0	0	0
0	0	0	0	0	0	0	0	0	0	0	0	0	0	0	0	0	0	0	0	0	0	0	0	0	0	0	0	0	0	0	0	0	0	0	0	0	0	0	0	0	0	0	0	0	0	0	0	0	0
0	0	0	0	0	0	0	0	0	0	0	0	0	0	0	0	0	0	0	0	0	0	0	0	0	0	0	0	0	0	0	0	0	0	0	0	0	0	0	0	0	0	0	0	0	0	0	0	0	0
0	0	0	0	0	0	0	0	0	0	0	0	0	0	0	0	0	0	0	0	0	0	0	0	0	0	0	0	0	0	0	0	0	0	0	0	0	0	0	0	0	0	0	0	0	0	0	0	0	0
0	0	0	0	0	0	0	0	0	0	0	0	0	0	0	0	0	0	0	0	0	0	0	0	0	0	0	0	0	0	0	0	0	0	0	0	0	0	0	0	0	0	0	0	0	0	0	0	0	0
0	0	0	0	0	0	0	0	0	0	0	0	0	0	0	0	0	0	0	0	0	0	0	0	0	0	0	0	0	0	0	0	0	0	0	0	0	0	0	0	0	0	0	0	0	0	0	0	0	0
0	0	0	0	0	0	0	0	0	0	0	0	0	0	0	0	0	0	0	0	0	0	0	0	0	0	0	0	0	0	0	0	0	0	0	0	0	0	0	0	0	0	0	0	0	0	0	0	0	0
0	0	0	0	0	0	0	0	0	0	0	0	0	0	0	0	0	0	0	0	0	0	0	0	0	0	0	0	0	0	0	0	0	0	0	0	0	0	0	0	0	0	0	0	0	0	0	0	0	0
0	0	0	0	0	0	0	0	0	0	0	0	0	0	0	0	0	0	0	0	0	0	0	0	0	0	0	0	0	0	0	0	0	0	0	0	0	0	0	0	0	0	0	0	0	0	0	0	0	0
0	0	0	0	0	0	0	0	0	0	0	0	0	0	0	0	0	0	0	0	0	0	0	0	0	0	0	0	0	0	0	0	0	0	0	0	0	0	0	0	0	0	0	0	0	0	0	0	0	0
0	0	0	0	0	0	0	0	0	0	0	0	0	0	0	0	0	0	0	0	0	0	0	0	0	0	0	0	0	0	0	0	0	0	0	0	0	0	0	0	0	0	0	0	0	0	0	0	0	0
0	0	0	0	0	0	0	0	0	0	0	0	0	0	0	0	0	0	0	0	0	0	0	0	0	0	0	0	0	0	0	0	0	0	0	0	0	0	0	0	0	0	0	0	0	0	0	0	0	0
0	0	0	0	0	0	0	0	0	0	0	0	0	0	0	0	0	0	0	0	0	0	0	0	0	0	0	0	0	0	0	0	0	0	0	0	0	0	0	0	0	0	0	0	0	0	0	0	0	0
0	0	0	0	0	0	0	0	0	0	0	0	0	0	0	0	0	0	0	0	0	0	0	0	0	0	0	0	0	0	0	0	0	0	0	0	0	0	0	0	0	0	0	0	0	0	0	0	0	0
0	0	0	0	0	0	0	0	0	0	0	0	0	0	0	0	0	0	0	0	0	0	0	0	0	0	0	0	0	0	0	0	0	0	0	0	0	0	0	0	0	0	0	0	0	0	0	0	0	0
0	0	0	0	0	0	0	0	0	0	0	0	0	0	0	0	0	0	0	0	0	0	0	0	0	0	0	0	0	0	0	0	0	0	0	0	0	0	0	0	0	0	0	0	0	0	0	0	0	0
0	0	0	0	0	0	0	0	0	0	0	0	0	0	0	0	0	0	0	0	0	0	0	0	0	0	0	0	0	0	0	0	0	0	0	0	0	0	0	0	0	0	0	0	0	0	0	0	0	0
0	0	0	0	0	0	0	0	0	0	0	0	0	0	0	0	0	0	0	0	0	0	0	0	0	0	0	0	0	0	0	0	0	0	0	0	0	0	0	0	0	0	0	0	0	0	0	0	0	0
0	0	0	0	0	0	0	0	0	0	0	0	0	0	0	0	0	0	0	0	0	0	0	0	0	0	0	0	0	0	0	0	0	0	0	0	0	0	0	0	0	0	0	0	0	0	0	0	0	0
0	0	0	0	0	0	0	0	0	0	0	0	0	0	0	0	0	0	0	0	0	0	0	0	0	0	0	0	0	0	0	0	0	0	0	0	0	0	0	0	0	0	0	0	0	0	0	0	0	0
0	0	0	0	0	0	0	0	0	0	0	0	0	0	0	0	0	0	0	0	0	0	0	0	0	0	0	0	0	0	0	0	0	0	0	0	0	0	0	0	0	0	0	0	0	0	0	0	0	0
0	0	0	0	0	0	0	0	0	0	0	0	0	0	0	0	0	0	0	0	0	0	0	0	0	0	0	0	0	0	0	0	0	0	0	0	0	0	0	0	0	0	0	0	0	0	0	0	0	0
0	0	0	0	0	0	0	0	0	0	0	0	0	0	0	0	0	0	0	0	0	0	0	0	0	0	0	0	0	0	0	0	0	0	0	0	0	0	0	0	0	0	0	0	0	0	0	0	0	0
0	0	0	0	0	0	0	0	0	0	0	0	0	0	0	0	0	0	0	0	0	0	0	0	0	0	0	0	0	0	0	0	0	0	0	0	0	0	0	0	0	0	0	0	0	0	0	0	0	0
0	0	0	0	0	0	0	0	0	0	0	0	0	0	0	0	0	0	0	0	0	0	0	0	0	0	0	0	0	0	0	0	0	0	0	0	0	0	0	0	0	0	0	0	0	0	0	0	0	0
0	0	0	0	0	0	0	0	0	0	0	0	0	0	0	0	0	0	0	0	0	0	0	0	0	0	0	0	0	0	0	0	0	0	0	0	0	0	0	0	0	0	0	0	0	0	0	0	0	0
0	0	0	0	0	0	0	0	0	0	0	0	0	0	0	0	0	0	0	0	0	0	0	0	0	0	0	0	0	0	0	0	0	0	0	0	0	0	0	0	0	0	0	0	0	0	0	0	0	0
0	0	0	0	0	0	0	0	0	0	0	0	0	0	0	0	0	0	0	0	0	0	0	0	0	0	0	0	0	0	0	0	0	0	0	0	0	0	0	0	0	0	0	0	0	0	0	0	0	0
0	0	0	0	0	0	0	0	0	0	0	0	0	0	0	0	0	0	0	0	0	0	0	0	0	0	0	0	0	0	0	0	0	0	0	0	0	0	0	0	0	0	0	0	0	0	0	0	0	0
0	0	0	0	0	0	0	0	0	0	0	0	0	0	0	0	0	0	0	0	0	0	0	0	0	0	0	0	0	0	0	0	0	0	0	0	0	0	0	0	0	0	0	0	0	0	0	0	0	0
0	0	0	0	0	0	0	0	0	0	0	0	0	0	0	0	0	0	0	0	0	0	0	0	0	0	0	0	0	0	0	0	0	0	0	0	0	0	0	0	0	0	0	0	0	0	0	0	0	0
0	0	0	0	0	0	0	0	0	0	0	0	0	0	0	0	0	0	0	0	0	0	0	0	0	0	0	0	0	0	0	0	0	0	0	0	0	0	0	0	0	0	0	0	0	0	0	0	0	0
0	0	0	0	0	0	0	0	0	0	0	0	0	0	0	0	0	0	0	0	0	0	0	0	0	0	0	0	0	0	0	0	0	0	0	0	0	0	0	0	0	0	0	0	0	0	0	0	0	0
0	0	0	0	0	0	0	0	0	0	0	0	0	0	0	0	0	0	0	0	0	0	0	0	0	0	0	0	0	0	0	0	0	0	0	0	0	0	0	0	0	0	0	0	0	0	0	0	0	0
0	0	0	0	0	0	0	0	0	0	0	0	0	0	0	0	0	0	0	0	0	0	0	0	0	0	0	0	0	0	0	0	0	0	0	0	0	0	0	0	0	0	0	0	0	0	0	0	0	0
0	0	0	0	0	0	0	0	0	0	0	0	0	0	0	0	0	0	0	0	0	0	0	0	0	0	0	0	0	0	0	0	0	0	0	0	0	0	0	0	0	0	0	0	0	0	0	0	0	0
0	0	0	0	0	0	0	0	0	0	0	0	0	0	0	0	0	0	0	0	0	0	0	0	0	0	0	0	0	0	0	0	0	0	0	0	0	0	0	0	0	0	0	0	0	0	0	0	0	0
0	0	0	0	0	0	0	0	0	0	0	0	0	0	0	0	0	0	0	0	0	0	0	0	0	0	0	0	0	0	0	0	0	0	0	0	0	0	0	0	0	0	0	0	0	0	0	0	0	0
0	0	0	0	0	0	0	0	0	0	0	0	0	0	0	0	0	0	0	0	0	0	0	0	0	0	0	0	0	0	0	0	0	0	0	0	0	0	0	0	0	0	0	0	0	0	0	0	0	0
0	0	0	0	0	0	0	0	0	0	0	0	0	0	0	0	0	0	0	0	0	0	0	0	0	0	0	0	0	0	0	0	0	0	0	0	0	0	0	0	0	0	0	0	0	0	0	0	0	0
0	0	0	0	0	0	0	0	0	0	0	0	0	0	0	0	0	0	0	0	0	0	0	0	0	0	0	0	0	0	0	0	0	0	0	0	0	0	0	0	0	0	0	0	0	0	0	0	0	0
0	0	0	0	0	0	0	0	0	0	0	0	0	0	0	0	0	0	0	0	0	0	0	0	0	0	0	0	0	0	0	0	0	0	0	0	0	0	0	0	0	0	0	0	0	0	0	0	0	0
0	0	0	0	0	0	0	0	0	0	0	0	0	0	0	0	0	0	0	0	0	0	0	0	0	0	0	0	0	0	0	0	0	0	0	0	0	0	0	0	0	0	0	0	0	0	0	0	0	0
0	0	0	0	0	0	0	0	0	0	0	0	0	0	0	0	0	0	0	0	0	0	0	0	0	0	0	0	0	0	0	0	0	0	0	0	0	0	0	0	0	0	0	0	0	0	0	0	0	0
0	0	0	0	0	0	0	0	0	0	0	0	0	0	0	0	0	0	0	0	0	0	0	0	0	0	0	0	0	0	0	0	0	0	0	0	0	0	0	0	0	0	0	0	0	0	0	0	0	0
0	0	0	0	0	0	0	0	0	0	0	0	0	0	0	0	0	0	0	0	0	0	0	0	0	0	0	0	0	0	0	0	0	0	0	0	0	0	0	0	0	0	0	0	0	0	0	0	0	0
0	0	0	0	0	0	0	0	0	0	0	0	0	0	0	0	0	0	0	0	0	0	0	0	0	0	0	0	0	0	0	0	0	0	0	0	0	0	0	0	0	0	0	0	0	0	0	0	0	0
0	0	0	0	0	0	0	0	0	0	0	0	0	0	0	0	0	0	0	0	0	0	0	0	0	0	0	0	0	0	0	0	0	0	0	0	0	0	0	0	0	0	0	0	0	0	0	0	0	0
0	0	0	0	0	0	0	0	0	0	0	0	0	0	0	0	0	0	0	0	0	0	0	0	0	0	0	0	0	0	0	0	0	0	0	0	0	0	0	0	0	0	0	0	0	0	0	0	0	0
0	0	0	0	0	0	0	0	0	0	0	0	0	0	0	0	0	0	0	0	0	0	0	0	0	0	0	0	0	0	0	0	0	0	0	0	0	0	0	0	0	0	0	0	0	0	0	0	0	0
0	0	0	0	0	0	0	0	0	0	0	0	0	0	0	0	0	0	0	0	0	0	0	0	0	0	0	0	0	0	0	0	0	0	0	0	0	0	0	0	0	0	0	0	0	0	0	0	0	0
0	0	0	0	0	0	0	0	0	0	0	0	0	0	0	0	0	0	0	0	0	0	0	0	0	0	0	0	0	0	0	0	0	0	0	0	0	0	0	0	0	0	0	0	0	0	0	0	0	0
0	0	0	0	0	0	0	0	0	0	0	0	0	0	0	0	0	0	0	0	0	0	0	0	0	0	0	0	0	0	0	0	0	0	0	0	0	0	0	0	0	0	0	0	0	0	0	0	0	0
0	0	0	0	0	0	0	0	0	0	0	0	0	0	0	0	0	0	0	0	0	0	0	0	0	0	0	0	0	0	0	0	0	0	0	0	0	0	0	0	0	0	0	0	0	0	0	0	0	0
0	0	0	0	0	0	0	0	0	0	0	0	0	0	0	0	0	0	0	0	0	0	0	0	0	0	0	0	0	0	0	0	0	0	0	0	0	0	0	0	0	0	0	0	0	0	0	0	0	0
0	0	0	0	0	0	0	0	0	0	0	0	0	0	0	0	0	0	0	0	0	0	0	0	0	0	0	0	0	0	0	0	0	0	0	0	0	0	0	0	0	0	0	0	0	0	0	0	0	0
0	0	0	0	0	0	0	0	0	0	0	0	0	0	0	0	0	0	0	0	0	0	0	0	0	0	0	0	0	0	0	0	0	0	0	0	0	0	0	0	0	0	0	0	0	0	0	0	0	0
0	0	0	0	0	0	0	0	0	0	0	0	0	0	0	0	0	0	0	0	0	0	0	0	0	0	0	0	0	0	0	0	0	0	0	0	0	0	0	0	0	0	0	0	0	0	0	0	0	0
0	0	0	0	0	0	0	0	0	0	0	0	0	0	0	0	0	0	0	0	0	0	0	0	0	0	0	0	0	0	0	0	0	0	0	0	0	0	0	0	0	0	0	0	0	0	0	0	0	0
0	0	0	0	0	0	0	0	0	0	0	0	0	0	0	0	0	0	0	0	0	0	0	0	0	0	0	0	0	0	0	0	0	0	0	0	0	0	0	0	0	0	0	0	0	0	0	0	0	0
0	0	0	0	0	0	0	0	0	0	0	0	0	0	0	0	0	0	0	0	0	0	0	0	0	0	0	0	0	0	0	0	0	0	0	0	0	0	0	0	0	0	0	0	0	0	0	0	0	0
0	0	0	0	0	0	0	0	0	0	0	0	0	0	0	0	0	0	0	0	0	0	0	0	0	0	0	0	0	0	0	0	0	0	0	0	0	0	0	0	0	0	0	0	0	0	0	0	0	0
0	0	0	0	0	0	0	0	0	0	0	0	0	0	0	0	0	0	0	0	0	0	0	0	0	0	0	0	0	0	0	0	0	0	0	0	0	0	0	0	0	0	0	0	0	0	0	0	0	0
0	0	0	0	0	0	0	0	0	0	0	0	0	0	0	0	0	0	0	0	0	0	0	0	0	0	0	0	0	0	0	0	0	0	0	0	0	0	0	0	0	0	0	0	0	0	0	0	0	0
0	0	0	0	0	0	0	0	0	0	0	0	0	0	0	0	0	0	0	0	0	0	0	0	0	0	0	0	0	0	0	0	0	0	0	0	0	0	0	0	0	0	0	0	0	0	0	0	0	0
0	0	0	0	0	0	0	0	0	0	0	0	0	0	0	0	0	0	0	0	0	0	0	0	0	0	0	0	0	0	0	0	0	0	0	0	0	0	0	0	0	0	0	0	0	0	0	0	0	0
0	0	0	0	0	0	0	0	0	0	0	0	0	0	0	0	0	0	0	0	0	0	0	0	0	0	0	0	0	0	0	0	0	0	0	0	0	0	0	0	0	0	0	0	0	0	0	0	0	0
0	0	0	0	0	0	0	0	0	0	0	0	0	0	0	0	0	0	0	0	0	0	0	0	0	0	0	0	0	0	0	0	0	0	0	0	0	0	0	0	0	0	0	0	0	0	0	0	0	0
0	0	0	0	0	0	0	0	0	0	0	0	0	0	0	0	0	0	0	0	0	0	0	0	0	0	0	0	0	0	0	0	0	0	0	0	0	0	0	0	0	0	0	0	0	0	0	0	0	0
0	0	0	0	0	0	0	0	0	0	0	0	0	0	0	0	0	0	0	0	0	0	0	0	0	0	0	0	0	0	0	0	0	0	0	0	0	0	0	0	0	0	0	0	0	0	0	0	0	0
0	0	0	0	0	0	0	0	0	0	0	0	0	0	0	0	0	0	0	0	0	0	0	0	0	0	0	0	0	0	0	0	0	0	0	0	0	0	0	0	0	0	0	0	0	0	0	0	0	0
0	0	0	0	0	0	0	0	0	0	0	0	0	0	0	0	0	0	0	0	0	0	0	0	0	0	0	0	0	0	0	0	0	0	0	0	0	0	0	0	0	0	0	0	0	0	0	0	0	0
0	0	0	0	0	0	0	0	0	0	0	0	0	0	0	0	0	0	0	0	0	0	0	0	0	0	0	0	0	0	0	0	0	0	0	0	0	0	0	0	0	0	0	0	0	0	0	0	0	0
0	0	0	0	0	0	0	0	0	0	0	0	0	0	0	0	0	0	0	0	0	0	0	0	0	0	0	0	0	0	0	0	0	0	0	0	0	0	0	0	0	0	0	0	0	0	0	0	0	0
0	0	0	0	0	0	0	0	0	0	0	0	0	0	0	0	0	0	0	0	0	0	0	0	0	0	0	0	0	0	0	0	0	0	0	0	0	0	0	0	0	0	0	0	0	0	0	0	0	0
0	0	0	0	0	0	0	0	0	0	0	0	0	0	0	0	0	0	0	0	0	0	0	0	0	0	0	0	0	0	0	0	0	0	0	0	0	0	0	0	0	0	0	0	0	0	0	0	0	0
0	0	0	0	0	0	0	0	0	0	0	0	0	0	0	0	0	0	0	0	0	0	0	0	0	0	0	0	0	0	0	0	0	0	0	0	0	0	0	0	0	0	0	0	0	0	0	0	0	0
0	0	0	0	0	0	0	0	0	0	0	0	0	0	0	0	0	0	0	0	0	0	0	0	0	0	0	0	0	0	0	0	0	0	0	0	0	0	0	0	0	0	0	0	0	0	0	0	0	0
0	0	0	0	0	0	0	0	0	0	0	0	0	0	0	0	0	0	0	0	0	0	0	0	0	0	0	0	0	0	0	0	0	0	0	0	0	0	0	0	0	0	0	0	0	0	0	0	0	0
0	0	0	0	0	0	0	0	0	0	0	0	0	0	0	0	0	0	0	0	0	0	0	0	0	0	0	0	0	0	0	0	0	0	0	0	0	0	0	0	0	0	0	0	0	0	0	0	0	0
0	0	0	0	0	0	0	0	0	0	0	0	0	0	0	0	0	0	0	0	0	0	0	0	0	0	0	0	0	0	0	0	0	0	0	0	0	0	0	0	0	0	0	0	0	0	0	0	0	0
0	0	0	0	0	0	0	0	0	0	0	0	0	0	0	0	0	0	0	0	0	0	0	0	0	0	0	0	0	0	0	0	0	0	0	0	0	0	0	0	0	0	0	0	0	0	0	0	0	0
0	0	0	0	0	0	0	0	0	0	0	0	0	0	0	0	0	0	0	0	0	0	0	0	0	0	0	0	0	0	0	0	0	0	0	0	0	0	0	0	0	0	0	0	0	0	0	0	0	0
0	0	0	0	0	0	0	0	0	0	0	0	0	0	0	0	0	0	0	0	0	0	0	0	0	0	0	0	0	0	0	0	0	0	0	0	0	0	0	0	0	0	0	0	0	0	0	0	0	0
0	0	0	0	0	0	0	0	0	0	0	0	0	0	0	0	0	0	0	0	0	0	0	0	0	0	0	0	0	0	0	0	0	0	0	0	0	0	0	0	0	0	0	0	0	0	0	0	0	0
0	0	0	0	0	0	0	0	0	0	0	0	0	0	0	0	0	0	0	0	0	0	0	0	0	0	0	0	0	0	0	0	0	0	0	0	0	0	0	0	0	0	0	0	0	0	0	0	0	0
0	0	0	0	0	0	0	0	0	0	0	0	0	0	0	0	0	0	0	0	0	0	0	0	0	0	0	0	0	0	0	0	0	0	0	0	0	0	0	0	0	0	0	0	0	0	0	0	0	0
0	0	0	0	0	0	0	0	0	0	0	0	0	0	0	0	0	0	0	0	0	0	0	0	0	0	0	0	0	0	0	0	0	0	0	0	0	0	0	0	0	0	0	0	0	0	0	0	0	0
0	0	0	0	0	0	0	0	0	0	0	0	0	0	0	0	0	0	0	0	0	0	0	0	0	0	0	0	0	0	0	0	0	0	0	0	0	0	0	0	0	0	0	0	0	0	0	0	0	0
0	0	0	0	0	0	0	0	0	0	0	0	0	0	0	0	0	0	0	0	0	0	0	0	0	0	0	0	0	0	0	0	0	0	0	0	0	0	0	0	0	0	0	0	0	0	0	0	0	0
0	0	0	0	0	0	0	0	0	0	0	0	0	0	0	0	0	0	0	0	0	0	0	0	0	0	0	0	0	0	0	0	0	0	0	0	0	0	0	0	0	0	0	0	0	0	0	0	0	0
0	0	0	0	0	0	0	0	0	0	0	0	0	0	0	0	0	0	0	0	0	0	0	0	0	0	0	0	0	0	0	0	0	0	0	0	0	0	0	0	0	0	0	0	0	0	0	0	0	0
0	0	0	0	0	0	0	0	0	0	0	0	0	0	0	0	0	0	0	0	0	0	0	0	0	0	0	0	0	0	0	0	0	0	0	0	0	0	0	0	0	0	0	0	0	0	0	0	0	0
0	0	0	0	0	0	0	0	0	0	0	0	0	0	0	0	0	0	0	0	0	0	0	0	0	0	0	0	0	0	0	0	0	0	0	0	0	0	0	0	0	0	0	0	0	0	0	0	0	0
0	0	0	0	0	0	0	0	0	0	0	0	0	0	0	0	0	0	0	0	0	0	0	0	0	0	0	0	0	0	0	0	0	0	0	0	0	0	0	0	0	0	0	0	0	0	0	0	0	0
0	0	0	0	0	0	0	0	0	0	0	0	0	0	0	0	0	0	0	0	0	0	0	0	0	0	0	0	0	0	0	0	0	0	0	0	0	0	0	0	0	0	0	0	0	0	0	0	0	0
0	0	0	0	0	0	0	0	0	0	0	0	0	0	0	0	0	0	0	0	0	0	0	0	0	0	0	0	0	0	0	0	0	0	0	0	0	0	0	0	0	0	0	0	0	0	0	0	0	0
0	0	0	0	0	0	0	0	0	0	0	0	0	0	0	0	0	0	0	0	0	0	0	0	0	0	0	0	0	0	0	0	0	0	0	0	0	0	0	0	0	0	0	0	0	0	0	0	0	0
0	0	0	0	0	0	0	0	0	0	0	0	0	0	0	0	0	0	0	0	0	0	0	0	0	0	0	0	0	0	0	0	0	0	0	0	0	0	0	0	0	0	0	0	0	0	0	0	0	0
0	0	0	0	0	0	0	0	0	0	0	0	0	0	0	0	0	0	0	0	0	0	0	0	0	0	0	0	0	0	0	0	0	0	0	0	0	0	0	0	0	0	0	0	0	0	0	0	0	0
0	0	0	0	0	0	0	0	0	0	0	0	0	0	0	0	0	0	0	0	0	0	0	0	0	0	0	0	0	0	0	0	0	0	0	0	0	0	0	0	0	0	0	0	0	0	0	0	0	0
0	0	0	0	0	0	0	0	0	0	0	0	0	0	0	0	0	0	0	0	0	0	0	0	0	0	0	0	0	0	0	0	0	0	0	0	0	0	0	0	0	0	0	0	0	0	0	0	0	0
0	0	0	0	0	0	0	0	0	0	0	0	0	0	0	0	0	0	0	0	0	0	0	0	0	0	0	0	0	0	0	0	0	0	0	0	0	0	0	0	0	0	0	0	0	0	0	0	0	0
0	0	0	0	0	0	0	0	0	0	0	0	0	0	0	0	0	0	0	0	0	0	0	0	0	0	0	0	0	0	0	0	0	0	0	0	0	0	0	0	0	0	0	0	0	0	0	0	0	0
0	0	0	0	0	0	0	0	0	0	0	0	0	0	0	0	0	0	0	0	0	0	0	0	0	0	0	0	0	0	0	0	0	0	0	0	0	0	0	0	0	0	0	0	0	0	0	0	0	0
0	0	0	0	0	0	0	0	0	0	0	0	0	0	0	0	0	0	0	0	0	0	0	0	0	0	0	0	0	0	0	0	0	0	0	0	0	0	0	0	0	0	0	0	0	0	0	0	0	0
0	0	0	0	0	0	0	0	0	0	0	0	0	0	0	0	0	0	0	0	0	0	0	0	0	0	0	0	0	0	0	0	0	0	0	0	0	0	0	0	0	0	0	0	0	0	0	0	0	0
0	0	0	0	0	0	0	0	0	0	0	0	0	0	0	0	0	0	0	0	0	0	0	0	0	0	0	0	0	0	0	0	0	0	0	0	0	0	0	0	0	0	0	0	0	0	0	0	0	0
0	0	0	0	0	0	0	0	0	0	0	0	0	0	0	0	0	0	0	0	0	0	0	0	0	0	0	0	0	0	0	0	0	0	0	0	0	0	0	0	0	0	0	0	0	0	0	0	0	0
0	0	0	0	0	0	0	0	0	0	0	0	0	0	0	0	0	0	0	0	0	0	0	0	0	0	0	0	0	0	0	0	0	0	0	0	0	0	0	0	0	0	0	0	0	0	0	0	0	0
0	0	0	0	0	0	0	0	0	0	0	0	0	0	0	0	0	0	0	0	0	0	0	0	0	0	0	0	0	0	0	0	0	0	0	0	0	0	0	0	0	0	0	0	0	0	0	0	0	0
0	0	0	0	0	0	0	0	0	0	0	0	0	0	0	0	0	0	0	0	0	0	0	0	0	0	0	0	0	0	0	0	0	0	0	0	0	0	0	0	0	0	0	0	0	0	0	0	0	0
0	0	0	0	0	0	0	0	0	0	0	0	0	0	0	0	0	0	0	0	0	0	0	0	0	0	0	0	0	0	0	0	0	0	0	0	0	0	0	0	0	0	0	0	0	0	0	0	0	0
0	0	0	0	0	0	0	0	0	0	0	0	0	0	0	0	0	0	0	0	0	0	0	0	0	0	0	0	0	0	0	0	0	0	0	0	0	0	0	0	0	0	0	0	0	0	0	0	0	0
0	0	0	0	0	0	0	0	0	0	0	0	0	0	0	0	0	0	0	0	0	0	0	0	0	0	0	0	0	0	0	0	0	0	0	0	0	0	0	0	0	0	0	0	0	0	0	0	0	0
0	0	0	0	0	0	0	0	0	0	0	0	0	0	0	0	0	0	0	0	0	0	0	0	0	0	0	0	0	0	0	0	0	0	0	0	0	0	0	0	0	0	0	0	0	0	0	0	0	0
0	0	0	0	0	0	0	0	0	0	0	0	0	0	0	0	0	0	0	0	0	0	0	0	0	0	0	0	0	0	0	0	0	0	0	0	0	0	0	0	0	0	0	0	0	0	0	0	0	0
0	0	0	0	0	0	0	0	0	0	0	0	0	0	0	0	0	0	0	0	0	0	0	0	0	0	0	0	0	0	0	0	0	0	0	0	0	0	0	0	0	0	0	0	0	0	0	0	0	0
0	0	0	0	0	0	0	0	0	0	0	0	0	0	0	0	0	0	0	0	0	0	0	0	0	0	0	0	0	0	0	0	0	0	0	0	0	0	0	0	0	0	0	0	0	0	0	0	0	0
0	0	0	0	0	0	0	0	0	0	0	0	0	0	0	0	0	0	0	0	0	0	0	0	0	0	0	0	0	0	0	0	0	0	0	0	0	0	0	0	0	0	0	0	0	0	0	0	0	0
0	0	0	0	0	0	0	0	0	0	0	0	0	0	0	0	0	0	0	0	0	0	0	0	0	0	0	0	0	0	0	0	0	0	0	0	0	0	0	0	0	0	0	0	0	0	0	0	0	0
0	0	0	0	0	0	0	0	0	0	0	0	0	0	0	0	0	0	0	0	0	0	0	0	0	0	0	0	0	0	0	0	0	0	0	0	0	0	0	0	0	0	0	0	0	0	0	0	0	0
0	0	0	0	0	0	0	0	0	0	0	0	0	0	0	0	0	0	0	0	0	0	0	0	0	0	0	0	0	0	0	0	0	0	0	0	0	0	0	0	0	0	0	0	0	0	0	0	0	0
0	0	0	0	0	0	0	0	0	0	0	0	0	0	0	0	0	0	0	0	0	0	0	0	0	0	0	0	0	0	0	0	0	0	0	0	0	0	0	0	0	0	0	0	0	0	0	0	0	0
0	0	0	0	0	0	0	0	0	0	0	0	0	0	0	0	0	0	0	0	0	0	0	0	0	0	0	0	0	0	0	0	0	0	0	0	0	0	0	0	0	0	0	0	0	0	0	0	0	0
0	0	0	0	0	0	0	0	0	0	0	0	0	0	0	0	0	0	0	0	0	0	0	0	0	0	0	0	0	0	0	0	0	0	0	0	0	0	0	0	0	0	0	0	0	0	0	0	0	0
0	0	0	0	0	0	0	0	0	0	0	0	0	0	0	0	0	0	0	0	0	0	0	0	0	0	0	0	0	0	0	0	0	0	0	0	0	0	0	0	0	0	0	0	0	0	0	0	0	0
0	0	0	0	0	0	0	0	0	0	0	0	0	0	0	0	0	0	0	0	0	0	0	0	0	0	0	0	0	0	0	0	0	0	0	0	0	0	0	0	0	0	0	0	0	0	0	0	0	0
0	0	0	0	0	0	0	0	0	0	0	0	0	0	0	0	0	0	0	0	0	0	0	0	0	0	0	0	0	0	0	0	0	0	0	0	0	0	0	0	0	0	0	0	0	0	0	0	0	0
0	0	0	0	0	0	0	0	0	0	0	0	0	0	0	0	0	0	0	0	0	0	0	0	0	0	0	0	0	0	0	0	0	0	0	0	0	0	0	0	0	0	0	0	0	0	0	0	0	0
0	0	0	0	0	0	0	0	0	0	0	0	0	0	0	0	0	0	0	0	0	0	0	0	0	0	0	0	0	0	0	0	0	0	0	0	0	0	0	0	0	0	0	0	0	0	0	0	0	0
0	0	0	0	0	0	0	0	0	0	0	0	0	0	0	0	0	0	0	0	0	0	0	0	0	0	0	0	0	0	0	0	0	0	0	0	0	0	0	0	0	0	0	0	0	0	0	0	0	0
0	0	0	0	0	0	0	0	0	0	0	0	0	0	0	0	0	0	0	0	0	0	0	0	0	0	0	0	0	0	0	0	0	0	0	0	0	0	0	0	0	0	0	0	0	0	0	0	0	0
0	0	0	0	0	0	0	0	0	0	0	0	0	0	0	0	0	0	0	0	0	0	0	0	0	0	0	0	0	0	0	0	0	0	0	0	0	0	0	0	0	0	0	0	0	0	0	0	0	0
0	0	0	0	0	0	0	0	0	0	0	0	0	0	0	0	0	0	0	0	0	0	0	0	0	0	0	0	0	0	0	0	0	0	0	0	0	0	0	0	0	0	0	0	0	0	0	0	0	0
0	0	0	0	0	0	0	0	0	0	0	0	0	0	0	0	0	0	0	0	0	0	0	0	0	0	0	0	0	0	0	0	0	0	0	0	0	0	0	0	0	0	0	0	0	0	0	0	0	0
0	0	0	0	0	0	0	0	0	0	0	0	0	0	0	0	0	0	0	0	0	0	0	0	0	0	0	0	0	0	0	0	0	0	0	0	0	0	0	0	0	0	0	0	0	0	0	0	0	0
0	0	0	0	0	0	0	0	0	0	0	0	0	0	0	0	0	0	0	0	0	0	0	0	0	0	0	0	0	0	0	0	0	0	0	0	0	0	0	0	0	0	0	0	0	0	0	0	0	0
0	0	0	0	0	0	0	0	0	0	0	0	0	0	0	0	0	0	0	0	0	0	0	0	0	0	0	0	0	0	0	0	0	0	0	0	0	0	0	0	0	0	0	0	0	0	0	0	0	0
0	0	0	0	0	0	0	0	0	0	0	0	0	0	0	0	0	0	0	0	0	0	0	0	0	0	0	0	0	0	0	0	0	0	0	0	0	0	0	0	0	0	0	0	0	0	0	0	0	0
0	0	0	0	0	0	0	0	0	0	0	0	0	0	0	0	0	0	0	0	0	0	0	0	0	0	0	0	0	0	0	0	0	0	0	0	0	0	0	0	0	0	0	0	0	0	0	0	0	0
0	0	0	0	0	0	0	0	0	0	0	0	0	0	0	0	0	0	0	0	0	0	0	0	0	0	0	0	0	0	0	0	0	0	0	0	0	0	0	0	0	0	0	0	0	0	0	0	0	0
0	0	0	0	0	0	0	0	0	0	0	0	0	0	0	0	0	0	0	0	0	0	0	0	0	0	0	0	0	0	0	0	0	0	0	0	0	0	0	0	0	0	0	0	0	0	0	0	0	0
0	0	0	0	0	0	0	0	0	0	0	0	0	0	0	0	0	0	0	0	0	0	0	0	0	0	0	0	0	0	0	0	0	0	0	0	0	0	0	0	0	0	0	0	0	0	0	0	0	0
0	0	0	0	0	0	0	0	0	0	0	0	0	0	0	0	0	0	0	0	0	0	0	0	0	0	0	0	0	0	0	0	0	0	0	0	0	0	0	0	0	0	0	0	0	0	0	0	0	0
0	0	0	0	0	0	0	0	0	0	0	0	0	0	0	0	0	0	0	0	0	0	0	0	0	0	0	0	0	0	0	0	0	0	0	0	0	0	0	0	0	0	0	0	0	0	0	0	0	0
0	0	0	0	0	0	0	0	0	0	0	0	0	0	0	0	0	0	0	0	0	0	0	0	0	0	0	0	0	0	0	0	0	0	0	0	0	0	0	0	0	0	0	0	0	0	0	0	0	0
0	0	0	0	0	0	0	0	0	0	0	0	0	0	0	0	0	0	0	0	0	0	0	0	0	0	0	0	0	0	0	0	0	0	0	0	0	0	0	0	0	0	0	0	0	0	0	0	0	0
0	0	0	0	0	0	0	0	0	0	0	0	0	0	0	0	0	0	0	0	0	0	0	0	0	0	0	0	0	0	0	0	0	0	0	0	0	0	0	0	0	0	0	0	0	0	0	0	0	0
0	0	0	0	0	0	0	0	0	0	0	0	0	0	0	0	0	0	0	0	0	0	0	0	0	0	0	0	0	0	0	0	0	0	0	0	0	0	0	0	0	0	0	0	0	0	0	0	0	0
0	0	0	0	0	0	0	0	0	0	0	0	0	0	0	0	0	0	0	0	0	0	0	0	0	0	0	0	0	0	0	0	0	0	0	0	0	0	0	0	0	0	0	0	0	0	0	0	0	0
0	0	0	0	0	0	0	0	0	0	0	0	0	0	0	0	0	0	0	0	0	0	0	0	0	0	0	0	0	0	0	0	0	0	0	0	0	0	0	0	0	0	0	0	0	0	0	0	0	0
0	0	0	0	0	0	0	0	0	0	0	0	0	0	0	0	0	0	0	0	0	0	0	0	0	0	0	0	0	0	0	0	0	0	0	0	0	0	0	0	0	0	0	0	0	0	0	0	0	0
0	0	0	0	0	0	0	0	0	0	0	0	0	0	0	0	0	0	0	0	0	0	0	0	0	0	0	0	0	0	0	0	0	0	0	0	0	0	0	0	0	0	0	0	0	0	0	0	0	0
0	0	0	0	0	0	0	0	0	0	0	0	0	0	0	0	0	0	0	0	0	0	0	0	0	0	0	0	0	0	0	0	0	0	0	0	0	0	0	0	0	0	0	0	0	0	0	0	0	0
0	0	0	0	0	0	0	0	0	0	0	0	0	0	0	0	0	0	0	0	0	0	0	0	0	0	0	0	0	0	0	0	0	0	0	0	0	0	0	0	0	0	0	0	0	0	0	0	0	0
0	0	0	0	0	0	0	0	0	0	0	0	0	0	0	0	0	0	0	0	0	0	0	0	0	0	0	0	0	0	0	0	0	0	0	0	0	0	0	0	0	0	0	0	0	0	0	0	0	0
0	0	0	0	0	0	0	0	0	0	0	0	0	0	0	0	0	0	0	0	0	0	0	0	0	0	0	0	0	0	0	0	0	0	0	0	0	0	0	0	0	0	0	0	0	0	0	0	0	0
0	0	0	0	0	0	0	0	0	0	0	0	0	0	0	0	0	0	0	0	0	0	0	0	0	0	0	0	0	0	0	0	0	0	0	0	0	0	0	0	0	0	0	0	0	0	0	0	0	0
0	0	0	0	0	0	0	0	0	0	0	0	0	0	0	0	0	0	0	0	0	0	0	0	0	0	0	0	0	0	0	0	0	0	0	0	0	0	0	0	0	0	0	0	0	0	0	0	0	0
0	0	0	0	0	0	0	0	0	0	0	0	0	0	0	0	0	0	0	0	0	0	0	0	0	0	0	0	0	0	0	0	0	0	0	0	0	0	0	0	0	0	0	0	0	0	0	0	0	0
0	0	0	0	0	0	0	0	0	0	0	0	0	0	0	0	0	0	0	0	0	0	0	0	0	0	0	0	0	0	0	0	0	0	0	0	0	0	0	0	0	0	0	0	0	0	0	0	0	0
0	0	0	0	0	0	0	0	0	0	0	0	0	0	0	0	0	0	0	0	0	0	0	0	0	0	0	0	0	0	0	0	0	0	0	0	0	0	0	0	0	0	0	0	0	0	0	0	0	0
0	0	0	0	0	0	0	0	0	0	0	0	0	0	0	0	0	0	0	0	0	0	0	0	0	0	0	0	0	0	0	0	0	0	0	0	0	0	0	0	0	0	0	0	0	0	0	0	0	0
0	0	0	0	0	0	0	0	0	0	0	0	0	0	0	0	0	0	0	0	0	0	0	0	0	0	0	0	0	0	0	0	0	0	0	0	0	0	0	0	0	0	0	0	0	0	0	0	0	0
0	0	0	0	0	0	0	0	0	0	0	0	0	0	0	0	0	0	0	0	0	0	0	0	0	0	0	0	0	0	0	0	0	0	0	0	0	0	0	0	0	0	0	0	0	0	0	0	0	0
0	0	0	0	0	0	0	0	0	0	0	0	0	0	0	0	0	0	0	0	0	0	0	0	0	0	0	0	0	0	0	0	0	0	0	0	0	0	0	0	0	0	0	0	0	0	0	0	0	0
0	0	0	0	0	0	0	0	0	0	0	0	0	0	0	0	0	0	0	0	0	0	0	0	0	0	0	0	0	0	0	0	0	0	0	0	0	0	0	0	0	0	0	0	0	0	0	0	0	0
0	0	0	0	0	0	0	0	0	0	0	0	0	0	0	0	0	0	0	0	0	0	0	0	0	0	0	0	0	0	0	0	0	0	0	0	0	0	0	0	0	0	0	0	0	0	0	0	0	0
0	0	0	0	0	0	0	0	0	0	0	0	0	0	0	0	0	0	0	0	0	0	0	0	0	0	0	0	0	0	0	0	0	0	0	0	0	0	0	0	0	0	0	0	0	0	0	0	0	0
0	0	0	0	0	0	0	0	0	0	0	0	0	0	0	0	0	0	0	0	0	0	0	0	0	0	0	0	0	0	0	0	0	0	0	0	0	0	0	0	0	0	0	0	0	0	0	0	0	0
0	0	0	0	0	0	0	0	0	0	0	0	0	0	0	0	0	0	0	0	0	0	0	0	0	0	0	0	0	0	0	0	0	0	0	0	0	0	0	0	0	0	0	0	0	0	0	0	0	0
0	0	0	0	0	0	0	0	0	0	0	0	0	0	0	0	0	0	0	0	0	0	0	0	0	0	0	0	0	0	0	0	0	0	0	0	0	0	0	0	0	0	0	0	0	0	0	0	0	0
0	0	0	0	0	0	0	0	0	0	0	0	0	0	0	0	0	0	0	0	0	0	0	0	0	0	0	0	0	0	0	0	0	0	0	0	0	0	0	0	0	0	0	0	0	0	0	0	0	0
0	0	0	0	0	0	0	0	0	0	0	0	0	0	0	0	0	0	0	0	0	0	0	0	0	0	0	0	0	0	0	0	0	0	0	0	0	0	0	0	0	0	0	0	0	0	0	0	0	0
0	0	0	0	0	0	0	0	0	0	0	0	0	0	0	0	0	0	0	0	0	0	0	0	0	0	0	0	0	0	0	0	0	0	0	0	0	0	0	0	0	0	0	0	0	0	0	0	0	0
0	0	0	0	0	0	0	0	0	0	0	0	0	0	0	0	0	0	0	0	0	0	0	0	0	0	0	0	0	0	0	0	0	0	0	0	0	0	0	0	0	0	0	0	0	0	0	0	0	0
0	0	0	0	0	0	0	0	0	0	0	0	0	0	0	0	0	0	0	0	0	0	0	0	0	0	0	0	0	0	0	0	0	0	0	0	0	0	0	0	0	0	0	0	0	0	0	0	0	0
0	0	0	0	0	0	0	0	0	0	0	0	0	0	0	0	0	0	0	0	0	0	0	0	0	0	0	0	0	0	0	0	0	0	0	0	0	0	0	0	0	0	0	0	0	0	0	0	0	0
0	0	0	0	0	0	0	0	0	0	0	0	0	0	0	0	0	0	0	0	0	0	0	0	0	0	0	0	0	0	0	0	0	0	0	0	0	0	0	0	0	0	0	0	0	0	0	0	0	0
0	0	0	0	0	0	0	0	0	0	0	0	0	0	0	0	0	0	0	0	0	0	0	0	0	0	0	0	0	0	0	0	0	0	0	0	0	0	0	0	0	0	0	0	0	0	0	0	0	0
0	0	0	0	0	0	0	0	0	0	0	0	0	0	0	0	0	0	0	0	0	0	0	0	0	0	0	0	0	0	0	0	0	0	0	0	0	0	0	0	0	0	0	0	0	0	0	0	0	0
0	0	0	0	0	0	0	0	0	0	0	0	0	0	0	0	0	0	0	0	0	0	0	0	0	0	0	0	0	0	0	0	0	0	0	0	0	0	0	0	0	0	0	0	0	0	0	0	0	0
0	0	0	0	0	0	0	0	0	0	0	0	0	0	0	0	0	0	0	0	0	0	0	0	0	0	0	0	0	0	0	0	0	0	0	0	0	0	0	0	0	0	0	0	0	0	0	0	0	0
0	0	0	0	0	0	0	0	0	0	0	0	0	0	0	0	0	0	0	0	0	0	0	0	0	0	0	0	0	0	0	0	0	0	0	0	0	0	0	0	0	0	0	0	0	0	0	0	0	0
0	0	0	0	0	0	0	0	0	0	0	0	0	0	0	0	0	0	0	0	0	0	0	0	0	0	0	0	0	0	0	0	0	0	0	0	0	0	0	0	0	0	0	0	0	0	0	0	0	0
0	0	0	0	0	0	0	0	0	0	0	0	0	0	0	0	0	0	0	0	0	0	0	0	0	0	0	0	0	0	0	0	0	0	0	0	0	0	0	0	0	0	0	0	0	0	0	0	0	0
0	0	0	0	0	0	0	0	0	0	0	0	0	0	0	0	0	0	0	0	0	0	0	0	0	0	0	0	0	0	0	0	0	0	0	0	0	0	0	0	0	0	0	0	0	0	0	0	0	0
0	0	0	0	0	0	0	0	0	0	0	0	0	0	0	0	0	0	0	0	0	0	0	0	0	0	0	0	0	0	0	0	0	0	0	0	0	0	0	0	0	0	0	0	0	0	0	0	0	0
0	0	0	0	0	0	0	0	0	0	0	0	0	0	0	0	0	0	0	0	0	0	0	0	0	0	0	0	0	0	0	0	0	0	0	0	0	0	0	0	0	0	0	0	0	0	0	0	0	0
0	0	0	0	0	0	0	0	0	0	0	0	0	0	0	0	0	0	0	0	0	0	0	0	0	0	0	0	0	0	0	0	0	0	0	0	0	0	0	0	0	0	0	0	0	0	0	0	0	0
0	0	0	0	0	0	0	0	0	0	0	0	0	0	0	0	0	0	0	0	0	0	0	0	0	0	0	0	0	0	0	0	0	0	0	0	0	0	0	0	0	0	0	0	0	0	0	0	0	0
0	0	0	0	0	0	0	0	0	0	0	0	0	0	0	0	0	0	0	0	0	0	0	0	0	0	0	0	0	0	0	0	0	0	0	0	0	0	0	0	0	0	0	0	0	0	0	0	0	0
0	0	0	0	0	0	0	0	0	0	0	0	0	0	0	0	0	0	0	0	0	0	0	0	0	0	0	0	0	0	0	0	0	0	0	0	0	0	0	0	0	0	0	0	0	0	0	0	0	0
0	0	0	0	0	0	0	0	0	0	0	0	0	0	0	0	0	0	0	0	0	0	0	0	0	0	0	0	0	0	0	0	0	0	0	0	0	0	0	0	0	0	0	0	0	0	0	0	0	0
0	0	0	0	0	0	0	0	0	0	0	0	0	0	0	0	0	0	0	0	0	0	0	0	0	0	0	0	0	0	0	0	0	0	0	0	0	0	0	0	0	0	0	0	0	0	0	0	0	0
0	0	0	0	0	0	0	0	0	0	0	0	0	0	0	0	0	0	0	0	0	0	0	0	0	0	0	0	0	0	0	0	0	0	0	0	0	0	0	0	0	0	0	0	0	0	0	0	0	0
0	0	0	0	0	0	0	0	0	0	0	0	0	0	0	0	0	0	0	0	0	0	0	0	0	0	0	0	0	0	0	0	0	0	0	0	0	0	0	0	0	0	0	0	0	0	0	0	0	0
0	0	0	0	0	0	0	0	0	0	0	0	0	0	0	0	0	0	0	0	0	0	0	0	0	0	0	0	0	0	0	0	0	0	0	0	0	0	0	0	0	0	0	0	0	0	0	0	0	0
0	0	0	0	0	0	0	0	0	0	0	0	0	0	0	0	0	0	0	0	0	0	0	0	0	0	0	0	0	0	0	0	0	0	0	0	0	0	0	0	0	0	0	0	0	0	0	0	0	0
0	0	0	0	0	0	0	0	0	0	0	0	0	0	0	0	0	0	0	0	0	0	0	0	0	0	0	0	0	0	0	0	0	0	0	0	0	0	0	0	0	0	0	0	0	0	0	0	0	0
0	0	0	0	0	0	0	0	0	0	0	0	0	0	0	0	0	0	0	0	0	0	0	0	0	0	0	0	0	0	0	0	0	0	0	0	0	0	0	0	0	0	0	0	0	0	0	0	0	0
0	0	0	0	0	0	0	0	0	0	0	0	0	0	0	0	0	0	0	0	0	0	0	0	0	0	0	0	0	0	0	0	0	0	0	0	0	0	0	0	0	0	0	0	0	0	0	0	0	0
0	0	0	0	0	0	0	0	0	0	0	0	0	0	0	0	0	0	0	0	0	0	0	0	0	0	0	0	0	0	0	0	0	0	0	0	0	0	0	0	0	0	0	0	0	0	0	0	0	0
0	0	0	0	0	0	0	0	0	0	0	0	0	0	0	0	0	0	0	0	0	0	0	0	0	0	0	0	0	0	0	0	0	0	0	0	0	0	0	0	0	0	0	0	0	0	0	0	0	0
0	0	0	0	0	0	0	0	0	0	0	0	0	0	0	0	0	0	0	0	0	0	0	0	0	0	0	0	0	0	0	0	0	0	0	0	0	0	0	0	0	0	0	0	0	0	0	0	0	0
0	0	0	0	0	0	0	0	0	0	0	0	0	0	0	0	0	0	0	0	0	0	0	0	0	0	0	0	0	0	0	0	0	0	0	0	0	0	0	0	0	0	0	0	0	0	0	0	0	0
0	0	0	0	0	0	0	0	0	0	0	0	0	0	0	0	0	0	0	0	0	0	0	0	0	0	0	0	0	0	0	0	0	0	0	0	0	0	0	0	0	0	0	0	0	0	0	0	0	0
0	0	0	0	0	0	0	0	0	0	0	0	0	0	0	0	0	0	0	0	0	0	0	0	0	0	0	0	0	0	0	0	0	0	0	0	0	0	0	0	0	0	0	0	0	0	0	0	0	0
0	0	0	0	0	0	0	0	0	0	0	0	0	0	0	0	0	0	0	0	0	0	0	0	0	0	0	0	0	0	0	0	0	0	0	0	0	0	0	0	0	0	0	0	0	0	0	0	0	0
0	0	0	0	0	0	0	0	0	0	0	0	0	0	0	0	0	0	0	0	0	0	0	0	0	0	0	0	0	0	0	0	0	0	0	0	0	0	0	0	0	0	0	0	0	0	0	0	0	0
0	0	0	0	0	0	0	0	0	0	0	0	0	0	0	0	0	0	0	0	0	0	0	0	0	0	0	0	0	0	0	0	0	0	0	0	0	0	0	0	0	0	0	0	0	0	0	0	0	0
0	0	0	0	0	0	0	0	0	0	0	0	0	0	0	0	0	0	0	0	0	0	0	0	0	0	0	0	0	0	0	0	0	0	0	0	0	0	0	0	0	0	0	0	0	0	0	0	0	0
0	0	0	0	0	0	0	0	0	0	0	0	0	0	0	0	0	0	0	0	0	0	0	0	0	0	0	0	0	0	0	0	0	0	0	0	0	0	0	0	0	0	0	0	0	0	0	0	0	0
0	0	0	0	0	0	0	0	0	0	0	0	0	0	0	0	0	0	0	0	0	0	0	0	0	0	0	0	0	0	0	0	0	0	0	0	0	0	0	0	0	0	0	0	0	0	0	0	0	0
0	0	0	0	0	0	0	0	0	0	0	0	0	0	0	0	0	0	0	0	0	0	0	0	0	0	0	0	0	0	0	0	0	0	0	0	0	0	0	0	0	0	0	0	0	0	0	0	0	0
0	0	0	0	0	0	0	0	0	0	0	0	0	0	0	0	0	0	0	0	0	0	0	0	0	0	0	0	0	0	0	0	0	0	0	0	0	0	0	0	0	0	0	0	0	0	0	0	0	0
0	0	0	0	0	0	0	0	0	0	0	0	0	0	0	0	0	0	0	0	0	0	0	0	0	0	0	0	0	0	0	0	0	0	0	0	0	0	0	0	0	0	0	0	0	0	0	0	0	0
0	0	0	0	0	0	0	0	0	0	0	0	0	0	0	0	0	0	0	0	0	0	0	0	0	0	0	0	0	0	0	0	0	0	0	0	0	0	0	0	0	0	0	0	0	0	0	0	0	0
0	0	0	0	0	0	0	0	0	0	0	0	0	0	0	0	0	0	0	0	0	0	0	0	0	0	0	0	0	0	0	0	0	0	0	0	0	0	0	0	0	0	0	0	0	0	0	0	0	0
0	0	0	0	0	0	0	0	0	0	0	0	0	0	0	0	0	0	0	0	0	0	0	0	0	0	0	0	0	0	0	0	0	0	0	0	0	0	0	0	0	0	0	0	0	0	0	0	0	0
0	0	0	0	0	0	0	0	0	0	0	0	0	0	0	0	0	0	0	0	0	0	0	0	0	0	0	0	0	0	0	0	0	0	0	0	0	0	0	0	0	0	0	0	0	0	0	0	0	0
0	0	0	0	0	0	0	0	0	0	0	0	0	0	0	0	0	0	0	0	0	0	0	0	0	0	0	0	0	0	0	0	0	0	0	0	0	0	0	0	0	0	0	0	0	0	0	0	0	0
0	0	0	0	0	0	0	0	0	0	0	0	0	0	0	0	0	0	0	0	0	0	0	0	0	0	0	0	0	0	0	0	0	0	0	0	0	0	0	0	0	0	0	0	0	0	0	0	0	0
0	0	0	0	0	0	0	0	0	0	0	0	0	0	0	0	0	0	0	0	0	0	0	0	0	0	0	0	0	0	0	0	0	0	0	0	0	0	0	0	0	0	0	0	0	0	0	0	0	0
0	0	0	0	0	0	0	0	0	0	0	0	0	0	0	0	0	0	0	0	0	0	0	0	0	0	0	0	0	0	0	0	0	0	0	0	0	0	0	0	0	0	0	0	0	0	0	0	0	0
0	0	0	0	0	0	0	0	0	0	0	0	0	0	0	0	0	0	0	0	0	0	0	0	0	0	0	0	0	0	0	0	0	0	0	0	0	0	0	0	0	0	0	0	0	0	0	0	0	0
0	0	0	0	0	0	0	0	0	0	0	0	0	0	0	0	0	0	0	0	0	0	0	0	0	0	0	0	0	0	0	0	0	0	0	0	0	0	0	0	0	0	0	0	0	0	0	0	0	0
0	0	0	0	0	0	0	0	0	0	0	0	0	0	0	0	0	0	0	0	0	0	0	0	0	0	0	0	0	0	0	0	0	0	0	0	0	0	0	0	0	0	0	0	0	0	0	0	0	0
0	0	0	0	0	0	0	0	0	0	0	0	0	0	0	0	0	0	0	0	0	0	0	0	0	0	0	0	0	0	0	0	0	0	0	0	0	0	0	0	0	0	0	0	0	0	0	0	0	0
0	0	0	0	0	0	0	0	0	0	0	0	0	0	0	0	0	0	0	0	0	0	0	0	0	0	0	0	0	0	0	0	0	0	0	0	0	0	0	0	0	0	0	0	0	0	0	0	0	0
0	0	0	0	0	0	0	0	0	0	0	0	0	0	0	0	0	0	0	0	0	0	0	0	0	0	0	0	0	0	0	0	0	0	0	0	0	0	0	0	0	0	0	0	0	0	0	0	0	0
0	0	0	0	0	0	0	0	0	0	0	0	0	0	0	0	0	0	0	0	0	0	0	0	0	0	0	0	0	0	0	0	0	0	0	0	0	0	0	0	0	0	0	0	0	0	0	0	0	0
0	0	0	0	0	0	0	0	0	0	0	0	0	0	0	0	0	0	0	0	0	0	0	0	0	0	0	0	0	0	0	0	0	0	0	0	0	0	0	0	0	0	0	0	0	0	0	0	0	0
0	0	0	0	0	0	0	0	0	0	0	0	0	0	0	0	0	0	0	0	0	0	0	0	0	0	0	0	0	0	0	0	0	0	0	0	0	0	0	0	0	0	0	0	0	0	0	0	0	0
0	0	0	0	0	0	0	0	0	0	0	0	0	0	0	0	0	0	0	0	0	0	0	0	0	0	0	0	0	0	0	0	0	0	0	0	0	0	0	0	0	0	0	0	0	0	0	0	0	0
0	0	0	0	0	0	0	0	0	0	0	0	0	0	0	0	0	0	0	0	0	0	0	0	0	0	0	0	0	0	0	0	0	0	0	0	0	0	0	0	0	0	0	0	0	0	0	0	0	0
0	0	0	0	0	0	0	0	0	0	0	0	0	0	0	0	0	0	0	0	0	0	0	0	0	0	0	0	0	0	0	0	0	0	0	0	0	0	0	0	0	0	0	0	0	0	0	0	0	0
0	0	0	0	0	0	0	0	0	0	0	0	0	0	0	0	0	0	0	0	0	0	0	0	0	0	0	0	0	0	0	0	0	0	0	0	0	0	0	0	0	0	0	0	0	0	0	0	0	0
0	0	0	0	0	0	0	0	0	0	0	0	0	0	0	0	0	0	0	0	0	0	0	0	0	0	0	0	0	0	0	0	0	0	0	0	0	0	0	0	0	0	0	0	0	0	0	0	0	0
0	0	0	0	0	0	0	0	0	0	0	0	0	0	0	0	0	0	0	0	0	0	0	0	0	0	0	0	0	0	0	0	0	0	0	0	0	0	0	0	0	0	0	0	0	0	0	0	0	0
0	0	0	0	0	0	0	0	0	0	0	0	0	0	0	0	0	0	0	0	0	0	0	0	0	0	0	0	0	0	0	0	0	0	0	0	0	0	0	0	0	0	0	0	0	0	0	0	0	0
0	0	0	0	0	0	0	0	0	0	0	0	0	0	0	0	0	0	0	0	0	0	0	0	0	0	0	0	0	0	0	0	0	0	0	0	0	0	0	0	0	0	0	0	0	0	0	0	0	0
0	0	0	0	0	0	0	0	0	0	0	0	0	0	0	0	0	0	0	0	0	0	0	0	0	0	0	0	0	0	0	0	0	0	0	0	0	0	0	0	0	0	0	0	0	0	0	0	0	0
0	0	0	0	0	0	0	0	0	0	0	0	0	0	0	0	0	0	0	0	0	0	0	0	0	0	0	0	0	0	0	0	0	0	0	0	0	0	0	0	0	0	0	0	0	0	0	0	0	0
0	0	0	0	0	0	0	0	0	0	0	0	0	0	0	0	0	0	0	0	0	0	0	0	0	0	0	0	0	0	0	0	0	0	0	0	0	0	0	0	0	0	0	0	0	0	0	0	0	0
0	0	0	0	0	0	0	0	0	0	0	0	0	0	0	0	0	0	0	0	0	0	0	0	0	0	0	0	0	0	0	0	0	0	0	0	0	0	0	0	0	0	0	0	0	0	0	0	0	0
0	0	0	0	0	0	0	0	0	0	0	0	0	0	0	0	0	0	0	0	0	0	0	0	0	0	0	0	0	0	0	0	0	0	0	0	0	0	0	0	0	0	0	0	0	0	0	0	0	0
0	0	0	0	0	0	0	0	0	0	0	0	0	0	0	0	0	0	0	0	0	0	0	0	0	0	0	0	0	0	0	0	0	0	0	0	0	0	0	0	0	0	0	0	0	0	0	0	0	0
0	0	0	0	0	0	0	0	0	0	0	0	0	0	0	0	0	0	0	0	0	0	0	0	0	0	0	0	0	0	0	0	0	0	0	0	0	0	0	0	0	0	0	0	0	0	0	0	0	0
0	0	0	0	0	0	0	0	0	0	0	0	0	0	0	0	0	0	0	0	0	0	0	0	0	0	0	0	0	0	0	0	0	0	0	0	0	0	0	0	0	0	0	0	0	0	0	0	0	0
0	0	0	0	0	0	0	0	0	0	0	0	0	0	0	0	0	0	0	0	0	0	0	0	0	0	0	0	0	0	0	0	0	0	0	0	0	0	0	0	0	0	0	0	0	0	0	0	0	0
0	0	0	0	0	0	0	0	0	0	0	0	0	0	0	0	0	0	0	0	0	0	0	0	0	0	0	0	0	0	0	0	0	0	0	0	0	0	0	0	0	0	0	0	0	0	0	0	0	0
0	0	0	0	0	0	0	0	0	0	0	0	0	0	0	0	0	0	0	0	0	0	0	0	0	0	0	0	0	0	0	0	0	0	0	0	0	0	0	0	0	0	0	0	0	0	0	0	0	0
0	0	0	0	0	0	0	0	0	0	0	0	0	0	0	0	0	0	0	0	0	0	0	0	0	0	0	0	0	0	0	0	0	0	0	0	0	0	0	0	0	0	0	0	0	0	0	0	0	0
0	0	0	0	0	0	0	0	0	0	0	0	0	0	0	0	0	0	0	0	0	0	0	0	0	0	0	0	0	0	0	0	0	0	0	0	0	0	0	0	0	0	0	0	0	0	0	0	0	0
0	0	0	0	0	0	0	0	0	0	0	0	0	0	0	0	0	0	0	0	0	0	0	0	0	0	0	0	0	0	0	0	0	0	0	0	0	0	0	0	0	0	0	0	0	0	0	0	0	0
[truncated: 1,151 more columns]

## Sheet: Figure 3b
Energy (eV)
-10	-9.9	-9.8	-9.7	-9.6	-9.5	-9.4	-9.3	-9.2	-9.1	-9	-8.9	-8.8	-8.7	-8.6	-8.5	-8.4	-8.3	-8.2	-8.1	-8	-7.9	-7.8	-7.7	-7.6	-7.5	-7.4	-7.3	-7.2	-7.1	-7	-6.9	-6.8	-6.7	-6.6	-6.5	-6.4	-6.3	-6.2	-6.1	-6	-5.9	-5.8	-5.7	-5.6	-5.5	-5.4	-5.3	-5.2	-5.1
CEP (2*pi)
0	0.0338983	0.0677966	0.101695	0.135593	0.169492	0.20339	0.237288	0.271186	0.305085	0.338983	0.372881	0.40678	0.440678	0.474576	0.508475	0.542373	0.576271	0.610169	0.644068	0.677966	0.711864	0.745763	0.779661	0.813559	0.847458	0.881356	0.915254	0.949153	0.983051	1.01695	1.05085	1.08475	1.11864	1.15254	1.18644	1.22034	1.25424	1.28814	1.32203	1.35593	1.38983	1.42373	1.45763	1.49153	1.52542	1.55932	1.59322	1.62712	1.66102
Yield (arb.u.)
0	0	0	0	0	0	0	0	0	0	0	0	0	0	0	0	0	0	0	0	0	0	0	0	0	0	0	0	0	0	0	0	0	0	0	0	0	0	0	0	0	0	0	0	0	0	0	0	0	0
0	0	0	0	0	0	0	0	0	0	0	0	0	0	0	0	0	0	0	0	0	0	0	0	0	0	0	0	0	0	0	0	0	0	0	0	0	0	0	0	0	0	0	0	0	0	0	0	0	0
0	0	0	0	0	0	0	0	0	0	0	0	0	0	0	0	0	0	0	0	0	0	0	0	0	0	0	0	0	0	0	0	0	0	0	0	0	0	0	0	0	0	0	0	0	0	0	0	0	0
0	0	0	0	0	0	0	0	0	0	0	0	0	0	0	0	0	0	0	0	0	0	0	0	0	0	0	0	0	0	0	0	0	0	0	0	0	0	0	0	0	0	0	0	0	0	0	0	0	0
0	0	0	0	0	0	0	0	0	0	0	0	0	0	0	0	0	0	0	0	0	0	0	0	0	0	0	0	0	0	0	0	0	0	0	0	0	0	0	0	0	0	0	0	0	0	0	0	0	0
0	0	0	0	0	0	0	0	0	0	0	0	0	0	0	0	0	0	0	0	0	0	0	0	0	0	0	0	0	0	0	0	0	0	0	0	0	0	0	0	0	0	0	0	0	0	0	0	0	0
0	0	0	0	0	0	0	0	0	0	0	0	0	0	0	0	0	0	0	0	0	0	0	0	0	0	0	0	0	0	0	0	0	0	0	0	0	0	0	0	0	0	0	0	0	0	0	0	0	0
0	0	0	0	0	0	0	0	0	0	0	0	0	0	0	0	0	0	0	0	0	0	0	0	0	0	0	0	0	0	0	0	0	0	0	0	0	0	0	0	0	0	0	0	0	0	0	0	0	0
0	0	0	0	0	0	0	0	0	0	0	0	0	0	0	0	0	0	0	0	0	0	0	0	0	0	0	0	0	0	0	0	0	0	0	0	0	0	0	0	0	0	0	0	0	0	0	0	0	0
0	0	0	0	0	0	0	0	0	0	0	0	0	0	0	0	0	0	0	0	0	0	0	0	0	0	0	0	0	0	0	0	0	0	0	0	0	0	0	0	0	0	0	0	0	0	0	0	0	0
0	0	0	0	0	0	0	0	0	0	0	0	0	0	0	0	0	0	0	0	0	0	0	0	0	0	0	0	0	0	0	0	0	0	0	0	0	0	0	0	0	0	0	0	0	0	0	0	0	0
0	0	0	0	0	0	0	0	0	0	0	0	0	0	0	0	0	0	0	0	0	0	0	0	0	0	0	0	0	0	0	0	0	0	0	0	0	0	0	0	0	0	0	0	0	0	0	0	0	0
0	0	0	0	0	0	0	0	0	0	0	0	0	0	0	0	0	0	0	0	0	0	0	0	0	0	0	0	0	0	0	0	0	0	0	0	0	0	0	0	0	0	0	0	0	0	0	0	0	0
0	0	0	0	0	0	0	0	0	0	0	0	0	0	0	0	0	0	0	0	0	0	0	0	0	0	0	0	0	0	0	0	0	0	0	0	0	0	0	0	0	0	0	0	0	0	0	0	0	0
0	0	0	0	0	0	0	0	0	0	0	0	0	0	0	0	0	0	0	0	0	0	0	0	0	0	0	0	0	0	0	0	0	0	0	0	0	0	0	0	0	0	0	0	0	0	0	0	0	0
0	0	0	0	0	0	0	0	0	0	0	0	0	0	0	0	0	0	0	0	0	0	0	0	0	0	0	0	0	0	0	0	0	0	0	0	0	0	0	0	0	0	0	0	0	0	0	0	0	0
0	0	0	0	0	0	0	0	0	0	0	0	0	0	0	0	0	0	0	0	0	0	0	0	0	0	0	0	0	0	0	0	0	0	0	0	0	0	0	0	0	0	0	0	0	0	0	0	0	0
0	0	0	0	0	0	0	0	0	0	0	0	0	0	0	0	0	0	0	0	0	0	0	0	0	0	0	0	0	0	0	0	0	0	0	0	0	0	0	0	0	0	0	0	0	0	0	0	0	0
0	0	0	0	0	0	0	0	0	0	0	0	0	0	0	0	0	0	0	0	0	0	0	0	0	0	0	0	0	0	0	0	0	0	0	0	0	0	0	0	0	0	0	0	0	0	0	0	0	0
0	0	0	0	0	0	0	0	0	0	0	0	0	0	0	0	0	0	0	0	0	0	0	0	0	0	0	0	0	0	0	0	0	0	0	0	0	0	0	0	0	0	0	0	0	0	0	0	0	0
0	0	0	0	0	0	0	0	0	0	0	0	0	0	0	0	0	0	0	0	0	0	0	0	0	0	0	0	0	0	0	0	0	0	0	0	0	0	0	0	0	0	0	0	0	0	0	0	0	0
0	0	0	0	0	0	0	0	0	0	0	0	0	0	0	0	0	0	0	0	0	0	0	0	0	0	0	0	0	0	0	0	0	0	0	0	0	0	0	0	0	0	0	0	0	0	0	0	0	0
0	0	0	0	0	0	0	0	0	0	0	0	0	0	0	0	0	0	0	0	0	0	0	0	0	0	0	0	0	0	0	0	0	0	0	0	0	0	0	0	0	0	0	0	0	0	0	0	0	0
0	0	0	0	0	0	0	0	0	0	0	0	0	0	0	0	0	0	0	0	0	0	0	0	0	0	0	0	0	0	0	0	0	0	0	0	0	0	0	0	0	0	0	0	0	0	0	0	0	0
0	0	0	0	0	0	0	0	0	0	0	0	0	0	0	0	0	0	0	0	0	0	0	0	0	0	0	0	0	0	0	0	0	0	0	0	0	0	0	0	0	0	0	0	0	0	0	0	0	0
0	0	0	0	0	0	0	0	0	0	0	0	0	0	0	0	0	0	0	0	0	0	0	0	0	0	0	0	0	0	0	0	0	0	0	0	0	0	0	0	0	0	0	0	0	0	0	0	0	0
0	0	0	0	0	0	0	0	0	0	0	0	0	0	0	0	0	0	0	0	0	0	0	0	0	0	0	0	0	0	0	0	0	0	0	0	0	0	0	0	0	0	0	0	0	0	0	0	0	0
0	0	0	0	0	0	0	0	0	0	0	0	0	0	0	0	0	0	0	0	0	0	0	0	0	0	0	0	0	0	0	0	0	0	0	0	0	0	0	0	0	0	0	0	0	0	0	0	0	0
0	0	0	0	0	0	0	0	0	0	0	0	0	0	0	0	0	0	0	0	0	0	0	0	0	0	0	0	0	0	0	0	0	0	0	0	0	0	0	0	0	0	0	0	0	0	0	0	0	0
0	0	0	0	0	0	0	0	0	0	0	0	0	0	0	0	0	0	0	0	0	0	0	0	0	0	0	0	0	0	0	0	0	0	0	0	0	0	0	0	0	0	0	0	0	0	0	0	0	0
0	0	0	0	0	0	0	0	0	0	0	0	0	0	0	0	0	0	0	0	0	0	0	0	0	0	0	0	0	0	0	0	0	0	0	0	0	0	0	0	0	0	0	0	0	0	0	0	0	0
0	0	0	0	0	0	0	0	0	0	0	0	0	0	0	0	0	0	0	0	0	0	0	0	0	0	0	0	0	0	0	0	0	0	0	0	0	0	0	0	0	0	0	0	0	0	0	0	0	0
0	0	0	0	0	0	0	0	0	0	0	0	0	0	0	0	0	0	0	0	0	0	0	0	0	0	0	0	0	0	0	0	0	0	0	0	0	0	0	0	0	0	0	0	0	0	0	0	0	0
0	0	0	0	0	0	0	0	0	0	0	0	0	0	0	0	0	0	0	0	0	0	0	0	0	0	0	0	0	0	0	0	0	0	0	0	0	0	0	0	0	0	0	0	0	0	0	0	0	0
0	0	0	0	0	0	0	0	0	0	0	0	0	0	0	0	0	0	0	0	0	0	0	0	0	0	0	0	0	0	0	0	0	0	0	0	0	0	0	0	0	0	0	0	0	0	0	0	0	0
0	0	0	0	0	0	0	0	0	0	0	0	0	0	0	0	0	0	0	0	0	0	0	0	0	0	0	0	0	0	0	0	0	0	0	0	0	0	0	0	0	0	0	0	0	0	0	0	0	0
0	0	0	0	0	0	0	0	0	0	0	0	0	0	0	0	0	0	0	0	0	0	0	0	0	0	0	0	0	0	0	0	0	0	0	0	0	0	0	0	0	0	0	0	0	0	0	0	0	0
0	0	0	0	0	0	0	0	0	0	0	0	0	0	0	0	0	0	0	0	0	0	0	0	0	0	0	0	0	0	0	0	0	0	0	0	0	0	0	0	0	0	0	0	0	0	0	0	0	0
0	0	0	0	0	0	0	0	0	0	0	0	0	0	0	0	0	0	0	0	0	0	0	0	0	0	0	0	0	0	0	0	0	0	0	0	0	0	0	0	0	0	0	0	0	0	0	0	0	0
0	0	0	0	0	0	0	0	0	0	0	0	0	0	0	0	0	0	0	0	0	0	0	0	0	0	0	0	0	0	0	0	0	0	0	0	0	0	0	0	0	0	0	0	0	0	0	0	0	0
0	0	0	0	0	0	0	0	0	0	0	0	0	0	0	0	0	0	0	0	0	0	0	0	0	0	0	0	0	0	0	0	0	0	0	0	0	0	0	0	0	0	0	0	0	0	0	0	0	0
0	0	0	0	0	0	0	0	0	0	0	0	0	0	0	0	0	0	0	0	0	0	0	0	0	0	0	0	0	0	0	0	0	0	0	0	0	0	0	0	0	0	0	0	0	0	0	0	0	0
0	0	0	0	0	0	0	0	0	0	0	0	0	0	0	0	0	0	0	0	0	0	0	0	0	0	0	0	0	0	0	0	0	0	0	0	0	0	0	0	0	0	0	0	0	0	0	0	0	0
0	0	0	0	0	0	0	0	0	0	0	0	0	0	0	0	0	0	0	0	0	0	0	0	0	0	0	0	0	0	0	0	0	0	0	0	0	0	0	0	0	0	0	0	0	0	0	0	0	0
0	0	0	0	0	0	0	0	0	0	0	0	0	0	0	0	0	0	0	0	0	0	0	0	0	0	0	0	0	0	0	0	0	0	0	0	0	0	0	0	0	0	0	0	0	0	0	0	0	0
0	0	0	0	0	0	0	0	0	0	0	0	0	0	0	0	0	0	0	0	0	0	0	0	0	0	0	0	0	0	0	0	0	0	0	0	0	0	0	0	0	0	0	0	0	0	0	0	0	0
0	0	0	0	0	0	0	0	0	0	0	0	0	0	0	0	0	0	0	0	0	0	0	0	0	0	0	0	0	0	0	0	0	0	0	0	0	0	0	0	0	0	0	0	0	0	0	0	0	0
0	0	0	0	0	0	0	0	0	0	0	0	0	0	0	0	0	0	0	0	0	0	0	0	0	0	0	0	0	0	0	0	0	0	0	0	0	0	0	0	0	0	0	0	0	0	0	0	0	0
0	0	0	0	0	0	0	0	0	0	0	0	0	0	0	0	0	0	0	0	0	0	0	0	0	0	0	0	0	0	0	0	0	0	0	0	0	0	0	0	0	0	0	0	0	0	0	0	0	0
0	0	0	0	0	0	0	0	0	0	0	0	0	0	0	0	0	0	0	0	0	0	0	0	0	0	0	0	0	0	0	0	0	0	0	0	0	0	0	0	0	0	0	0	0	0	0	0	0	0
0	0	0	0	0	0	0	0	0	0	0	0	0	0	0	0	0	0	0	0	0	0	0	0	0	0	0	0	0	0	0	0	0	0	0	0	0	0	0	0	0	0	0	0	0	0	0	0	0	0
0	0	0	0	0	0	0	0	0	0	0	0	0	0	0	0	0	0	0	0	0	0	0	0	0	0	0	0	0	0	0	0	0	0	0	0	0	0	0	0	0	0	0	0	0	0	0	0	0	0
0	0	0	0	0	0	0	0	0	0	0	0	0	0	0	0	0	0	0	0	0	0	0	0	0	0	0	0	0	0	0	0	0	0	0	0	0	0	0	0	0	0	0	0	0	0	0	0	0	0
0	0	0	0	0	0	0	0	0	0	0	0	0	0	0	0	0	0	0	0	0	0	0	0	0	0	0	0	0	0	0	0	0	0	0	0	0	0	0	0	0	0	0	0	0	0	0	0	0	0
0	0	0	0	0	0	0	0	0	0	0	0	0	0	0	0	0	0	0	0	0	0	0	0	0	0	0	0	0	0	0	0	0	0	0	0	0	0	0	0	0	0	0	0	0	0	0	0	0	0
0	0	0	0	0	0	0	0	0	0	0	0	0	0	0	0	0	0	0	0	0	0	0	0	0	0	0	0	0	0	0	0	0	0	0	0	0	0	0	0	0	0	0	0	0	0	0	0	0	0
0	0	0	0	0	0	0	0	0	0	0	0	0	0	0	0	0	0	0	0	0	0	0	0	0	0	0	0	0	0	0	0	0	0	0	0	0	0	0	0	0	0	0	0	0	0	0	0	0	0
0	0	0	0	0	0	0	0	0	0	0	0	0	0	0	0	0	0	0	0	0	0	0	0	0	0	0	0	0	0	0	0	0	0	0	0	0	0	0	0	0	0	0	0	0	0	0	0	0	0
0	0	0	0	0	0	0	0	0	0	0	0	0	0	0	0	0	0	0	0	0	0	0	0	0	0	0	0	0	0	0	0	0	0	0	0	0	0	0	0	0	0	0	0	0	0	0	0	0	0
0	0	0	0	0	0	0	0	0	0	0	0	0	0	0	0	0	0	0	0	0	0	0	0	0	0	0	0	0	0	0	0	0	0	0	0	0	0	0	0	0	0	0	0	0	0	0	0	0	0
0	0	0	0	0	0	0	0	0	0	0	0	0	0	0	0	0	0	0	0	0	0	0	0	0	0	0	0	0	0	0	0	0	0	0	0	0	0	0	0	0	0	0	0	0	0	0	0	0	0
0	0	0	0	0	0	0	0	0	0	0	0	0	0	0	0	0	0	0	0	0	0	0	0	0	0	0	0	0	0	0	0	0	0	0	0	0	0	0	0	0	0	0	0	0	0	0	0	0	0
0	0	0	0	0	0	0	0	0	0	0	0	0	0	0	0	0	0	0	0	0	0	0	0	0	0	0	0	0	0	0	0	0	0	0	0	0	0	0	0	0	0	0	0	0	0	0	0	0	0
0	0	0	0	0	0	0	0	0	0	0	0	0	0	0	0	0	0	0	0	0	0	0	0	0	0	0	0	0	0	0	0	0	0	0	0	0	0	0	0	0	0	0	0	0	0	0	0	0	0
0	0	0	0	0	0	0	0	0	0	0	0	0	0	0	0	0	0	0	0	0	0	0	0	0	0	0	0	0	0	0	0	0	0	0	0	0	0	0	0	0	0	0	0	0	0	0	0	0	0
0	0	0	0	0	0	0	0	0	0	0	0	0	0	0	0	0	0	0	0	0	0	0	0	0	0	0	0	0	0	0	0	0	0	0	0	0	0	0	0	0	0	0	0	0	0	0	0	0	0
0	0	0	0	0	0	0	0	0	0	0	0	0	0	0	0	0	0	0	0	0	0	0	0	0	0	0	0	0	0	0	0	0	0	0	0	0	0	0	0	0	0	0	0	0	0	0	0	0	0
0	0	0	0	0	0	0	0	0	0	0	0	0	0	0	0	0	0	0	0	0	0	0	0	0	0	0	0	0	0	0	0	0	0	0	0	0	0	0	0	0	0	0	0	0	0	0	0	0	0
0	0	0	0	0	0	0	0	0	0	0	0	0	0	0	0	0	0	0	0	0	0	0	0	0	0	0	0	0	0	0	0	0	0	0	0	0	0	0	0	0	0	0	0	0	0	0	0	0	0
0	0	0	0	0	0	0	0	0	0	0	0	0	0	0	0	0	0	0	0	0	0	0	0	0	0	0	0	0	0	0	0	0	0	0	0	0	0	0	0	0	0	0	0	0	0	0	0	0	0
0	0	0	0	0	0	0	0	0	0	0	0	0	0	0	0	0	0	0	0	0	0	0	0	0	0	0	0	0	0	0	0	0	0	0	0	0	0	0	0	0	0	0	0	0	0	0	0	0	0
0	0	0	0	0	0	0	0	0	0	0	0	0	0	0	0	0	0	0	0	0	0	0	0	0	0	0	0	0	0	0	0	0	0	0	0	0	0	0	0	0	0	0	0	0	0	0	0	0	0
0	0	0	0	0	0	0	0	0	0	0	0	0	0	0	0	0	0	0	0	0	0	0	0	0	0	0	0	0	0	0	0	0	0	0	0	0	0	0	0	0	0	0	0	0	0	0	0	0	0
0	0	0	0	0	0	0	0	0	0	0	0	0	0	0	0	0	0	0	0	0	0	0	0	0	0	0	0	0	0	0	0	0	0	0	0	0	0	0	0	0	0	0	0	0	0	0	0	0	0
0	0	0	0	0	0	0	0	0	0	0	0	0	0	0	0	0	0	0	0	0	0	0	0	0	0	0	0	0	0	0	0	0	0	0	0	0	0	0	0	0	0	0	0	0	0	0	0	0	0
0	0	0	0	0	0	0	0	0	0	0	0	0	0	0	0	0	0	0	0	0	0	0	0	0	0	0	0	0	0	0	0	0	0	0	0	0	0	0	0	0	0	0	0	0	0	0	0	0	0
0	0	0	0	0	0	0	0	0	0	0	0	0	0	0	0	0	0	0	0	0	0	0	0	0	0	0	0	0	0	0	0	0	0	0	0	0	0	0	0	0	0	0	0	0	0	0	0	0	0
0	0	0	0	0	0	0	0	0	0	0	0	0	0	0	0	0	0	0	0	0	0	0	0	0	0	0	0	0	0	0	0	0	0	0	0	0	0	0	0	0	0	0	0	0	0	0	0	0	0
0	0	0	0	0	0	0	0	0	0	0	0	0	0	0	0	0	0	0	0	0	0	0	0	0	0	0	0	0	0	0	0	0	0	0	0	0	0	0	0	0	0	0	0	0	0	0	0	0	0
0	0	0	0	0	0	0	0	0	0	0	0	0	0	0	0	0	0	0	0	0	0	0	0	0	0	0	0	0	0	0	0	0	0	0	0	0	0	0	0	0	0	0	0	0	0	0	0	0	0
0	0	0	0	0	0	0	0	0	0	0	0	0	0	0	0	0	0	0	0	0	0	0	0	0	0	0	0	0	0	0	0	0	0	0	0	0	0	0	0	0	0	0	0	0	0	0	0	0	0
0	0	0	0	0	0	0	0	0	0	0	0	0	0	0	0	0	0	0	0	0	0	0	0	0	0	0	0	0	0	0	0	0	0	0	0	0	0	0	0	0	0	0	0	0	0	0	0	0	0
0	0	0	0	0	0	0	0	0	0	0	0	0	0	0	0	0	0	0	0	0	0	0	0	0	0	0	0	0	0	0	0	0	0	0	0	0	0	0	0	0	0	0	0	0	0	0	0	0	0
0	0	0	0	0	0	0	0	0	0	0	0	0	0	0	0	0	0	0	0	0	0	0	0	0	0	0	0	0	0	0	0	0	0	0	0	0	0	0	0	0	0	0	0	0	0	0	0	0	0
0	0	0	0	0	0	0	0	0	0	0	0	0	0	0	0	0	0	0	0	0	0	0	0	0	0	0	0	0	0	0	0	0	0	0	0	0	0	0	0	0	0	0	0	0	0	0	0	0	0
0	0	0	0	0	0	0	0	0	0	0	0	0	0	0	0	0	0	0	0	0	0	0	0	0	0	0	0	0	0	0	0	0	0	0	0	0	0	0	0	0	0	0	0	0	0	0	0	0	0
0	0	0	0	0	0	0	0	0	0	0	0	0	0	0	0	0	0	0	0	0	0	0	0	0	0	0	0	0	0	0	0	0	0	0	0	0	0	0	0	0	0	0	0	0	0	0	0	0	0
0	0	0	0	0	0	0	0	0	0	0	0	0	0	0	0	0	0	0	0	0	0	0	0	0	0	0	0	0	0	0	0	0	0	0	0	0	0	0	0	0	0	0	0	0	0	0	0	0	0
0	0	0	0	0	0	0	0	0	0	0	0	0	0	0	0	0	0	0	0	0	0	0	0	0	0	0	0	0	0	0	0	0	0	0	0	0	0	0	0	0	0	0	0	0	0	0	0	0	0
0	0	0	0	0	0	0	0	0	0	0	0	0	0	0	0	0	0	0	0	0	0	0	0	0	0	0	0	0	0	0	0	0	0	0	0	0	0	0	0	0	0	0	0	0	0	0	0	0	0
0	0	0	0	0	0	0	0	0	0	0	0	0	0	0	0	0	0	0	0	0	0	0	0	0	0	0	0	0	0	0	0	0	0	0	0	0	0	0	0	0	0	0	0	0	0	0	0	0	0
0	0	0	0	0	0	0	0	0	0	0	0	0	0	0	0	0	0	0	0	0	0	0	0	0	0	0	0	0	0	0	0	0	0	0	0	0	0	0	0	0	0	0	0	0	0	0	0	0	0
0	0	0	0	0	0	0	0	0	0	0	0	0	0	0	0	0	0	0	0	0	0	0	0	0	0	0	0	0	0	0	0	0	0	0	0	0	0	0	0	0	0	0	0	0	0	0	0	0	0
70.1678	65.7958	58.2632	47.3077	34.2205	22.1443	14.1763	11.1737	11.7636	14.0667	16.9922	20.2661	23.8437	27.642	31.5583	35.5173	39.4177	43.1602	46.8004	50.4531	53.991	57.4889	61.1562	64.8986	68.4146	71.2561	72.9497	73.4018	72.8347	71.3035	68.2372	62.637	53.6566	41.5828	28.5849	18.115	12.5356	11.5373	13.1656	15.9065	19.1429	22.7903	26.6595	30.6296	34.4739	38.058	41.4244	44.8094	48.4481	52.3683
314.378	304.769	287.356	260.246	226.025	192.752	168.37	154.331	146.171	137.959	127.31	117.201	113.335	118.521	130.649	145.694	161.073	175.821	190.243	205.018	219.82	234.805	250.512	266.515	281.721	294.886	304.582	310.544	313.508	313.758	309.476	297.827	276.676	246.595	212.511	182.625	162.757	151.757	143.41	133.545	123.039	116.749	118.358	127.641	140.892	154.916	168.479	182.153	196.785	212.554
790.691	779.944	758.076	719.669	667.444	614.309	573.02	544.958	522.214	494.103	456.706	418.288	393.499	388.15	395.067	404.479	415.236	431.745	456.478	488.335	523.387	559.887	598.254	637.339	674.823	708.538	735.826	756.228	771.171	781.434	783.547	772.371	744.669	701.408	649.625	601.137	564.787	538.639	511.629	476.945	438.752	409.236	396.512	397.959	404.19	410.685	420.887	440.501	470.028	505.916
1289.29	1297.42	1303.78	1298.51	1278.93	1251.92	1224.54	1195.02	1157.21	1102.01	1027.03	946.653	884.708	849.17	826.632	801.902	778.408	768.41	775.156	794.461	823.1	863.278	915.702	974.797	1034.28	1090.59	1140.88	1184.78	1223.77	1259.27	1287.7	1304.3	1307.95	1299.69	1281.03	1254.55	1223.52	1186.74	1135.38	1065.57	987.413	920.063	874.8	845.152	816.884	786.889	765.966	764.97	781.649	808.893
1437.74	1476.36	1531.85	1592.93	1649.29	1693.44	1718.9	1721.08	1702.82	1665.15	1608.05	1540.39	1476.14	1415.46	1344.8	1256.63	1167.16	1097.87	1049.88	1014.29	990.913	988.515	1008.41	1043.18	1088.74	1143.45	1203.32	1264.54	1325.27	1386.84	1447.96	1506.8	1566.79	1629.75	1688.1	1727.32	1739.06	1725.34	1689.39	1635.71	1574.16	1513.68	1454.11	1384.53	1297.7	1202.75	1121.25	1066.8	1031.66	1004.82
1194.36	1244.25	1320.02	1413.5	1512.6	1602.9	1672.28	1718.14	1751.21	1780.89	1806.93	1823.19	1820.13	1787.96	1723.66	1635.58	1541.18	1450.33	1354.55	1247.49	1141.6	1057.83	1000.26	962.715	946.936	954.364	981.481	1023.94	1077.23	1139.8	1209.27	1283.21	1367.04	1464.7	1567.14	1653.96	1711.44	1744.67	1767.95	1791.06	1815.15	1827.4	1810.36	1755.55	1672.53	1579.73	1490.27	1403.56	1308.62	1201.91
856.651	895.022	954.621	1031.15	1115.55	1196.95	1268.15	1330.35	1393.62	1466.75	1548.8	1627.64	1685.18	1713.82	1722.1	1724.12	1720.46	1695.98	1635.25	1539.74	1422.16	1296.38	1167	1042.06	939.149	866.965	823.047	804.801	808.289	831.928	872.822	924.857	989.007	1068.07	1156.4	1240.02	1307.86	1365.2	1427.56	1503.21	1587.18	1659.3	1700.98	1713.31	1715.55	1720.07	1715.02	1678.9	1603.37	1492.91
670.941	681.995	706.752	747.872	799.3	852.761	904.559	956.045	1011.35	1074.38	1145.32	1218.15	1283.82	1342.84	1405.51	1480.69	1557.93	1616.5	1647.08	1653.02	1627.49	1559.03	1448.93	1315.23	1176.87	1043.22	920.378	819.702	746.792	703.548	688.006	693.652	718.595	762.942	820.393	880.081	932.765	981.747	1038.14	1106.1	1181.6	1253.06	1312.57	1367.55	1434.71	1518.37	1598.09	1648.99	1666.99	1652.25
713.638	683.421	655.867	644.513	649.414	666.216	693.149	728.042	767.236	809.289	854.95	903.853	954.09	1007.52	1070.14	1147.12	1232.31	1316.7	1400.5	1483.71	1548.49	1575.06	1564	1524.58	1453.85	1348.66	1217.41	1077.08	941.743	824.786	735.227	674.41	641.515	635.809	651.191	678.815	709.977	743.923	785.114	833.106	885.104	935.986	983.331	1033.78	1099	1183.66	1278.38	1368.42	1451.56	1522.97
953.459	874.698	784.706	710.678	661.045	634.582	629.339	639.618	657.689	678.877	702.546	729.88	761.429	797.603	840.864	894.968	958.161	1027.37	1104.91	1189.67	1271.31	1342.26	1405.62	1459.8	1487.94	1478.37	1430.15	1344.55	1228.44	1096.55	963.243	842.096	745.042	679.776	644.637	631.886	633.036	644.949	667.533	696.015	726.314	755.545	783.656	815.315	858.452	917.945	991.085	1068.83	1149.61	1232.2
1219.3	1127.14	1008.6	889.771	785.995	706.18	654.773	627.615	617.515	620.444	633.648	654.185	677.455	699.744	722.145	750.342	787.024	831.802	885.667	946.756	1010.89	1078.13	1151.55	1228.41	1298.15	1354.04	1391.17	1398.09	1369.22	1304.12	1203.94	1081.17	954.491	839.607	747.556	681.753	639.758	619.261	619.126	632.953	653.509	674.206	692.023	708.565	730.387	763.544	808.773	860.476	917.001	978.968
1299.18	1253.86	1180.69	1085.24	977.215	870.131	776.278	701.544	647.938	617.471	607.495	612.128	623.502	636.58	650.927	671.069	698.444	730.19	764.698	801.37	841.802	890.391	947.564	1008.96	1069.91	1130.06	1190.8	1245.33	1285.9	1301.34	1280.57	1224.82	1141.33	1037.87	928.714	826.41	738.581	672.018	631.655	614.616	613.292	619.754	629.666	641.829	659.119	685.052	718.338	753.018	786.879	822.199
1176.05	1187.54	1185.81	1159.97	1107.06	1030.75	940.605	847.087	759.624	689.891	643.138	616.922	604.288	600.731	604.456	617.27	638.131	663.038	690.15	719.338	751.574	788.321	826.489	862.987	899.11	938.548	986.397	1041.13	1097.1	1144.97	1176.52	1189.01	1178.33	1139.04	1074.11	990.179	895.07	800.762	720.777	662.818	625.547	604.489	596.445	598.721	610.163	630.653	657.551	685.707	712.113	737.039
996.856	1028	1061.21	1085.19	1091.02	1072.57	1031.83	972.024	896.342	815.893	742.005	681.329	635.471	604.776	588.661	587.173	597.416	614.394	635.565	659.946	687.426	718.191	748.161	774	796.46	817.845	844.998	881.774	925.616	969.778	1010.16	1046.48	1075.47	1089.82	1084.52	1056.96	1005.52	933.306	851.85	773.935	705.174	649.846	611.769	591.452	586.866	595.272	613.059	634.902	656.548	676.78
851.279	876.96	910.87	945.927	974.382	990.833	996.141	987.89	960.361	913.343	851.671	783.441	716.464	658.097	614.413	589.086	580.74	584.409	596.362	613.985	635.307	659.594	683.48	704.901	724.271	741.726	760.724	784.33	811.705	839.928	868.714	899.611	931.47	960.447	983.339	997.438	997.009	975.484	934.976	880.653	815.253	745.863	682.268	632.583	600.893	586.676	587.494	597.761	612.632	629.715
762.937	774.338	794.071	819.213	844.218	865.986	886.425	904.892	916.306	913.918	893.222	854.269	800.541	739.622	681.086	633.349	600.954	583.749	579.476	584.767	596.059	612.062	629.963	648.141	666.422	683.83	700.439	718.344	738.138	757.437	775.123	792.853	812.048	833.08	855.941	880.044	902.067	915.093	916.965	904.837	875.202	828.868	771.062	710.692	657.262	617.01	594.021	585.523	587.671	597.425
700.113	705.257	716.302	730.613	744.845	758.935	775.357	795.309	817.145	835.948	846.017	842.532	823.046	789.508	746.285	699.438	655.739	619.975	595.281	581.947	577.546	581.301	590.494	603.045	618.342	634.686	649.491	663.837	679.545	695.344	709.275	720.834	730.376	739.54	751.672	769.484	792.101	813.702	832.069	843.923	846.527	836.492	811.139	771.999	724.8	676.94	637.233	608.369	591.638	586.511
648.037	651.856	660.122	669.799	678.439	686.594	695.592	707.29	722.9	740.574	757.06	768.711	772.836	768.965	756.394	734.827	705.701	671.396	637.334	608.3	586.269	573.898	570.143	573.082	581.917	594.108	605.471	616.089	628.486	642.471	655.596	665.138	670.439	673.242	678.037	688.494	704.653	721.965	738.966	753.643	766.235	775.023	776.596	768.454	749.553	720.781	687.318	653.248	623.708	602.373
606.586	609.429	615.553	622.194	628.247	634.84	641.666	648.613	656.339	664.677	673.948	683.341	691.908	700.482	708.7	713.208	709.694	694.456	669.471	639.956	611.144	588.191	572.04	562.5	560.886	565.587	571.912	578.222	586.813	598.44	610.951	619.798	623.142	622.646	623.88	630.761	642.652	654.682	665.729	675.179	684.401	693.631	702.485	710.477	714.766	711.459	699.932	680.458	655.792	630.63
574.245	574.768	577.713	581.204	585.303	591.584	598.974	605.95	611.117	613.147	614.027	615.654	619.605	628.25	642.043	657.228	668.31	669.517	659.666	642.569	623.038	604.06	585.672	568.385	556.447	551.721	551.47	553.007	557.147	564.809	574.848	582.524	585.201	583.93	583.826	588.213	596.515	604.877	612.217	617.75	621.544	624.741	629.961	639.091	649.789	658.647	663.909	662.544	653.028	638.153
548.908	546.198	544.968	544.869	547.015	552.869	560.646	568.087	572.719	572.464	569.728	567.43	568.059	574.021	585.529	599.561	611.645	617.718	616.626	611.508	605.11	597.417	586.675	572.311	557.901	547.57	542.121	539.692	539.419	542.007	547.394	552.242	554.034	553.013	552.228	553.993	558.535	563.869	568.921	572.698	574.079	573.837	574.973	580.169	587.991	596.848	605.822	611.824	612.937	610.827
530.379	524.552	518.825	514.992	515.094	519.712	526.2	532.176	535.626	534.995	532.154	530.128	531.323	536.849	545.204	554.23	561.419	565.831	567.249	567.572	567.609	566.91	564.052	558.051	548.974	539.726	533.441	529.959	527.567	526.405	526.778	527.204	526.515	524.964	523.587	523.547	525.647	529.025	532.049	533.786	533.739	533.041	533.773	537.15	541.511	546.413	551.782	556.461	560.347	564.687
515.122	508.659	500.401	493.839	491.961	494.882	499.394	502.882	504.083	502.771	500.363	499.488	501.606	506.616	512.326	517.722	521.14	523.213	524.52	525.947	527.472	528.885	529.557	529.331	526.013	520.479	516.62	515.104	513.696	511.876	509.592	506.263	502.505	499.37	497.442	496.773	497.85	500.142	501.757	501.983	500.941	499.797	500.458	503.235	506.331	509.207	511.325	513.141	516.077	520.953
496.015	491.731	484.051	476.932	474.171	476.117	479.271	480.523	479.357	477.013	474.804	474.46	476.082	479.039	482.096	485.617	488.035	489.729	491.12	492.255	493.566	495.414	497.276	499.157	498.507	495.418	493.621	493.81	494.012	493.747	492.152	488.098	483.266	479.43	477.746	477.306	477.544	478.282	478.408	477.621	475.961	474.119	474.23	476.094	478.215	480.35	481.741	483.265	485.562	488.397
470.3	469.294	464.302	458.665	456.461	458.376	460.923	460.884	458.499	456.028	454.634	454.474	454.774	455.576	456.917	459.303	460.98	462.049	463.343	464.818	466.76	469.165	471.293	472.979	472.746	470.862	469.784	469.641	469.722	470.67	470.95	468.441	464.992	462.229	461.424	461.445	460.866	459.564	457.802	456.018	454.122	452.575	453.251	454.984	456.45	458.017	459.31	461.06	462.872	464.075
441.82	444.321	442.713	439.009	437.321	438.931	441.093	441.117	439.063	436.992	436.381	436.521	436.434	436.874	437.709	438.511	438.347	438.117	439.366	441.941	444.794	447.112	448.497	448.933	448.436	447.495	446.502	445.032	444.021	445.246	446.834	446.349	445.467	444.648	444.238	444.064	442.814	439.966	436.759	434.559	433.437	433.656	435.799	437.616	438.125	438.813	439.943	441.339	441.962	442.189
414.866	420.108	421.701	419.956	418.507	419.217	420.622	421.232	420.116	417.983	416.993	417.071	417.537	419.143	420.601	420.495	418.7	417.152	418.153	421.451	424.524	425.707	425.191	424.058	423.72	424.406	424.241	422.179	420.35	421.298	423.351	424.284	425.257	425.607	424.849	424.047	422.272	418.569	414.517	412.405	412.652	414.818	417.765	419.122	418.651	418.753	420.013	421.116	420.798	421.084
394.62	399.878	402.509	401.979	400.992	401.052	401.443	402.114	401.597	399.18	397.446	397.393	398.525	401.007	403.166	403.345	401.089	398.46	398.463	401.489	404.67	405.272	403.353	401.125	400.755	402.373	403.13	401.627	400.107	400.786	402.329	403.013	403.863	404.47	404.279	404.182	402.689	398.701	394.017	391.598	392.363	395.205	397.867	398.631	397.79	397.732	399.003	400.051	399.919	401.452
380.424	383.583	384.673	383.722	383.071	383.361	383.563	384.462	384.715	382.717	380.581	379.755	380.337	382.475	385.057	386.249	384.353	381.192	380.327	382.93	386.619	387.627	385.637	383.299	382.473	383.553	384.335	383.374	382.263	382.649	383.497	383.216	382.724	382.748	383.169	383.989	383.341	380.617	377.234	375.591	376.436	378.442	379.742	380.001	379.466	379.345	379.561	379.808	380.471	383.884
369.099	370.038	368.749	366.106	364.703	364.98	365.661	367.525	369.334	369.143	367.552	365.38	363.899	364.358	366.773	368.99	368.121	365.581	364.803	367.179	371.119	372.777	372.031	370.967	370.119	370.138	370.161	368.879	367.397	367.128	367.221	366.135	364.539	363.763	363.813	364.205	364.063	363.704	363.394	363.761	364.66	364.957	364.31	363.848	363.68	363.786	363.035	362.374	363.843	368.666
360.194	359.638	356.792	352.478	349.208	348.168	348.833	351.487	354.594	356.531	356.273	353.323	349.695	347.948	349.319	351.805	352.164	351.167	351.347	353.772	357.353	359.214	359.931	360.745	360.75	360.416	359.85	358.199	356.178	354.871	353.668	351.782	350.036	349.476	348.982	347.795	347.027	348.298	350.974	353.707	354.96	353.691	350.881	348.893	348.528	349.418	349.253	348.685	350.548	355.397
353.354	351.812	348.3	343.062	338.068	335.239	334.914	336.827	339.36	341.898	342.889	340.96	337.691	335.472	335.762	337.237	337.848	338.029	339.022	341.431	344.285	345.924	347.429	349.488	350.74	350.948	350.155	348.406	346.22	344.175	342.059	339.956	339.059	339.907	339.508	336.579	334.048	334.839	338.46	342.718	344.695	342.866	338.485	334.711	333.74	335.524	336.957	337.331	339.052	342.655
345.522	343.704	340.733	335.863	329.971	325.48	323.518	323.353	323.856	325.598	327.581	328.203	327.735	326.905	326.589	326.274	325.919	326.267	327.41	329.311	331.126	332.134	333.654	336.5	339.471	340.88	339.869	337.662	335.289	333.218	331.558	330.361	330.631	332.633	332.436	328.468	324.324	323.294	325.703	330.073	332.75	331.278	326.5	321.786	320.316	322.699	325.977	327.864	329.204	330.777
336.266	334.294	332.164	328.198	321.994	316.219	312.717	310.659	309.592	310.568	313.307	316.438	318.886	319.493	318.9	317.437	316.365	316.7	317.616	318.514	319.034	319.137	320.408	323.973	328.334	330.361	328.675	325.833	323.724	322.479	322.044	322.156	323.379	325.657	325.208	320.873	316.067	313.513	314.273	318.095	321.305	320.757	316.728	312.129	310.24	312.554	316.988	320.07	320.668	320.06
325.243	323.79	322.392	319.004	312.902	306.846	302.882	300.413	299.241	300.001	302.657	306.279	309.391	310.15	309.438	308.028	307.133	307.83	308.832	309.141	308.859	308.258	309.138	312.816	317.33	319.207	317.255	314.481	313.115	312.825	313.214	314.16	315.974	317.781	316.359	311.592	306.725	303.669	303.431	306.366	309.449	309.748	307.415	304.482	303.233	305.153	309.053	311.848	311.438	309.617
313.478	313.145	312.122	308.873	303.465	298.309	294.778	292.581	291.848	292.762	294.92	297.59	299.677	299.737	298.723	297.345	296.466	297.111	298.15	298.611	298.776	298.635	299.625	303	307.043	308.795	307.352	305.067	304.084	304.064	304.485	305.705	307.929	309.305	307.316	302.35	297.342	293.92	292.736	294.12	296.102	296.845	296.688	296.437	296.931	298.466	300.458	301.745	300.647	299.055
301.848	302.699	301.661	298.295	294.123	290.883	288.413	286.336	285.666	286.774	288.65	290.493	291.591	291.028	289.407	287.191	285.616	285.765	286.706	287.505	288.337	289.005	290.578	293.893	297.799	299.851	299.219	297.338	296.209	295.87	295.915	297.058	299.159	299.995	297.965	293.212	288.106	284.417	282.644	282.969	284.001	284.899	286.15	287.7	289.492	290.544	290.72	290.738	289.626	288.801
289.922	292.572	292.444	289.643	286.994	285.785	284.276	281.701	280.255	281.002	282.527	283.892	284.667	284.227	282.436	279.169	276.5	275.93	276.516	277.318	278.306	279.338	281.565	285.285	289.299	291.394	291.025	289.271	287.897	287.287	287.504	289.075	290.763	290.474	287.977	283.524	279.032	275.794	274.077	274.25	275.014	275.837	277.183	278.677	280.393	281.2	281.14	281.187	280.483	279.918
278.024	283.336	285.728	284.701	283.404	283.042	281.502	277.929	275.074	274.591	275.257	275.99	276.606	276.903	276.121	273.002	269.69	268.344	268.311	268.704	269.393	270.312	272.649	276.325	279.7	281.045	280.715	279.775	279.202	279.094	280.036	282.324	283.641	282.037	278.592	274.433	271.197	268.793	267.145	267.197	267.791	268.333	269.315	270.19	271.349	272.279	272.822	273.015	272.141	271.25
267.741	274.942	279.657	280.548	280.271	279.73	277.466	273.107	269.205	267.428	266.947	266.721	266.961	267.861	268.349	266.138	262.754	260.892	260.458	260.812	261.885	263.254	265.277	267.612	268.943	268.974	269.056	269.873	271.229	272.306	273.879	276.431	277.559	275.559	272.014	268.501	266.192	263.825	261.426	260.711	260.786	260.785	261.275	261.75	262.637	263.825	264.669	264.308	262.495	261.038
259.013	266.967	272.794	274.894	275.421	274.599	271.759	267.274	263.248	260.748	259.186	257.851	257.474	258.187	258.833	257.158	254.206	252.502	252.277	253.189	255.252	257.57	259.19	259.72	258.943	258.094	258.777	261.056	264.071	266.366	268.229	270.279	271.204	269.99	267.781	265.543	263.556	260.327	256.505	254.346	253.491	252.891	252.796	252.964	253.767	255.01	255.637	254.592	252.044	250.294
250.985	258.968	264.91	267.528	268.713	267.986	265.237	261.336	257.985	255.241	252.631	250.069	248.891	249.072	249.535	248.639	246.88	245.723	245.61	246.714	249.166	251.962	253.277	252.748	251.03	250.003	250.928	253.456	256.791	259.551	261.222	262.267	262.86	262.773	262.406	261.952	260.728	257.274	252.558	249.025	247.351	246.675	246.205	245.842	246.215	247.183	247.552	246.381	243.768	241.91
244.039	251.131	256.473	259.188	260.666	260.181	258.296	255.88	253.97	251.697	248.259	244.094	241.355	240.561	241.024	241.492	241.611	241.327	241.05	241.459	242.781	244.716	245.825	245.537	244.284	243.735	244.702	246.84	249.659	252.063	253.059	252.931	252.82	253.085	253.845	255.185	255.675	253.549	249.445	245.546	243.523	242.967	242.09	240.917	240.606	241.391	241.83	240.914	238.669	236.937
239.962	244.446	248.22	250.88	252.66	252.461	251.506	250.808	250.668	249.659	246.164	240.469	235.319	232.494	232.34	233.883	235.751	236.586	236.543	236.45	236.243	236.702	237.733	238.423	238.095	237.795	238.349	239.94	242.137	243.827	244.086	243.342	242.848	243.216	244.634	247.307	249.623	249.665	247.341	244.02	241.647	240.366	238.536	236.52	235.623	236.378	236.979	236.232	234.543	233.311
237.511	238.506	240.14	242.455	244.656	245.14	245.097	245.535	246.145	246.022	243.547	238.055	231.475	226.385	224.692	226.025	228.415	230.091	230.827	230.792	229.679	229.39	230.766	232.405	232.573	231.648	231.069	232.043	234.199	235.812	235.602	234.583	234.268	235.297	237.442	240.463	243.472	245.463	245.363	243.058	240.077	237.4	234.635	232.402	231.214	231.528	231.614	230.544	229.249	228.608
233.955	232.198	232.204	234.101	236.671	238.182	239.204	240.137	240.208	239.951	238.956	235.63	229.781	223.228	219.305	218.995	220.638	222.745	224.396	224.586	223.339	223.413	225.308	227.208	227.359	225.701	223.991	224.301	226.718	228.882	228.589	227.314	227.301	229.273	232.191	234.784	237.121	239.751	241.119	239.933	237.075	233.875	230.849	228.571	226.717	225.91	225.218	224.083	223.202	222.881
227.558	224.848	224.392	226.21	228.976	231.126	232.961	234.216	233.883	233.327	233.361	232.513	228.84	222.165	216.236	213.683	213.991	216.21	218.577	218.887	217.764	218.486	220.592	221.984	221.685	219.745	217.788	218.018	220.937	223.743	223.568	222.081	221.985	224.098	227.044	228.784	229.883	231.908	233.68	233.668	231.974	229.448	226.695	224.167	221.28	218.873	217.248	216.393	216.379	216.823
220.136	217.721	217.238	218.989	221.811	224.2	226.391	227.787	227.749	227.437	227.976	228.636	227.138	221.496	214.543	209.843	208.398	209.957	212.487	213.138	212.662	214.075	216.271	217.024	216.138	214.179	212.474	212.884	215.945	218.77	218.826	217.729	217.549	219.037	221.216	222.11	222.294	223.413	225.189	226.581	226.646	224.944	221.867	218.332	214.465	211.174	209.425	209.172	209.94	211.102
211.977	210.947	211.068	212.985	216.023	218.778	220.964	221.762	221.61	221.537	222.4	223.79	223.947	220.077	213.409	207.368	204.116	204.025	205.841	206.835	207.19	208.972	211.338	212.235	211.539	209.81	208.077	207.964	210.283	212.689	213.295	213.12	212.849	213.23	214.341	214.673	214.404	214.947	217.041	220.093	222.081	221.225	217.668	212.811	207.94	204.214	202.947	203.506	204.823	206.231
204.129	204.889	206.3	208.83	212.229	215.323	217.031	216.375	215.051	214.702	216.014	218.045	219.468	217.595	212.244	205.818	201.035	198.986	199.701	200.864	201.681	202.927	204.729	205.818	205.869	204.742	203.057	202.258	203.683	205.79	207.161	208.09	207.89	207.2	207.403	207.568	207.423	208.038	210.632	214.681	217.694	217.502	214.305	209.334	204.067	199.664	198.063	198.885	200.641	202.06
196.742	198.57	201.364	204.637	208.079	211.149	212.522	211.031	208.545	207.532	209.099	211.866	214.4	214.093	210.172	204.124	198.562	195.077	194.578	195.322	195.971	196.242	197.044	198.003	198.676	198.281	197.03	196.132	197.087	198.979	200.817	202.534	202.605	201.33	201.126	201.797	202.744	204.48	207.651	211.482	214.09	214.069	211.938	208.273	203.763	198.892	195.758	195.346	196.6	197.641
189.565	191.873	195.795	199.461	202.285	204.835	206.302	205.338	202.821	201.452	202.875	205.913	209.108	209.827	207.37	202.52	197.113	192.709	190.644	190.159	190.225	189.931	190.21	190.986	191.707	191.665	191.098	190.764	191.531	192.985	194.63	196.621	197.307	196.335	196.299	197.841	200.405	203.882	207.397	209.882	210.952	210.66	209.892	208.425	205.749	201.21	196.228	193.235	192.63	192.736
181.742	184.906	189.909	193.844	195.984	198.039	200.239	200.928	199.511	198.379	199.445	201.988	204.979	206.207	205.191	201.62	196.277	190.851	187.121	185.225	184.844	184.924	185.65	186.369	186.348	185.706	185.512	186.043	186.916	187.832	188.729	190.617	192.438	192.969	193.761	195.975	199.634	204.239	207.374	207.739	206.692	206.119	207.012	208.035	207.373	203.539	197.158	191.46	188.558	187.593
174.853	178.726	184.353	188.723	190.778	192.524	195.336	197.594	197.512	196.948	197.887	199.707	201.785	202.982	203.181	200.86	195.654	189.492	184.582	181.622	180.872	181.491	182.744	183.084	181.801	180.131	179.89	180.797	181.451	181.752	182.205	184.3	187.511	190.023	192.06	194.968	199.25	203.788	205.579	203.678	200.873	200.473	203.153	206.314	207.004	203.63	196.762	189.793	185.429	183.362
170.849	174.057	179.12	183.761	186.215	187.7	190.52	193.531	194.105	193.595	194.368	195.935	197.559	198.934	200.308	199.606	195.605	189.935	184.525	180.483	178.631	178.655	179.391	178.823	176.55	174.558	174.399	175.118	175.306	175.396	176.235	178.769	182.712	186.511	189.668	193.156	197.483	200.868	200.839	197.506	194.314	194.841	199.261	204.047	205.443	202.039	195.095	188.181	183.49	180.46
169.91	170.839	174.033	178.388	181.452	182.906	185.313	188.283	188.992	188.339	188.948	190.651	192.403	194.107	196.313	197.205	195.115	190.846	185.578	181.022	178.271	176.953	175.697	173.295	170.492	169.367	170.034	170.856	170.928	170.934	171.88	174.226	177.992	182.411	186.462	190	193.618	195.542	194.089	190.387	187.763	189.149	194.506	200.332	202.609	199.785	193.461	187.221	182.625	178.775
168.811	167.501	168.509	172.096	175.855	177.912	180.22	183.071	184.307	184.248	184.869	186.47	188.249	190.032	192.393	194.047	193.259	190.062	185.16	180.887	178.211	176.088	172.803	168.574	165.515	165.369	166.875	168.121	168.405	168.084	168.325	169.78	172.765	177.353	182.129	185.522	188.399	189.73	188.066	184.68	182.502	183.794	188.5	193.94	196.768	195.421	190.928	186.026	181.817	177.529
166.695	164.363	163.632	165.878	169.718	172.765	175.777	179.096	181.685	183.111	184.06	185.197	186.452	187.753	189.441	190.581	189.834	187.008	182.582	178.876	176.593	174.245	170.153	165.435	162.504	162.632	164.311	165.784	166.107	165.185	164.493	165.009	167.099	171.486	176.815	180.613	183.744	185.709	184.675	181.558	179.266	179.769	182.852	186.633	188.98	188.984	186.826	183.782	180.504	176.346
161.916	160.263	159.432	160.964	164.434	168.29	172.543	176.894	180.891	183.432	184.432	184.984	185.404	185.783	186.492	186.858	185.819	183.148	179.055	175.48	173.042	170.404	166.589	162.765	160.366	160.167	161.361	162.549	162.494	160.987	159.853	160.001	161.559	165.46	170.986	175.742	180.002	183.074	182.905	180.158	178.019	178.287	180.144	181.873	182.575	182.766	182.365	181.081	178.844	174.977
155.144	155.036	155.24	156.785	159.71	163.924	169.419	174.76	179.27	181.904	182.672	182.89	182.669	182.34	182.718	183.158	182.326	179.782	175.526	171.504	168.511	165.467	162.16	159.491	157.712	157.106	157.572	157.99	157.314	155.633	154.763	155.31	157.024	160.413	165.488	170.809	175.948	179.853	180.83	179.12	177.775	178.577	180.122	180.435	179.268	178.54	178.733	178.46	176.838	173.255
149.183	150.276	151.291	152.811	155.198	159.436	165.687	171.406	175.386	177.374	177.646	177.592	177.319	177.383	178.6	179.838	179.465	177.067	172.465	167.716	164.077	160.836	158.003	156.038	154.461	153.243	152.723	152.085	150.939	149.643	149.466	150.769	153.145	156.493	160.989	166.178	171.315	175.362	177.48	177.483	177.529	179.173	180.687	180.027	177.186	174.927	174.792	175.026	173.952	170.869
145.012	146.554	147.746	149.065	151.015	154.719	160.627	166.189	169.944	171.95	172.139	171.774	171.565	172.464	174.817	176.826	176.885	174.749	170.103	164.766	160.516	157.325	154.921	153.146	151.382	149.556	148.07	146.412	144.924	144.067	144.49	146.358	149.173	152.613	156.749	161.672	166.685	170.794	173.691	175.15	176.488	178.723	179.929	178.405	174.542	171.269	170.814	171.478	170.788	167.905
142.444	143.924	144.738	145.389	146.539	149.118	154.165	160.028	164.92	168.13	168.983	168.583	168.359	169.596	172.192	174.269	174.717	173.207	169.041	163.394	158.446	155.329	153.415	151.71	149.594	147.223	144.875	142.37	140.495	139.835	140.649	142.784	145.383	148.284	151.857	156.366	161.376	166.002	169.586	171.752	173.64	175.866	176.609	174.73	171.247	168.539	168.237	168.671	167.371	164.112
141.689	142.45	142.222	141.715	141.757	143.059	147.217	153.86	160.866	165.999	167.848	167.485	167.027	168.088	170.24	171.941	172.674	171.929	168.525	163.06	157.845	154.914	153.296	151.397	148.719	145.859	143.111	140.493	138.53	137.877	138.69	140.559	142.223	143.722	146.043	149.524	154.285	159.907	164.74	167.46	169.119	170.529	170.993	170.012	168.716	167.897	167.475	166.119	163.035	159.478
140.533	140.503	139.516	138.51	137.951	138.069	140.934	147.803	156.732	163.825	166.586	166.144	165.344	166.212	168.03	169.544	170.569	170.276	167.101	161.676	156.465	153.77	152.334	150.291	147.239	144.205	141.883	140.253	138.831	138.042	138.136	138.86	139.126	139.13	140.16	142.507	146.981	153.866	160.498	163.994	165.028	165.334	165.988	166.875	168.436	169.364	167.858	163.594	158.458	155.025
137.016	136.761	136.054	135.745	135.428	134.775	136.229	142.537	152.51	161.293	165.041	164.594	163.328	163.86	165.449	166.914	167.889	167.304	163.726	158.174	153.105	150.729	149.773	148.266	145.636	142.915	141.147	140.275	139.153	137.908	136.879	136.188	135.424	134.767	135.17	136.838	141.213	149.288	157.809	162.351	162.961	162.468	163.456	166.084	169.69	171.252	168.068	161.199	154.656	151.41
130.243	130.909	131.79	133.166	133.738	132.885	133.257	138.508	148.477	158.478	163.522	163.488	161.694	161.4	162.521	163.895	164.254	162.602	158.655	153.607	149.121	147.102	146.731	146.241	144.708	142.509	140.666	139.379	137.73	135.743	133.707	132.046	130.952	130.447	130.827	132.196	136.352	144.933	154.847	160.765	161.715	161.001	162.136	165.625	169.747	170.702	166.078	158.203	151.567	148.458
123.151	125.37	127.971	130.741	132.031	131.235	131.17	135.618	145.136	156.025	162.871	163.919	161.702	160.113	160.378	161.403	160.654	157.477	153.416	149.337	145.653	143.941	143.949	144.506	144.359	142.756	140.331	137.86	135.232	132.472	129.703	127.588	126.509	126.271	126.661	127.654	131.089	139.106	149.503	157.066	159.504	159.447	160.814	164.335	167.588	167.011	161.415	153.975	148.277	145.42
119.497	122.877	126.236	129.187	130.461	129.71	129.674	133.566	142.158	153.13	161.663	164.349	162.512	160.246	159.657	159.739	157.587	153.284	149.611	146.612	143.678	142.21	142.391	143.613	144.269	142.788	139.548	135.963	132.581	129.324	126.163	123.958	122.931	122.605	122.628	122.924	125.135	131.684	141.911	151.676	157.068	158.506	159.799	162.21	163.545	161.178	155.093	148.552	143.988	141.603
119.796	123.287	126.261	128.395	129.161	128.459	128.466	131.535	138.541	148.64	158.327	163.093	162.623	160.433	158.783	157.072	153.623	149.441	146.944	145.144	142.965	141.778	142.167	143.764	144.512	142.622	138.651	134.418	130.611	127.011	123.661	121.645	120.857	120.32	119.678	119.185	120.209	125.152	134.853	146.648	155.29	158.365	159.001	159.456	158.563	154.947	149.189	143.74	140.155	138.264
122.403	125.11	127.021	127.727	127.393	126.338	126.117	128.306	133.875	143.083	153.906	161.248	162.648	160.496	157.21	153.159	148.771	145.59	144.514	143.71	141.998	140.895	141.584	143.691	144.602	142.492	138.2	133.537	129.136	125.09	121.705	120.082	119.886	119.552	118.505	117.51	117.815	121.66	130.522	143.086	153.857	158.396	158.603	157.367	154.515	150.134	145.196	141.105	138.586	137.074
124.967	126.567	127.117	126.068	124.228	122.5	122.013	123.707	128.608	137.513	149.661	159.714	162.988	160.55	155.344	149.069	144.041	141.715	141.459	141.094	139.568	138.71	140.108	142.882	144.016	141.924	137.667	132.785	127.882	123.676	120.726	119.645	119.921	119.839	118.826	117.916	118.189	121.401	128.745	140.151	151.45	157.461	158.123	155.809	151.252	146.401	142.683	140.442	139.253	137.926
126.676	127.038	126.124	123.498	120.433	118.163	117.391	118.552	122.945	131.757	145.137	157.84	163.171	160.57	153.825	146.304	141.266	139.155	138.316	137.256	135.742	135.662	138.052	141.117	142.109	140.183	136.47	132.147	127.632	123.916	121.743	121.107	121.294	120.898	119.887	119.317	119.81	122.167	127.11	135.927	147.12	155.453	157.633	154.384	147.964	142.303	139.45	139.019	139.367	138.552
127.386	126.421	124.207	120.698	117.324	115.139	114.257	114.599	117.663	125.457	138.986	153.887	162.062	160.39	153.004	145.322	140.778	138.465	136.072	133.434	131.628	132.23	135.088	137.801	138.54	137.136	134.428	131.313	128.072	125.478	124.338	124.152	123.875	122.397	120.544	119.659	119.951	121.126	123.793	130.525	142.455	154.131	158.286	153.995	145.751	138.849	135.771	135.908	136.959	136.778
126.702	124.603	121.757	118.569	116.129	114.62	113.632	113.026	114.146	119.852	132.002	148.067	159.533	159.968	152.794	145.425	141.423	139.092	135.651	131.808	129.445	129.715	131.881	133.706	134.357	133.71	132.026	130.071	128.413	127.295	127.106	127.018	125.814	122.777	119.675	118.063	117.894	118.259	119.904	126.133	139.331	153.692	159.24	154.333	145.343	137.838	133.939	133.079	133.297	133.214
124.828	122.039	119.551	118.163	117.771	116.996	115.431	113.922	113.59	117.276	127.094	142.522	156.005	158.725	152.369	145.302	141.775	140.105	136.969	132.861	129.835	128.958	129.881	130.915	131.612	131.467	130.338	129.045	128.628	128.614	128.526	127.674	125.377	121.494	118.037	116.013	115.392	115.466	116.98	123.148	136.309	151.11	157.649	153.885	146.069	139.058	134.383	131.831	130.55	130.232
122.657	119.649	117.944	118.531	119.997	119.797	117.745	115.718	114.779	117.088	124.445	137.663	151.326	156.312	151.724	144.88	141.157	140.085	138.285	135.071	131.862	129.734	129.2	129.39	129.863	129.678	128.497	127.442	127.888	128.512	127.925	126.043	123.274	119.939	117.334	115.377	114.268	114.059	115.26	120.286	131.054	144.087	152.019	151.799	146.98	141.156	135.932	132.003	129.647	129.003
121.216	118.441	117.123	118.272	120.188	120.33	118.529	116.594	115.453	116.615	121.629	132.058	144.98	152.468	150.769	144.447	139.893	138.732	138.238	136.307	133.334	130.494	128.877	128.078	127.624	126.672	125.095	124.248	125.351	126.326	125.372	123.19	121.056	119.267	118.049	116.56	115.18	114.548	114.972	117.847	124.784	134.998	144.601	149.018	147.697	142.942	137.238	132.571	129.733	128.463
121.033	118.68	117.159	117.391	118.335	118.283	117.114	115.915	115.142	115.59	118.415	125.571	136.725	146.356	148.557	144.078	139.18	137.466	137.349	136.032	133.182	130.182	128.11	126.523	125.002	123.152	121.213	120.385	121.366	122.039	121.086	119.805	119.417	119.554	119.48	118.392	116.945	115.927	115.608	116.549	120.135	128.019	139.106	147.409	148.71	144.279	137.792	132.554	129.364	127.199
120.756	118.678	116.72	115.71	115.415	115.021	114.63	114.722	114.934	114.967	115.466	119.025	127.669	138.44	144.612	143.507	139.814	137.831	137.157	135.434	132.153	128.857	126.522	124.619	122.708	120.578	118.626	117.601	117.733	117.722	117.167	117.327	118.572	119.871	120.141	119.229	118.064	117.041	116.156	115.614	116.857	123.272	134.959	145.385	148.62	144.877	138.26	132.975	129.502	126.34
120.567	118.363	115.973	114.179	113.158	112.654	112.908	114.053	114.938	114.114	112.42	113.468	120.291	131.136	140.079	142.927	141.747	139.91	138.229	135.537	131.63	127.775	124.861	122.602	120.659	118.891	117.508	116.488	115.783	115.196	114.977	115.791	117.229	118.28	118.215	117.572	117.328	117.023	115.732	113.549	112.684	117.771	129.23	141.083	146.912	145.138	139.25	134.17	130.558	126.875
119.345	117.316	115.075	113.252	112.122	111.828	112.587	114.062	114.487	111.898	108.369	108.468	114.896	125.558	136.055	142.331	143.77	142.068	139.287	135.518	131.236	127.168	123.882	121.277	119.238	117.929	117.437	116.864	115.735	114.664	114.231	114.587	115.139	115.29	114.66	114.172	114.778	115.334	113.654	109.632	106.695	110.367	121.535	135.241	144.658	145.918	140.944	135.285	131.249	127.744
115.84	115.037	113.899	112.712	112.013	112.313	113.493	114.376	112.947	108.119	103.44	103.479	110.075	120.755	132.303	141.099	144.539	142.844	139.025	134.357	129.885	125.997	122.788	120.14	118.126	117.157	117.376	117.414	116.257	114.778	113.646	113.001	112.633	112.223	111.387	110.973	111.845	112.672	110.403	104.768	100.338	102.948	114.196	129.716	142.402	146.908	143.111	136.315	131.217	127.739
110.741	111.829	112.418	112.427	112.71	113.873	115.197	114.53	110.242	103.329	98.1476	98.1638	104.285	114.687	127.03	138.013	143.743	142.742	138.069	132.543	127.74	124.137	121.307	118.917	117.047	116.007	116.112	116.252	115.216	113.765	112.354	111.216	110.543	110.008	109.352	109.196	109.872	109.94	106.679	100.262	95.6822	97.9988	109.208	125.119	139.136	146.114	144.211	137.063	130.832	126.796
106.146	108.651	110.597	111.821	113.302	115.373	116.542	113.783	106.605	98.3256	93.212	93.2086	98.3972	108.235	121.175	133.974	142.084	142.335	137.103	130.934	125.96	122.746	120.238	117.885	115.972	114.393	113.493	113.077	112.235	111.319	110.409	109.698	109.566	109.545	109.534	109.779	109.748	107.913	103.265	97.0326	93.4923	95.8613	105.921	119.943	132.84	141.204	142.362	137.016	130.724	125.948
102.931	105.64	107.985	109.998	112.457	115.249	116.169	111.705	102.751	94.1632	89.6242	89.9557	94.7609	104.396	117.541	130.742	140.133	141.898	136.956	130.504	125.478	122.535	120.124	117.448	115.155	112.877	110.93	109.868	109.269	109.074	108.995	108.904	109.261	109.828	110.459	110.875	109.794	105.892	100.369	95.2167	92.8404	94.5187	101.581	111.97	122.888	132.503	137.667	136.07	131.058	125.861
100.856	102.684	104.707	107.116	110.093	113.16	113.656	108.35	99.1867	91.3195	87.6578	88.4984	93.3773	103.135	115.906	127.779	136.781	140.187	137.043	131.254	126.343	123.258	120.515	117.32	114.628	112.249	110.342	109.216	108.623	108.529	108.754	108.692	108.658	109.103	109.763	109.884	107.896	102.942	97.769	94.1383	92.1995	92.2915	95.8081	103.062	112.973	123.644	131.999	134.478	131.716	126.842
99.4065	100.005	101.494	103.993	106.925	109.584	109.23	103.725	95.6325	89.3173	86.7942	88.1024	92.8293	102.213	113.843	123.54	131.212	136.253	136.161	132.02	127.097	123.188	119.792	116.428	113.849	112.113	111.189	110.534	109.637	108.848	108.649	108.248	107.618	107.6	107.78	107.123	104.357	99.2783	95.1276	92.9452	91.1762	90.0476	91.4449	97.3039	106.87	117.229	126.64	132.498	132.814	129.291
98.9448	98.8763	100.1	102.362	104.508	105.672	103.729	98.3184	92.0961	87.8019	86.4707	87.812	91.5221	99.3182	109.151	117.145	123.825	130.243	133.452	131.629	127.016	122.398	118.335	114.651	111.841	110.287	110.1	110.061	109.103	107.788	107.245	107.094	106.97	107.054	106.563	104.54	100.8	96.0754	93.0385	91.9547	90.4928	89.089	90.2105	96.1041	105.133	113.599	122.029	130.116	133.884	132.455
100.155	100.309	101.711	103.457	104.04	102.606	98.4832	93.2601	89.0642	86.6068	86.1263	87.0004	89.1228	94.6238	102.709	110.06	116.46	123.483	129.192	130.123	126.965	122.572	118.11	113.699	110.024	107.626	106.898	106.749	105.974	105.049	105.122	106.187	107.474	107.945	106.348	102.394	97.5896	93.488	91.4248	91.1084	90.1868	89.3079	91.153	97.5807	105.811	111.827	117.942	126.527	133.039	133.762
102.7	103.474	105.214	106.345	104.95	100.604	94.597	89.7023	86.8714	85.388	85.2676	85.8318	87.0266	90.9883	98.1963	105.521	111.439	117.675	124.606	128.636	128.089	124.32	119.297	114.074	109.755	106.421	104.446	103.497	102.749	102.412	103.294	105.512	108.083	108.913	105.993	99.9833	94.1733	90.6022	89.1169	89.0266	88.5679	88.5705	91.3559	97.9384	105.218	109.56	113.467	121.004	128.911	131.727
105.207	106.406	108.197	108.589	105.167	98.3962	91.483	87.1519	84.9491	83.8048	83.8577	84.5266	85.7485	89.4623	96.8146	104.343	109.335	113.834	120.937	127.909	130.356	126.937	120.754	114.683	110.225	106.694	104.004	102.402	101.626	101.72	103.08	105.614	108.327	108.608	104.072	96.5363	90.2017	86.979	85.7578	85.549	85.4382	86.1337	89.2165	95.082	101.68	105.941	108.679	114.161	122.045	127.059
106.922	107.998	108.936	107.935	102.854	95.072	88.5011	84.94	83.117	82.2474	82.5546	83.5007	85.198	89.431	97.3297	104.932	108.592	110.757	116.769	125.647	131.323	129.175	122.282	115.263	110.332	106.936	104.58	103.271	102.81	103.135	104.528	106.677	108.462	106.976	100.611	92.713	86.9232	84.0746	82.9379	82.6364	82.9742	84.1543	87.0598	92.0563	98.544	103.51	105.464	108.273	114.863	121.674
107.305	108.06	107.352	104.008	97.5084	90.0269	84.6957	82.185	81.1715	81.0167	81.8529	83.0922	84.9644	89.0759	96.416	103.42	106.148	106.69	111.082	120.531	129.24	130.002	124.029	116.413	110.43	106.793	104.979	104.289	104.235	104.672	105.883	107.456	107.886	104.1	96.2507	88.9787	84.4394	82.1597	81.2134	80.9999	81.6828	83.0856	86.0009	91.1886	98.663	104.365	105.016	104.644	108.899	116.472
105.702	106.517	104.396	98.7635	91.2095	84.5307	80.5882	79.2021	79.2954	80.1773	81.6948	83.0799	84.3681	87.0111	92.2903	98.3499	101.594	102.222	105.279	113.916	124.471	129.089	125.8	118.34	111.204	106.815	105.051	104.546	104.697	105.39	106.467	107.094	105.486	99.4384	91.1183	85.1297	82.0166	80.5921	80.0217	79.8714	80.3923	81.4926	84.4795	90.6143	99.8839	106.707	106.341	103.174	104.706	111.729
104.067	104.708	101.329	94.0854	86.3084	80.8845	78.2814	77.7177	78.4097	79.8068	81.4856	82.632	82.989	83.962	87.4083	93.3689	98.3737	99.8826	101.416	107.704	118.148	126.17	126.492	120.242	112.755	107.681	105.371	104.267	104.127	104.969	105.756	104.843	100.673	93.1185	85.7006	81.4686	79.7825	79.3408	79.103	78.7888	78.6436	78.94	81.616	88.338	98.9725	107.218	107.234	102.726	101.671	106.698
103.776	103.225	98.2863	90.235	83.2503	79.5008	78.2747	78.438	79.2831	80.3474	81.1843	81.5212	81.2177	81.6492	84.9291	92.1445	99.1922	101.061	100.216	103.004	111.577	121.592	125.569	121.654	114.905	109.539	106.315	104.213	103.555	104.321	104.559	101.827	95.5279	87.8167	82.2151	79.5337	78.6771	78.7028	78.558	78.0131	77.1896	76.6975	78.7095	84.8846	95.0209	103.872	105.591	101.647	98.7015	101.006
105.192	101.978	94.867	86.5807	80.9829	78.7843	78.691	79.5428	80.5243	80.9883	80.777	80.3834	79.9851	80.7029	84.4836	93.0261	101.541	103.36	100.148	99.4974	105.354	115.847	123.094	122.519	117.41	112.144	108.033	105.136	104.067	104.487	103.78	99.1845	91.515	84.4639	80.5628	78.926	78.3425	78.3047	78.1015	77.6292	76.8063	76.1473	77.3838	82.0548	90.0018	98.2282	101.956	99.8956	96.2113	96.2545
106.918	99.9939	90.5003	82.4249	78.4009	77.4132	77.9988	79.2983	80.4196	80.5647	80.0146	79.5817	79.4134	80.0785	83.4151	91.8086	100.677	102.902	98.9303	95.9928	99.116	108.936	119.093	122.88	120.151	115.035	110.224	107.015	105.774	105.37	102.894	96.338	87.9603	81.7593	79.0395	78.2977	78.0681	77.9135	77.6101	77.5193	77.3816	77.1253	77.6128	80.5867	86.3297	93.8605	99.3072	99.1289	95.2444	93.6327
106.351	96.6609	86.1286	78.9516	76.2008	75.7376	76.196	77.2643	78.3006	78.6379	78.6704	78.7465	78.6082	78.4496	80.3848	87.2185	95.6993	99.4489	97.0243	93.3964	94.0693	101.926	113.822	122.232	122.644	117.944	112.693	109.377	107.902	106.082	101.223	92.9177	84.2868	78.7901	76.9788	77.3815	78.0646	78.1884	77.8156	77.9416	78.4436	78.6628	78.4834	80.1011	84.7118	92.4391	99.32	100.13	95.6913	92.4638
100.254	91.3383	82.769	77.6153	75.7917	75.2051	74.9756	75.339	76.0925	76.7953	77.4412	77.6956	77.1839	76.1653	76.9142	81.9992	90.0274	95.8166	95.7593	92.1681	90.6931	95.6357	107.198	118.861	122.938	119.904	115.117	111.85	109.647	105.729	98.4346	89.1958	81.0116	76.3358	75.4576	77.0106	78.715	79.2956	78.7554	78.4925	78.9178	79.2877	78.6173	79.3651	83.7893	92.5829	100.959	102.315	97.1236	92.2014
89.7711	85.0637	81.0168	78.7654	77.6142	76.4697	75.3831	74.9742	75.3688	76.1691	76.7653	76.5306	75.4883	74.1641	74.5554	78.7877	87.0756	94.7372	96.1947	92.2888	88.8266	90.5158	99.7101	112.394	120.424	120.994	117.78	114.166	109.995	103.18	93.9328	85.0627	78.4846	75.1998	75.2278	77.2183	79.1065	79.8375	79.1839	78.292	78.0698	78.1502	77.2932	77.7084	82.0895	91.3133	100.52	102.752	97.7939	91.8766
79.6496	79.3296	79.6789	80.2873	80.0377	78.6697	76.9783	75.8881	75.7723	76.2374	76.3438	75.6499	74.4967	73.3324	73.765	77.9595	87.1196	96.1242	97.7619	92.7448	87.5126	86.4808	92.5537	104.32	115.743	121.337	120.868	116.431	108.99	98.9364	88.8308	81.5109	77.2155	75.4695	75.8777	77.1984	78.2214	78.6671	78.0656	76.919	76.3664	76.4343	76.0553	76.447	79.9703	87.7163	96.3432	99.9152	96.7283	91.1152
73.7997	75.6782	78.0131	80.0532	80.7654	80.0355	78.4563	76.9679	76.2587	76.2397	76.0185	75.4259	74.6618	73.7089	74.0678	78.374	88.204	97.7695	98.8032	92.497	86.0661	83.2562	86.5409	96.2663	109.8	120.799	124.101	118.697	107.413	94.6613	84.9606	79.653	77.2796	76.4651	76.5224	76.4737	76.2663	76.3122	75.9284	75.116	74.9306	75.4831	75.9597	76.3183	78.3621	83.674	91.1171	96.0815	95.0849	90.2819
73.2669	75.2787	77.104	78.5778	79.4736	79.4854	78.4759	77.152	76.3703	76.3411	76.304	76.1681	75.9045	74.9814	74.8034	78.3703	87.3223	96.2623	97.276	91.2941	84.9902	81.4602	82.796	90.3754	104.328	119.221	126.108	120.163	105.982	91.9415	83.3908	79.7645	78.4132	77.6933	76.9005	75.5116	74.5137	74.473	74.47	74.1873	74.5047	75.4539	76.3657	76.4013	77.1851	80.9471	88.2776	94.8116	95.294	90.5881
75.7742	76.8967	77.0843	77.002	77.3209	77.465	76.8051	75.8661	75.5177	76.0232	76.7546	77.4418	77.8297	76.9608	75.814	77.4837	83.752	91.1627	93.5983	90.2956	85.5044	82.0405	82.1737	88.0901	100.852	116.68	125.559	120.065	105.302	91.5008	83.7315	80.6949	79.4657	78.407	76.8769	74.8222	73.6939	73.7329	73.8388	73.5885	73.9392	74.8615	75.6367	75.3957	75.9398	79.834	88.5287	96.9728	98.2319	92.8053
79.2958	78.9888	77.4176	75.9272	75.5555	75.4093	74.7384	74.0703	74.2708	75.4322	76.8796	78.1288	78.9586	78.3396	76.6065	76.651	80.4384	86.8828	91.5095	91.1602	87.49	83.9275	83.4423	88.2818	98.5089	111.759	120.24	116.925	105.197	93.2725	85.3644	81.4361	79.6544	78.4381	76.9026	75.1176	74.2469	74.082	73.6488	72.8411	72.7348	73.1513	73.3126	72.964	74.2936	79.7333	90.6485	101.075	102.67	96.1827
82.8565	80.9516	78.0574	75.7493	74.8652	74.4607	73.8374	73.4348	74.0165	75.4636	76.895	77.7154	78.0569	77.4373	76.0187	76.3366	80.0464	87.3544	94.0546	94.9518	90.751	86.3948	85.4839	89.1032	95.4014	102.99	108.816	109.135	103.763	95.5473	87.5861	82.1155	79.4867	78.4408	77.6103	76.6745	76.0269	75.3439	74.1976	72.9476	72.3455	71.9662	71.207	70.6343	72.6108	79.1941	91.2819	102.976	105.455	99.2161
87.0581	83.3271	79.243	76.388	75.1726	74.768	74.3714	74.2325	74.9612	76.2684	77.0714	76.7234	75.8109	74.8478	74.2755	76.1267	81.3493	90.5483	98.8729	99.7026	94.3017	89.24	87.9038	89.4452	90.3473	90.6245	92.5994	96.6182	99.0167	96.4181	90.0134	83.6766	80.1038	79.0909	79.0134	78.9907	78.5341	77.4231	75.8958	74.6216	73.679	72.5725	71.1889	70.5996	72.4753	78.3906	89.0756	100.5	104.726	100.795
93.1924	87.7287	82.3447	78.651	76.8563	76.2673	75.8335	75.6843	76.3301	77.3493	77.5291	76.1095	74.0065	72.7431	73.0886	76.4759	83.2402	94.1266	103.588	104.265	98.2216	92.8872	90.6482	89.0287	83.8492	77.1358	75.0575	80.8445	89.4536	93.5061	91.164	85.8719	81.8162	80.4527	80.552	81.0476	80.8611	79.7772	78.4166	77.5781	76.614	75.0824	73.5197	73.1393	74.476	78.6513	86.493	96.6131	102.654	101.776
100.78	94.6348	88.3034	83.4512	80.5377	79.0142	77.8346	77.3013	77.7806	78.5788	78.3958	76.4467	73.7668	72.3463	73.0486	76.7789	83.6332	94.5259	104.399	106.33	101.814	97.0955	93.1303	86.9964	76.0555	64.6102	59.8689	65.5039	77.13	86.9131	90.16	87.7547	84.0546	82.1197	81.7509	82.2258	82.3429	81.7088	80.9232	80.7138	80.0481	78.5203	77.0273	76.6812	77.2947	80.0414	85.9967	95.5497	103.354	104.905
104.035	100.188	95.1315	89.905	85.623	82.5708	80.411	79.5982	79.9563	80.3507	79.5746	77.2937	74.6673	73.3941	74.0269	76.9111	82.1919	91.0503	100.594	105.387	104.357	100.377	93.4378	82.07	67.3331	54.8341	49.8182	54.3635	65.7444	78.5527	87.0705	88.7511	86.4654	84.0989	82.8903	82.83	82.8738	82.5342	82.2831	82.6147	82.5861	81.6318	80.4021	79.8245	79.6841	81.6641	87.208	97.498	107.318	110.586
97.8936	100.326	100.233	96.6115	91.3246	86.6754	83.8241	83.0356	83.2287	82.8638	81.0945	78.4243	76.1896	75.3388	75.8795	77.6467	81.0845	87.7893	97.3069	105.081	106.576	101.349	90.0676	74.4062	58.9036	48.2858	44.4784	47.5496	56.4347	69.2358	81.5598	88.3197	89.17	87.2008	85.0973	84.0963	83.6601	83.2318	83.0008	83.3283	83.8165	83.7342	82.9828	82.1627	81.4159	83.0199	88.9339	100.771	112.846	117.335
82.8044	92.7749	100.467	101.423	96.8771	91.4319	88.1538	87.1511	86.6261	85.0671	82.4044	79.851	78.4226	78.215	78.8057	79.8124	82.4149	88.6747	99.2965	108.7	109.193	99.3366	83.0253	65.4909	52.1738	44.7715	42.4124	43.8634	49.2905	59.6556	73.2706	84.8848	90.8291	91.4006	89.3809	87.3075	85.8403	84.7388	83.8494	83.442	83.7422	84.2826	84.3129	83.7792	82.8806	84.0593	89.9253	102.596	116.358	121.891
66.3847	80.0942	94.3219	101.793	100.953	96.6502	93.2171	91.3225	89.4092	86.5229	83.4251	81.4925	81.042	81.591	82.5458	83.5089	86.4877	93.7447	105.695	114.461	110.277	93.7556	73.7437	57.2527	47.6118	43.127	41.7064	41.9701	44.5826	51.5358	63.5794	77.7451	89.0911	94.4277	94.4579	92.0856	89.4693	87.3344	85.5887	84.2807	83.872	84.6604	85.6091	85.8052	85.1897	85.9039	91.0648	102.851	116.167	121.338
53.653	66.2099	82.7597	96.1247	101.711	101.519	99.1836	96.3003	92.7788	88.8183	85.7173	84.4867	84.744	85.7426	87.1673	88.784	92.7488	100.615	111.802	116.991	106.648	85.0334	64.5928	51.3398	45.3511	42.7249	41.4565	40.8504	41.6669	45.468	54.0502	67.3473	81.8359	92.5538	97.0438	96.708	94.1789	91.3563	89.0543	87.216	86.1294	86.9602	88.707	89.7987	89.934	90.6729	95.0061	104.321	114.176	115.894
45.5353	54.3654	68.8456	84.8215	97.1382	103.669	105.008	102.833	98.6721	94.1036	90.9975	90.0576	90.599	91.6931	93.2517	94.8973	97.836	102.574	108.617	108.426	95.1118	74.2804	57.4916	48.298	44.853	43.0477	41.5847	40.4679	40.3498	41.8427	46.4708	55.9799	69.6565	83.7674	94.0041	98.9306	99.6002	97.9265	95.7892	93.6231	91.8247	92.2757	94.369	96.322	97.4626	98.27	100.883	105.824	109.908	106.615
41.5814	46.3041	55.9947	70.1001	85.7597	98.9031	106.602	108.722	106.711	102.742	99.4304	97.9738	98.1613	98.7666	99.3394	98.9611	97.3116	94.762	92.8271	88.6786	78.3644	64.3812	53.518	47.6941	45.241	43.4821	41.8205	40.5374	39.9429	40.0336	41.6362	46.643	56.357	69.9187	83.9663	95.2748	102.17	104.667	104.491	102.793	100.737	100.762	102.855	105.261	106.518	105.512	103.517	101.684	100.076	94.5263
40.8336	42.2905	46.898	56.0443	69.761	85.4323	99.1484	108.241	111.705	110.427	107.282	104.873	104.29	103.68	101.575	96.6929	88.2668	78.3043	70.9731	67.3525	64.1885	58.6956	52.8888	48.8523	46.2163	44.0857	42.3037	41.0658	40.192	39.4712	39.3328	40.986	46.0435	55.661	68.9643	83.6313	96.7221	105.592	109.789	110.2	109	109.106	110.906	112.616	111.737	105.924	96.9818	88.8043	85.2348	82.4195
40.7156	40.4359	41.6763	45.8323	54.3223	67.0666	81.9794	95.9569	105.662	109.181	107.68	104.686	102.84	100.068	94.2355	84.5965	71.5561	59.2704	52.7803	53.8407	57.8451	58.0959	54.5111	50.6048	47.3712	45.0157	43.3442	42.2853	41.2316	39.8615	38.6704	38.4434	40.1833	45.1858	54.1183	66.7232	81.2236	94.2848	103.423	107.93	109.401	110.199	110.732	109.534	104.246	93.1238	79.6368	69.8529	68.7862	71.2313
40.4422	39.6435	39.28	40.2379	43.9079	51.158	61.7134	74.1767	85.5705	92.3392	93.0277	90.3927	87.5526	83.172	75.6512	65.1585	53.1006	44.3055	42.7835	49.5519	58.4631	60.9644	57.0215	51.982	47.9811	45.7139	44.4539	43.6792	42.5884	40.7585	38.8341	37.6162	37.6074	39.343	43.5335	50.8626	61.1617	72.6314	83.0171	90.3023	94.1592	95.3791	94.1713	89.8851	81.6656	69.5553	57.62	51.2526	53.8646	60.2323
40.686	39.7045	38.5778	38.0564	39.0323	41.8266	46.447	52.9964	60.5226	66.3546	67.9656	66.3825	63.778	59.992	54.4221	47.2807	39.7331	36.1157	39.419	50.3718	61.8752	64.6077	59.3487	53.0045	48.4017	46.2873	45.2961	44.5375	43.4223	41.5627	39.3987	37.6745	36.8444	36.9345	38.2339	41.0047	45.4832	51.5088	58.4289	64.337	67.7938	68.4326	66.4606	61.9128	55.1226	46.9136	40.1125	38.131	42.7483	50.7316
41.8273	40.5336	38.8419	37.6572	37.4834	37.9333	38.5544	39.845	42.3929	45.3087	46.6105	45.958	44.2928	42.2799	39.789	36.4125	32.6054	32.1688	37.8503	50.4518	62.8128	65.6095	59.9345	53.192	48.4369	46.3475	45.3142	44.4038	43.4612	42.2258	40.5894	38.8646	37.5247	36.6658	36.6386	37.145	37.8772	39.1917	41.6138	44.1016	45.4275	45.0488	43.3376	40.5173	37.0717	33.4555	30.9419	31.692	37.0345	45.9303
42.8673	41.3713	39.4876	38.0755	37.3304	36.7734	35.7632	34.6125	34.3706	35.2242	36.0092	35.8459	34.9231	34.0561	33.1334	31.5489	29.4233	29.7525	35.1419	46.5143	58.2688	62.2072	58.272	52.5251	48.1141	45.8044	44.4289	43.381	42.9119	42.7154	42.095	40.81	39.155	37.4785	36.6272	36.3738	35.8105	34.9927	34.7433	34.7601	34.4	33.3381	32.0409	30.7191	29.611	28.716	28.3358	30.3196	36.334	46.7404
43.0136	41.7201	40.2491	39.029	37.9291	36.8806	35.5335	33.9076	32.7625	32.5173	32.7088	32.6314	32.1834	31.7875	31.2166	30.0441	28.3405	28.0759	31.7226	40.3887	51.1513	57.4009	56.6228	52.3554	48.0805	45.0582	43.1816	42.1828	42.304	42.9589	43.147	42.3608	40.596	38.3473	36.9156	36.5508	36.095	35.0189	33.8615	32.8073	31.6694	30.2256	28.8657	27.9722	27.7501	27.9461	28.3497	31.0384	38.1361	50.6249
42.9149	41.8905	40.862	39.866	38.6611	37.5023	36.2541	34.775	33.549	32.8158	32.4008	32.0209	31.6918	31.3986	30.8054	29.6705	28.1058	27.2123	29.4078	36.1049	46.6853	55.4237	57.2545	53.671	48.849	44.7856	42.4791	41.6777	42.0817	42.747	42.8965	42.2784	40.7004	38.5959	37.1796	36.8587	36.5778	35.6156	34.3908	33.3593	32.3004	30.8003	29.0509	27.7443	27.4588	27.9808	28.7363	31.8764	39.7643	53.646
43.2383	41.9269	40.7416	39.7469	38.7709	37.9245	36.9614	35.6781	34.4651	33.3969	32.4289	31.6784	31.3872	31.197	30.6777	29.6184	28.2223	27.1345	28.8861	35.2529	46.8359	57.5383	60.3258	56.1283	50.2564	45.2877	42.8935	42.42	42.7219	42.5309	41.7232	40.7971	39.7091	38.5845	37.8531	37.5294	36.9721	35.7579	34.4546	33.6068	32.7443	31.3099	29.3694	27.7848	27.4319	28.0634	28.8735	31.6684	38.7569	51.4983
43.1038	41.4318	39.9138	38.8337	38.0812	37.452	36.6476	35.5829	34.6223	33.6944	32.754	32.0066	31.7611	31.5222	30.9103	29.8396	28.6627	27.7082	29.6478	36.6745	50.0001	62.2748	64.7964	59.0856	51.9855	46.3529	43.9944	43.647	43.551	42.3119	40.4521	39.1869	38.7071	38.7662	38.8632	38.4769	37.486	35.9052	34.4507	33.6969	32.992	31.7072	29.9092	28.4488	28.1184	28.4808	28.7964	30.2663	34.9659	44.2818
42.0518	40.7408	39.3019	38.1113	37.2279	36.4326	35.6112	34.7391	34.0436	33.4556	33.0255	32.689	32.5131	32.0818	31.2619	30.2357	29.3708	28.5646	30.6117	38.2233	53.0596	66.5629	68.627	61.5448	53.5658	47.5352	44.957	44.1481	43.4103	41.6325	39.5269	38.3355	38.2625	38.8958	39.3159	38.7983	37.5627	35.928	34.516	33.8194	33.1691	31.9737	30.4528	29.4245	29.1854	29.0109	28.493	28.4219	30.7995	37.1586
40.6394	40.1598	39.1367	37.9315	36.8403	35.7928	34.9256	34.1635	33.5191	33.0617	33.0497	33.1178	32.9948	32.4216	31.5391	30.6585	30.0112	29.193	30.6584	37.3794	51.4893	65.193	68.3019	62.242	54.7783	48.7315	45.4894	43.8223	42.5815	40.9645	39.3209	38.486	38.564	39.0363	39.0608	38.2058	36.8489	35.4512	34.38	33.8296	33.1304	31.8919	30.6218	30.0904	29.9622	29.3211	28.101	26.9768	28.2446	33.7803
40.0273	39.8454	38.9314	37.8149	36.9125	36.0381	35.2991	34.5613	33.7353	32.9909	32.8049	32.9391	32.9702	32.5748	31.9303	31.1791	30.4628	29.4757	29.7426	34.0474	44.9125	57.5443	63.3793	61.0088	55.4389	49.7838	45.8475	43.6167	42.4359	41.4246	40.2914	39.6055	39.557	39.5139	38.8165	37.4693	35.914	34.6502	33.9317	33.5741	32.8366	31.5713	30.5251	30.2995	30.1648	29.3278	27.9001	26.3812	27.5359	33.7504
40.6629	39.9043	38.6047	37.5989	37.239	36.8934	36.2762	35.3349	34.1545	32.9315	32.2436	32.2426	32.5376	32.5551	32.2757	31.5491	30.5735	29.3941	28.6105	30.7005	38.3521	49.9719	58.8143	60.2703	56.3974	51.0251	46.5558	44.121	43.2632	42.763	41.7323	40.7768	40.4832	40.1613	39.0542	37.337	35.5836	34.28	33.7077	33.422	32.6493	31.4111	30.5419	30.3709	30.1698	29.454	28.2922	26.893	28.3827	35.6339
42.7107	40.6947	38.626	37.5608	37.6061	37.614	36.8273	35.4299	33.8693	32.328	31.3157	31.2058	31.632	31.8679	31.8411	31.2428	30.2215	29.0416	27.8883	29.2436	35.8009	47.7009	58.6987	61.8567	58.0084	52.3058	47.5171	45.0035	44.1665	43.7287	42.5602	41.2382	40.7745	40.6162	39.7432	38.1073	36.3414	34.8687	34.0906	33.6053	32.7876	31.6657	30.9162	30.5981	30.2803	29.7712	29.0226	28.013	29.7139	37.1193
44.5685	41.7748	39.3228	38.1855	38.1287	37.82	36.4804	34.6568	33.0886	31.7062	30.6744	30.3703	30.585	30.7209	30.7702	30.4267	29.6764	28.7197	27.6847	29.3361	36.4277	49.7054	62.1397	65.1629	60.0568	53.7162	48.8371	46.0976	44.5496	43.538	42.2434	40.9339	40.6417	40.9189	40.5514	39.2107	37.5477	35.9643	34.9441	34.2427	33.4363	32.4221	31.6389	31.0281	30.5179	30.0507	29.4949	28.7744	30.0676	36.0906
44.5461	42.4059	40.6187	39.7788	39.4479	38.5133	36.5796	34.5039	33.1392	32.0659	31.0292	30.397	30.2294	30.1312	30.0726	29.8309	29.328	28.6013	27.7616	29.8455	37.781	52.6353	66.2117	68.6097	62.0594	55.0162	49.9629	46.8609	44.4109	42.7522	41.5621	40.6914	40.8912	41.6057	41.4692	40.2223	38.7325	37.3075	36.2185	35.2878	34.3371	33.2322	32.3165	31.5142	30.8506	30.1675	29.397	28.5935	28.9064	32.7006
43.2776	42.5676	42.0011	41.7763	41.5096	40.3832	38.2675	36.0964	34.6509	33.3743	31.9158	30.833	30.4453	30.3439	30.1998	29.8166	29.2744	28.6352	27.8905	30.0762	38.2108	53.6944	67.8375	70.0116	62.8979	55.6272	50.5025	47.2617	44.4287	42.4825	41.3851	40.8693	41.5203	42.4898	42.2564	40.9193	39.6906	38.6933	37.7391	36.5581	35.2811	33.9446	32.9558	32.1832	31.4374	30.3215	29.0069	27.7898	27.1253	29.2369
42.3393	42.9091	43.2358	43.3115	43.1632	42.3335	40.6201	38.6153	36.7911	34.7717	32.5581	31.0099	30.5306	30.6101	30.6078	30.2246	29.5352	28.6957	27.7479	29.4049	36.4253	50.1255	63.1905	66.2055	60.9492	55.0768	50.6401	47.5306	44.7747	42.868	41.7295	41.1677	41.8698	42.8269	42.4536	41.04	39.9442	39.2988	38.677	37.5288	36.0296	34.4291	33.323	32.6097	31.8342	30.4316	28.7778	27.3172	26.1968	27.7455
42.3137	43.4928	44.0125	43.9064	43.7143	43.2602	42.1111	40.4114	38.2779	35.6377	32.9034	31.1082	30.6099	30.9168	31.2053	30.9408	29.9598	28.568	27.1043	27.6802	32.5031	42.4924	53.4641	58.7615	57.7242	54.6632	51.4779	48.3979	45.5512	43.4222	41.8105	40.7184	41.0957	42.0561	41.9828	40.8419	39.6695	38.9343	38.5186	37.6794	36.2371	34.4615	33.1471	32.3859	31.5706	30.1652	28.6422	27.4595	26.5057	28.2301
43.0784	44.0643	44.1569	43.6297	43.3237	43.1015	42.2761	40.7704	38.6383	36.1069	33.5689	31.879	31.3243	31.6177	31.9631	31.6109	30.1978	28.2364	26.3167	25.9144	28.895	35.9871	46.0199	54.3115	57.1833	56.0194	53.2553	49.6536	46.3363	43.665	41.3903	39.7017	39.6427	40.6194	41.0332	40.2828	38.9105	37.8213	37.3375	36.7508	35.5512	33.8361	32.3512	31.4394	30.4966	29.1888	28.0287	27.3715	26.8093	28.8399
44.3978	44.5758	43.831	42.8149	42.4171	42.3024	41.5677	40.151	38.3266	36.4736	34.5652	33.1406	32.5124	32.5355	32.5669	31.8533	30.1063	28.0031	26.0674	25.2004	27.4212	33.7515	44.7283	55.6043	60.075	58.5247	54.8701	50.5385	46.8915	43.7897	41.0284	39.0172	38.6752	39.6096	40.2572	39.6304	38.0386	36.6743	35.9935	35.4426	34.5032	33.0349	31.4673	30.3589	29.298	28.1636	27.3769	27.035	26.6249	28.4519
45.8999	45.0058	43.3088	41.85	41.4204	41.4008	40.7755	39.5019	38.0212	36.7193	35.2929	34.0521	33.4072	33.1382	32.7432	31.7089	29.9873	28.172	26.504	25.4656	27.675	34.7548	47.849	60.6051	64.5748	60.8033	55.4851	50.7348	47.4048	44.4005	41.5576	39.503	38.9679	39.6115	40.0191	39.2315	37.5876	36.2285	35.4407	34.8227	34.0796	32.903	31.3473	30.0632	28.9198	27.9252	27.316	26.8942	26.302	27.2173
46.7929	45.199	42.9481	41.2652	40.7754	40.7492	40.2755	39.212	37.9476	36.8569	35.5692	34.2038	33.3758	32.8784	32.274	31.2573	29.9299	28.6424	27.4381	26.504	29.0283	37.2274	52.4543	66.4764	69.1503	62.71	55.6201	50.6065	47.8689	45.3561	42.9052	41.1375	40.4595	40.4617	40.1431	39.0059	37.4656	36.3396	35.6616	35.0729	34.4693	33.5817	32.2121	30.9011	29.7679	28.8012	28.0757	27.3062	26.3212	26.0284
46.6043	45.0859	43.0043	41.4242	40.8002	40.5884	40.1739	39.2497	38.0655	37.0317	35.7356	34.1615	33.1064	32.5114	31.9082	30.9928	29.9067	28.9522	28.2033	27.5889	30.3526	39.109	55.5362	70.4829	72.575	64.4682	55.9695	50.3987	47.7703	45.6538	43.8421	42.6194	41.8813	41.1645	40.0412	38.6297	37.301	36.4216	35.8104	35.1409	34.5442	34.012	33.1133	32.0673	31.1547	30.2572	29.3446	28.2414	26.8397	25.6107
46.0093	45.0607	43.6931	42.4816	41.6287	40.9582	40.3142	39.3757	38.2949	37.3916	36.1885	34.6252	33.5029	32.868	32.1988	31.1199	29.8554	28.8733	28.3437	28.0159	30.4685	38.3713	53.6288	68.4948	71.9899	65.156	56.6703	50.527	47.3267	45.2627	43.9703	43.2173	42.409	41.1563	39.5316	38.0654	36.9478	36.218	35.5968	34.7313	34.0128	33.7888	33.4389	32.8567	32.3329	31.6155	30.6451	29.4134	27.767	26.0477
44.7271	44.7031	44.2636	43.4302	42.3514	41.2524	40.3378	39.3836	38.5062	37.7754	36.6939	35.2946	34.3085	33.7291	32.9689	31.618	29.9937	28.7197	28.0375	27.6724	29.0902	34.6531	46.3172	59.9723	66.7769	64.2046	57.3239	50.9127	46.8249	44.5875	43.542	43.0167	42.1419	40.701	38.9863	37.5733	36.559	35.9324	35.3567	34.3597	33.4405	33.2202	33.1405	32.9268	32.718	32.2006	31.3346	30.2032	28.6359	26.8757
43.1406	43.7567	43.7367	42.9049	41.6636	40.5187	39.746	39.1033	38.5301	37.8632	36.8089	35.6028	34.8316	34.3736	33.636	32.1844	30.2743	28.5995	27.551	26.9566	27.2822	30.447	38.4709	50.9313	61.196	63.0753	57.9209	51.2669	46.3387	43.9384	43.0723	42.7452	41.9889	40.6306	38.9592	37.468	36.3908	35.8479	35.4599	34.6034	33.619	33.1409	32.9459	32.7601	32.5381	32.0355	31.2437	30.2415	28.9588	27.4923
42.5799	42.8957	42.4628	41.3427	40.1332	39.3042	38.9061	38.5626	38.0458	37.335	36.4716	35.6107	34.9931	34.5242	33.8096	32.4166	30.3882	28.4146	27.0534	26.2496	25.9654	27.8506	34.0956	46.3793	59.0222	63.3294	58.7416	51.6475	46.2303	43.876	43.3076	43.2757	42.7961	41.5511	39.7612	37.9264	36.6131	36.1216	36.0324	35.5246	34.5946	33.7301	33.1702	32.7756	32.3153	31.6434	30.8265	29.9047	28.9183	27.8404
43.7172	42.9693	41.6176	40.2036	39.287	38.8861	38.5955	38.0538	37.1626	36.3032	35.6875	35.1671	34.6293	34.1059	33.4165	32.15	30.2205	28.3011	26.8746	25.9193	25.3807	27.1215	33.5183	46.8779	60.9998	65.6003	60.2316	52.5303	46.9384	44.7422	44.3357	44.3709	43.9937	42.8032	40.9271	38.8156	37.2477	36.648	36.6647	36.3256	35.3305	34.0554	33.0867	32.4825	31.8996	31.2566	30.6548	29.9311	29.1247	28.1993
45.0163	43.4184	41.4467	40.0092	39.5402	39.4692	38.9154	37.7378	36.1639	34.8967	34.212	33.8632	33.5501	33.2431	32.6678	31.5027	29.8635	28.4386	27.2304	26.1305	25.3636	27.5443	35.1953	50.4143	65.5394	69.3296	62.6341	54.3689	48.5768	46.2217	45.3794	44.9257	44.2865	43.1213	41.4556	39.5521	38.0092	37.1592	36.8954	36.3581	35.1968	33.7557	32.5915	31.8428	31.1903	30.6863	30.4873	30.0893	29.4138	28.458
45.6766	44.0114	42.0452	40.6668	40.2808	40.1235	39.1342	37.3929	35.3276	33.6548	32.6984	32.339	32.2833	32.3164	31.8402	30.6758	29.3446	28.5406	27.6918	26.5577	25.5437	28.029	36.6789	53.2779	69.0369	72.2773	64.8507	56.368	50.304	47.4429	45.8024	44.6734	43.7303	42.701	41.4909	40.1363	38.8198	37.6342	36.9021	36.1524	35.053	33.8059	32.6149	31.6694	30.8329	30.2644	30.1924	29.9631	29.4057	28.5645
45.8805	44.6872	43.1074	41.7067	40.9368	40.375	39.1811	37.3933	35.2907	33.3872	32.2033	31.7678	31.8258	32.0098	31.5058	30.2571	28.992	28.3566	27.7327	26.8259	25.8651	28.0397	35.9595	51.2932	66.3041	70.3564	64.5319	57.0769	51.1316	47.7349	45.5509	44.1471	43.2454	42.5116	41.6464	40.571	39.2816	37.8009	36.8688	36.3268	35.7071	34.9041	33.6715	32.3105	31.0936	30.2873	30.0475	29.7384	29.1921	28.5963
46.2821	45.5217	44.3956	43.0856	41.8339	40.6834	39.4115	37.9394	36.1223	34.181	32.8789	32.3268	32.218	32.1448	31.4668	30.2637	29.0544	28.1815	27.4627	26.7961	26.1413	27.3952	32.8032	44.1852	57.222	63.7445	62.0889	56.9708	51.6227	47.8139	45.5093	44.22	43.5011	42.9794	42.2088	41.0528	39.5439	37.8173	36.8662	36.7199	36.7793	36.5054	35.1973	33.3686	31.785	30.7506	30.226	29.6738	28.9898	28.4664
46.8147	45.9256	45.0807	44.2953	43.162	41.6418	40.1809	38.8912	37.3544	35.5645	34.3074	33.6506	33.2604	32.7784	31.9177	30.8173	29.6205	28.3697	27.334	26.6698	26.2168	26.4608	29.3655	37.1636	49.0241	58.702	61.29	58.1814	53.172	48.7664	46.1478	44.7081	43.8665	43.3795	42.7856	41.7735	40.2377	38.3161	37.0559	36.7787	37.0619	37.0881	35.8138	33.8888	32.2543	31.075	30.217	29.317	28.342	27.6259
47.5307	46.0351	45.1544	44.9661	44.3605	42.7647	41.0457	39.7003	38.3074	36.7319	35.6346	34.9897	34.478	33.7443	32.7551	31.6322	30.3658	28.9524	27.8304	27.1007	26.5167	25.9444	27.591	34.223	46.761	59.0487	63.7073	60.8087	55.3042	50.2089	47.0809	45.1567	43.8778	43.1572	42.6364	41.9519	40.7884	39.0557	37.4436	36.4261	36.0805	35.9412	34.959	33.5491	32.2806	31.0344	29.8093	28.5569	27.3114	26.4046
47.5244	45.8373	44.9422	44.9934	44.7922	43.4355	41.7933	40.4517	38.9952	37.3115	36.102	35.4143	34.9778	34.2906	33.298	32.0662	30.7236	29.4015	28.5063	27.836	26.973	25.7802	27.2174	34.6462	49.4322	63.8775	68.4789	63.8136	56.8937	51.1572	47.7588	45.5074	43.8848	42.7162	41.7809	41.1144	40.4789	39.4184	37.8532	36.0305	34.5515	33.8437	33.2159	32.5667	31.8321	30.6162	29.1685	27.8472	26.6903	25.8451
46.8421	46.029	45.3866	45.0067	44.5181	43.373	42.1163	40.9217	39.2502	37.205	35.7171	34.9492	34.6703	34.2151	33.358	32.104	30.6853	29.3464	28.5481	28.002	27.1004	25.6736	27.5091	36.537	54.14	70.4346	73.8229	66.3424	57.638	51.4598	48.1818	45.9329	44.265	42.7517	41.1737	40.1232	39.7532	39.418	38.2717	36.1108	33.7619	32.3467	31.6677	31.3552	30.9967	29.9818	28.5959	27.4751	26.7451	26.2433
46.7546	47.1277	46.6651	45.3898	44.0691	42.9	42.0401	40.9934	39.0789	36.7596	35.1598	34.3756	34.205	33.9933	33.3592	32.1971	30.6769	29.1004	28.1064	27.566	26.7935	25.3815	27.5858	37.6737	57.2342	74.9832	77.6213	68.2377	58.3991	51.8876	48.6233	46.3675	44.8031	43.2887	41.3642	39.8181	39.2764	39.2599	38.5745	36.5793	33.9743	32.1237	31.2052	30.766	30.4098	29.5443	28.3484	27.4868	27.1779	26.9574
48.1235	48.9015	48.1188	45.8946	43.7523	42.5065	41.9246	40.9441	38.9513	36.5841	34.8417	33.8087	33.4781	33.4057	33.0591	32.0883	30.5119	28.7172	27.5345	27.0055	26.4601	25.2685	27.3421	36.7657	55.4431	73.0849	76.5709	68.2771	59.0634	52.5464	48.9845	46.5637	44.9859	43.5938	41.7456	40.0057	39.1782	39.0507	38.5599	36.9108	34.4816	32.5324	31.4415	30.7238	30.0945	29.2133	28.246	27.6448	27.4565	27.0516
50.2416	50.4608	48.9393	46.057	43.5298	42.4052	42.0391	41.0716	39.1622	36.8934	34.9113	33.4897	32.9071	32.8826	32.7494	31.8941	30.2329	28.408	27.2667	26.8231	26.4702	25.4731	26.6078	33.3598	47.9073	63.6706	69.8485	65.9134	59.1872	53.3181	49.4077	46.7243	44.8885	43.5285	42.0602	40.5946	39.5758	38.9196	38.0369	36.4749	34.4037	32.764	31.74	30.7599	29.7235	28.7692	28.1117	27.7776	27.4199	26.5503
51.9111	51.2892	48.9972	45.691	43.059	42.1369	41.8764	40.8914	39.208	37.3123	35.3937	33.8689	33.094	32.8222	32.503	31.58	30.0518	28.6787	27.8876	27.4884	27.0639	26.0186	25.9245	29.6136	39.4686	53.2658	62.8228	63.8633	59.6219	54.2804	49.9096	46.8783	44.6762	43.3324	42.3806	41.4798	40.4488	39.1266	37.4457	35.6249	33.9411	32.9288	32.1929	31.0082	29.5431	28.4596	28.0623	27.9902	27.4636	26.2039
51.9178	50.8002	48.2299	44.9781	42.5422	41.7777	41.4254	40.3392	38.9077	37.6059	36.178	34.9222	33.9896	33.1449	32.2653	31.1988	30.1102	29.3669	28.7689	28.1258	27.4131	26.2978	25.5487	27.5914	34.9658	48.2251	60.5138	64.6499	61.3684	55.7665	50.7016	47.2786	44.7968	43.4555	42.828	42.3535	41.3752	39.6325	37.3828	35.3653	34.0071	33.5082	32.9557	31.5558	29.7276	28.4308	28.0246	28.0748	27.5237	26.1415
51.5848	50.1052	47.5277	44.6284	42.4922	41.5907	40.8165	39.5194	38.3188	37.5997	36.7804	35.9565	35.0028	33.6604	32.2615	31.0785	30.3502	29.8214	28.9231	27.7819	26.7791	25.7757	25.0688	27.0032	34.2143	48.3148	62.5253	67.8316	64.1849	57.818	52.0432	48.3136	45.6844	44.2083	43.4259	42.8357	41.7498	40.0094	37.8203	35.8915	34.6294	34.1476	33.4431	31.8459	29.9453	28.6265	28.1235	28.218	27.7797	26.4454
52.6512	50.5684	47.8281	45.1734	43.167	41.8508	40.5059	39.0466	38.0377	37.6528	37.1714	36.5469	35.5423	33.9983	32.4409	31.2164	30.4827	29.7251	28.3893	26.8843	25.7357	24.8749	24.3714	26.9644	35.49	51.6618	67.6341	72.8812	67.8338	60.2462	53.7108	49.6857	46.8942	45.1005	43.7661	42.6036	41.3107	39.9185	38.2909	36.6141	35.1954	34.3982	33.4609	31.8077	30.1301	29.0957	28.7328	28.9729	28.6061	27.1605
54.5743	51.9136	48.8973	46.2835	44.2663	42.612	40.9085	39.4365	38.5082	38.1811	37.7311	36.9314	35.5851	33.8764	32.3238	31.1086	30.2632	29.4914	28.2917	26.9743	25.872	24.9061	24.1715	27.2117	37.1734	55.6776	73.3127	78.0372	71.2096	62.3159	55.1266	50.8865	47.9377	45.8036	43.8554	42.0565	40.5773	39.5762	38.5388	37.0925	35.4806	34.3185	33.1834	31.5948	30.2423	29.6108	29.5981	30.0312	29.6126	27.9143
55.6099	52.8248	49.895	47.6369	45.8813	44.0699	41.9806	40.3042	39.2756	38.933	38.4209	37.2449	35.3655	33.4344	31.8643	30.6959	29.9517	29.7204	29.3036	28.5156	27.3944	25.9808	24.6227	27.5034	37.9678	57.5492	76.0606	80.64	72.9598	63.4441	55.9407	51.4964	48.3523	45.9721	43.7433	41.7672	40.2807	39.413	38.5424	37.1951	35.6037	34.2495	32.9084	31.3828	30.3298	29.9866	30.1582	30.5783	30.0922	28.3419
55.0841	52.7933	50.6574	49.3884	48.2819	46.2927	43.4135	41.0521	39.765	39.4336	38.9019	37.4594	35.2152	33.1173	31.4688	30.2835	29.7472	30.1919	30.5879	30.1741	28.8519	26.9743	25.1446	27.1584	36.1893	53.8129	71.5961	77.6102	71.8626	63.3441	56.1294	51.3896	47.9048	45.2734	43.1718	41.6497	40.5117	39.5963	38.4862	37.0833	35.6508	34.2295	32.6485	31.1655	30.3714	30.0944	30.0637	30.1713	29.7028	28.2378
54.0995	52.2723	51.1055	50.9885	50.5868	48.4611	44.7829	41.5444	39.7507	39.2108	38.6891	37.3124	35.1453	33.1618	31.641	30.6021	30.2038	30.6838	31.024	30.3845	28.7987	26.8998	25.2626	26.1769	32.3249	45.5552	61.4346	70.3939	68.9834	62.6328	56.0782	51.1484	47.502	44.6904	42.7291	41.5873	40.8057	39.9173	38.5913	37.0597	35.6721	34.1642	32.3736	30.9198	30.3152	30.0231	29.6342	29.2434	28.6986	27.5435
54.363	52.4113	51.5843	51.907	51.6629	49.4172	45.3726	41.5829	39.2696	38.3928	37.9756	37.021	35.355	33.7562	32.5438	31.7648	31.2366	30.9207	30.3795	29.2587	27.6921	26.2752	25.2737	25.378	28.9673	38.3058	52.7064	64.6679	67.2851	62.6166	56.4613	51.5002	47.9764	45.0673	42.9038	41.4861	40.6604	39.9252	38.7647	37.3475	36.0051	34.3552	32.302	30.708	30.1943	30.103	29.6709	28.9019	28.0612	26.8229
56.1669	53.7981	52.5968	52.3088	51.3976	49.0105	45.2861	41.6283	38.9504	37.611	37.2341	36.8217	35.8071	34.6249	33.622	32.8931	31.9926	30.6775	29.1748	27.744	26.4849	25.6773	25.2371	24.9439	27.2608	34.9408	49.3794	63.7183	68.593	64.3459	57.9776	52.7941	49.1922	46.0458	43.4622	41.4487	40.2247	39.5279	38.7652	37.7793	36.6258	34.9365	32.7187	30.824	30.0643	30.0974	29.8947	29.1476	28.1142	26.5789
58.2829	55.5714	53.6948	52.2725	50.307	47.845	44.9835	42.0571	39.298	37.4778	36.9386	36.8715	36.291	35.2793	34.2076	33.2697	32.0985	30.398	28.5539	27.0328	25.9081	25.3283	25.0897	24.6221	26.6456	34.4782	50.4882	66.9693	72.5013	67.3435	60.0129	54.2113	50.3178	47.0159	44.3305	42.0772	40.3712	39.3111	38.6488	38.0322	37.1195	35.61	33.5604	31.4632	30.0833	29.7227	29.5585	29.0501	28.1209	26.5537
59.5909	56.6515	54.2413	52.0009	49.3334	46.8622	44.7085	42.5051	39.9739	37.9778	37.2925	37.3458	36.9365	35.8775	34.5152	33.2198	31.9821	30.5661	29.0877	27.697	26.4038	25.5047	24.9149	24.1121	26.3866	35.6787	54.612	73.3418	78.2666	70.8382	61.6859	54.8641	50.7776	47.8272	45.7133	43.7687	41.6018	39.7473	38.6348	38.0002	37.2195	36.028	34.4622	32.5148	30.5826	29.5022	29.0134	28.5764	27.8174	26.5641
60.5516	57.1098	54.229	51.7262	49.0015	46.5859	44.605	42.7066	40.5534	38.7921	38.2133	38.3796	38.0926	36.8837	34.9753	33.1001	31.8479	31.0263	30.2119	29.0235	27.4907	26.1343	24.981	23.7093	26.3083	37.2958	59.269	80.0898	84.1079	74.1839	63.0208	55.0413	50.8591	48.469	46.9824	45.3672	42.87	40.341	38.7242	37.8846	37.1518	36.2681	35.1786	33.6032	31.6008	30.0906	29.1105	28.3055	27.4625	26.6108
61.3053	57.2808	54.0136	51.5231	49.0062	46.572	44.3553	42.3732	40.5319	39.1735	38.7487	38.886	38.6603	37.3529	35.0221	32.7494	31.6122	31.3765	31.0619	29.8982	28.1714	26.6015	25.2147	23.8452	26.511	37.7886	60.1342	81.2962	85.4027	75.1925	63.3846	54.8346	50.6184	48.5873	47.3097	45.7481	43.1405	40.4205	38.7076	37.924	37.3862	36.7067	35.7408	34.3673	32.6401	31.1141	29.704	28.3671	27.3499	26.7723
61.7093	57.4782	53.9622	51.3982	48.9691	46.4158	43.9123	41.8435	40.4214	39.5697	39.1282	38.8069	38.297	36.8302	34.3269	32.0091	31.0923	31.2007	31.0528	29.7697	27.9872	26.498	25.2289	24.1134	26.1999	35.3703	53.8726	72.9512	79.284	72.7447	62.7089	54.5949	50.2767	48.238	46.7775	45.0591	42.53	40.0227	38.5772	38.1555	37.9156	37.2263	36.0099	34.5548	33.1225	31.7962	30.274	28.7533	27.7788	27.3102
61.5222	57.5279	53.886	51.0697	48.5987	46.1076	43.6983	41.794	40.7243	40.115	39.3728	38.3356	37.3001	35.6179	33.1291	31.0041	30.3173	30.5412	30.4227	29.1933	27.6238	26.3375	25.1424	24.0954	24.9842	30.8429	43.8549	60.3441	70.38	69.4274	62.2277	54.975	50.3859	47.9718	46.0736	44.1739	41.966	39.9915	38.9353	38.741	38.5516	37.681	36.1501	34.387	32.878	31.6401	30.4398	29.3444	28.6381	28.0536
60.9212	57.4562	53.9779	50.9978	48.4561	46.209	44.1617	42.3997	41.2265	40.3862	39.2953	37.8639	36.5087	34.6579	32.2391	30.3101	29.6279	29.6345	29.4103	28.4749	27.4103	26.3389	25.0174	23.7439	23.4786	26.8164	36.1887	51.6873	65.2413	68.508	63.11	56.159	51.0199	47.9854	45.558	43.5598	41.8375	40.5032	39.7334	39.4817	39.1837	38.2472	36.622	34.5506	32.6433	31.2171	30.3798	29.8793	29.4002	28.5115
60.7569	57.984	54.8786	51.797	49.0479	46.9091	45.1069	43.2398	41.5083	40.0319	38.6401	37.3779	36.2906	34.5654	32.2772	30.396	29.4287	28.9691	28.521	27.9045	27.3444	26.3748	24.8387	23.2996	22.3629	24.7046	33.2406	49.7411	65.9027	70.8378	65.4185	57.9296	52.054	48.3845	45.4479	43.3606	42.0222	41.0912	40.2959	39.7523	39.3278	38.5389	37.1441	35.1631	33.0491	31.2869	30.3461	30.0195	29.657	28.642
61.4092	59.1732	56.3484	53.2705	50.398	48.113	46.0457	43.6619	41.2719	39.197	37.6041	36.7224	36.2259	34.9319	32.8977	30.9648	29.6047	28.6533	27.9166	27.3771	27.0274	26.1292	24.6339	23.1191	22.0034	24.5592	34.3698	53.5426	71.8411	76.3804	69.1636	60.33	53.6265	49.4857	46.0842	43.8175	42.5885	41.6153	40.422	39.4364	38.8598	38.2349	37.2441	35.895	34.1596	32.2401	30.6971	29.8425	29.3988	28.6361
62.7349	60.5159	57.4885	54.3075	51.4511	48.9509	46.3283	43.3206	40.5893	38.4591	37.0318	36.4539	36.2522	35.2551	33.443	31.4576	29.8061	28.5569	27.5774	26.8548	26.4136	25.6722	24.5548	23.3602	22.308	25.6185	37.5622	60.1587	80.3757	83.3186	73.1784	62.587	55.1252	50.8524	47.305	45.0313	43.7622	42.324	40.4403	38.9451	38.1327	37.4826	36.8203	36.3064	35.3105	33.4776	31.3105	29.7172	29.0788	28.7113
65.3932	62.3373	58.4419	54.7782	51.726	48.9838	46.0101	42.8562	40.3007	38.5372	37.4306	36.9081	36.4831	35.4091	33.6489	31.6872	30.008	28.7799	27.7682	26.8734	26.2001	25.5245	24.7913	23.9956	23.1539	27.1979	40.8399	66.0156	87.5351	88.8538	76.0337	63.88	55.8511	51.7216	48.4041	46.3507	45.1072	43.2861	40.8844	38.9892	37.8642	37.0789	36.6069	36.5954	36.0836	34.4335	32.0136	29.9442	29.0049	28.7729
68.5032	64.4676	59.7404	55.4743	51.8696	48.6993	45.571	42.6622	40.4263	38.8532	37.7937	37.1269	36.3471	35.0588	33.2703	31.4711	30.1187	29.3161	28.6822	27.9063	27.0264	26.1242	25.4389	24.8821	24.3297	28.2683	41.2244	65.1658	86.0892	87.8944	75.8289	64.052	56.2364	52.3154	49.3426	47.3897	46.0469	44.1617	41.7522	39.7583	38.3735	37.4473	36.9748	36.8031	36.0585	34.4112	32.1219	30.0534	28.8644	28.4715
71.0771	66.2042	60.9282	56.2363	52.0641	48.4184	45.1824	42.548	40.5357	38.9494	37.827	37.0962	36.2392	34.9173	33.1398	31.4703	30.4185	29.9797	29.7445	29.2059	28.2704	27.0741	26.1199	25.4827	25.0703	27.7271	37.2097	55.6186	74.0262	79.5055	72.9993	64.239	57.5159	53.5901	50.6566	48.263	46.42	44.6981	42.7237	40.8124	39.1682	38.1065	37.5691	36.9201	35.5601	33.7546	31.7209	29.8968	28.5916	27.9901
73.2908	67.7408	61.9479	56.9209	52.4668	48.5321	45.0313	42.2747	40.3027	38.8083	37.9056	37.4516	36.9006	35.7778	34.0251	32.3002	31.2684	30.823	30.599	30.1013	29.2126	27.8931	26.5545	25.487	24.8125	25.6876	31.1513	43.5522	59.7287	70.3134	70.7065	65.359	59.575	55.3038	52.187	49.1609	46.6485	45.0778	43.5801	41.6993	39.8118	38.725	38.2674	37.2899	35.4541	33.4879	31.5481	29.7043	28.1698	27.3903
76.0932	69.6708	63.0382	57.615	53.1975	49.1767	45.15	41.7966	39.7632	38.7676	38.515	38.4803	38.1282	37.0562	35.2659	33.4622	32.2964	31.5121	30.8136	30.0496	29.2215	28.0395	26.5198	25.0755	24.108	23.7955	26.8264	36.0169	51.8704	66.615	71.2267	67.1249	61.0397	56.0894	52.8544	49.6293	46.7597	45.2372	44.0177	42.12	40.0221	38.9322	38.6071	37.622	35.7924	33.9209	31.9384	29.6881	27.6851	26.6544
80.3837	72.0727	63.868	57.8361	53.5245	49.5556	45.2169	41.4909	39.5469	39.2267	39.6092	39.7083	39.0625	37.6983	35.9559	34.3414	33.1105	31.9275	30.6249	29.5439	28.7554	27.8135	26.3935	24.8926	23.8693	23.0899	25.3001	34.0286	51.2396	68.5659	74.1075	68.8701	61.3657	55.5554	52.3875	49.6173	47.0158	45.5891	44.4414	42.4431	39.9875	38.636	38.2086	37.3278	35.8454	34.3096	32.4076	29.9222	27.5355	26.1144
85.8301	74.8462	64.6164	57.8086	53.4373	49.557	45.4182	41.975	40.3651	40.4451	40.8412	40.3823	38.9457	37.2018	35.8325	34.7719	33.6443	32.2065	30.5135	29.2485	28.4431	27.6575	26.4691	25.1187	24.0869	23.1023	25.5191	35.6302	55.5964	74.8389	79.32	71.3704	61.7464	54.8736	51.7827	49.6749	47.6077	46.1668	44.752	42.5033	39.7	38.0302	37.4282	36.6803	35.4783	34.14	32.4887	30.3795	28.0769	26.2944
91.6072	78.4709	66.403	58.4887	53.5065	49.4623	45.7639	43.0901	42.0447	42.1818	41.9792	40.4804	38.1624	36.1965	35.2859	34.7756	33.8521	32.4509	30.8459	29.6529	28.7376	27.8313	26.7077	25.3938	24.1495	22.8491	25.8521	38.0264	61.4357	82.8091	86.0593	75.1437	63.2278	55.0458	51.7169	49.7757	47.7744	45.808	43.7465	41.3732	38.8244	37.3099	36.7521	36.0624	34.8292	33.4757	32.2564	30.9305	29.0431	27.0957
98.1924	83.3743	69.5562	60.1474	54.0287	49.4821	46.017	44.0246	43.5129	43.5914	42.8181	40.5364	37.7062	35.7388	35.1221	34.8643	34.0295	32.7163	31.4476	30.5145	29.4396	28.0844	26.6301	25.0857	23.585	22.1195	25.7308	39.4015	65.0956	88.0647	91.0638	78.6178	65.2865	56.1395	52.3435	49.8669	47.2015	44.3122	41.6899	39.6136	37.9029	36.9332	36.5421	35.7554	34.2966	32.8671	31.9966	31.2364	29.7997	28.0733
106.807	89.5701	73.3948	62.1697	54.7761	49.6667	46.2352	44.5644	44.2599	44.1315	42.9991	40.5079	37.7749	36.0698	35.4587	34.9246	33.8583	32.5363	31.5527	30.8591	29.7228	28.0123	26.2467	24.5206	22.9614	21.6181	25.054	37.7359	61.6614	84.0632	89.0005	78.8545	66.4848	57.4073	53.0852	49.7828	46.2273	42.6415	40.0375	38.6639	37.834	37.2124	36.7027	35.6309	33.9556	32.4002	31.4238	30.6543	29.6168	28.5532
120.538	97.97	77.2927	63.5745	55.104	49.6766	46.1908	44.5442	44.2042	43.854	42.591	40.3455	38.1579	36.8293	35.8752	34.5112	32.9147	31.5762	30.7629	30.1727	29.1621	27.5841	25.9417	24.3121	22.8812	21.7554	23.9595	33.0733	51.2705	71.0089	79.8654	75.6388	66.5098	58.506	53.6455	49.5262	45.297	41.5614	39.443	38.7789	38.3861	37.6581	36.819	35.6107	33.9175	32.0576	30.4537	29.2754	28.6133	28.4119
138.213	108.084	81.1711	64.3359	55.0251	49.6158	46.0379	44.2381	43.8595	43.5078	42.3502	40.4953	38.82	37.6134	36.0359	33.7032	31.639	30.4401	29.7881	29.1964	28.3763	27.2301	25.9694	24.5368	23.1642	22.0496	22.7239	28.0493	40.4067	57.4568	70.12	71.7756	65.9788	59.2676	54.1403	49.617	45.1651	41.5846	39.7763	39.32	38.7768	37.5983	36.4191	35.3514	33.936	31.9319	29.7973	28.29	27.8921	28.2837
150.498	115.177	83.8855	64.8116	55.0973	50.0511	46.5946	44.6897	44.1951	43.7582	42.6197	41.016	39.6199	38.3213	36.2172	33.2913	31.0409	30.0141	29.456	28.7781	28.0297	27.1741	26.1755	24.8581	23.4426	22.2378	21.9379	25.0543	34.1947	50.0196	64.9836	69.7709	65.469	59.3178	54.2007	49.8744	45.6589	42.2814	40.4269	39.7546	38.8132	37.2204	35.8206	34.8655	33.6833	31.8063	29.6939	28.2854	28.0803	28.6057
140.328	109.923	82.222	64.6139	55.5581	51.1769	48.2069	46.2539	45.2939	44.3666	43.0114	41.4893	40.1601	38.654	36.3235	33.4025	31.2711	30.2866	29.6904	28.9699	28.2956	27.5849	26.7015	25.399	23.9006	22.6063	21.8168	24.1119	32.518	48.9294	65.476	70.9805	66.028	59.1526	53.7753	49.8617	46.1619	43.1419	41.3239	40.4066	39.1252	37.3624	35.9246	34.8652	33.6017	31.8952	30.1919	29.1241	28.9254	29.1369
106.62	92.0716	76.4832	64.2431	56.756	52.8296	50.2006	48.0521	46.4612	44.9817	43.3754	41.7299	40.1369	38.2227	35.8813	33.4001	31.5543	30.5444	29.9567	29.3898	28.893	28.1697	27.1517	25.7851	24.3812	23.1942	22.1558	24.419	33.8131	52.7913	71.6021	76.7091	69.386	60.4251	54.033	50.2423	46.974	44.3219	42.581	41.3772	39.8218	38.0719	36.6998	35.461	33.9637	32.2854	30.9391	30.1979	29.9142	29.6441
72.1164	74.7278	71.8639	64.9231	58.4715	54.1622	51.3023	48.8578	46.8752	45.0977	43.4018	41.7142	39.8638	37.5883	35.2843	33.1761	31.5123	30.5086	30.1566	29.9647	29.636	28.6378	27.1148	25.5305	24.3641	23.4655	22.31	24.9691	36.3409	59.311	81.3703	85.9991	75.5367	63.6333	55.4512	51.1994	47.948	45.3979	43.5205	41.9864	40.2467	38.4928	37.1245	35.8392	34.3008	32.6607	31.5278	31.0379	30.6888	29.9819
54.1073	67.3501	71.6049	66.9113	60.1302	54.6793	51.1391	48.3569	46.2726	44.5955	43.3012	42.0626	40.2159	37.6454	35.191	33.1868	31.6775	30.8126	30.6943	30.636	30.1404	28.744	26.6975	24.9062	23.9378	23.2613	22.1038	25.3916	38.7877	65.3066	90.1273	94.4839	81.5623	67.1817	57.239	52.2413	48.7789	46.1827	43.9876	42.0308	40.0593	38.2107	36.8622	35.7306	34.3487	32.8324	31.8779	31.621	31.2844	30.2961
50.3347	68.5797	74.9801	69.6594	61.4266	54.6724	50.5873	47.6456	45.6346	44.2692	43.5399	42.7714	40.9478	38.1957	35.5703	33.5175	32.1069	31.3782	31.2709	30.9465	29.9883	28.3446	26.2158	24.46	23.4886	22.6888	21.4804	24.742	38.024	64.1795	89.3831	95.3679	83.898	69.6114	58.9203	53.1824	49.5666	46.9247	44.3838	41.8935	39.51	37.4868	36.2079	35.3611	34.2863	32.9563	32.0457	31.8302	31.515	30.4263
54.2547	74.892	80.6768	72.8569	62.5899	54.8108	50.5601	47.5953	45.6477	44.5003	43.9659	43.1154	41.1242	38.3729	35.7756	33.6945	32.2833	31.58	31.3324	30.6991	29.4178	27.771	25.9548	24.4608	23.3415	22.1574	20.73	22.6796	32.7477	53.6771	76.6873	86.8831	81.618	70.4471	60.2152	53.7484	50.004	47.4351	44.9639	42.2604	39.4871	37.1877	35.8603	35.2462	34.4837	33.2735	32.18	31.6645	31.236	30.1424
59.7255	82.8009	87.6199	76.8701	64.4492	55.706	51.2976	48.2978	46.3685	45.1625	44.1671	42.524	40.1419	37.6079	35.394	33.5631	32.2147	31.4309	30.9752	30.2553	29.0856	27.6744	26.2588	25.0884	23.9254	22.4613	20.6937	20.6253	26.3617	40.9618	61.4463	76.4527	78.2289	70.7518	61.4383	54.4763	50.5753	48.0007	45.7752	43.1745	40.236	37.685	36.1817	35.6194	34.9816	33.8219	32.559	31.6669	30.9946	29.8059
64.2377	89.5612	93.9802	81.0715	66.8283	57.0979	52.4051	49.3763	47.3784	45.7672	43.8651	41.2579	38.5979	36.525	34.949	33.5393	32.3161	31.442	30.8368	30.1888	29.25	27.957	26.7274	25.8873	24.9986	23.5822	21.5211	19.7921	22.4855	33.2702	52.7282	71.1142	77.1344	71.6655	62.9448	55.8358	51.719	48.8216	46.503	43.9898	41.1241	38.5669	37.0103	36.41	35.6788	34.5104	33.1728	32.01	31.0233	29.5998
62.4299	87.7865	93.5424	81.9182	67.9156	58.0186	53.1514	50.0556	47.7647	45.5619	42.893	39.8273	37.2934	35.8138	34.8014	33.6247	32.3717	31.3839	30.7691	30.3279	29.5702	28.2001	26.9156	26.2798	25.7563	24.5975	22.4979	20.0462	21.5917	31.285	51.1173	71.2494	78.4534	72.9991	64.2814	57.257	53.0563	49.7585	47.0072	44.3923	41.7501	39.5023	38.113	37.3808	36.3962	35.1991	33.8372	32.4926	31.1884	29.5124
52.1317	75.0443	84.5496	78.6295	67.5197	58.4506	53.4484	50.3102	47.8233	45.316	42.2869	39.0254	36.5111	35.2635	34.5103	33.4715	32.1899	31.0684	30.3943	30.1249	29.5698	28.205	26.7961	26.0951	25.7093	24.8221	22.9917	20.6742	22.5681	33.1739	54.7946	76.1123	82.4355	75.0912	65.326	58.111	54.0968	50.7514	47.5298	44.4705	41.841	39.9592	38.8057	37.8083	36.4645	35.2007	33.8872	32.6169	31.3022	29.603
40.1822	60.346	74.2685	75.0038	67.2628	58.959	53.4612	50.1849	47.7867	45.4442	42.4353	38.9862	36.1559	34.702	33.9866	33.2131	32.1045	30.8546	29.9187	29.5999	29.2376	28.0992	26.6325	25.6218	25.0178	24.2069	22.7865	21.0116	23.9144	36.3859	60.9132	83.887	88.6402	78.14	66.2591	58.3033	54.6037	51.5392	47.976	44.177	41.1285	39.4014	38.5069	37.4372	35.8759	34.4257	33.1385	32.2219	31.3102	29.8506
33.1239	52.292	69.5779	74.5348	68.5982	60.2721	53.8515	50.097	47.644	45.5695	42.971	39.6784	36.5595	34.6263	33.7004	33.2224	32.474	31.156	29.8476	29.2986	29.0768	28.245	26.7553	25.3936	24.4506	23.5561	22.4321	21.1293	24.8933	38.9303	65.8992	90.4619	94.2164	81.1595	67.2498	58.2936	54.5609	51.6773	48.0833	43.8716	40.453	38.7488	38.0643	37.1473	35.5263	33.7561	32.428	31.9022	31.4555	30.2007
31.1739	51.2279	70.8429	77.3887	71.4661	62.4157	55.0041	50.6851	47.9146	45.8177	43.5554	40.5453	37.3567	35.1411	34.1021	33.8437	33.3874	32.0129	30.3435	29.4577	29.2119	28.489	26.8731	25.2175	24.0753	23.1458	22.1969	21.1323	24.7261	38.0681	64.0309	88.6105	93.8464	82.2176	68.536	58.9966	54.4361	51.1181	47.5982	43.5887	40.2541	38.6278	38.1206	37.5093	35.9959	33.9001	32.4016	32.0414	31.8708	30.7246
32.5782	55.1165	76.8262	83.0338	75.2548	64.7516	56.4858	51.8043	48.6662	46.2861	43.9588	40.9671	37.755	35.519	34.5605	34.4197	34.0977	32.7918	31.0195	29.8571	29.4295	28.6574	26.9274	25.0623	23.7539	22.7918	21.9975	21.145	23.4495	33.259	53.7051	75.9052	85.2624	79.8203	69.2363	59.8888	53.9654	49.8433	46.4981	43.1812	40.3553	38.9263	38.5997	38.3445	37.1395	34.9734	33.2802	32.7202	32.4298	31.2735
35.3803	61.261	85.3984	90.5576	79.7213	67.1131	57.9414	52.9627	49.4346	46.6075	43.9034	40.7688	37.6151	35.57	34.7969	34.6223	34.1944	33.0256	31.4873	30.3028	29.6662	28.7743	26.9804	24.9504	23.4218	22.4394	21.8794	21.3631	22.1818	27.7582	41.4456	60.3431	73.9539	75.4356	68.6124	60.0493	53.2329	48.6768	45.622	43.0624	40.8633	39.5728	39.1745	39.0069	38.1563	36.3245	34.656	33.6997	32.9327	31.6029
37.9761	66.4091	92.4375	96.7603	83.3422	68.907	59.0585	53.953	50.2596	47.1118	43.9826	40.7259	37.829	36.1557	35.4868	34.9356	34.0152	32.8238	31.6177	30.5937	29.7892	28.8164	27.0934	24.9905	23.2357	22.2195	21.8694	21.6927	21.6421	24.6442	34.2064	51.1611	67.3357	72.6515	67.7143	59.8135	53.0028	48.6814	45.9735	43.8437	41.8381	40.177	39.1539	38.7047	38.2419	37.1592	35.7845	34.3927	32.975	31.3543
37.5032	65.1584	91.0774	96.2745	83.711	69.5748	59.8438	54.6394	50.8836	47.5733	44.1934	41.0373	38.6961	37.5464	36.8589	35.6376	33.9143	32.4439	31.4629	30.6732	29.8448	28.9164	27.3461	25.1897	23.1844	22.0596	21.8369	21.9669	21.7662	24.2046	32.9343	50.0959	67.5903	73.5639	68.2679	60.394	53.8663	49.8866	47.2685	45.1104	42.8904	40.6406	38.7955	37.8584	37.6859	37.3706	36.3088	34.5219	32.5105	30.6082
32.9743	55.6053	79.0463	87.5819	80.5388	69.6696	61.2017	55.8558	51.7996	48.1291	44.5539	41.6496	39.9352	39.1774	38.2935	36.4127	33.9892	32.2048	31.3274	30.7543	29.9791	29.0774	27.653	25.5925	23.4945	22.2149	21.9034	22.0976	22.0166	25.1273	35.33	54.8957	73.8849	78.7846	71.3019	62.3008	55.4542	51.4251	48.5637	46.2002	43.84	41.3207	38.9869	37.6221	37.5333	37.6653	36.7703	34.6637	32.1864	30.0141
27.1574	43.2186	63.4247	76.262	76.4047	69.8523	63.0261	57.5018	52.9443	48.6844	44.8137	42.0398	40.7131	40.082	38.8965	36.5859	33.8364	31.9306	31.1697	30.8492	30.2064	29.2748	27.9557	26.1262	24.0443	22.5104	21.8329	21.7546	21.6097	25.6401	38.1975	61.6106	83.0253	86.6376	76.1441	65.1306	57.34	52.9821	49.6519	46.9634	44.605	42.2553	39.9327	38.2644	37.8667	37.8935	37.0605	35.0245	32.539	30.3026
23.4819	35.108	53.3989	69.4721	74.4198	70.4294	64.508	58.9329	54.0901	49.337	45.0596	42.0125	40.557	39.7771	38.3596	35.9596	33.2716	31.4158	30.7547	30.6825	30.2931	29.461	28.3094	26.7525	24.6872	22.8507	21.6876	21.132	20.7024	25.2997	39.7372	66.638	90.7086	93.8911	81.1137	68.0634	59.0158	54.2386	50.5717	47.5588	45.1069	42.9565	40.7925	38.8472	37.8609	37.4384	36.7043	35.1288	33.0336	30.9551
22.5257	32.536	50.7819	68.8446	75.3924	71.372	65.115	59.4907	54.7986	49.884	45.1445	41.4873	39.5529	38.5775	37.2536	35.2395	33.0314	31.427	30.8062	30.7378	30.4098	29.6077	28.5571	27.2915	25.4292	23.4721	21.8872	20.8567	20.1417	24.4615	38.6647	65.823	90.9628	95.5719	83.5612	70.1451	60.3344	55.1077	51.2962	48.0036	45.2253	42.9638	40.7953	38.5959	37.0387	36.1726	35.5814	34.5708	33.0451	31.3437
22.6318	33.3911	53.6875	73.6157	79.6094	73.3176	65.3531	59.2238	54.847	50.0578	45.0215	40.8814	38.539	37.4413	36.3591	34.8607	33.2046	31.9181	31.3265	31.0724	30.5294	29.5577	28.4917	27.5651	26.2222	24.4428	22.538	21.0684	20.1852	23.2592	34.4529	57.1909	80.8065	89.1365	81.9639	70.5705	61.0384	55.5755	51.8807	48.4157	45.2409	42.677	40.351	37.9308	35.9129	34.6916	34.1881	33.6293	32.6472	31.3912
22.3555	35.4417	59.6009	82.1735	86.9186	77.0917	66.329	58.8819	54.4811	49.9161	45.0139	40.8929	38.3417	37.0031	35.9948	34.8379	33.519	32.449	31.8939	31.4524	30.5377	29.2076	28.0477	27.4445	26.7232	25.2868	23.1648	21.3117	20.3908	21.9717	29.1362	45.3869	66.1998	79.0757	78.335	69.9292	61.3311	56.0511	52.7574	49.1889	45.6811	42.8002	40.2662	37.703	35.3633	33.7644	33.0783	32.6993	32.148	31.3294
21.5561	37.1752	65.4141	90.9583	94.9808	82.0357	68.4669	59.3253	54.5012	50.1199	45.7034	41.9683	39.3113	37.6065	36.4218	35.3405	34.0785	32.9843	32.3426	31.7743	30.5719	28.9939	27.8254	27.4413	27.0769	25.7784	23.3969	21.227	20.3509	21.0497	25.5104	37.0981	55.9067	72.1089	75.9253	69.5609	61.7593	56.8588	53.9345	50.1788	46.3211	43.1504	40.5154	38.0581	35.6658	33.7071	32.5345	31.9699	31.6316	31.1814
20.4195	36.8696	66.4897	93.5489	98.4363	85.2612	70.6518	60.3681	54.9501	50.611	46.6688	43.2924	40.5941	38.6597	37.2476	36.078	34.7739	33.5482	32.7656	32.1721	30.9454	29.3734	28.1964	27.6539	27.0514	25.5188	22.9782	20.8229	20.1103	20.5294	23.9835	33.7739	52.0824	70.0696	75.8139	69.9902	62.2589	57.3809	54.544	50.7092	46.8301	43.7686	41.2784	39.009	36.66	34.4768	32.8938	32.0104	31.5986	31.2371
19.2262	32.9787	58.5238	83.9358	92.2059	83.9157	71.666	61.7192	55.8447	51.4287	47.6506	44.2583	41.4262	39.4233	37.8787	36.567	35.2195	33.9387	33.1015	32.5648	31.5348	30.1543	28.8986	27.8535	26.615	24.7699	22.399	20.6335	20.0853	20.3111	23.6974	33.7451	53.0812	72.3822	78.4605	71.8999	63.1035	57.2201	54.0258	50.4407	47.0979	44.5535	42.3087	40.1544	37.9056	35.767	34.1323	33.0093	32.286	31.6442
18.2958	27.0196	44.9127	66.4843	79.4671	79.1576	71.509	63.0133	56.8764	52.3134	48.3698	44.6961	41.7493	39.837	38.3203	36.8881	35.4403	34.1044	33.2416	32.7806	32.0541	30.9586	29.6408	28.0856	26.2691	24.2947	22.3005	20.9476	20.3479	20.1866	23.9479	35.6319	57.7391	78.9977	84.4355	75.7305	64.6573	56.7244	52.6649	49.3652	46.7558	44.8394	42.8731	40.8586	38.7869	36.8385	35.3515	34.145	33.1651	32.1808
17.7564	22.4567	34.2408	52.7535	69.3699	75.3114	71.4649	64.3633	57.9415	52.9488	48.4617	44.4264	41.5284	39.9995	38.8603	37.4554	35.7215	34.0684	33.0195	32.5886	32.1488	31.3607	30.1462	28.4287	26.3646	24.3742	22.6103	21.3863	20.5348	19.9227	24.2076	38.0728	63.9802	87.9468	92.3789	80.6127	66.7295	56.5711	51.4543	48.1266	45.8984	44.3501	42.5847	40.6806	38.7586	37.0813	35.8929	34.8791	33.8901	32.7025
17.8191	20.8609	30.2697	48.0565	66.6451	75.0963	72.5065	65.6919	58.552	52.8029	47.7646	43.7108	41.0956	39.9909	39.3539	38.1972	36.2698	34.2348	32.8575	32.3036	31.9415	31.2907	30.1954	28.6264	26.6574	24.6824	22.9124	21.5629	20.4065	19.4647	23.8931	38.8633	67.0305	93.1645	97.8289	84.6941	69.1701	57.5035	51.3127	47.5043	45.0906	43.5361	41.8442	39.953	38.1007	36.6862	35.777	35.0645	34.2508	33.092
18.1472	21.2819	31.4238	51.2665	71.7628	79.967	75.6219	67.183	58.6864	52.2435	47.0675	43.4561	41.2366	40.2572	39.7427	38.6373	36.5578	34.2992	32.7457	32.0985	31.6716	30.9309	29.7714	28.3751	26.7027	24.8494	23.0837	21.6038	20.1296	18.8469	22.2234	35.2997	61.0331	86.9989	94.894	85.2745	71.1197	59.2712	52.089	47.5925	44.7123	43.0038	41.3895	39.4988	37.6709	36.3336	35.3492	34.6067	33.8046	32.7625
18.1658	22.2698	35.0758	59.4584	82.9911	89.5925	81.0228	69.259	59.0303	52.208	47.2021	44.0621	42.0454	40.7546	39.8065	38.4117	36.2272	34.082	32.7298	32.0787	31.4245	30.4112	29.0979	27.8291	26.5262	24.9951	23.4342	21.9373	20.1687	18.4996	19.8779	28.6214	47.9595	71.4387	84.5782	82.3497	72.1477	61.3939	53.6034	48.5656	45.1856	43.1889	41.6184	39.8271	38.0804	36.5499	34.9942	33.7332	32.6478	31.6433
18.2591	23.3678	38.9897	68.1986	94.9835	99.7863	86.5635	71.3492	59.5994	52.6663	47.9973	45.2673	43.3064	41.5335	39.9286	38.2344	36.1969	34.4458	33.3766	32.5081	31.2799	29.7879	28.2925	27.1357	26.2512	25.2515	24.0459	22.5927	20.7277	18.9435	18.6474	23.3787	36.5623	57.1757	74.5831	78.9512	72.6342	63.4226	55.5417	50.1025	46.0442	43.3779	41.702	40.3933	39.2569	37.7034	35.4224	33.2989	31.6882	30.5924
18.8408	24.405	41.3449	72.7952	101.075	104.852	89.2059	72.4049	60.1176	53.2738	49.0121	46.7234	44.8857	42.7407	40.5901	38.8635	37.3133	35.986	34.8748	33.4363	31.4204	29.3558	27.6857	26.627	26.0977	25.5674	24.6238	23.2078	21.4831	19.8718	18.7858	21.4882	31.5892	50.769	70.2021	77.5672	73.026	64.804	57.0576	51.2695	46.4252	42.8349	40.8879	40.3164	40.3036	39.2883	36.7303	33.793	31.511	30.1585
19.8491	24.3574	39.098	67.2716	93.8814	99.3185	86.654	71.9401	60.7022	53.9933	49.8467	47.6583	45.8118	43.4451	41.0873	39.5959	38.6135	37.5723	36.223	34.3136	31.8742	29.5111	27.7288	26.6425	26.1593	25.7562	24.8973	23.577	22.154	20.8	19.4584	21.7397	31.5868	51.3834	71.8561	79.3256	74.108	65.529	57.5802	51.5903	46.2623	41.9774	39.6764	39.5188	40.3815	40.1608	37.9234	34.62	31.8617	30.3345
20.7459	22.9231	32.4911	52.9074	75.7492	85.8454	80.9296	70.8822	61.3979	54.4265	49.8723	47.381	45.498	43.1592	40.8273	39.4947	38.8378	37.9788	36.5035	34.4521	32.1069	29.9289	28.2232	26.9872	26.215	25.624	24.7916	23.7194	22.6887	21.5495	20.1074	22.8746	34.4127	56.9854	78.9243	84.8318	76.7329	66.2838	57.6765	51.8321	46.5154	41.871	39.1242	38.8226	39.9196	40.2409	38.4628	35.1213	32.119	30.5469
20.9519	20.943	25.6783	38.9692	58.7799	74.0617	76.766	70.714	62.4029	54.9433	49.8376	46.9037	44.8917	42.6016	40.2613	38.8237	38.1535	37.4329	36.1231	34.2488	32.1796	30.2712	28.6123	27.1189	25.9375	25.1041	24.3334	23.5554	22.828	21.8136	20.3579	24.0871	38.3196	65.108	89.3598	93.2037	81.0359	67.8192	58.2827	52.7756	47.6863	42.8022	39.5148	38.7111	39.6228	40.1309	38.6768	35.4809	32.3349	30.5942
20.9924	19.7054	21.9046	31.6753	50.499	69.2936	76.1866	71.7846	63.7596	56.1005	50.8244	47.5302	45.1477	42.6315	40.1447	38.5099	37.6475	36.9548	35.9308	34.366	32.4241	30.4164	28.5345	26.8194	25.4754	24.6563	24.0396	23.4058	22.6918	21.6601	20.3124	24.9596	41.4246	71.7233	98.2403	100.904	85.5954	69.9009	59.3471	54.0182	49.3022	44.4511	40.7071	39.1796	39.55	39.8305	38.4561	35.5543	32.5649	30.7691
21.402	19.5676	21.1493	30.4889	50.2172	71.0501	78.9414	73.9343	65.2904	57.5772	52.4408	48.8245	45.8523	42.8833	40.2572	38.6469	37.7657	37.0791	36.2594	34.9652	33.0156	30.6339	28.3176	26.4405	25.1531	24.4786	24.0238	23.4177	22.5591	21.411	20.1461	24.5571	40.2076	69.3339	95.9486	100.382	86.6545	71.1755	60.3441	54.8861	50.5905	46.1038	42.1984	39.9651	39.5679	39.3905	38.0397	35.6034	33.0939	31.4327
21.6471	19.8501	22.1259	33.2169	55.8529	78.6033	85.4212	77.679	67.1652	58.8267	53.5972	49.4842	45.895	42.5706	39.9313	38.5432	37.8742	37.2641	36.5681	35.4726	33.5689	30.9667	28.3244	26.335	25.1168	24.4997	24.1356	23.5519	22.5714	21.2738	19.966	22.6971	34.1014	56.7811	80.8677	90.3077	83.7071	71.7893	61.668	55.6004	51.3434	47.211	43.4735	40.8237	39.5907	38.7514	37.3764	35.5208	33.6691	32.243
21.4949	20.0609	23.5282	37.2485	64.0799	89.4456	94.6116	82.8827	69.3357	59.3886	53.5615	48.9694	45.1763	41.9337	39.3879	38.0587	37.4494	36.833	36.1305	35.0842	33.2623	30.7436	28.1201	26.2187	25.1112	24.528	24.2582	23.7482	22.673	21.2394	19.9289	20.7984	27.4129	42.8015	63.9173	79.0008	80.6402	72.9339	63.6064	56.6126	52.0057	48.0049	44.3568	41.3049	39.2384	37.6805	36.2421	34.9851	33.8793	32.8704
21.0678	20.1592	24.8238	40.9311	71.5061	99.2826	103.144	87.8761	71.3256	59.439	52.7383	47.8405	44.2804	41.4503	39.0574	37.5205	36.5409	35.6257	34.814	33.8017	32.1576	30.0041	27.8401	26.4184	25.576	24.9923	24.6722	24.0988	22.8566	21.307	20.1137	19.9889	23.7347	34.7802	54.4571	73.5423	80.435	75.1039	65.9959	58.2102	53.1393	48.9207	44.9028	41.244	38.5135	36.4833	35.0568	34.2582	33.7159	33.1288
20.7563	20.286	25.0198	40.6743	70.4363	98.0202	102.831	88.5581	72.2091	59.9216	52.6413	47.4748	43.9891	41.3628	39.0844	37.2668	35.6669	34.2465	33.3755	32.5784	31.3039	29.6655	28.1588	27.3821	26.8084	26.0533	25.4194	24.592	23.1812	21.5633	20.4227	19.9488	22.7866	32.6866	52.7723	74.0553	82.4771	77.065	67.6018	59.584	54.4965	50.1406	45.6747	41.4619	38.2916	36.0357	34.7029	34.1223	33.7212	33.2367
20.7967	20.2323	23.2269	34.651	57.8471	82.236	91.2678	83.9714	71.8637	61.0635	53.5797	48.1903	44.554	41.9125	39.6923	37.6482	35.6085	33.8603	32.9655	32.2558	31.227	29.9703	28.9174	28.4614	27.9052	26.9195	25.9926	24.9696	23.5478	21.905	20.5825	19.8551	22.9865	34.085	56.4448	79.1465	86.2911	78.4809	67.8247	59.8042	55.1988	50.977	46.3594	42.0284	38.8323	36.5527	35.1844	34.4467	33.7986	33.1598
21.3621	20.1221	20.6086	26.8409	42.2653	63.2497	77.8646	79.1716	72.0202	62.8852	55.2048	49.6219	45.6881	42.8766	40.6628	38.6229	36.7014	35.0298	33.9522	32.8498	31.6207	30.4015	29.4401	28.8732	28.072	26.8996	25.8698	24.8876	23.6738	22.0806	20.4604	19.382	23.2997	36.8281	62.8853	87.2264	91.8484	80.0584	67.0885	58.4523	54.2444	50.2891	45.9243	42.0838	39.525	37.6675	36.2613	35.0872	33.951	33.0516
22.5285	20.5592	19.2381	22.2606	33.1996	52.9436	71.8671	78.5304	73.7745	65.1258	57.0851	51.3002	47.0392	44.022	41.713	39.6696	38.039	36.587	35.2518	33.6188	31.9448	30.4154	29.21	28.3772	27.4395	26.3376	25.4691	24.7398	23.8162	22.278	20.3418	18.861	23.4429	39.2042	68.6882	94.71	97.4802	82.3049	66.7896	56.783	52.4413	48.819	45.0471	41.8899	40.0467	38.7484	37.416	35.86	34.2316	32.9932
23.3032	21.1363	19.2058	21.3627	31.4502	52.1465	73.6274	81.75	76.4497	66.9881	58.4605	52.6547	48.2579	44.9902	42.2495	39.8076	38.1769	36.9075	35.5232	33.7396	31.8828	30.1023	28.6064	27.5604	26.6363	25.7435	25.1517	24.7536	24.0965	22.6267	20.4854	18.6644	22.9943	38.7465	68.3315	94.7205	98.3695	83.8517	67.9667	56.9855	51.9836	48.4468	45.0904	42.1917	40.5219	39.5093	38.3394	36.6871	34.7505	33.0476
22.6592	20.8818	19.2404	22.0831	33.7332	57.0758	80.3652	87.4829	79.4916	68.0604	58.7151	53.0066	48.6698	45.1282	41.8699	39.0051	37.2746	36.1141	34.8558	33.3272	31.7345	30.0688	28.4596	27.2139	26.2846	25.5668	25.134	24.7922	24.1085	22.6928	20.6876	18.8783	21.8044	34.331	59.0771	83.6183	91.4936	82.9339	69.8308	58.9291	52.917	49.2016	46.1364	43.2785	41.3297	40.1355	38.9423	37.3495	35.4541	33.4538
21.6007	20.2485	18.9491	22.9054	37.1627	64.4645	90.0043	95.2178	83.2555	69.0071	58.3986	52.7046	48.477	44.7605	41.2645	38.3322	36.6039	35.4685	34.3432	33.1598	31.9945	30.6709	29.1017	27.5972	26.504	25.8039	25.3056	24.6406	23.5871	22.1592	20.6006	19.28	20.5313	28.4139	46.0051	67.65	81.0268	80.3948	71.2991	61.0979	54.1217	50.1937	47.3588	44.5099	42.1334	40.5083	39.1467	37.6389	36.0183	34.0651
20.8751	19.8251	18.6637	23.5357	40.2976	71.6368	99.6039	103.019	87.0924	70.0285	58.1226	52.3417	48.2038	44.5072	41.0794	38.2988	36.5892	35.4646	34.5322	33.6608	32.7973	31.8154	30.4492	28.7542	27.3246	26.3931	25.6406	24.5318	22.9912	21.3982	20.1978	19.4551	19.6425	24.0876	36.3777	56.1614	73.8039	78.8649	72.5591	62.9737	55.3377	51.0603	48.0886	45.139	42.4664	40.5148	38.9889	37.5341	36.184	34.5304
20.6588	19.9375	18.8232	23.7424	41.0554	73.6436	102.766	106.131	89.0733	70.872	58.2548	52.2649	48.2304	44.7768	41.588	38.9567	37.1588	35.9559	35.16	34.4254	33.5064	32.6022	31.5094	29.9185	28.2695	27.0119	25.9857	24.6372	22.7674	20.8748	19.6447	19.1468	18.9596	22.0484	32.3254	51.9697	71.8711	79.1161	73.6944	64.4703	56.5421	51.7483	48.2317	45.1268	42.4607	40.4316	38.759	37.1906	35.8163	34.4367
20.9235	20.2948	19.1502	22.8244	37.2209	65.5268	92.8764	99.3189	86.7221	70.8569	58.8631	52.6415	48.743	45.6395	42.6357	39.9218	37.8609	36.536	35.778	35.0316	33.8177	32.666	31.6829	30.3587	28.7321	27.2789	26.085	24.6978	22.6961	20.519	18.9982	18.3963	18.1508	21.4228	32.381	53.9183	75.4833	82.5218	76.0789	66.4207	57.9911	52.4622	48.181	44.9198	42.449	40.3883	38.3884	36.5461	35.0588	33.8886
20.8511	20.0295	18.878	20.6842	30.073	50.4219	73.9889	85.7325	81.5961	70.5676	60.1999	53.6995	49.7035	46.5974	43.411	40.3626	37.993	36.5775	35.7593	34.9395	33.5266	32.1101	31.0815	29.975	28.5305	27.1316	25.9341	24.5734	22.567	20.3253	18.6345	17.8275	17.5021	21.7166	35.1956	60.846	84.8777	90.4187	80.8941	69.4132	59.9329	53.5677	48.4501	44.9953	42.7528	40.6072	38.1296	35.9913	34.5449	33.5323
19.9658	19.0115	18.0589	18.5907	24.074	37.9713	58.7801	75.4481	78.4973	71.2028	61.9529	55.046	50.7402	47.2715	43.7503	40.5129	38.0392	36.4809	35.3697	34.3073	32.8462	31.3817	30.2811	29.2039	27.9247	26.7748	25.7779	24.538	22.6672	20.5939	18.9155	17.8809	17.3088	22.5205	38.9877	69.5494	96.6171	100.349	86.7429	72.648	61.9976	55.0985	49.3267	45.4975	43.148	40.7953	38.0504	35.8984	34.6624	33.6871
19.0111	18.1019	17.453	17.5897	21.5981	33.0634	53.664	73.4381	79.4588	72.7993	63.3799	56.113	51.7483	48.0511	44.4143	41.2693	38.8641	37.0522	35.3886	33.8565	32.406	31.1996	30.2123	29.02	27.6204	26.499	25.6462	24.5691	22.9264	21.1018	19.5019	18.2771	17.4487	23.0896	41.077	74.2689	103.324	106.628	91.0153	75.3084	63.8783	56.6758	50.5267	46.2562	43.5246	40.9693	38.3138	36.3714	35.2174	34.0397
18.6289	17.8368	17.4585	17.6477	21.8281	33.8092	56.2197	77.8647	83.6015	75.0238	64.2536	56.4628	52.2429	48.6109	45.1489	42.2458	39.9536	37.8915	35.7876	33.9551	32.6717	31.9069	31.1713	29.7989	28.0296	26.6382	25.7306	24.743	23.3128	21.6806	20.1051	18.6877	17.6113	22.2543	38.1219	68.2908	96.5741	102.863	90.6863	76.1444	64.7496	57.4203	51.4826	47.12	44.0581	41.4137	39.0394	37.3714	36.1028	34.4868
18.9764	18.1826	17.8839	18.1457	23.1888	37.2471	63.0005	86.6228	90.77	78.8094	65.6738	56.7476	52.4461	48.8887	45.5858	42.7647	40.4566	38.324	36.3678	34.7984	33.7979	33.1819	32.4458	30.9068	28.8269	27.0428	25.8267	24.7684	23.571	22.1875	20.655	19.0561	17.7278	20.1664	30.8974	53.261	78.2484	90.1225	85.8197	74.8764	64.3991	57.1902	51.9455	47.849	44.6921	42.1566	40.0447	38.4481	36.8405	34.7006
19.3808	18.6573	18.4116	18.5689	24.2919	40.6287	70.4873	97.0256	100.059	84.663	68.8414	58.3391	53.4758	49.5989	46.0468	42.9226	40.3781	38.2907	36.8338	35.8523	35.1342	34.3403	33.3705	31.8966	29.8726	27.7625	25.9797	24.5731	23.515	22.4758	21.1415	19.4913	17.9734	18.331	24.2365	39.1934	60.9704	77.9679	80.9445	73.3448	63.7249	56.5511	51.8678	48.0371	45.0135	42.8151	40.9158	39.1197	37.0179	34.5308
19.7421	19.2271	19	18.8222	24.5153	42.0647	74.8595	104.261	107.663	90.5606	72.9147	61.0548	55.2586	50.7024	46.6824	43.2301	40.4832	38.3824	37.063	36.2395	35.5594	34.5322	33.3119	32.113	30.5388	28.4711	26.3453	24.6187	23.5265	22.7235	21.6482	20.1271	18.5804	17.8078	21.1844	32.3955	52.9658	73.0013	79.4885	72.9864	63.3455	55.946	51.5272	47.848	45.0012	43.0758	41.2617	39.1782	36.6853	34.1922
19.9819	19.7341	19.4415	18.8408	23.3655	39.2022	70.065	99.524	105.736	91.6546	75.1871	63.2284	56.543	51.3869	47.1453	43.7515	41.1039	38.9766	37.3238	36.0599	35.1456	34.024	32.658	31.6145	30.4261	28.6373	26.5643	24.7654	23.5611	22.7742	21.8918	20.6621	19.2572	18.1151	20.8732	31.6013	53.239	75.2284	82.3478	74.9565	64.3622	56.3728	51.9267	48.1957	45.2799	43.2705	41.3252	39.0037	36.4052	34.2451
20.309	20.1937	19.6457	18.5996	20.9974	32.255	56.0543	82.2086	93.2544	86.901	74.8435	64.3166	57.1425	51.6924	47.5058	44.4828	42.1223	39.9156	37.7802	35.9517	34.7444	33.6167	32.2214	31.1578	30.0611	28.4371	26.4905	24.7267	23.3938	22.422	21.6454	20.8437	19.7541	18.5731	21.7696	34.2554	59.4172	83.9531	90.1053	79.8036	66.8801	57.5613	52.8308	49.0715	46.0427	43.7748	41.5216	39.0149	36.5184	34.7903
20.6687	20.6732	19.9612	18.6421	18.9864	25.4505	41.5721	63.7423	79.3449	80.8234	73.4224	64.6572	57.4089	51.9515	47.8142	45.0203	42.8322	40.5516	38.2099	36.1028	34.6335	33.4428	32.0875	31.0207	29.9601	28.4042	26.4981	24.733	23.2847	22.104	21.3505	20.8464	19.9999	18.7591	22.7989	38.182	68.4846	96.4645	100.848	86.046	69.6803	58.508	53.4132	49.75	46.6224	44.0078	41.3668	38.8058	36.5855	35.2608
21.2216	21.2614	20.4768	19.0595	18.1909	21.7347	33.2558	53.2697	71.8465	77.896	72.8878	64.9085	57.5974	52.1585	47.8791	45.0298	42.9377	40.7712	38.5447	36.4271	34.7583	33.4463	32.117	31.0982	30.0891	28.5271	26.5716	24.7467	23.2099	21.9722	21.2431	20.7807	19.923	18.5417	23.3203	41.1776	75.6257	106.521	109.704	91.2395	71.9191	59.0929	53.5646	50.0887	47.097	44.2875	41.3343	38.7371	36.7266	35.5789
21.7686	21.7546	20.9708	19.6039	18.2907	20.7795	30.9758	51.2573	71.8257	79.2595	74.1085	65.6507	57.9398	52.3523	47.7787	44.7014	42.6168	40.6172	38.584	36.6063	34.9185	33.5746	32.3001	31.3403	30.273	28.5824	26.5599	24.7379	23.2314	22.1395	21.4613	20.7938	19.6438	18.014	22.3679	39.5662	72.9806	104.021	109.047	92.2441	73.2812	59.9735	53.7741	50.456	47.9639	45.2377	42.122	39.4313	37.4411	36.1143
22.3653	22.0678	21.1726	19.8736	18.5169	21.3242	32.8549	56.0663	78.9704	85.6749	77.8937	67.3717	58.5179	52.5159	47.6379	44.3087	42.0996	40.2194	38.4631	36.7859	35.2205	33.8309	32.5419	31.5278	30.3001	28.4953	26.5354	24.845	23.4659	22.5509	21.9004	20.9927	19.5471	17.6523	20.0243	32.6153	58.8363	86.5853	96.7263	87.8747	73.4478	61.3262	54.3993	51.0333	48.9394	46.305	43.2257	40.6329	38.7147	36.9851
22.845	22.036	20.8795	19.6085	18.3212	22.2113	36.6968	64.8779	91.2285	96.5142	84.4309	70.464	59.725	53.0608	47.7719	44.0405	41.5804	39.7921	38.3651	37.0057	35.5601	34.0955	32.7915	31.668	30.3293	28.5752	26.8195	25.2563	23.9137	22.976	22.2855	21.3576	19.9508	17.9603	17.8784	24.7135	42.2242	65.8221	81.6982	82.2063	73.2356	62.7524	55.2556	51.6596	49.5511	46.8427	43.9196	41.6196	39.8341	37.7194
23.1004	21.8148	20.4009	19.1138	17.8955	22.9087	40.4344	73.6664	103.781	108.092	91.8293	74.2087	61.4406	54.0751	48.4272	44.3573	41.7271	39.9669	38.6131	37.2537	35.7472	34.1673	32.8376	31.6051	30.2966	28.8179	27.3996	25.9367	24.5185	23.4028	22.6063	21.8021	20.6826	18.777	17.0193	20.0885	32.2848	53.8669	73.8895	80.3448	74.3672	64.5883	56.6185	52.6102	49.9845	46.8926	43.9119	41.8043	40.1821	38.0641
23.1398	21.6563	20.2128	18.9738	17.7866	22.8525	40.8293	75.1216	106.817	112.082	95.2584	76.2162	62.3694	54.5527	48.981	45.0626	42.5589	40.7779	39.1671	37.4706	35.7595	34.0351	32.5408	31.1156	29.9221	28.9227	27.9275	26.5326	25.0008	23.7358	22.8269	22.1112	21.27	19.5716	17.224	19.1033	30.0684	52.4435	75.1709	83.5859	77.5771	67.2859	58.7698	54.1139	50.4888	46.7436	43.546	41.5225	40.0985	38.3432
23.3215	21.8857	20.6697	19.5851	18.3107	21.6567	35.7907	64.3791	93.4387	102.339	91.1492	75.0586	62.1045	54.2881	49.3201	46.1403	43.9447	41.9015	39.6341	37.4371	35.6259	33.9109	32.2219	30.5375	29.3404	28.703	28.002	26.6607	25.099	23.8366	22.8793	22.1644	21.4377	19.9299	17.6735	20.1024	32.6125	58.0752	83.1865	90.9195	82.367	70.2702	60.8091	55.3732	50.7119	46.4044	43.1376	41.3222	40.1849	38.7843
23.7145	22.4654	21.4784	20.4496	18.9914	19.8861	28.1374	47.5355	71.5343	85.2065	82.9704	72.639	62.1257	54.7142	50.2779	47.5448	45.2336	42.7249	39.9374	37.4871	35.668	33.9326	32.0351	30.1681	28.8927	28.3606	27.7134	26.3737	24.8519	23.7126	22.8232	22.0517	21.1958	19.6878	17.6378	21.2591	36.4706	66.306	94.3048	100.539	88.1697	73.2667	62.251	56.0741	50.7808	46.0994	42.6914	40.9703	40.0127	38.7299
24.3894	23.288	22.1283	20.7147	18.9561	18.1458	22.2551	35.0859	55.8214	73.5868	78.1249	71.9295	63.1998	56.0594	51.7109	48.7663	45.9886	43.1795	40.3213	37.8649	35.9328	33.9562	31.8128	29.8581	28.5057	27.9047	27.2501	25.9921	24.5714	23.5421	22.7821	21.9945	20.9275	19.2874	17.3382	21.9994	39.6999	73.5798	104.528	109.743	93.8298	75.8378	62.8887	56.1302	50.8346	46.1271	42.5552	40.6703	39.5002	37.9715
24.8795	23.9208	22.3693	20.286	18.1363	16.6653	19.5063	30.4796	51.4378	72.2371	79.3823	73.7339	64.9942	57.6959	53.1042	49.5336	46.3449	43.5768	40.8791	38.3868	36.1676	33.8581	31.5911	29.7396	28.4904	27.8754	27.277	26.1463	24.7281	23.581	22.8001	22.0411	20.9113	19.201	17.2439	21.9813	40.1173	74.9934	107.45	113.525	96.991	77.4214	63.0232	55.7725	50.8285	46.4106	42.8265	40.6394	38.8922	36.8414
24.9384	24.1409	22.3045	19.6532	17.1504	15.5803	18.974	31.3349	55.2261	78.5893	85.3187	77.3194	66.9	58.8051	53.8635	49.8058	46.6379	44.2378	41.7749	39.2295	36.7262	34.1283	31.7811	30.0564	29.0236	28.4429	27.7889	26.6911	25.2696	23.9927	23.0611	22.2339	21.0471	19.3053	17.3253	20.7265	35.729	65.9349	96.6706	106.413	94.7986	77.4737	63.4533	55.8236	50.9818	46.6678	43.0889	40.6255	38.3605	35.961
24.5751	24.0205	22.1518	19.2721	16.638	15.0957	19.5787	34.6844	63.1425	89.5133	94.7921	82.9298	69.6015	59.9104	54.3349	49.8002	46.7268	44.7131	42.6321	40.3191	37.8327	35.1422	32.6856	30.9431	30.0162	29.3297	28.303	27.0094	25.65	24.4696	23.4391	22.4155	21.0215	19.2644	17.4483	18.8533	28.4396	50.0936	76.6038	91.5738	88.6199	76.4458	64.3205	56.3325	51.1122	46.5446	42.8965	40.2964	37.9098	35.7089
23.9306	23.6221	21.928	19.2562	16.8707	15.3315	20.5472	38.1486	71.1045	100.646	104.794	89.1986	72.8	61.2696	54.8463	49.6662	46.39	44.5946	43.0797	41.3529	39.1999	36.5791	33.9348	31.9176	30.8404	29.9266	28.4345	26.8694	25.6172	24.6849	23.6759	22.4671	20.856	19.1445	17.6736	17.6446	22.7315	37.08	59.7989	78.9874	83.2542	75.5173	65.1743	56.8856	51.2318	46.4106	42.6561	40.0122	37.8303	36.2127
23.4929	23.0177	21.3521	19.1205	17.3072	15.8901	21.1214	39.494	74.2896	105.717	110.275	93.4745	75.4136	62.4655	55.0479	49.1019	45.3527	43.6363	42.804	41.8828	40.2667	37.7704	34.8456	32.3529	30.9634	29.912	28.303	26.6976	25.5527	24.7635	23.8118	22.5561	20.9004	19.2691	18.0487	17.3557	20.2563	31.1989	52.5172	74.1135	81.7164	75.6844	65.9214	57.3197	51.4777	46.69	42.9767	40.411	38.5509	37.4249
23.5383	22.5717	20.7652	18.9237	17.639	16.4153	20.4822	36.1986	67.1496	97.3353	105.188	92.5929	76.2616	63.3372	55.2375	48.882	44.6633	42.6948	42.0618	41.5737	40.423	38.1864	35.1879	32.4121	30.8001	29.7309	28.3238	26.8787	25.7522	24.8786	23.9036	22.64	20.9718	19.3182	18.1243	17.2007	19.8321	30.9043	53.7642	77.3128	85.1953	77.8408	66.7835	57.3765	51.5862	47.2875	43.9618	41.5022	39.7041	38.5936
23.9079	22.5184	20.5546	18.857	17.7706	16.708	18.7801	29.1975	51.7848	78.1088	91.4441	87.4123	75.6915	64.172	55.9022	49.6833	45.1635	42.5491	41.317	40.5176	39.5264	37.7414	35.1779	32.6812	31.1247	30.0285	28.7286	27.3149	26.0182	24.8573	23.7171	22.3559	20.6163	18.8991	17.6614	16.7495	20.3751	34.0687	61.2722	87.6446	94.0556	82.6694	68.4067	57.5426	51.8915	48.2475	45.3799	42.831	40.6649	39.0628
24.3395	22.7194	20.6734	18.9244	17.7273	16.6914	16.9658	22.5568	37.5211	60.3724	78.88	82.8769	75.5007	65.3333	57.0423	51.1927	46.5364	43.1544	40.8625	39.2102	38.0735	36.8646	35.1645	33.3169	31.8872	30.6498	29.277	27.7596	26.2248	24.7474	23.3644	21.7995	19.973	18.2531	16.9774	16.0856	21.0638	38.1324	70.6808	100.48	105.088	88.807	70.7666	58.3248	52.7601	49.4863	46.7706	43.9745	41.3893	39.1973
24.7818	23.0792	21.0941	19.2588	17.7756	16.5839	15.8474	19.0611	30.4774	52.2965	74.2741	82.6832	77.3142	67.5086	58.8493	52.9012	47.8979	43.8847	40.7845	38.3798	36.9328	36.0978	35.0899	33.6715	32.2243	30.9753	29.7623	28.3079	26.5645	24.7108	23.0222	21.2385	19.3461	17.6567	16.3141	15.3289	21.0289	40.0426	75.6996	107.908	112.262	93.5542	73.2304	59.741	54.0195	50.6583	47.7141	44.6714	41.9818	39.5466
25.0095	23.2896	21.4698	19.6955	18.0938	16.7743	15.6061	18.4284	29.8636	53.1919	77.501	86.7231	80.5426	69.9851	60.818	54.5704	49.1548	44.8305	41.5218	38.7712	36.9001	35.8927	34.8839	33.3786	31.7668	30.6196	29.7055	28.4764	26.7455	24.7043	22.8336	20.9329	18.9956	17.3519	16.0344	15.0075	19.9044	37.026	69.7932	101.263	108.694	93.5594	74.6447	61.4417	55.3442	51.588	48.2456	45.0834	42.5022	40.1218
24.3918	22.7444	21.1134	19.5446	18.1457	16.9577	15.6998	19.1799	32.8239	59.8965	86.7081	94.5092	84.9178	72.1876	62.1754	55.6807	50.0414	45.7869	42.9207	40.4106	38.2252	36.526	34.821	32.9313	31.1695	29.998	29.1171	28.0561	26.673	24.9496	23.2185	21.2976	19.2132	17.5079	16.2853	15.3641	18.1864	30.1154	54.9001	82.9468	96.1354	89.4574	74.8741	62.9106	56.2129	51.9471	48.3296	45.2762	42.8092	40.4694
23.1967	21.7141	20.1994	18.7283	17.4646	16.4427	15.2624	19.7355	36.2236	67.9688	97.8939	103.923	89.8048	73.8101	62.4332	55.8115	50.324	46.3878	44.1426	42.0761	39.7278	37.2779	34.788	32.576	30.7444	29.4603	28.5191	27.6445	26.7373	25.4968	23.9606	21.9827	19.6717	17.8605	16.8119	16.1538	16.9923	23.8083	40.8936	65.8047	84.5632	85.8573	75.2416	64.2275	56.6937	51.7793	47.8624	44.8523	42.3561	39.9878
22.7565	21.2946	19.6997	18.09	16.6215	15.4504	14.3276	19.6724	38.3453	73.5429	106.09	111.371	93.9719	74.97	62.0639	55.2699	50.0237	46.1522	44.004	42.1193	39.8456	37.1992	34.5062	32.299	30.5073	29.1863	28.3546	27.7522	27.1141	25.9842	24.3266	22.2293	19.9432	18.312	17.5043	17.0032	16.6417	20.6453	33.8927	58.0034	80.5194	86.0071	76.8898	65.674	56.9819	51.3079	47.1122	44.0539	41.4548	39.0187
23.205	21.7913	20.2297	18.5212	16.6663	14.9989	13.6876	18.6715	36.3754	69.9292	102.303	109.801	94.5219	75.7609	62.3016	54.9372	49.5178	45.3665	42.9559	41.2168	39.3894	37.102	34.5932	32.5049	30.9044	29.7484	29.0639	28.5047	27.6474	26.1805	24.2765	22.2217	20.187	18.752	17.9494	17.3358	16.5168	19.9942	33.0143	58.5923	83.4706	89.7927	79.7283	67.1033	57.0064	50.6905	46.3507	43.2413	40.6189	38.2372
23.7842	22.537	21.2797	19.7868	17.7806	15.6478	13.9548	16.9695	29.954	56.1468	85.1385	97.8344	90.5591	75.947	63.3441	55.1353	49.351	45.0969	42.6346	41.2052	39.8936	37.9296	35.4783	33.3665	32.0429	31.2509	30.5847	29.5802	27.989	26.0154	24.108	22.3123	20.3828	18.7696	17.6706	16.8436	16.0688	20.5296	35.7602	64.8502	91.9564	97.0455	83.9337	68.7715	57.1061	50.3805	45.9252	42.7078	40.193	38.1454
24.1687	22.9693	21.9598	20.8638	19.157	17.0091	15.0662	15.7006	23.1691	41.0437	66.0662	84.1176	85.4893	75.6701	64.3824	55.7317	50.1343	46.3076	44.0726	42.8642	41.6393	39.5456	36.891	34.6056	33.3947	32.8083	31.9741	30.3674	28.0669	25.7278	23.8615	22.1232	20.0861	18.2637	16.9708	16.0546	15.449	21.2675	39.4746	73.0461	102.765	105.985	88.813	70.6186	57.4923	50.6259	46.0614	42.6933	40.2929	38.681
23.8338	22.7275	21.8584	21.1193	19.9792	18.2967	16.4685	15.5359	19.4722	32.3951	55.5057	77.2258	83.6514	76.1284	65.2733	56.5624	51.5714	48.3073	46.2415	45.0229	43.557	41.0839	38.1636	35.6463	34.1615	33.3058	32.1879	30.3223	27.8734	25.5083	23.5976	21.6647	19.5491	17.7948	16.5271	15.5834	15.039	21.6607	41.7446	78.2122	109.69	111.84	92.0901	72.0257	58.1949	51.3807	46.7488	43.3475	41.0784	39.708
23.1141	22.2144	21.349	20.7222	20.0613	18.9825	17.4816	15.9011	18.5865	30.3401	54.0885	78.0837	85.822	77.7612	66.2324	57.5454	53.1242	50.0517	47.7104	46.166	44.5123	41.9452	38.9845	36.211	34.048	32.5168	31.1101	29.3643	27.2816	25.248	23.3969	21.325	19.258	17.6895	16.4636	15.4415	14.8289	20.8408	39.4265	73.4802	103.796	107.646	90.55	72.1132	59.1181	52.4361	47.7227	44.3253	42.207	40.9428
22.9963	22.014	20.7835	19.8925	19.3975	18.7195	17.4825	15.8193	18.924	32.2942	59.0195	85.1248	91.9083	81.0786	67.6217	58.3469	54.0537	50.8178	48.0054	46.0653	44.4162	42.0681	39.2384	36.2122	33.3363	31.1501	29.4674	27.8246	26.1615	24.6967	23.2768	21.4552	19.5862	18.1061	16.7249	15.4805	14.6823	18.6428	32.2315	58.3587	84.6144	93.2588	84.343	71.0398	60.3441	53.9543	49.2683	45.7407	43.5197	42.1674
23.246	22.0025	20.4101	19.27	18.744	18.1028	16.8233	15.1698	19.434	35.7121	66.7746	95.4345	100.45	85.7593	69.6966	59.208	54.5549	50.887	47.4864	45.0966	43.5766	41.6986	39.1913	36.0474	32.7412	30.1922	28.3051	26.59	25.1115	24.1541	23.3339	21.9984	20.3849	18.8646	17.1999	15.7252	14.7729	16.397	24.4034	41.953	64.3102	78.8153	79.0203	71.0688	62.5562	56.2816	51.4724	47.4128	44.585	42.8378
23.6742	22.0577	20.3075	19.2002	18.7309	18.0269	16.5331	14.7946	19.9666	38.5592	73.0356	103.771	107.5	89.88	71.8929	60.4769	55.4568	51.253	46.9694	43.8342	42.4434	41.3404	39.45	36.3403	32.7772	30.0549	28.0954	26.3184	24.8967	24.2237	23.7338	22.5803	20.9756	19.2783	17.3871	15.8215	14.8284	14.9217	19.5132	32.3322	53.7291	73.3051	79.3822	73.8506	65.7457	58.9572	53.7587	49.0078	45.3635	43.0341
24.1812	22.0719	20.1442	19.0773	18.7393	18.1977	16.7222	14.9265	19.7166	37.6949	71.3554	102.2	107.215	90.7647	73.2589	62.1221	57.0732	52.5451	47.4036	43.3832	41.8254	41.2831	39.8595	36.7117	32.951	30.1439	28.2609	26.6666	25.4452	24.9145	24.3661	22.9572	21.0839	19.1493	17.2137	15.7308	14.7942	14.2951	17.9697	30.2301	53.6264	77.0177	84.9757	78.3167	68.4504	60.3919	54.8746	49.9334	45.8567	43.0431
24.3844	22.0242	19.9556	18.7805	18.4678	18.1586	16.9039	15.1595	18.1316	31.9717	59.5858	88.1223	97.9228	88.1336	74.098	64.1869	58.8394	53.9818	48.4217	43.94	42.0041	41.3267	39.7388	36.3862	32.582	29.7875	28.038	26.8444	26.0661	25.7249	25.0152	23.2864	21.1258	18.9597	17.0604	15.7286	14.8754	14.2876	18.5281	32.7209	60.0102	86.4631	93.4432	82.9668	69.7368	59.9138	54.4602	50.1115	46.1849	43.0167
24.6519	22.4373	20.3633	18.9623	18.4464	18.1638	17.0684	15.4052	16.1859	24.7515	44.5242	69.9112	85.8809	84.9975	75.3865	66.2957	59.8479	54.4898	49.1188	44.9281	42.728	41.44	39.3225	35.8819	32.2491	29.3791	27.566	26.7347	26.5093	26.3693	25.4252	23.4546	21.1913	18.9085	17.0316	15.8369	15.1856	14.769	20.0319	36.8054	68.4553	97.5191	102.174	86.7566	69.9171	58.6537	53.727	50.3278	46.8219	43.4302
25.5747	23.363	21.1076	19.406	18.6158	18.2148	17.1682	15.6008	15.0295	20.1197	34.6603	58.3517	79.2486	84.7825	77.5992	67.8688	59.796	54.1043	49.5556	46.2681	44.071	42.1741	39.6079	36.2297	32.7919	29.7083	27.5673	26.7016	26.6247	26.3356	25.0167	22.9912	20.9989	18.915	17.1055	15.9611	15.5529	15.4502	21.5241	40.1104	74.799	105.598	108.296	89.1662	69.9956	58.1172	53.7711	51.0829	47.9075	44.3795
27.0478	24.4133	21.6595	19.6445	18.6412	18.0436	17.0066	15.6813	14.8332	18.7768	31.6526	55.8228	79.9252	88.083	80.6559	69.2416	59.7381	53.9813	50.2202	47.6619	45.5025	43.2388	40.4301	37.0834	33.8243	30.8016	28.5838	27.4854	26.966	25.9527	23.9657	21.7743	20.1048	18.4849	16.9572	15.9461	15.7729	15.9617	21.8733	39.8304	73.6259	104.257	107.704	89.3252	70.5262	58.8441	54.4584	51.8151	48.7226	45.2081
28.7006	25.3718	22.0133	19.7785	18.6968	17.9657	17.0054	16.0016	15.277	19.3481	33.0813	59.8726	86.5764	94.5238	84.5794	70.916	60.3884	54.6907	51.2117	48.8098	46.5283	43.938	40.7924	37.2941	34.2641	31.7876	30.0459	28.9052	27.7496	25.8514	23.2002	20.6987	19.059	17.8338	16.7107	15.9184	15.8231	16.0089	20.2706	34.3368	62.2338	90.6098	98.9684	87.4984	72.2236	61.1767	55.7418	52.4469	49.1309	45.563
29.0905	25.582	22.1563	19.9958	18.9339	18.1732	17.3306	16.5329	15.7879	20.4471	36.4023	67.3743	96.8107	102.967	88.922	72.5991	61.2757	55.7681	52.2222	49.5506	46.982	44.0181	40.4588	36.7385	33.8681	32.0028	30.921	29.972	28.4638	26.0515	23.0902	20.4237	18.7211	17.756	17.0024	16.3697	16.0786	15.8577	17.715	26.5769	46.7093	72.2908	87.65	85.8593	75.1818	64.4474	57.237	52.932	49.2147	45.4623
27.5337	24.6918	21.9919	20.2982	19.3321	18.5656	17.7774	16.9926	16.0372	21.2631	39.4179	74.3084	106.164	110.537	92.6796	73.9502	61.9614	56.7388	53.0831	49.995	47.0553	43.7251	39.8977	36.1275	33.3363	31.7686	31.0829	30.3945	28.9623	26.5006	23.514	20.8952	19.2756	18.477	17.9185	17.3105	16.67	15.8487	15.7449	20.8458	35.6157	59.758	80.8069	86.2233	78.4513	67.2952	58.3472	53.208	49.2009	45.2667
25.3018	23.3781	21.6111	20.4876	19.7296	19.0535	18.2847	17.3417	16.0701	20.9419	38.8195	73.5976	105.832	110.969	93.5352	74.6385	62.5066	57.3782	53.6274	50.1536	46.8924	43.4063	39.7187	36.2617	33.5442	31.8235	31.0476	30.4951	29.3686	27.0474	24.0028	21.417	19.9884	19.2883	18.7596	18.1294	17.2878	16.0954	14.973	18.4926	31.4495	56.0695	80.4006	88.6359	81.1401	69.1163	59.1134	53.6533	49.6712	45.7206
24.0088	22.5994	21.2432	20.3279	19.7302	19.2068	18.5297	17.4775	15.9389	19.0009	32.7554	61.2311	90.6359	100.184	89.498	74.0543	62.7367	57.2255	53.336	49.7555	46.5507	43.3183	40.1158	37.1411	34.494	32.4145	31.268	30.6175	29.603	27.2577	24.0397	21.4079	20.1258	19.4454	18.8733	18.2517	17.4482	16.2769	14.9312	18.4793	32.2817	59.3311	85.8765	93.6611	83.9888	70.4899	59.7823	54.1404	50.146	46.298
24.1658	22.8546	21.3281	20.0835	19.2472	18.6663	18.1412	17.184	15.5471	16.2641	24.3994	44.1113	69.4534	85.0141	83.6926	73.1913	62.9706	56.5506	52.229	48.5752	45.5694	42.7711	40.1644	37.7715	35.3738	33.1459	31.6835	30.7075	29.4578	26.9844	23.7276	21.0962	19.8011	19.0607	18.5512	18.09	17.4647	16.4688	15.23	19.6029	35.6533	66.6414	95.7324	101.798	88.3529	72.4804	60.7635	54.6222	50.2306	46.4506
25.1345	23.6979	21.8608	20.1732	18.8733	18.0042	17.4932	16.6318	15.0475	14.2289	18.5516	32.31	55.3557	75.8623	81.2726	73.7623	63.6512	56.0521	51.2595	47.5358	44.5456	41.9007	39.6161	37.6538	35.5437	33.3844	31.7975	30.5376	29.0253	26.5698	23.582	21.1477	19.7819	18.9516	18.5352	18.1811	17.5307	16.4724	15.2907	20.5227	38.7375	73.37	105.003	109.872	93.0295	74.6132	61.6959	54.9998	50.2055	46.5273
25.4505	23.978	22.2062	20.5423	19.0827	17.9651	17.2533	16.3153	14.8636	13.561	16.6085	28.5743	52.1191	76.0481	84.1156	76.4423	64.9881	56.17	51.267	47.7301	44.6166	41.6674	39.1394	37.1222	35.121	33.2147	31.7702	30.3976	28.6775	26.3159	23.8007	21.7577	20.3539	19.3397	18.7464	18.188	17.2848	16.0333	14.9244	20.213	38.3146	72.7394	104.866	110.849	94.5157	75.6638	62.2913	55.3665	50.6341	47.1711
24.8715	23.602	22.2921	21.1051	19.8926	18.676	17.57	16.3613	15.0391	13.817	17.3228	30.6153	57.1909	83.8969	91.6499	81.3253	67.398	57.1204	52.0989	48.6889	45.3699	41.987	39.0046	36.6551	34.6032	32.9322	31.679	30.3044	28.4635	26.2041	24.1471	22.4634	21.0057	19.742	18.7612	17.8045	16.6613	15.3702	14.4073	18.3427	32.7804	61.3609	91.0398	101.423	91.4494	75.744	63.1788	56.1078	51.6385	48.2218
23.622	22.8034	22.0911	21.4413	20.6138	19.4778	18.0885	16.608	15.2912	14.1038	18.5796	34.4115	65.1057	94.3444	100.56	86.7515	70.265	58.5375	53.0989	49.4183	45.8637	42.3759	39.3306	36.8428	34.6509	32.8534	31.4599	30.0268	28.1791	26.0623	24.325	22.8318	21.2868	19.7562	18.3625	17.0378	15.7992	14.7225	14.0487	16.0002	25.214	45.5777	71.6081	87.7379	86.6055	75.7804	64.6112	57.0523	52.4743	48.7974
21.9412	21.632	21.4805	21.3237	20.8833	19.9701	18.5949	17.0082	15.5839	14.2262	19.371	37.2802	71.2621	102.377	107.278	90.8905	72.8043	60.1659	54.1606	49.9393	46.2066	42.8899	40.0678	37.6455	35.3529	33.2732	31.5772	30.0909	28.3461	26.3254	24.6083	23.0884	21.4841	19.7609	18.0166	16.3918	15.0847	14.2315	13.8062	14.2816	19.7807	34.5169	58.4511	79.081	84.1529	76.4837	66.022	57.7138	52.7531	48.8787
20.7147	20.6477	20.8276	21.0325	20.8646	20.151	18.9338	17.3702	15.865	14.3563	19.2237	36.7518	70.1085	101.061	106.741	91.4521	74.1082	61.6097	55.0396	50.2217	46.3148	43.1446	40.525	38.3063	36.1977	34.1294	32.2716	30.6888	28.9729	26.9414	25.0826	23.5507	22.0894	20.3276	18.296	16.4135	14.9946	14.2015	13.7773	13.467	17.5971	30.8303	55.3942	79.0685	86.4511	78.8997	67.6704	58.2582	52.7643	48.8698
20.9581	20.6613	20.742	20.9739	20.7897	20.0349	18.8412	17.3179	15.8501	14.3878	17.7186	31.3189	58.4833	86.6199	96.5317	87.8097	74.1758	62.8036	55.6743	50.434	46.3149	43.024	40.4092	38.4661	36.8294	35.0484	33.1619	31.4426	29.6262	27.4477	25.4299	23.987	22.7667	21.0292	18.8155	16.8723	15.5699	14.9307	14.4075	13.6617	17.8782	32.4495	60.1526	86.8084	94.1195	84.0105	70.1928	58.9265	52.6643	48.759
22.5946	21.812	21.4223	21.271	20.7008	19.5805	18.2254	16.8361	15.6073	14.3439	15.5638	23.7999	42.9084	67.9062	84.1173	84.2544	75.0531	64.7793	56.9847	51.4002	46.9088	43.1316	40.18	38.2836	36.9726	35.3737	33.3694	31.4583	29.5436	27.3915	25.5139	24.2556	23.1297	21.3573	19.1418	17.4321	16.543	16.2117	15.6443	14.6149	19.4174	36.3636	68.5161	98.6965	105.188	91.1427	73.7028	60.228	53.146	49.0664
24.4868	23.2803	22.3323	21.6459	20.6161	19.1298	17.6346	16.4972	15.631	14.5889	14.238	18.7618	32.7596	56.6619	78.3676	84.8771	78.104	67.8942	59.1055	52.9174	47.8865	43.5585	40.1977	38.0726	36.6537	34.9735	32.8437	30.8196	28.8615	26.9235	25.4349	24.3882	23.2483	21.5231	19.5298	18.1009	17.4012	17.0602	16.4454	15.4457	20.8229	39.4158	74.7839	107.689	113.769	96.8448	76.6954	61.6458	54.0042	49.8106
25.4939	24.1538	22.9273	21.9516	20.7324	19.1564	17.6565	16.7114	16.0722	15.1405	14.0528	17.2276	29.8368	54.6608	79.8138	88.8915	82.1403	71.0336	61.0895	54.2787	48.9038	44.2959	40.6558	38.2566	36.5607	34.7627	32.6633	30.5987	28.4753	26.6192	25.4675	24.6741	23.5816	21.9126	20.0162	18.5253	17.5389	16.8256	16.1928	15.5463	20.7279	38.3333	72.4653	105.29	112.842	97.3651	77.7169	62.7791	55.0163	50.7722
25.1216	24.1013	23.0898	22.2311	21.1257	19.6432	18.1202	17.0685	16.3367	15.3975	14.1816	17.7445	31.6568	59.0948	86.4295	95.1128	86.199	73.2585	62.2253	55.2372	49.9631	45.4501	41.7785	39.2573	37.3498	35.4344	33.3677	31.1775	28.7725	26.8101	25.7381	25.0967	24.0458	22.3156	20.2765	18.5072	17.1474	16.1063	15.4344	14.9912	18.5837	32.0199	59.7776	89.6398	101.443	92.7961	77.3503	64.2693	56.6566	52.2279
24.2737	23.6272	22.89	22.2015	21.2939	20.0018	18.5064	17.1642	16.0954	15.0732	13.9832	18.6133	34.8326	65.6619	94.8991	101.936	89.718	74.5642	62.873	56.3295	51.4636	47.147	43.5294	40.952	38.9085	36.9282	34.8944	32.4048	29.4861	27.1364	25.8691	25.1899	24.0468	22.0928	19.84	17.9684	16.5991	15.5636	14.8124	14.225	15.6568	24.1266	44.2465	70.773	88.1035	87.8623	77.308	66.1878	58.6394	54.0316
24.0185	23.4578	22.7265	22.0273	21.2396	20.1551	18.7678	17.2045	15.8637	14.8008	13.8579	19.2272	36.9812	70.1235	100.907	107.113	92.639	75.8015	63.699	57.522	52.9612	48.9053	45.5685	43.0703	40.9434	38.9658	37.0682	34.2699	30.5904	27.4379	25.667	24.7827	23.534	21.416	19.0896	17.3358	16.1901	15.3218	14.4737	13.6417	13.6281	19.0223	34.4283	59.6042	81.551	86.9239	78.6723	67.7635	59.6267	54.8947
24.5521	23.8073	22.8744	22.0323	21.2175	20.2147	18.9672	17.4935	16.2649	15.376	14.5719	19.4273	35.8901	67.3069	97.8787	105.962	93.3171	76.9683	64.7999	58.2084	53.5629	49.9329	47.2155	44.9676	42.7308	40.7034	38.9825	36.0598	31.7482	27.7987	25.5233	24.4446	23.2032	21.09	18.806	17.1248	16.0706	15.2879	14.4233	13.5373	13.0541	17.5315	31.6845	57.7876	83.1386	90.8365	82.0218	69.3712	59.6803	54.5341
25.6815	24.5609	23.2715	22.2178	21.2947	20.2593	19.1193	17.9231	17.0007	16.3448	15.6543	18.7894	30.9661	55.9773	83.8786	96.5213	90.4019	77.3868	65.9188	58.4229	53.4553	50.1888	47.9578	45.8393	43.4284	41.3295	39.6716	36.7328	32.2392	27.9982	25.4996	24.2879	23.068	21.0938	18.9916	17.343	16.2577	15.4811	14.6814	13.9253	13.4862	18.3144	33.5954	62.6185	90.9983	98.8192	87.3753	71.7462	59.9678	54.2384
26.8592	25.2185	23.4907	22.2672	21.3319	20.2743	19.0894	17.9889	17.212	16.6992	16.1707	17.5363	25.08	42.8492	67.544	85.2039	86.5442	77.578	67.2204	58.9964	53.6525	50.2295	47.8796	45.6777	43.1867	41.0203	39.0192	35.8361	31.5807	27.7754	25.4992	24.2816	23.0113	21.1344	19.2415	17.6963	16.6798	15.9958	15.2831	14.6096	14.1704	19.6978	37.1693	70.2502	101.638	108.47	93.4905	74.8161	61.3386	55.2151
27.4637	25.4942	23.4976	22.198	21.3248	20.2866	18.9325	17.6394	16.7129	16.2018	15.9	16.3884	21.4606	35.2941	58.8568	80.1974	85.8623	78.6594	68.6282	59.9656	54.3565	50.3517	47.4857	45.2098	42.8867	40.6874	38.0671	34.3732	30.3763	27.254	25.4376	24.4165	23.1922	21.4104	19.6828	18.2821	17.3556	16.6877	15.9074	15.1435	14.5482	20.4754	39.5685	75.5668	108.997	115.039	97.6493	77.187	62.9649	56.7236
27.3147	25.6043	23.7186	22.3489	21.3862	20.3204	18.8217	17.2292	15.9788	15.355	15.2404	15.5846	20.2961	33.8604	58.9651	83.02	89.7393	81.523	70.4487	61.1919	55.4037	50.8087	47.3072	44.8821	42.8341	40.7443	37.7405	33.6584	29.7134	26.937	25.4236	24.6483	23.5729	21.9053	20.2434	18.8948	17.8917	17.0079	15.9875	15.0803	14.38	19.693	37.5155	71.5243	104.067	111.681	96.7388	77.9026	64.4441	58.0939
26.5668	25.4661	23.8837	22.4013	21.2442	20.1614	18.6614	16.904	15.43	14.7292	14.7169	15.124	20.4469	35.8183	64.3479	91.176	97.3269	86.1451	72.651	62.301	56.4157	51.6757	47.7886	45.0972	43.1394	41.1747	38.1642	33.9905	29.9614	27.1681	25.6752	24.9526	23.9475	22.4224	20.8518	19.4393	18.1018	16.7987	15.5273	14.6313	14.0412	17.5686	30.7254	57.2673	85.9794	98.1807	91.167	77.4219	65.9257	59.1916
26.5631	25.588	23.899	22.1117	20.7708	19.7468	18.347	16.6132	15.1632	14.5984	14.7777	15.231	21.1029	38.3513	70.4032	100.051	105.588	91.1567	74.7621	62.9955	56.9862	52.4325	48.5019	45.6268	43.6859	41.8626	38.9522	34.6324	30.3253	27.363	25.754	24.9055	23.9001	22.6482	21.3515	19.8507	18.0888	16.4135	15.0788	14.3561	13.95	15.4433	23.3858	41.7735	66.6634	84.2155	85.7203	77.0406	67.2739	60.0035
27.375	25.9896	23.8449	21.7627	20.396	19.4282	18.0149	16.2948	14.9531	14.5424	14.8658	15.3066	21.2793	39.2555	73.0687	104.571	110.492	94.639	76.4383	63.5826	57.3872	53.064	49.2693	46.3127	44.3339	42.5856	39.6672	35.006	30.304	27.1871	25.4453	24.4743	23.5647	22.7136	21.6812	20.0121	17.9691	16.2546	15.1369	14.6569	14.3523	14.4731	19.3304	33.3797	57.3015	79.0638	85.1537	77.8937	67.8129	59.6744
27.3333	25.726	23.4938	21.5363	20.3559	19.4054	17.8878	16.1421	14.8522	14.4405	14.7433	15.1456	20.2917	36.3594	67.4591	98.1026	106.651	94.1165	77.359	64.7233	58.3143	54.0933	50.4272	47.4162	45.2508	43.2761	40.111	35.161	30.2985	27.2076	25.3803	24.3217	23.4999	22.8336	21.7057	19.7976	17.7701	16.3469	15.5523	15.2436	14.9859	14.578	18.691	32.4922	58.5983	83.7073	90.4728	80.7016	67.9653	58.4658
26.4043	25.0482	23.2441	21.7009	20.6495	19.5837	17.9852	16.3014	15.1224	14.6941	14.8831	15.1574	18.3662	29.7804	53.7423	81.1307	94.7988	90.302	78.0613	66.8748	60.3049	56.2249	52.6832	49.5096	46.8895	44.32	40.6834	35.6352	30.9386	27.9789	26.0335	24.7623	23.8355	22.9989	21.5187	19.4937	17.7352	16.6393	15.9398	15.474	15.0861	14.6506	19.5454	35.7117	66.2583	94.7882	100.276	85.8435	69.1736	57.9607
25.55	24.7443	23.5679	22.429	21.3318	20.0501	18.4385	16.9208	15.9304	15.4984	15.4659	15.4413	16.4889	23.1471	40.093	64.8955	84.3257	87.9216	79.7604	69.6645	62.7518	58.8525	55.43	51.8891	48.4131	44.8488	40.5796	35.7921	31.7176	29.0421	27.0264	25.5095	24.3483	23.1745	21.4531	19.6228	18.2699	17.3744	16.4852	15.5166	14.6819	14.1377	20.0364	38.8827	73.8815	105.706	110.236	92.0986	72.3357	59.579
25.2782	25.1074	24.4963	23.5388	22.2083	20.6804	19.1137	17.7989	16.9312	16.366	16.0053	15.6751	15.4074	19.6124	33.3601	58.3292	82.2301	89.9801	82.7153	72.1569	64.4032	60.4	56.969	52.9952	48.5198	43.8248	38.9647	34.7412	31.6076	29.3469	27.4371	25.913	24.7058	23.409	21.7879	20.3794	19.3983	18.5948	17.4742	15.9807	14.5513	13.6232	19.541	38.8637	74.8335	107.991	113.616	96.0459	76.2575	62.8244
25.2238	25.4632	25.161	24.1339	22.5361	20.9637	19.6501	18.6044	17.7054	16.8305	16.1271	15.6806	15.1158	19.1944	33.3547	60.858	87.8649	96.0555	86.7593	74.2453	65.0984	60.6296	57.061	52.7374	47.4488	41.8496	36.6017	32.9267	30.6417	28.7348	26.9932	25.6816	24.7528	23.754	22.5072	21.4179	20.4995	19.5872	18.2863	16.5279	14.739	13.4516	17.8672	33.9106	64.9366	96.1187	105.904	94.7746	78.7883	66.0164
24.9211	25.189	24.8407	23.5583	21.7968	20.4156	19.4971	18.7718	17.8289	16.6316	15.6343	15.1777	14.8453	20.0857	36.7202	68.2074	97.7424	104.303	91.2299	75.8757	65.155	60.263	56.6256	52.1501	46.4378	40.303	34.7826	31.301	29.4801	27.854	26.3521	25.3264	24.712	24.0142	22.9713	21.8814	20.836	19.8409	18.5285	16.7975	14.9733	13.519	15.587	26.1565	48.8166	76.221	92.019	90.2929	79.7205	68.4061
24.5584	24.6326	23.9078	22.2165	20.4015	19.3214	18.7501	18.2468	17.3097	15.9451	14.7865	14.3067	14.1717	20.4001	39.1279	73.8513	105.465	110.786	94.6975	76.966	64.9064	59.6768	56.1424	52.0173	46.7033	40.6468	34.8372	30.9465	28.9205	27.3614	26.171	25.3976	24.7897	23.9345	22.6712	21.3662	20.3199	19.5517	18.5297	17.0311	15.293	13.7463	13.8345	19.9794	36.0931	60.9981	82.1081	87.6035	80.6546	70.4427
24.9513	24.6613	23.3402	21.2034	19.4068	18.5662	18.1006	17.4885	16.4613	15.1284	14.012	13.4064	13.1545	19.1594	37.5489	71.9604	104.079	110.593	95.2062	77.2423	64.6633	59.0491	55.727	52.4569	48.4081	43.144	37.109	32.3024	29.3927	27.474	26.3894	25.641	24.7808	23.5333	21.9374	20.4647	19.6002	19.2448	18.689	17.5618	15.9592	14.2794	13.2505	17.4825	31.3217	56.6033	81.3739	89.7583	83.0708	72.658
25.8144	25.054	23.2605	20.9723	19.3254	18.6145	18.0557	17.1375	15.9557	14.8199	13.9443	13.1784	12.5358	16.736	31.4596	60.6183	90.9391	101.854	92.1539	76.695	64.5029	58.2446	55.0542	52.7546	50.1306	45.7522	39.5265	33.8319	30.0593	27.7388	26.5792	25.693	24.6725	23.2635	21.5383	19.971	19.1382	18.9075	18.6537	17.9521	16.6746	14.9927	13.5113	17.7854	32.8274	61.3564	89.1762	97.1325	87.5387	75.1038
27.1084	25.721	23.6425	21.4714	19.9798	19.2613	18.5653	17.4561	16.1782	15.1871	14.4849	13.5496	12.4845	14.2296	23.8082	45.4458	72.9961	89.9492	88.3585	76.5508	64.8967	57.6071	54.2692	52.6062	50.8278	46.8637	40.6618	34.7568	30.7775	28.307	26.8529	25.5632	24.366	22.9805	21.3403	19.7941	18.8521	18.436	18.1872	17.7074	16.8104	15.4181	14.009	19.2838	37.1466	70.4958	101.504	107.692	93.485	77.5855
28.2919	26.4547	24.2992	22.2811	20.7993	19.9627	19.2149	18.1695	16.9061	15.8839	15.1293	14.046	12.7588	12.735	18.5978	34.8674	60.9727	83.184	87.925	78.5222	66.7988	58.3206	54.4289	52.5942	50.596	46.3899	40.5504	35.3519	31.8922	29.4862	27.5615	25.6779	24.102	22.5656	20.956	19.4591	18.3647	17.6491	17.2378	16.8157	16.3048	15.4939	14.5356	20.6276	40.4675	77.2292	110.68	115.881	98.3905	79.6067
29.0503	27.1916	25.1418	23.1002	21.3314	20.1902	19.3539	18.4385	17.3213	16.3182	15.4982	14.3584	13.0401	12.2649	16.9234	31.9519	59.351	85.4075	92.7769	83.191	70.4229	60.6853	55.6876	52.6807	49.6718	45.0239	39.8169	35.6866	32.8743	30.5811	28.3931	26.2089	24.2589	22.2691	20.43	18.9224	17.792	16.9835	16.5101	16.1176	15.8616	15.5636	15.1249	20.7712	39.2399	74.1198	107.279	114.649	99.3814	80.9239
29.527	27.7941	25.7886	23.5497	21.4076	19.9743	19.0538	18.2276	17.2894	16.4046	15.5924	14.4998	13.2953	12.3975	17.4727	34.1386	65.1237	94.4752	101.824	89.9013	75.2352	64.1844	57.8594	53.1372	48.7415	43.6093	38.948	35.6068	33.1409	30.9291	28.8227	26.8348	24.89	22.6291	20.5946	19.0129	17.8042	16.9138	16.3148	15.8318	15.6146	15.5671	15.4722	19.2466	32.8099	60.2634	90.3917	103.53	96.4627	81.838
30.1666	28.2552	26.0409	23.6186	21.3467	19.8327	18.8456	17.9762	17.1111	16.3691	15.6493	14.6888	13.6581	12.8583	18.734	37.7121	72.6979	104.998	111.566	96.7369	79.8784	67.5772	60.2189	54.1785	48.667	43.0202	38.3574	35.1208	32.6187	30.4263	28.566	27.1052	25.6655	23.701	21.7657	20.093	18.6659	17.4903	16.5087	15.7166	15.3348	15.3201	15.3998	17.0711	25.3036	44.7669	71.9995	91.9774	94.0855	83.6451
29.9954	27.8983	25.6203	23.423	21.532	20.2478	19.2583	18.2759	17.3215	16.5603	15.8469	14.9838	14.1099	13.4289	19.3582	38.7796	74.938	108.654	115.809	100.483	82.6892	69.7171	61.9125	55.5291	49.6065	43.4804	38.2743	34.6722	32.0479	29.9302	28.2924	27.2679	26.3698	25.0195	23.5212	21.8968	20.1233	18.3723	16.8043	15.6152	15.0358	15.0214	15.2304	15.694	20.9455	36.1861	62.9706	88.3733	96.2615	87.7216
28.7481	26.8505	24.8965	23.2085	21.8876	20.9004	19.8992	18.7729	17.6258	16.6839	15.8365	14.9578	14.2321	13.8025	18.6279	35.0798	66.8852	98.9603	109.518	98.8056	83.0883	70.7103	62.9286	56.8866	51.0735	44.6249	38.8132	34.7718	32.0113	29.9714	28.44	27.434	26.5494	25.5201	24.503	23.1997	21.3185	19.1401	17.2077	15.8181	15.1521	15.1468	15.3941	15.4129	20.0485	35.1058	64.2926	93.7019	103.386	93.7896
27.1184	25.6836	24.3074	23.1565	22.1842	21.2053	20.0256	18.7777	17.5783	16.5498	15.5641	14.5798	13.9366	13.7872	16.7875	28.0808	51.8741	80.4824	96.7175	94.354	82.8678	71.7116	63.7206	57.7885	51.9499	45.3712	39.356	35.0913	32.2014	30.2086	28.7296	27.4624	26.1217	24.8795	23.9583	22.9616	21.3304	19.2503	17.454	16.1985	15.6134	15.6217	15.7845	15.6443	20.9696	38.216	71.4999	103.951	112.738	100.021
26.4054	25.2982	24.3005	23.4474	22.5567	21.3964	19.9654	18.6257	17.4707	16.4303	15.3027	14.1867	13.5386	13.5619	15.0307	22.0642	39.2493	65.5473	87.3103	92.121	83.7802	73.0042	64.1381	57.6036	51.2805	44.8267	39.2612	35.2438	32.4531	30.4834	28.9219	27.3085	25.4836	23.8109	22.5901	21.6686	20.4808	18.8906	17.4617	16.4287	15.9898	16.0362	16.0992	15.8258	21.8308	41.0632	77.5189	111.894	119.549	104.293
26.7842	25.7843	24.7385	23.7973	22.8577	21.6272	20.1333	18.8325	17.7463	16.6498	15.3334	14.1036	13.4377	13.5181	14.1644	19.3567	34.1088	60.9965	86.8973	94.9499	86.8234	75.0795	64.9595	57.4159	50.1704	43.6593	38.6598	35.2038	32.847	30.974	29.2449	27.3994	25.4161	23.5375	22.0168	21.0717	20.2613	19.0006	17.5577	16.4056	15.9651	16.0516	16.0783	15.738	21.4501	40.1037	75.4988	109.434	118.008	104.109
27.7226	26.6448	25.3307	24.162	23.1582	21.9274	20.4822	19.2892	18.2711	17.0687	15.5547	14.2234	13.5428	13.5857	13.8731	19.201	35.2619	65.79	95.2979	103.395	92.7306	78.74	67.1135	58.6084	50.4127	43.5118	38.62	35.4589	33.4314	31.653	29.8868	28.0978	26.2822	24.4566	22.787	21.7856	21.1173	19.8143	17.9765	16.4667	15.8877	15.9586	15.9761	15.6358	19.7537	34.5081	63.7047	94.8347	107.612	100.168
29.3059	27.8505	26.151	24.7799	23.7063	22.4272	20.9726	19.7847	18.7244	17.3719	15.7737	14.4746	13.8391	13.7978	13.8763	20.0201	38.7262	73.877	106.868	114.236	100.316	83.5299	70.0888	60.5632	51.5347	44.1589	39.0716	35.9146	34.0488	32.4388	30.8488	29.3098	27.7534	26.0372	24.2273	23.0086	22.1657	20.6244	18.4492	16.715	16.0248	16.0482	16.0479	15.7012	17.6756	27.3554	48.9206	77.2147	96.0928	96.8521
31.2712	29.3448	27.3166	25.7271	24.4091	22.9591	21.4034	20.0687	18.8655	17.4631	16.0044	14.8859	14.2956	14.1216	14.0375	20.457	40.2046	77.1497	112.058	120.27	105.76	87.5753	72.7456	62.263	52.6661	44.9416	39.6012	36.2748	34.3855	32.8803	31.4724	30.1441	28.7212	26.963	24.9522	23.5325	22.5843	21.0169	18.8254	17.0994	16.3914	16.401	16.3604	15.8932	16.2011	22.4588	39.468	67.3214	91.7384	97.9587
32.6925	30.705	28.7449	27.0018	25.2087	23.373	21.6004	20.0956	18.8073	17.5766	16.4819	15.5915	14.8788	14.4087	14.1627	19.5814	36.7996	69.6827	103.256	115.32	105.636	89.3205	74.4857	63.3291	53.4388	45.4238	39.8157	36.301	34.2869	32.7343	31.3777	30.1207	28.6957	26.8158	24.6732	23.1915	22.3291	21.0364	19.1299	17.4939	16.6666	16.5496	16.4132	15.8195	15.3761	20.7003	37.2881	67.6629	96.451	104.358
33.1042	31.5181	29.8655	27.9958	25.7144	23.4828	21.5605	20.0182	18.7751	17.8433	17.1831	16.4576	15.4592	14.5986	14.1923	17.5768	29.6657	54.571	84.9465	103.247	102.155	89.9674	76.106	64.3358	54.1398	45.7505	39.8912	36.2776	34.0994	32.3862	30.9916	29.7235	28.2732	26.3494	24.2048	22.6545	21.7775	20.7885	19.3572	17.8894	16.7994	16.3469	16.0497	15.445	14.9284	20.8709	39.4042	73.793	105.889	113.216
33.2883	31.8022	30.044	27.975	25.6154	23.404	21.566	20.0991	18.9816	18.2665	17.8214	17.0557	15.8022	14.7182	14.2195	15.5966	23.1283	41.5665	70.2872	94.928	101.224	92.0243	78.4421	65.5634	54.7189	45.8282	39.7798	36.1946	33.9123	32.0639	30.6493	29.361	27.9111	26.0935	24.1645	22.6327	21.605	20.6706	19.5336	18.1575	16.7721	15.8979	15.4201	14.9362	14.6041	21.2013	41.2609	78.3463	112.449	119.445
33.7975	31.8754	29.4963	27.1392	25.076	23.2918	21.7528	20.4466	19.5053	18.9044	18.3891	17.4054	16.0351	14.9195	14.3663	14.4889	19.9683	36.4664	66.8646	96.5668	106.111	96.629	81.5571	66.8038	54.9784	45.5935	39.4046	35.9112	33.7133	31.934	30.5439	29.1751	27.6865	26.0422	24.4555	23.0658	21.9018	20.7958	19.6185	18.1977	16.6338	15.44	14.8019	14.5006	14.417	20.4842	39.0714	74.1701	107.947	117.401
33.6945	31.3933	28.552	26.0699	24.3435	22.9995	21.7607	20.5984	19.8145	19.3539	18.8273	17.8244	16.5353	15.3953	14.6707	14.143	19.5569	37.4833	71.9287	105.556	115.027	102.617	84.7125	67.7138	54.9821	45.4075	39.3018	36.0321	34.0413	32.3323	30.803	29.253	27.713	26.2296	24.9234	23.6672	22.3822	21.0184	19.6413	18.1583	16.602	15.3136	14.5827	14.3865	14.4201	18.5203	32.3378	60.3945	91.4605	106.511
32.6918	30.3772	27.65	25.3709	23.7593	22.458	21.2554	20.1806	19.5878	19.4057	19.1856	18.5874	17.6046	16.4449	15.4637	14.559	20.4561	40.3752	78.446	114.566	122.906	107.499	87.0723	68.2576	54.92	45.5468	39.8966	37.016	35.1081	33.1744	31.2534	29.5103	28.02	26.7034	25.5177	24.2378	22.7928	21.2342	19.7415	18.3323	16.9999	15.851	15.1154	14.9041	14.8009	16.4025	24.7937	45.1752	73.8139	95.5604
31.7812	29.7482	27.516	25.525	23.6918	21.964	20.4703	19.3891	18.9617	19.0982	19.3903	19.3668	18.7251	17.6072	16.4666	15.3456	20.9904	40.7025	78.6451	115.023	123.844	108.656	87.7859	68.248	54.6624	45.8456	40.8976	38.474	36.5621	34.3038	31.9124	29.937	28.4872	27.3171	26.135	24.7172	23.1316	21.5698	20.1135	18.7519	17.5737	16.5988	15.9299	15.6685	15.3111	15.1291	20.3777	36.9895	66.0649	93.2141
30.933	29.5713	28.0798	26.3896	24.2605	22.0237	20.137	18.8702	18.3697	18.5944	19.1936	19.4625	18.9873	18.0537	17.0553	15.9664	20.1208	36.2378	68.6413	102.664	115.325	105.68	87.4957	68.6851	55.0273	46.6141	41.9165	39.5478	37.6048	35.3311	32.7118	30.4508	28.8902	27.7798	26.583	25.0834	23.4689	22.0154	20.5853	19.1067	17.8992	17.0633	16.4993	16.1438	15.56	14.7143	19.6204	36.8292	69.3742	100.448
30.3481	29.8084	28.9511	27.4226	25.1279	22.6608	20.5478	19.0625	18.3707	18.4391	18.9407	19.0989	18.6164	17.944	17.2576	16.3456	18.3111	28.9713	53.0468	83.7064	102.519	101.335	87.2249	69.7293	55.9385	47.5467	42.5733	39.8936	37.9643	35.9816	33.4153	30.8868	29.1353	28.0576	26.9189	25.4133	23.7917	22.3847	20.8692	19.1952	17.8745	17.0828	16.5591	16.0819	15.4062	14.6946	20.7723	40.6461	77.8686	112.246
30.3661	30.4529	29.8471	28.2161	25.899	23.6134	21.6526	20.1683	19.3436	19.0681	19.0704	18.8102	18.2394	17.7965	17.4088	16.7834	17.1308	23.6636	41.714	70.7233	95.1466	100.06	87.8811	70.78	56.8611	48.591	43.4535	40.4785	38.4689	36.6149	34.0633	31.2449	29.2288	28.1276	27.0538	25.5516	23.9051	22.5044	20.9544	19.2203	17.7988	16.9378	16.4328	16.0128	15.4881	15.0655	21.7045	42.6033	81.8603	118.468
30.9281	31.2296	30.5885	28.8501	26.7796	24.9874	23.328	21.8546	20.8116	20.0708	19.4281	18.6835	18.0152	17.7174	17.5847	17.3325	17.1154	22.3121	39.0487	69.7235	98.3621	104.822	90.6674	72.0105	57.7616	49.9828	45.0759	41.8712	39.4462	37.2291	34.5054	31.4763	29.2203	28.0118	26.9343	25.5013	23.9422	22.5651	21.0191	19.2865	17.773	16.8681	16.5029	16.3079	16.0072	15.7218	21.2058	39.1769	74.5142	110.51
31.5743	31.8008	31.1709	29.5516	27.7446	26.2352	24.6995	23.1658	21.8462	20.7161	19.5898	18.4933	17.7481	17.5424	17.6035	17.6305	17.4279	23.1395	41.6437	76.1164	108.121	113.546	95.2567	73.7241	58.7143	51.4275	46.8255	43.2905	40.1409	37.1843	34.1766	31.1395	28.8697	27.6059	26.5057	25.2779	24.095	22.9148	21.3735	19.5471	17.9226	17.0778	16.9196	16.8543	16.5794	16.2615	19.4782	31.9222	59.011	91.8177
32.1646	32.1856	31.5268	30.0007	28.1287	26.3827	24.7032	23.1506	21.7674	20.6033	19.4191	18.2912	17.5569	17.3635	17.427	17.4834	17.3778	23.7513	43.9427	81.3044	115.756	120.638	99.497	75.5918	59.6451	52.3869	47.8925	44.0124	40.2037	36.5445	33.3098	30.4253	28.291	26.9594	25.7803	24.8341	24.2968	23.6227	22.1899	20.1849	18.4003	17.6182	17.5605	17.3841	16.8039	16.1878	17.2622	25.0696	45.1486	75.4062
33.0192	32.8446	31.8946	30.152	28.0012	25.8382	23.9224	22.4324	21.2647	20.3595	19.381	18.3471	17.6022	17.3281	17.3008	17.3117	17.2003	22.8788	41.7022	77.5021	112.456	120.018	101.03	77.3283	60.7512	52.7104	48.028	44.0425	40.0581	36.067	32.6786	29.9236	27.9655	26.6083	25.3527	24.555	24.4664	24.2412	22.971	20.8952	19.0061	18.1665	18.0077	17.6304	16.7036	15.7455	15.58	21.5963	39.4628	70.645
33.9463	33.5784	32.0923	29.8653	27.5262	25.2769	23.3678	22.0697	21.2473	20.5923	19.7211	18.6415	17.775	17.3665	17.2575	17.2627	17.1343	20.8404	35.1542	64.4759	97.3482	110.62	99.0831	78.5679	61.972	52.5079	47.3835	43.653	40.2857	36.6541	33.1232	30.0411	27.8651	26.3552	25.0622	24.2527	24.1664	24.0164	22.9187	21.0654	19.3076	18.3339	17.9488	17.4648	16.4625	15.4212	14.9226	21.3762	40.9339	76.1264
35.3563	34.4534	32.2553	29.5544	27.2823	25.368	23.7536	22.6719	22.0245	21.3608	20.362	19.1084	18.0602	17.4684	17.2233	17.1493	16.9631	18.611	28.0124	49.9235	79.8515	99.1231	96.1349	79.6882	63.5027	52.7461	47.1298	43.6553	41.0683	38.0634	34.3744	30.6052	27.8002	25.9353	24.5482	23.6062	23.221	22.8473	21.9616	20.6435	19.3502	18.3738	17.7672	17.2135	16.3204	15.3806	14.9969	22.3964	44.31	83.3492
37.1488	35.4706	32.616	29.674	27.6329	26.1146	24.7592	23.7407	22.9673	22.0526	20.8752	19.5775	18.4176	17.5646	17.0564	16.7863	16.5274	17.0454	23.7855	41.768	70.8319	94.5808	96.7665	82.1997	65.8814	54.2832	48.3061	44.6671	42.0826	39.1811	35.3664	31.2405	27.9926	25.7747	24.1785	22.9884	22.2004	21.474	20.655	19.8511	19.2291	18.5698	17.9122	17.261	16.4757	15.6669	15.4132	22.5612	43.9441	82.2326
38.1926	35.9871	32.9223	30.0894	28.2335	26.8545	25.5791	24.5674	23.6133	22.3914	21.0561	19.8412	18.6766	17.6069	16.8543	16.4303	16.2158	16.5453	22.9547	40.8577	71.6886	98.4929	102.01	86.5389	69.1049	56.8606	50.6337	46.4189	43.0067	39.6227	35.8242	31.9627	28.7451	26.331	24.4919	23.0477	21.9573	20.9388	19.9385	19.2837	19.1336	18.846	18.2479	17.5532	16.9596	16.3489	16.0881	21.2948	38.3009	69.9613
37.5814	35.4491	32.8631	30.572	28.8825	27.4262	26.0876	25.0691	24.0759	22.702	21.2441	20.0402	18.8821	17.6953	16.7465	16.219	16.1655	16.8142	23.9866	43.5259	76.8848	105.562	108.671	91.2845	72.3135	59.4009	52.773	47.7871	43.4069	39.6192	36.1734	32.9055	29.8897	27.3641	25.3253	23.7157	22.5212	21.4417	20.2527	19.438	19.2972	19.0524	18.448	17.8053	17.524	17.2301	16.9961	19.7123	31.0386	54.0987
36.2022	34.5483	32.7399	31.0996	29.5357	27.9014	26.4009	25.269	24.2796	22.9744	21.618	20.5085	19.4726	18.3078	17.1346	16.357	16.3607	17.3759	24.7918	44.4115	77.3457	106.144	110.575	94.19	75.0472	61.595	54.181	48.5947	43.7231	39.7775	36.6383	33.7819	30.8903	28.3002	26.137	24.4939	23.3695	22.3813	21.0699	19.9504	19.4812	19.0849	18.5561	18.0921	18.0385	17.9691	17.9173	19.0312	26.5596	43.9497
35.3141	34.0389	32.6821	31.3287	29.7559	28.012	26.427	25.1495	24.1012	22.9505	21.9492	21.2112	20.4596	19.4152	18.1346	17.1351	17.0742	18.2877	24.5825	40.9131	68.3226	94.9514	103.961	93.5158	76.7505	63.3795	55.0691	49.3388	44.6117	40.6878	37.4576	34.4993	31.4968	28.788	26.4889	24.7977	23.7551	22.9383	21.7219	20.4584	19.6892	19.2036	18.8918	18.6226	18.5091	18.375	18.6254	19.4453	25.9904	41.9411
35.3045	34.1751	32.8597	31.3848	29.7004	27.9961	26.4507	25.0431	23.8244	22.7443	22.0589	21.6524	21.1036	20.2986	19.365	18.5671	18.5583	19.7737	23.919	34.7787	54.1757	78.1914	93.724	91.3951	78.0099	64.963	55.7785	50.0462	45.6041	41.7017	38.1526	34.8975	31.7973	29.03	26.5914	24.7556	23.6847	23.0232	22.0758	20.9122	20.0421	19.5659	19.4392	19.2053	18.806	18.5007	19.1684	20.5311	27.6323	44.1659
36.0693	34.7749	33.2119	31.441	29.6287	28.0195	26.5156	25.0176	23.6994	22.6946	22.1209	21.7134	21.0705	20.4622	20.1358	19.8856	20.1455	21.27	23.3446	29.5268	43.2961	67.2589	89.3198	92.9584	81.0605	67.3202	56.8449	50.6232	46.0093	41.9717	38.2024	34.8667	31.865	29.1954	26.7568	24.8436	23.6943	23.0596	22.2597	21.2045	20.2993	19.8258	19.8044	19.6276	19.113	18.7989	19.8101	21.7219	28.8004	44.3106
37.3968	35.6602	33.7596	31.7979	29.9134	28.3258	26.7733	25.2355	23.9765	23.0396	22.3124	21.5778	20.6163	20.0433	20.1827	20.4776	21.1491	22.3214	23.2755	27.2062	39.28	65.848	93.204	99.3824	86.5205	71.0234	58.9784	51.8138	46.433	41.9504	38.069	34.845	31.99	29.4761	27.2254	25.4137	24.2159	23.4566	22.5214	21.3615	20.2769	19.6309	19.5848	19.6699	19.5223	19.5265	20.7028	22.6968	28.0699	39.3722
[truncated: 747 more rows]
[truncated: 1,151 more columns]

## Sheet: Figure 3c
Energy (eV)
-10	-9.9	-9.8	-9.7	-9.6	-9.5	-9.4	-9.3	-9.2	-9.1	-9	-8.9	-8.8	-8.7	-8.6	-8.5	-8.4	-8.3	-8.2	-8.1	-8	-7.9	-7.8	-7.7	-7.6	-7.5	-7.4	-7.3	-7.2	-7.1	-7	-6.9	-6.8	-6.7	-6.6	-6.5	-6.4	-6.3	-6.2	-6.1	-6	-5.9	-5.8	-5.7	-5.6	-5.5	-5.4	-5.3	-5.2	-5.1
CEP (2*pi)
[truncated: 1,203 more rows]
[truncated: 1,151 more columns]
