# Supplementary material for: Attosecond physics in optical near fields
Source: Nat Phys. 2025 Nov 12;21(12):1893–8. doi: 10.1038/s41567-025-03093-3 (PMC12695665; doi:10.1038/s41567-025-03093-3)
Supplement: Supplementary file 5 — Experimental and reconstructed FROG traces. [file 41567_2025_3093_MOESM5_ESM.xlsx]

## Sheet: Extended Data Fig. 1c
Time (fs)
-562	-560.875	-559.75	-558.625	-557.499	-556.374	-555.249	-554.124	-552.999	-551.874	-550.749	-549.624	-548.498	-547.373	-546.248	-545.123	-543.998	-542.873	-541.748	-540.623	-539.497	-538.372	-537.247	-536.122	-534.997	-533.872	-532.747	-531.622	-530.496	-529.371	-528.246	-527.121	-525.996	-524.871	-523.746	-522.621	-521.495	-520.37	-519.245	-518.12	-516.995	-515.87	-514.745	-513.62	-512.494	-511.369	-510.244	-509.119	-507.994	-506.869
Frequency (THz)
-444.395	-443.505	-442.616	-441.726	-440.836	-439.947	-439.057	-438.167	-437.278	-436.388	-435.498	-434.609	-433.719	-432.829	-431.94	-431.05	-430.16	-429.27	-428.381	-427.491	-426.601	-425.712	-424.822	-423.932	-423.043	-422.153	-421.263	-420.374	-419.484	-418.594	-417.705	-416.815	-415.925	-415.036	-414.146	-413.256	-412.367	-411.477	-410.587	-409.698	-408.808	-407.918	-407.028	-406.139	-405.249	-404.359	-403.47	-402.58	-401.69	-400.801
Intensity (arb.u.)		Please note: the following table was round to a precision of 10 decimals to reduce the file size below 10 Mb, which does not affect the plotting result. If you need a higher precision please reach out to us.
0	0	0	0	0	0	0	0	0	0	0	0	0	0	0	0	0	0	0	0	0	0	0	0	0	0	0	0	0	0	0	0	0	0	0	0	0	0	0	0	0	0	0	0	0	0	0	0	0	0
0	0	0	0	0	0	0	0	0	0	0	0	0	0	0	0	0	0	0	0	0	0	0	0	0	0	0	0	0	0	0	0	0	0	0	0	0	0	0	0	0	0	0	0	0	0	0	0	0	0
0	0	0	0	0	0	0	0	0	0	0	0	0	0	0	0	0	0	0	0	0	0	0	0	0	0	0	0	0	0	0	0	0	0	0	0	0	0	0	0	0	0	0	0	0	0	0	0	0	0
0	0	0	0	0	0	0	0	0	0	0	0	0	0	0	0	0	0	0	0	0	0	0	0	0	0	0	0	0	0	0	0	0	0	0	0	0	0	0	0	0	0	0	0	0	0	0	0	0	0
0	0	0	0	0	0	0	0	0	0	0	0	0	0	0	0	0	0	0	0	0	0	0	0	0	0	0	0	0	0	0	0	0	0	0	0	0	0	0	0	0	0	0	0	0	0	0	0	0	0
0	0	0	0	0	0	0	0	0	0	0	0	0	0	0	0	0	0	0	0	0	0	0	0	0	0	0	0	0	0	0	0	0	0	0	0	0	0	0	0	0	0	0	0	0	0	0	0	0	0
0	0	0	0	0	0	0	0	0	0	0	0	0	0	0	0	0	0	0	0	0	0	0	0	0	0	0	0	0	0	0	0	0	0	0	0	0	0	0	0	0	0	0	0	0	0	0	0	0	0
0	0	0	0	0	0	0	0	0	0	0	0	0	0	0	0	0	0	0	0	0	0	0	0	0	0	0	0	0	0	0	0	0	0	0	0	0	0	0	0	0	0	0	0	0	0	0	0	0	0
0	0	0	0	0	0	0	0	0	0	0	0	0	0	0	0	0	0	0	0	0	0	0	0	0	0	0	0	0	0	0	0	0	0	0	0	0	0	0	0	0	0	0	0	0	0	0	0	0	0
0	0	0	0	0	0	0	0	0	0	0	0	0	0	0	0	0	0	0	0	0	0	0	0	0	0	0	0	0	0	0	0	0	0	0	0	0	0	0	0	0	0	0	0	0	0	0	0	0	0
0	0	0	0	0	0	0	0	0	0	0	0	0	0	0	0	0	0	0	0	0	0	0	0	0	0	0	0	0	0	0	0	0	0	0	0	0	0	0	0	0	0	0	0	0	0	0	0	0	0
0	0	0	0	0	0	0	0	0	0	0	0	0	0	0	0	0	0	0	0	0	0	0	0	0	0	0	0	0	0	0	0	0	0	0	0	0	0	0	0	0	0	0	0	0	0	0	0	0	0
0	0	0	0	0	0	0	0	0	0	0	0	0	0	0	0	0	0	0	0	0	0	0	0	0	0	0	0	0	0	0	0	0	0	0	0	0	0	0	0	0	0	0	0	0	0	0	0	0	0
0	0	0	0	0	0	0	0	0	0	0	0	0	0	0	0	0	0	0	0	0	0	0	0	0	0	0	0	0	0	0	0	0	0	0	0	0	0	0	0	0	0	0	0	0	0	0	0	0	0
0	0	0	0	0	0	0	0	0	0	0	0	0	0	0	0	0	0	0	0	0	0	0	0	0	0	0	0	0	0	0	0	0	0	0	0	0	0	0	0	0	0	0	0	0	0	0	0	0	0
0	0	0	0	0	0	0	0	0	0	0	0	0	0	0	0	0	0	0	0	0	0	0	0	0	0	0	0	0	0	0	0	0	0	0	0	0	0	0	0	0	0	0	0	0	0	0	0	0	0
0	0	0	0	0	0	0	0	0	0	0	0	0	0	0	0	0	0	0	0	0	0	0	0	0	0	0	0	0	0	0	0	0	0	0	0	0	0	0	0	0	0	0	0	0	0	0	0	0	0
0	0	0	0	0	0	0	0	0	0	0	0	0	0	0	0	0	0	0	0	0	0	0	0	0	0	0	0	0	0	0	0	0	0	0	0	0	0	0	0	0	0	0	0	0	0	0	0	0	0
0	0	0	0	0	0	0	0	0	0	0	0	0	0	0	0	0	0	0	0	0	0	0	0	0	0	0	0	0	0	0	0	0	0	0	0	0	0	0	0	0	0	0	0	0	0	0	0	0	0
0	0	0	0	0	0	0	0	0	0	0	0	0	0	0	0	0	0	0	0	0	0	0	0	0	0	0	0	0	0	0	0	0	0	0	0	0	0	0	0	0	0	0	0	0	0	0	0	0	0
0	0	0	0	0	0	0	0	0	0	0	0	0	0	0	0	0	0	0	0	0	0	0	0	0	0	0	0	0	0	0	0	0	0	0	0	0	0	0	0	0	0	0	0	0	0	0	0	0	0
0	0	0	0	0	0	0	0	0	0	0	0	0	0	0	0	0	0	0	0	0	0	0	0	0	0	0	0	0	0	0	0	0	0	0	0	0	0	0	0	0	0	0	0	0	0	0	0	0	0
0	0	0	0	0	0	0	0	0	0	0	0	0	0	0	0	0	0	0	0	0	0	0	0	0	0	0	0	0	0	0	0	0	0	0	0	0	0	0	0	0	0	0	0	0	0	0	0	0	0
0	0	0	0	0	0	0	0	0	0	0	0	0	0	0	0	0	0	0	0	0	0	0	0	0	0	0	0	0	0	0	0	0	0	0	0	0	0	0	0	0	0	0	0	0	0	0	0	0	0
0	0	0	0	0	0	0	0	0	0	0	0	0	0	0	0	0	0	0	0	0	0	0	0	0	0	0	0	0	0	0	0	0	0	0	0	0	0	0	0	0	0	0	0	0	0	0	0	0	0
0	0	0	0	0	0	0	0	0	0	0	0	0	0	0	0	0	0	0	0	0	0	0	0	0	0	0	0	0	0	0	0	0	0	0	0	0	0	0	0	0	0	0	0	0	0	0	0	0	0
0	0	0	0	0	0	0	0	0	0	0	0	0	0	0	0	0	0	0	0	0	0	0	0	0	0	0	0	0	0	0	0	0	0	0	0	0	0	0	0	0	0	0	0	0	0	0	0	0	0
0	0	0	0	0	0	0	0	0	0	0	0	0	0	0	0	0	0	0	0	0	0	0	0	0	0	0	0	0	0	0	0	0	0	0	0	0	0	0	0	0	0	0	0	0	0	0	0	0	0
0	0	0	0	0	0	0	0	0	0	0	0	0	0	0	0	0	0	0	0	0	0	0	0	0	0	0	0	0	0	0	0	0	0	0	0	0	0	0	0	0	0	0	0	0	0	0	0	0	0
0	0	0	0	0	0	0	0	0	0	0	0	0	0	0	0	0	0	0	0	0	0	0	0	0	0	0	0	0	0	0	0	0	0	0	0	0	0	0	0	0	0	0	0	0	0	0	0	0	0
0	0	0	0	0	0	0	0	0	0	0	0	0	0	0	0	0	0	0	0	0	0	0	0	0	0	0	0	0	0	0	0	0	0	0	0	0	0	0	0	0	0	0	0	0	0	0	0	0	0
0	0	0	0	0	0	0	0	0	0	0	0	0	0	0	0	0	0	0	0	0	0	0	0	0	0	0	0	0	0	0	0	0	0	0	0	0	0	0	0	0	0	0	0	0	0	0	0	0	0
0	0	0	0	0	0	0	0	0	0	0	0	0	0	0	0	0	0	0	0	0	0	0	0	0	0	0	0	0	0	0	0	0	0	0	0	0	0	0	0	0	0	0	0	0	0	0	0	0	0
0	0	0	0	0	0	0	0	0	0	0	0	0	0	0	0	0	0	0	0	0	0	0	0	0	0	0	0	0	0	0	0	0	0	0	0	0	0	0	0	0	0	0	0	0	0	0	0	0	0
0	0	0	0	0	0	0	0	0	0	0	0	0	0	0	0	0	0	0	0	0	0	0	0	0	0	0	0	0	0	0	0	0	0	0	0	0	0	0	0	0	0	0	0	0	0	0	0	0	0
0	0	0	0	0	0	0	0	0	0	0	0	0	0	0	0	0	0	0	0	0	0	0	0	0	0	0	0	0	0	0	0	0	0	0	0	0	0	0	0	0	0	0	0	0	0	0	0	0	0
0	0	0	0	0	0	0	0	0	0	0	0	0	0	0	0	0	0	0	0	0	0	0	0	0	0	0	0	0	0	0	0	0	0	0	0	0	0	0	0	0	0	0	0	0	0	0	0	0	0
0	0	0	0	0	0	0	0	0	0	0	0	0	0	0	0	0	0	0	0	0	0	0	0	0	0	0	0	0	0	0	0	0	0	0	0	0	0	0	0	0	0	0	0	0	0	0	0	0	0
0	0	0	0	0	0	0	0	0	0	0	0	0	0	0	0	0	0	0	0	0	0	0	0	0	0	0	0	0	0	0	0	0	0	0	0	0	0	0	0	0	0	0	0	0	0	0	0	0	0
0	0	0	0	0	0	0	0	0	0	0	0	0	0	0	0	0	0	0	0	0	0	0	0	0	0	0	0	0	0	0	0	0	0	0	0	0	0	0	0	0	0	0	0	0	0	0	0	0	0
0	0	0	0	0	0	0	0	0	0	0	0	0	0	0	0	0	0	0	0	0	0	0	0	0	0	0	0	0	0	0	0	0	0	0	0	0	0	0	0	0	0	0	0	0	0	0	0	0	0
0	0	0	0	0	0	0	0	0	0	0	0	0	0	0	0	0	0	0	0	0	0	0	0	0	0	0	0	0	0	0	0	0	0	0	0	0	0	0	0	0	0	0	0	0	0	0	0	0	0
0	0	0	0	0	0	0	0	0	0	0	0	0	0	0	0	0	0	0	0	0	0	0	0	0	0	0	0	0	0	0	0	0	0	0	0	0	0	0	0	0	0	0	0	0	0	0	0	0	0
0	0	0	0	0	0	0	0	0	0	0	0	0	0	0	0	0	0	0	0	0	0	0	0	0	0	0	0	0	0	0	0	0	0	0	0	0	0	0	0	0	0	0	0	0	0	0	0	0	0
0	0	0	0	0	0	0	0	0	0	0	0	0	0	0	0	0	0	0	0	0	0	0	0	0	0	0	0	0	0	0	0	0	0	0	0	0	0	0	0	0	0	0	0	0	0	0	0	0	0
0	0	0	0	0	0	0	0	0	0	0	0	0	0	0	0	0	0	0	0	0	0	0	0	0	0	0	0	0	0	0	0	0	0	0	0	0	0	0	0	0	0	0	0	0	0	0	0	0	0
0	0	0	0	0	0	0	0	0	0	0	0	0	0	0	0	0	0	0	0	0	0	0	0	0	0	0	0	0	0	0	0	0	0	0	0	0	0	0	0	0	0	0	0	0	0	0	0	0	0
0	0	0	0	0	0	0	0	0	0	0	0	0	0	0	0	0	0	0	0	0	0	0	0	0	0	0	0	0	0	0	0	0	0	0	0	0	0	0	0	0	0	0	0	0	0	0	0	0	0
0	0	0	0	0	0	0	0	0	0	0	0	0	0	0	0	0	0	0	0	0	0	0	0	0	0	0	0	0	0	0	0	0	0	0	0	0	0	0	0	0	0	0	0	0	0	0	0	0	0
0	0	0	0	0	0	0	0	0	0	0	0	0	0	0	0	0	0	0	0	0	0	0	0	0	0	0	0	0	0	0	0	0	0	0	0	0	0	0	0	0	0	0	0	0	0	0	0	0	0
0	0	0	0	0	0	0	0	0	0	0	0	0	0	0	0	0	0	0	0	0	0	0	0	0	0	0	0	0	0	0	0	0	0	0	0	0	0	0	0	0	0	0	0	0	0	0	0	0	0
0	0	0	0	0	0	0	0	0	0	0	0	0	0	0	0	0	0	0	0	0	0	0	0	0	0	0	0	0	0	0	0	0	0	0	0	0	0	0	0	0	0	0	0	0	0	0	0	0	0
0	0	0	0	0	0	0	0	0	0	0	0	0	0	0	0	0	0	0	0	0	0	0	0	0	0	0	0	0	0	0	0	0	0	0	0	0	0	0	0	0	0	0	0	0	0	0	0	0	0
0	0	0	0	0	0	0	0	0	0	0	0	0	0	0	0	0	0	0	0	0	0	0	0	0	0	0	0	0	0	0	0	0	0	0	0	0	0	0	0	0	0	0	0	0	0	0	0	0	0
0	0	0	0	0	0	0	0	0	0	0	0	0	0	0	0	0	0	0	0	0	0	0	0	0	0	0	0	0	0	0	0	0	0	0	0	0	0	0	0	0	0	0	0	0	0	0	0	0	0
0	0	0	0	0	0	0	0	0	0	0	0	0	0	0	0	0	0	0	0	0	0	0	0	0	0	0	0	0	0	0	0	0	0	0	0	0	0	0	0	0	0	0	0	0	0	0	0	0	0
0	0	0	0	0	0	0	0	0	0	0	0	0	0	0	0	0	0	0	0	0	0	0	0	0	0	0	0	0	0	0	0	0	0	0	0	0	0	0	0	0	0	0	0	0	0	0	0	0	0
0	0	0	0	0	0	0	0	0	0	0	0	0	0	0	0	0	0	0	0	0	0	0	0	0	0	0	0	0	0	0	0	0	0	0	0	0	0	0	0	0	0	0	0	0	0	0	0	0	0
0	0	0	0	0	0	0	0	0	0	0	0	0	0	0	0	0	0	0	0	0	0	0	0	0	0	0	0	0	0	0	0	0	0	0	0	0	0	0	0	0	0	0	0	0	0	0	0	0	0
0	0	0	0	0	0	0	0	0	0	0	0	0	0	0	0	0	0	0	0	0	0	0	0	0	0	0	0	0	0	0	0	0	0	0	0	0	0	0	0	0	0	0	0	0	0	0	0	0	0
0	0	0	0	0	0	0	0	0	0	0	0	0	0	0	0	0	0	0	0	0	0	0	0	0	0	0	0	0	0	0	0	0	0	0	0	0	0	0	0	0	0	0	0	0	0	0	0	0	0
0	0	0	0	0	0	0	0	0	0	0	0	0	0	0	0	0	0	0	0	0	0	0	0	0	0	0	0	0	0	0	0	0	0	0	0	0	0	0	0	0	0	0	0	0	0	0	0	0	0
0	0	0	0	0	0	0	0	0	0	0	0	0	0	0	0	0	0	0	0	0	0	0	0	0	0	0	0	0	0	0	0	0	0	0	0	0	0	0	0	0	0	0	0	0	0	0	0	0	0
0	0	0	0	0	0	0	0	0	0	0	0	0	0	0	0	0	0	0	0	0	0	0	0	0	0	0	0	0	0	0	0	0	0	0	0	0	0	0	0	0	0	0	0	0	0	0	0	0	0
0	0	0	0	0	0	0	0	0	0	0	0	0	0	0	0	0	0	0	0	0	0	0	0	0	0	0	0	0	0	0	0	0	0	0	0	0	0	0	0	0	0	0	0	0	0	0	0	0	0
0	0	0	0	0	0	0	0	0	0	0	0	0	0	0	0	0	0	0	0	0	0	0	0	0	0	0	0	0	0	0	0	0	0	0	0	0	0	0	0	0	0	0	0	0	0	0	0	0	0
0	0	0	0	0	0	0	0	0	0	0	0	0	0	0	0	0	0	0	0	0	0	0	0	0	0	0	0	0	0	0	0	0	0	0	0	0	0	0	0	0	0	0	0	0	0	0	0	0	0
0	0	0	0	0	0	0	0	0	0	0	0	0	0	0	0	0	0	0	0	0	0	0	0	0	0	0	0	0	0	0	0	0	0	0	0	0	0	0	0	0	0	0	0	0	0	0	0	0	0
0	0	0	0	0	0	0	0	0	0	0	0	0	0	0	0	0	0	0	0	0	0	0	0	0	0	0	0	0	0	0	0	0	0	0	0	0	0	0	0	0	0	0	0	0	0	0	0	0	0
0	0	0	0	0	0	0	0	0	0	0	0	0	0	0	0	0	0	0	0	0	0	0	0	0	0	0	0	0	0	0	0	0	0	0	0	0	0	0	0	0	0	0	0	0	0	0	0	0	0
0	0	0	0	0	0	0	0	0	0	0	0	0	0	0	0	0	0	0	0	0	0	0	0	0	0	0	0	0	0	0	0	0	0	0	0	0	0	0	0	0	0	0	0	0	0	0	0	0	0
0	0	0	0	0	0	0	0	0	0	0	0	0	0	0	0	0	0	0	0	0	0	0	0	0	0	0	0	0	0	0	0	0	0	0	0	0	0	0	0	0	0	0	0	0	0	0	0	0	0
0	0	0	0	0	0	0	0	0	0	0	0	0	0	0	0	0	0	0	0	0	0	0	0	0	0	0	0	0	0	0	0	0	0	0	0	0	0	0	0	0	0	0	0	0	0	0	0	0	0
0	0	0	0	0	0	0	0	0	0	0	0	0	0	0	0	0	0	0	0	0	0	0	0	0	0	0	0	0	0	0	0	0	0	0	0	0	0	0	0	0	0	0	0	0	0	0	0	0	0
0	0	0	0	0	0	0	0	0	0	0	0	0	0	0	0	0	0	0	0	0	0	0	0	0	0	0	0	0	0	0	0	0	0	0	0	0	0	0	0	0	0	0	0	0	0	0	0	0	0
0	0	0	0	0	0	0	0	0	0	0	0	0	0	0	0	0	0	0	0	0	0	0	0	0	0	0	0	0	0	0	0	0	0	0	0	0	0	0	0	0	0	0	0	0	0	0	0	0	0
0	0	0	0	0	0	0	0	0	0	0	0	0	0	0	0	0	0	0	0	0	0	0	0	0	0	0	0	0	0	0	0	0	0	0	0	0	0	0	0	0	0	0	0	0	0	0	0	0	0
0	0	0	0	0	0	0	0	0	0	0	0	0	0	0	0	0	0	0	0	0	0	0	0	0	0	0	0	0	0	0	0	0	0	0	0	0	0	0	0	0	0	0	0	0	0	0	0	0	0
0	0	0	0	0	0	0	0	0	0	0	0	0	0	0	0	0	0	0	0	0	0	0	0	0	0	0	0	0	0	0	0	0	0	0	0	0	0	0	0	0	0	0	0	0	0	0	0	0	0
0	0	0	0	0	0	0	0	0	0	0	0	0	0	0	0	0	0	0	0	0	0	0	0	0	0	0	0	0	0	0	0	0	0	0	0	0	0	0	0	0	0	0	0	0	0	0	0	0	0
0	0	0	0	0	0	0	0	0	0	0	0	0	0	0	0	0	0	0	0	0	0	0	0	0	0	0	0	0	0	0	0	0	0	0	0	0	0	0	0	0	0	0	0	0	0	0	0	0	0
0	0	0	0	0	0	0	0	0	0	0	0	0	0	0	0	0	0	0	0	0	0	0	0	0	0	0	0	0	0	0	0	0	0	0	0	0	0	0	0	0	0	0	0	0	0	0	0	0	0
0	0	0	0	0	0	0	0	0	0	0	0	0	0	0	0	0	0	0	0	0	0	0	0	0	0	0	0	0	0	0	0	0	0	0	0	0	0	0	0	0	0	0	0	0	0	0	0	0	0
0	0	0	0	0	0	0	0	0	0	0	0	0	0	0	0	0	0	0	0	0	0	0	0	0	0	0	0	0	0	0	0	0	0	0	0	0	0	0	0	0	0	0	0	0	0	0	0	0	0
0	0	0	0	0	0	0	0	0	0	0	0	0	0	0	0	0	0	0	0	0	0	0	0	0	0	0	0	0	0	0	0	0	0	0	0	0	0	0	0	0	0	0	0	0	0	0	0	0	0
0	0	0	0	0	0	0	0	0	0	0	0	0	0	0	0	0	0	0	0	0	0	0	0	0	0	0	0	0	0	0	0	0	0	0	0	0	0	0	0	0	0	0	0	0	0	0	0	0	0
0	0	0	0	0	0	0	0	0	0	0	0	0	0	0	0	0	0	0	0	0	0	0	0	0	0	0	0	0	0	0	0	0	0	0	0	0	0	0	0	0	0	0	0	0	0	0	0	0	0
0	0	0	0	0	0	0	0	0	0	0	0	0	0	0	0	0	0	0	0	0	0	0	0	0	0	0	0	0	0	0	0	0	0	0	0	0	0	0	0	0	0	0	0	0	0	0	0	0	0
0	0	0	0	0	0	0	0	0	0	0	0	0	0	0	0	0	0	0	0	0	0	0	0	0	0	0	0	0	0	0	0	0	0	0	0	0	0	0	0	0	0	0	0	0	0	0	0	0	0
0	0	0	0	0	0	0	0	0	0	0	0	0	0	0	0	0	0	0	0	0	0	0	0	0	0	0	0	0	0	0	0	0	0	0	0	0	0	0	0	0	0	0	0	0	0	0	0	0	0
0	0	0	0	0	0	0	0	0	0	0	0	0	0	0	0	0	0	0	0	0	0	0	0	0	0	0	0	0	0	0	0	0	0	0	0	0	0	0	0	0	0	0	0	0	0	0	0	0	0
0	0	0	0	0	0	0	0	0	0	0	0	0	0	0	0	0	0	0	0	0	0	0	0	0	0	0	0	0	0	0	0	0	0	0	0	0	0	0	0	0	0	0	0	0	0	0	0	0	0
0	0	0	0	0	0	0	0	0	0	0	0	0	0	0	0	0	0	0	0	0	0	0	0	0	0	0	0	0	0	0	0	0	0	0	0	0	0	0	0	0	0	0	0	0	0	0	0	0	0
0	0	0	0	0	0	0	0	0	0	0	0	0	0	0	0	0	0	0	0	0	0	0	0	0	0	0	0	0	0	0	0	0	0	0	0	0	0	0	0	0	0	0	0	0	0	0	0	0	0
0	0	0	0	0	0	0	0	0	0	0	0	0	0	0	0	0	0	0	0	0	0	0	0	0	0	0	0	0	0	0	0	0	0	0	0	0	0	0	0	0	0	0	0	0	0	0	0	0	0
0	0	0	0	0	0	0	0	0	0	0	0	0	0	0	0	0	0	0	0	0	0	0	0	0	0	0	0	0	0	0	0	0	0	0	0	0	0	0	0	0	0	0	0	0	0	0	0	0	0
0	0	0	0	0	0	0	0	0	0	0	0	0	0	0	0	0	0	0	0	0	0	0	0	0	0	0	0	0	0	0	0	0	0	0	0	0	0	0	0	0	0	0	0	0	0	0	0	0	0
0	0	0	0	0	0	0	0	0	0	0	0	0	0	0	0	0	0	0	0	0	0	0	0	0	0	0	0	0	0	0	0	0	0	0	0	0	0	0	0	0	0	0	0	0	0	0	0	0	0
0	0	0	0	0	0	0	0	0	0	0	0	0	0	0	0	0	0	0	0	0	0	0	0	0	0	0	0	0	0	0	0	0	0	0	0	0	0	0	0	0	0	0	0	0	0	0	0	0	0
0	0	0	0	0	0	0	0	0	0	0	0	0	0	0	0	0	0	0	0	0	0	0	0	0	0	0	0	0	0	0	0	0	0	0	0	0	0	0	0	0	0	0	0	0	0	0	0	0	0
0	0	0	0	0	0	0	0	0	0	0	0	0	0	0	0	0	0	0	0	0	0	0	0	0	0	0	0	0	0	0	0	0	0	0	0	0	0	0	0	0	0	0	0	0	0	0	0	0	0
0	0	0	0	0	0	0	0	0	0	0	0	0	0	0	0	0	0	0	0	0	0	0	0	0	0	0	0	0	0	0	0	0	0	0	0	0	0	0	0	0	0	0	0	0	0	0	0	0	0
0	0	0	0	0	0	0	0	0	0	0	0	0	0	0	0	0	0	0	0	0	0	0	0	0	0	0	0	0	0	0	0	0	0	0	0	0	0	0	0	0	0	0	0	0	0	0	0	0	0
0	0	0	0	0	0	0	0	0	0	0	0	0	0	0	0	0	0	0	0	0	0	0	0	0	0	0	0	0	0	0	0	0	0	0	0	0	0	0	0	0	0	0	0	0	0	0	0	0	0
0	0	0	0	0	0	0	0	0	0	0	0	0	0	0	0	0	0	0	0	0	0	0	0	0	0	0	0	0	0	0	0	0	0	0	0	0	0	0	0	0	0	0	0	0	0	0	0	0	0
0	0	0	0	0	0	0	0	0	0	0	0	0	0	0	0	0	0	0	0	0	0	0	0	0	0	0	0	0	0	0	0	0	0	0	0	0	0	0	0	0	0	0	0	0	0	0	0	0	0
0	0	0	0	0	0	0	0	0	0	0	0	0	0	0	0	0	0	0	0	0	0	0	0	0	0	0	0	0	0	0	0	0	0	0	0	0	0	0	0	0	0	0	0	0	0	0	0	0	0
0	0	0	0	0	0	0	0	0	0	0	0	0	0	0	0	0	0	0	0	0	0	0	0	0	0	0	0	0	0	0	0	0	0	0	0	0	0	0	0	0	0	0	0	0	0	0	0	0	0
0	0	0	0	0	0	0	0	0	0	0	0	0	0	0	0	0	0	0	0	0	0	0	0	0	0	0	0	0	0	0	0	0	0	0	0	0	0	0	0	0	0	0	0	0	0	0	0	0	0
0	0	0	0	0	0	0	0	0	0	0	0	0	0	0	0	0	0	0	0	0	0	0	0	0	0	0	0	0	0	0	0	0	0	0	0	0	0	0	0	0	0	0	0	0	0	0	0	0	0
0	0	0	0	0	0	0	0	0	0	0	0	0	0	0	0	0	0	0	0	0	0	0	0	0	0	0	0	0	0	0	0	0	0	0	0	0	0	0	0	0	0	0	0	0	0	0	0	0	0
0	0	0	0	0	0	0	0	0	0	0	0	0	0	0	0	0	0	0	0	0	0	0	0	0	0	0	0	0	0	0	0	0	0	0	0	0	0	0	0	0	0	0	0	0	0	0	0	0	0
0	0	0	0	0	0	0	0	0	0	0	0	0	0	0	0	0	0	0	0	0	0	0	0	0	0	0	0	0	0	0	0	0	0	0	0	0	0	0	0	0	0	0	0	0	0	0	0	0	0
0	0	0	0	0	0	0	0	0	0	0	0	0	0	0	0	0	0	0	0	0	0	0	0	0	0	0	0	0	0	0	0	0	0	0	0	0	0	0	0	0	0	0	0	0	0	0	0	0	0
0	0	0	0	0	0	0	0	0	0	0	0	0	0	0	0	0	0	0	0	0	0	0	0	0	0	0	0	0	0	0	0	0	0	0	0	0	0	0	0	0	0	0	0	0	0	0	0	0	0
0	0	0	0	0	0	0	0	0	0	0	0	0	0	0	0	0	0	0	0	0	0	0	0	0	0	0	0	0	0	0	0	0	0	0	0	0	0	0	0	0	0	0	0	0	0	0	0	0	0
0	0	0	0	0	0	0	0	0	0	0	0	0	0	0	0	0	0	0	0	0	0	0	0	0	0	0	0	0	0	0	0	0	0	0	0	0	0	0	0	0	0	0	0	0	0	0	0	0	0
0	0	0	0	0	0	0	0	0	0	0	0	0	0	0	0	0	0	0	0	0	0	0	0	0	0	0	0	0	0	0	0	0	0	0	0	0	0	0	0	0	0	0	0	0	0	0	0	0	0
0	0	0	0	0	0	0	0	0	0	0	0	0	0	0	0	0	0	0	0	0	0	0	0	0	0	0	0	0	0	0	0	0	0	0	0	0	0	0	0	0	0	0	0	0	0	0	0	0	0
0	0	0	0	0	0	0	0	0	0	0	0	0	0	0	0	0	0	0	0	0	0	0	0	0	0	0	0	0	0	0	0	0	0	0	0	0	0	0	0	0	0	0	0	0	0	0	0	0	0
0	0	0	0	0	0	0	0	0	0	0	0	0	0	0	0	0	0	0	0	0	0	0	0	0	0	0	0	0	0	0	0	0	0	0	0	0	0	0	0	0	0	0	0	0	0	0	0	0	0
0	0	0	0	0	0	0	0	0	0	0	0	0	0	0	0	0	0	0	0	0	0	0	0	0	0	0	0	0	0	0	0	0	0	0	0	0	0	0	0	0	0	0	0	0	0	0	0	0	0
0	0	0	0	0	0	0	0	0	0	0	0	0	0	0	0	0	0	0	0	0	0	0	0	0	0	0	0	0	0	0	0	0	0	0	0	0	0	0	0	0	0	0	0	0	0	0	0	0	0
0	0	0	0	0	0	0	0	0	0	0	0	0	0	0	0	0	0	0	0	0	0	0	0	0	0	0	0	0	0	0	0	0	0	0	0	0	0	0	0	0	0	0	0	0	0	0	0	0	0
0	0	0	0	0	0	0	0	0	0	0	0	0	0	0	0	0	0	0	0	0	0	0	0	0	0	0	0	0	0	0	0	0	0	0	0	0	0	0	0	0	0	0	0	0	0	0	0	0	0
0	0	0	0	0	0	0	0	0	0	0	0	0	0	0	0	0	0	0	0	0	0	0	0	0	0	0	0	0	0	0	0	0	0	0	0	0	0	0	0	0	0	0	0	0	0	0	0	0	0
0	0	0	0	0	0	0	0	0	0	0	0	0	0	0	0	0	0	0	0	0	0	0	0	0	0	0	0	0	0	0	0	0	0	0	0	0	0	0	0	0	0	0	0	0	0	0	0	0	0
0	0	0	0	0	0	0	0	0	0	0	0	0	0	0	0	0	0	0	0	0	0	0	0	0	0	0	0	0	0	0	0	0	0	0	0	0	0	0	0	0	0	0	0	0	0	0	0	0	0
0	0	0	0	0	0	0	0	0	0	0	0	0	0	0	0	0	0	0	0	0	0	0	0	0	0	0	0	0	0	0	0	0	0	0	0	0	0	0	0	0	0	0	0	0	0	0	0	0	0
0	0	0	0	0	0	0	0	0	0	0	0	0	0	0	0	0	0	0	0	0	0	0	0	0	0	0	0	0	0	0	0	0	0	0	0	0	0	0	0	0	0	0	0	0	0	0	0	0	0
0	0	0	0	0	0	0	0	0	0	0	0	0	0	0	0	0	0	0	0	0	0	0	0	0	0	0	0	0	0	0	0	0	0	0	0	0	0	0	0	0	0	0	0	0	0	0	0	0	0
0	0	0	0	0	0	0	0	0	0	0	0	0	0	0	0	0	0	0	0	0	0	0	0	0	0	0	0	0	0	0	0	0	0	0	0	0	0	0	0	0	0	0	0	0	0	0	0	0	0
0	0	0	0	0	0	0	0	0	0	0	0	0	0	0	0	0	0	0	0	0	0	0	0	0	0	0	0	0	0	0	0	0	0	0	0	0	0	0	0	0	0	0	0	0	0	0	0	0	0
0	0	0	0	0	0	0	0	0	0	0	0	0	0	0	0	0	0	0	0	0	0	0	0	0	0	0	0	0	0	0	0	0	0	0	0	0	0	0	0	0	0	0	0	0	0	0	0	0	0
0	0	0	0	0	0	0	0	0	0	0	0	0	0	0	0	0	0	0	0	0	0	0	0	0	0	0	0	0	0	0	0	0	0	0	0	0	0	0	0	0	0	0	0	0	0	0	0	0	0
0	0	0	0	0	0	0	0	0	0	0	0	0	0	0	0	0	0	0	0	0	0	0	0	0	0	0	0	0	0	0	0	0	0	0	0	0	0	0	0	0	0	0	0	0	0	0	0	0	0
0	0	0	0	0	0	0	0	0	0	0	0	0	0	0	0	0	0	0	0	0	0	0	0	0	0	0	0	0	0	0	0	0	0	0	0	0	0	0	0	0	0	0	0	0	0	0	0	0	0
0	0	0	0	0	0	0	0	0	0	0	0	0	0	0	0	0	0	0	0	0	0	0	0	0	0	0	0	0	0	0	0	0	0	0	0	0	0	0	0	0	0	0	0	0	0	0	0	0	0
0	0	0	0	0	0	0	0	0	0	0	0	0	0	0	0	0	0	0	0	0	0	0	0	0	0	0	0	0	0	0	0	0	0	0	0	0	0	0	0	0	0	0	0	0	0	0	0	0	0
0	0	0	0	0	0	0	0	0	0	0	0	0	0	0	0	0	0	0	0	0	0	0	0	0	0	0	0	0	0	0	0	0	0	0	0	0	0	0	0	0	0	0	0	0	0	0	0	0	0
0	0	0	0	0	0	0	0	0	0	0	0	0	0	0	0	0	0	0	0	0	0	0	0	0	0	0	0	0	0	0	0	0	0	0	0	0	0	0	0	0	0	0	0	0	0	0	0	0	0
0	0	0	0	0	0	0	0	0	0	0	0	0	0	0	0	0	0	0	0	0	0	0	0	0	0	0	0	0	0	0	0	0	0	0	0	0	0	0	0	0	0	0	0	0	0	0	0	0	0
0	0	0	0	0	0	0	0	0	0	0	0	0	0	0	0	0	0	0	0	0	0	0	0	0	0	0	0	0	0	0	0	0	0	0	0	0	0	0	0	0	0	0	0	0	0	0	0	0	0
0	0	0	0	0	0	0	0	0	0	0	0	0	0	0	0	0	0	0	0	0	0	0	0	0	0	0	0	0	0	0	0	0	0	0	0	0	0	0	0	0	0	0	0	0	0	0	0	0	0
0	0	0	0	0	0	0	0	0	0	0	0	0	0	0	0	0	0	0	0	0	0	0	0	0	0	0	0	0	0	0	0	0	0	0	0	0	0	0	0	0	0	0	0	0	0	0	0	0	0
0	0	0	0	0	0	0	0	0	0	0	0	0	0	0	0	0	0	0	0	0	0	0	0	0	0	0	0	0	0	0	0	0	0	0	0	0	0	0	0	0	0	0	0	0	0	0	0	0	0
0	0	0	0	0	0	0	0	0	0	0	0	0	0	0	0	0	0	0	0	0	0	0	0	0	0	0	0	0	0	0	0	0	0	0	0	0	0	0	0	0	0	0	0	0	0	0	0	0	0
0	0	0	0	0	0	0	0	0	0	0	0	0	0	0	0	0	0	0	0	0	0	0	0	0	0	0	0	0	0	0	0	0	0	0	0	0	0	0	0	0	0	0	0	0	0	0	0	0	0
0	0	0	0	0	0	0	0	0	0	0	0	0	0	0	0	0	0	0	0	0	0	0	0	0	0	0	0	0	0	0	0	0	0	0	0	0	0	0	0	0	0	0	0	0	0	0	0	0	0
0	0	0	0	0	0	0	0	0	0	0	0	0	0	0	0	0	0	0	0	0	0	0	0	0	0	0	0	0	0	0	0	0	0	0	0	0	0	0	0	0	0	0	0	0	0	0	0	0	0
0	0	0	0	0	0	0	0	0	0	0	0	0	0	0	0	0	0	0	0	0	0	0	0	0	0	0	0	0	0	0	0	0	0	0	0	0	0	0	0	0	0	0	0	0	0	0	0	0	0
0	0	0	0	0	0	0	0	0	0	0	0	0	0	0	0	0	0	0	0	0	0	0	0	0	0	0	0	0	0	0	0	0	0	0	0	0	0	0	0	0	0	0	0	0	0	0	0	0	0
0	0	0	0	0	0	0	0	0	0	0	0	0	0	0	0	0	0	0	0	0	0	0	0	0	0	0	0	0	0	0	0	0	0	0	0	0	0	0	0	0	0	0	0	0	0	0	0	0	0
0	0	0	0	0	0	0	0	0	0	0	0	0	0	0	0	0	0	0	0	0	0	0	0	0	0	0	0	0	0	0	0	0	0	0	0	0	0	0	0	0	0	0	0	0	0	0	0	0	0
0	0	0	0	0	0	0	0	0	0	0	0	0	0	0	0	0	0	0	0	0	0	0	0	0	0	0	0	0	0	0	0	0	0	0	0	0	0	0	0	0	0	0	0	0	0	0	0	0	0
0	0	0	0	0	0	0	0	0	0	0	0	0	0	0	0	0	0	0	0	0	0	0	0	0	0	0	0	0	0	0	0	0	0	0	0	0	0	0	0	0	0	0	0	0	0	0	0	0	0
0	0	0	0	0	0	0	0	0	0	0	0	0	0	0	0	0	0	0	0	0	0	0	0	0	0	0	0	0	0	0	0	0	0	0	0	0	0	0	0	0	0	0	0	0	0	0	0	0	0
0	0	0	0	0	0	0	0	0	0	0	0	0	0	0	0	0	0	0	0	0	0	0	0	0	0	0	0	0	0	0	0	0	0	0	0	0	0	0	0	0	0	0	0	0	0	0	0	0	0
0	0	0	0	0	0	0	0	0	0	0	0	0	0	0	0	0	0	0	0	0	0	0	0	0	0	0	0	0	0	0	0	0	0	0	0	0	0	0	0	0	0	0	0	0	0	0	0	0	0
0	0	0	0	0	0	0	0	0	0	0	0	0	0	0	0	0	0	0	0	0	0	0	0	0	0	0	0	0	0	0	0	0	0	0	0	0	0	0	0	0	0	0	0	0	0	0	0	0	0
0	0	0	0	0	0	0	0	0	0	0	0	0	0	0	0	0	0	0	0	0	0	0	0	0	0	0	0	0	0	0	0	0	0	0	0	0	0	0	0	0	0	0	0	0	0	0	0	0	0
0	0	0	0	0	0	0	0	0	0	0	0	0	0	0	0	0	0	0	0	0	0	0	0	0	0	0	0	0	0	0	0	0	0	0	0	0	0	0	0	0	0	0	0	0	0	0	0	0	0
0	0	0	0	0	0	0	0	0	0	0	0	0	0	0	0	0	0	0	0	0	0	0	0	0	0	0	0	0	0	0	0	0	0	0	0	0	0	0	0	0	0	0	0	0	0	0	0	0	0
0	0	0	0	0	0	0	0	0	0	0	0	0	0	0	0	0	0	0	0	0	0	0	0	0	0	0	0	0	0	0	0	0	0	0	0	0	0	0	0	0	0	0	0	0	0	0	0	0	0
0	0	0	0	0	0	0	0	0	0	0	0	0	0	0	0	0	0	0	0	0	0	0	0	0	0	0	0	0	0	0	0	0	0	0	0	0	0	0	0	0	0	0	0	0	0	0	0	0	0
0	0	0	0	0	0	0	0	0	0	0	0	0	0	0	0	0	0	0	0	0	0	0	0	0	0	0	0	0	0	0	0	0	0	0	0	0	0	0	0	0	0	0	0	0	0	0	0	0	0
0	0	0	0	0	0	0	0	0	0	0	0	0	0	0	0	0	0	0	0	0	0	0	0	0	0	0	0	0	0	0	0	0	0	0	0	0	0	0	0	0	0	0	0	0	0	0	0	0	0
0	0	0	0	0	0	0	0	0	0	0	0	0	0	0	0	0	0	0	0	0	0	0	0	0	0	0	0	0	0	0	0	0	0	0	0	0	0	0	0	0	0	0	0	0	0	0	0	0	0
0	0	0	0	0	0	0	0	0	0	0	0	0	0	0	0	0	0	0	0	0	0	0	0	0	0	0	0	0	0	0	0	0	0	0	0	0	0	0	0	0	0	0	0	0	0	0	0	0	0
0	0	0	0	0	0	0	0	0	0	0	0	0	0	0	0	0	0	0	0	0	0	0	0	0	0	0	0	0	0	0	0	0	0	0	0	0	0	0	0	0	0	0	0	0	0	0	0	0	0
0	0	0	0	0	0	0	0	0	0	0	0	0	0	0	0	0	0	0	0	0	0	0	0	0	0	0	0	0	0	0	0	0	0	0	0	0	0	0	0	0	0	0	0	0	0	0	0	0	0
0	0	0	0	0	0	0	0	0	0	0	0	0	0	0	0	0	0	0	0	0	0	0	0	0	0	0	0	0	0	0	0	0	0	0	0	0	0	0	0	0	0	0	0	0	0	0	0	0	0
0	0	0	0	0	0	0	0	0	0	0	0	0	0	0	0	0	0	0	0	0	0	0	0	0	0	0	0	0	0	0	0	0	0	0	0	0	0	0	0	0	0	0	0	0	0	0	0	0	0
0	0	0	0	0	0	0	0	0	0	0	0	0	0	0	0	0	0	0	0	0	0	0	0	0	0	0	0	0	0	0	0	0	0	0	0	0	0	0	0	0	0	0	0	0	0	0	0	0	0
0	0	0	0	0	0	0	0	0	0	0	0	0	0	0	0	0	0	0	0	0	0	0	0	0	0	0	0	0	0	0	0	0	0	0	0	0	0	0	0	0	0	0	0	0	0	0	0	0	0
0	0	0	0	0	0	0	0	0	0	0	0	0	0	0	0	0	0	0	0	0	0	0	0	0	0	0	0	0	0	0	0	0	0	0	0	0	0	0	0	0	0	0	0	0	0	0	0	0	0
0	0	0	0	0	0	0	0	0	0	0	0	0	0	0	0	0	0	0	0	0	0	0	0	0	0	0	0	0	0	0	0	0	0	0	0	0	0	0	0	0	0	0	0	0	0	0	0	0	0
0	0	0	0	0	0	0	0	0	0	0	0	0	0	0	0	0	0	0	0	0	0	0	0	0	0	0	0	0	0	0	0	0	0	0	0	0	0	0	0	0	0	0	0	0	0	0	0	0	0
0	0	0	0	0	0	0	0	0	0	0	0	0	0	0	0	0	0	0	0	0	0	0	0	0	0	0	0	0	0	0	0	0	0	0	0	0	0	0	0	0	0	0	0	0	0	0	0	0	0
0	0	0	0	0	0	0	0	0	0	0	0	0	0	0	0	0	0	0	0	0	0	0	0	0	0	0	0	0	0	0	0	0	0	0	0	0	0	0	0	0	0	0	0	0	0	0	0	0	0
0	0	0	0	0	0	0	0	0	0	0	0	0	0	0	0	0	0	0	0	0	0	0	0	0	0	0	0	0	0	0	0	0	0	0	0	0	0	0	0	0	0	0	0	0	0	0	0	0	0
0	0	0	0	0	0	0	0	0	0	0	0	0	0	0	0	0	0	0	0	0	0	0	0	0	0	0	0	0	0	0	0	0	0	0	0	0	0	0	0	0	0	0	0	0	0	0	0	0	0
0	0	0	0	0	0	0	0	0	0	0	0	0	0	0	0	0	0	0	0	0	0	0	0	0	0	0	0	0	0	0	0	0	0	0	0	0	0	0	0	0	0	0	0	0	0	0	0	0	0
0	0	0	0	0	0	0	0	0	0	0	0	0	0	0	0	0	0	0	0	0	0	0	0	0	0	0	0	0	0	0	0	0	0	0	0	0	0	0	0	0	0	0	0	0	0	0	0	0	0
0	0	0	0	0	0	0	0	0	0	0	0	0	0	0	0	0	0	0	0	0	0	0	0	0	0	0	0	0	0	0	0	0	0	0	0	0	0	0	0	0	0	0	0	0	0	0	0	0	0
0	0	0	0	0	0	0	0	0	0	0	0	0	0	0	0	0	0	0	0	0	0	0	0	0	0	0	0	0	0	0	0	0	0	0	0	0	0	0	0	0	0	0	0	0	0	0	0	0	0
0	0	0	0	0	0	0	0	0	0	0	0	0	0	0	0	0	0	0	0	0	0	0	0	0	0	0	0	0	0	0	0	0	0	0	0	0	0	0	0	0	0	0	0	0	0	0	0	0	0
0	0	0	0	0	0	0	0	0	0	0	0	0	0	0	0	0	0	0	0	0	0	0	0	0	0	0	0	0	0	0	0	0	0	0	0	0	0	0	0	0	0	0	0	0	0	0	0	0	0
0	0	0	0	0	0	0	0	0	0	0	0	0	0	0	0	0	0	0	0	0	0	0	0	0	0	0	0	0	0	0	0	0	0	0	0	0	0	0	0	0	0	0	0	0	0	0	0	0	0
0	0	0	0	0	0	0	0	0	0	0	0	0	0	0	0	0	0	0	0	0	0	0	0	0	0	0	0	0	0	0	0	0	0	0	0	0	0	0	0	0	0	0	0	0	0	0	0	0	0
0	0	0	0	0	0	0	0	0	0	0	0	0	0	0	0	0	0	0	0	0	0	0	0	0	0	0	0	0	0	0	0	0	0	0	0	0	0	0	0	0	0	0	0	0	0	0	0	0	0
0	0	0	0	0	0	0	0	0	0	0	0	0	0	0	0	0	0	0	0	0	0	0	0	0	0	0	0	0	0	0	0	0	0	0	0	0	0	0	0	0	0	0	0	0	0	0	0	0	0
0	0	0	0	0	0	0	0	0	0	0	0	0	0	0	0	0	0	0	0	0	0	0	0	0	0	0	0	0	0	0	0	0	0	0	0	0	0	0	0	0	0	0	0	0	0	0	0	0	0
0	0	0	0	0	0	0	0	0	0	0	0	0	0	0	0	0	0	0	0	0	0	0	0	0	0	0	0	0	0	0	0	0	0	0	0	0	0	0	0	0	0	0	0	0	0	0	0	0	0
0	0	0	0	0	0	0	0	0	0	0	0	0	0	0	0	0	0	0	0	0	0	0	0	0	0	0	0	0	0	0	0	0	0	0	0	0	0	0	0	0	0	0	0	0	0	0	0	0	0
0	0	0	0	0	0	0	0	0	0	0	0	0	0	0	0	0	0	0	0	0	0	0	0	0	0	0	0	0	0	0	0	0	0	0	0	0	0	0	0	0	0	0	0	0	0	0	0	0	0
0	0	0	0	0	0	0	0	0	0	0	0	0	0	0	0	0	0	0	0	0	0	0	0	0	0	0	0	0	0	0	0	0	0	0	0	0	0	0	0	0	0	0	0	0	0	0	0	0	0
0	0	0	0	0	0	0	0	0	0	0	0	0	0	0	0	0	0	0	0	0	0	0	0	0	0	0	0	0	0	0	0	0	0	0	0	0	0	0	0	0	0	0	0	0	0	0	0	0	0
0	0	0	0	0	0	0	0	0	0	0	0	0	0	0	0	0	0	0	0	0	0	0	0	0	0	0	0	0	0	0	0	0	0	0	0	0	0	0	0	0	0	0	0	0	0	0	0	0	0
0	0	0	0	0	0	0	0	0	0	0	0	0	0	0	0	0	0	0	0	0	0	0	0	0	0	0	0	0	0	0	0	0	0	0	0	0	0	0	0	0	0	0	0	0	0	0	0	0	0
0	0	0	0	0	0	0	0	0	0	0	0	0	0	0	0	0	0	0	0	0	0	0	0	0	0	0	0	0	0	0	0	0	0	0	0	0	0	0	0	0	0	0	0	0	0	0	0	0	0
0	0	0	0	0	0	0	0	0	0	0	0	0	0	0	0	0	0	0	0	0	0	0	0	0	0	0	0	0	0	0	0	0	0	0	0	0	0	0	0	0	0	0	0	0	0	0	0	0	0
0	0	0	0	0	0	0	0	0	0	0	0	0	0	0	0	0	0	0	0	0	0	0	0	0	0	0	0	0	0	0	0	0	0	0	0	0	0	0	0	0	0	0	0	0	0	0	0	0	0
0	0	0	0	0	0	0	0	0	0	0	0	0	0	0	0	0	0	0	0	0	0	0	0	0	0	0	0	0	0	0	0	0	0	0	0	0	0	0	0	0	0	0	0	0	0	0	0	0	0
0	0	0	0	0	0	0	0	0	0	0	0	0	0	0	0	0	0	0	0	0	0	0	0	0	0	0	0	0	0	0	0	0	0	0	0	0	0	0	0	0	0	0	0	0	0	0	0	0	0
0	0	0	0	0	0	0	0	0	0	0	0	0	0	0	0	0	0	0	0	0	0	0	0	0	0	0	0	0	0	0	0	0	0	0	0	0	0	0	0	0	0	0	0	0	0	0	0	0	0
0	0	0	0	0	0	0	0	0	0	0	0	0	0	0	0	0	0	0	0	0	0	0	0	0	0	0	0	0	0	0	0	0	0	0	0	0	0	0	0	0	0	0	0	0	0	0	0	0	0
0	0	0	0	0	0	0	0	0	0	0	0	0	0	0	0	0	0	0	0	0	0	0	0	0	0	0	0	0	0	0	0	0	0	0	0	0	0	0	0	0	0	0	0	0	0	0	0	0	0
0	0	0	0	0	0	0	0	0	0	0	0	0	0	0	0	0	0	0	0	0	0	0	0	0	0	0	0	0	0	0	0	0	0	0	0	0	0	0	0	0	0	0	0	0	0	0	0	0	0
0	0	0	0	0	0	0	0	0	0	0	0	0	0	0	0	0	0	0	0	0	0	0	0	0	0	0	0	0	0	0	0	0	0	0	0	0	0	0	0	0	0	0	0	0	0	0	0	0	0
0	0	0	0	0	0	0	0	0	0	0	0	0	0	0	0	0	0	0	0	0	0	0	0	0	0	0	0	0	0	0	0	0	0	0	0	0	0	0	0	0	0	0	0	0	0	0	0	0	0
0	0	0	0	0	0	0	0	0	0	0	0	0	0	0	0	0	0	0	0	0	0	0	0	0	0	0	0	0	0	0	0	0	0	0	0	0	0	0	0	0	0	0	0	0	0	0	0	0	0
0	0	0	0	0	0	0	0	0	0	0	0	0	0	0	0	0	0	0	0	0	0	0	0	0	0	0	0	0	0	0	0	0	0	0	0	0	0	0	0	0	0	0	0	0	0	0	0	0	0
0	0	0	0	0	0	0	0	0	0	0	0	0	0	0	0	0	0	0	0	0	0	0	0	0	0	0	0	0	0	0	0	0	0	0	0	0	0	0	0	0	0	0	0	0	0	0	0	0	0
0	0	0	0	0	0	0	0	0	0	0	0	0	0	0	0	0	0	0	0	0	0	0	0	0	0	0	0	0	0	0	0	0	0	0	0	0	0	0	0	0	0	0	0	0	0	0	0	0	0
0	0	0	0	0	0	0	0	0	0	0	0	0	0	0	0	0	0	0	0	0	0	0	0	0	0	0	0	0	0	0	0	0	0	0	0	0	0	0	0	0	0	0	0	0	0	0	0	0	0
0	0	0	0	0	0	0	0	0	0	0	0	0	0	0	0	0	0	0	0	0	0	0	0	0	0	0	0	0	0	0	0	0	0	0	0	0	0	0	0	0	0	0	0	0	0	0	0	0	0
0	0	0	0	0	0	0	0	0	0	0	0	0	0	0	0	0	0	0	0	0	0	0	0	0	0	0	0	0	0	0	0	0	0	0	0	0	0	0	0	0	0	0	0	0	0	0	0	0	0
0	0	0	0	0	0	0	0	0	0	0	0	0	0	0	0	0	0	0	0	0	0	0	0	0	0	0	0	0	0	0	0	0	0	0	0	0	0	0	0	0	0	0	0	0	0	0	0	0	0
0	0	0	0	0	0	0	0	0	0	0	0	0	0	0	0	0	0	0	0	0	0	0	0	0	0	0	0	0	0	0	0	0	0	0	0	0	0	0	0	0	0	0	0	0	0	0	0	0	0
0	0	0	0	0	0	0	0	0	0	0	0	0	0	0	0	0	0	0	0	0	0	0	0	0	0	0	0	0	0	0	0	0	0	0	0	0	0	0	0	0	0	0	0	0	0	0	0	0	0
0	0	0	0	0	0	0	0	0	0	0	0	0	0	0	0	0	0	0	0	0	0	0	0	0	0	0	0	0	0	0	0	0	0	0	0	0	0	0	0	0	0	0	0	0	0	0	0	0	0
0	0	0	0	0	0	0	0	0	0	0	0	0	0	0	0	0	0	0	0	0	0	0	0	0	0	0	0	0	0	0	0	0	0	0	0	0	0	0	0	0	0	0	0	0	0	0	0	0	0
0	0	0	0	0	0	0	0	0	0	0	0	0	0	0	0	0	0	0	0	0	0	0	0	0	0	0	0	0	0	0	0	0	0	0	0	0	0	0	0	0	0	0	0	0	0	0	0	0	0
0	0	0	0	0	0	0	0	0	0	0	0	0	0	0	0	0	0	0	0	0	0	0	0	0	0	0	0	0	0	0	0	0	0	0	0	0	0	0	0	0	0	0	0	0	0	0	0	0	0
0	0	0	0	0	0	0	0	0	0	0	0	0	0	0	0	0	0	0	0	0	0	0	0	0	0	0	0	0	0	0	0	0	0	0	0	0	0	0	0	0	0	0	0	0	0	0	0	0	0
0	0	0	0	0	0	0	0	0	0	0	0	0	0	0	0	0	0	0	0	0	0	0	0	0	0	0	0	0	0	0	0	0	0	0	0	0	0	0	0	0	0	0	0	0	0	0	0	0	0
0	0	0	0	0	0	0	0	0	0	0	0	0	0	0	0	0	0	0	0	0	0	0	0	0	0	0	0	0	0	0	0	0	0	0	0	0	0	0	0	0	0	0	0	0	0	0	0	0	0
0	0	0	0	0	0	0	0	0	0	0	0	0	0	0	0	0	0	0	0	0	0	0	0	0	0	0	0	0	0	0	0	0	0	0	0	0	0	0	0	0	0	0	0	0	0	0	0	0	0
0	0	0	0	0	0	0	0	0	0	0	0	0	0	0	0	0	0	0	0	0	0	0	0	0	0	0	0	0	0	0	0	0	0	0	0	0	0	0	0	0	0	0	0	0	0	0	0	0	0
0	0	0	0	0	0	0	0	0	0	0	0	0	0	0	0	0	0	0	0	0	0	0	0	0	0	0	0	0	0	0	0	0	0	0	0	0	0	0	0	0	0	0	0	0	0	0	0	0	0
0	0	0	0	0	0	0	0	0	0	0	0	0	0	0	0	0	0	0	0	0	0	0	0	0	0	0	0	0	0	0	0	0	0	0	0	0	0	0	0	0	0	0	0	0	0	0	0	0	0
0	0	0	0	0	0	0	0	0	0	0	0	0	0	0	0	0	0	0	0	0	0	0	0	0	0	0	0	0	0	0	0	0	0	0	0	0	0	0	0	0	0	0	0	0	0	0	0	0	0
0	0	0	0	0	0	0	0	0	0	0	0	0	0	0	0	0	0	0	0	0	0	0	0	0	0	0	0	0	0	0	0	0	0	0	0	0	0	0	0	0	0	0	0	0	0	0	0	0	0
0	0	0	0	0	0	0	0	0	0	0	0	0	0	0	0	0	0	0	0	0	0	0	0	0	0	0	0	0	0	0	0	0	0	0	0	0	0	0	0	0	0	0	0	0	0	0	0	0	0
0	0	0	0	0	0	0	0	0	0	0	0	0	0	0	0	0	0	0	0	0	0	0	0	0	0	0	0	0	0	0	0	0	0	0	0	0	0	0	0	0	0	0	0	0	0	0	0	0	0
0	0	0	0	0	0	0	0	0	0	0	0	0	0	0	0	0	0	0	0	0	0	0	0	0	0	0	0	0	0	0	0	0	0	0	0	0	0	0	0	0	0	0	0	0	0	0	0	0	0
0	0	0	0	0	0	0	0	0	0	0	0	0	0	0	0	0	0	0	0	0	0	0	0	0	0	0	0	0	0	0	0	0	0	0	0	0	0	0	0	0	0	0	0	0	0	0	0	0	0
0	0	0	0	0	0	0	0	0	0	0	0	0	0	0	0	0	0	0	0	0	0	0	0	0	0	0	0	0	0	0	0	0	0	0	0	0	0	0	0	0	0	0	0	0	0	0	0	0	0
0	0	0	0	0	0	0	0	0	0	0	0	0	0	0	0	0	0	0	0	0	0	0	0	0	0	0	0	0	0	0	0	0	0	0	0	0	0	0	0	0	0	0	0	0	0	0	0	0	0
0	0	0	0	0	0	0	0	0	0	0	0	0	0	0	0	0	0	0	0	0	0	0	0	0	0	0	0	0	0	0	0	0	0	0	0	0	0	0	0	0	0	0	0	0	0	0	0	0	0
0	0	0	0	0	0	0	0	0	0	0	0	0	0	0	0	0	0	0	0	0	0	0	0	0	0	0	0	0	0	0	0	0	0	0	0	0	0	0	0	0	0	0	0	0	0	0	0	0	0
0	0	0	0	0	0	0	0	0	0	0	0	0	0	0	0	0	0	0	0	0	0	0	0	0	0	0	0	0	0	0	0	0	0	0	0	0	0	0	0	0	0	0	0	0	0	0	0	0	0
0	0	0	0	0	0	0	0	0	0	0	0	0	0	0	0	0	0	0	0	0	0	0	0	0	0	0	0	0	0	0	0	0	0	0	0	0	0	0	0	0	0	0	0	0	0	0	0	0	0
0	0	0	0	0	0	0	0	0	0	0	0	0	0	0	0	0	0	0	0	0	0	0	0	0	0	0	0	0	0	0	0	0	0	0	0	0	0	0	0	0	0	0	0	0	0	0	0	0	0
0	0	0	0	0	0	0	0	0	0	0	0	0	0	0	0	0	0	0	0	0	0	0	0	0	0	0	0	0	0	0	0	0	0	0	0	0	0	0	0	0	0	0	0	0	0	0	0	0	0
0	0	0	0	0	0	0	0	0	0	0	0	0	0	0	0	0	0	0	0	0	0	0	0	0	0	0	0	0	0	0	0	0	0	0	0	0	0	0	0	0	0	0	0	0	0	0	0	0	0
0	0	0	0	0	0	0	0	0	0	0	0	0	0	0	0	0	0	0	0	0	0	0	0	0	0	0	0	0	0	0	0	0	0	0	0	0	0	0	0	0	0	0	0	0	0	0	0	0	0
0	0	0	0	0	0	0	0	0	0	0	0	0	0	0	0	0	0	0	0	0	0	0	0	0	0	0	0	0	0	0	0	0	0	0	0	0	0	0	0	0	0	0	0	0	0	0	0	0	0
0	0	0	0	0	0	0	0	0	0	0	0	0	0	0	0	0	0	0	0	0	0	0	0	0	0	0	0	0	0	0	0	0	0	0	0	0	0	0	0	0	0	0	0	0	0	0	0	0	0
0	0	0	0	0	0	0	0	0	0	0	0	0	0	0	0	0	0	0	0	0	0	0	0	0	0	0	0	0	0	0	0	0	0	0	0	0	0	0	0	0	0	0	0	0	0	0	0	0	0
0	0	0	0	0	0	0	0	0	0	0	0	0	0	0	0	0	0	0	0	0	0	0	0	0	0	0	0	0	0	0	0	0	0	0	0	0	0	0	0	0	0	0	0	0	0	0	0	0	0
0	0	0	0	0	0	0	0	0	0	0	0	0	0	0	0	0	0	0	0	0	0	0	0	0	0	0	0	0	0	0	0	0	0	0	0	0	0	0	0	0	0	0	0	0	0	0	0	0	0
0	0	0	0	0	0	0	0	0	0	0	0	0	0	0	0	0	0	0	0	0	0	0	0	0	0	0	0	0	0	0	0	0	0	0	0	0	0	0	0	0	0	0	0	0	0	0	0	0	0
0	0	0	0	0	0	0	0	0	0	0	0	0	0	0	0	0	0	0	0	0	0	0	0	0	0	0	0	0	0	0	0	0	0	0	0	0	0	0	0	0	0	0	0	0	0	0	0	0	0
0	0	0	0	0	0	0	0	0	0	0	0	0	0	0	0	0	0	0	0	0	0	0	0	0	0	0	0	0	0	0	0	0	0	0	0	0	0	0	0	0	0	0	0	0	0	0	0	0	0
0	0	0	0	0	0	0	0	0	0	0	0	0	0	0	0	0	0	0	0	0	0	0	0	0	0	0	0	0	0	0	0	0	0	0	0	0	0	0	0	0	0	0	0	0	0	0	0	0	0
0	0	0	0	0	0	0	0	0	0	0	0	0	0	0	0	0	0	0	0	0	0	0	0	0	0	0	0	0	0	0	0	0	0	0	0	0	0	0	0	0	0	0	0	0	0	0	0	0	0
0	0	0	0	0	0	0	0	0	0	0	0	0	0	0	0	0	0	0	0	0	0	0	0	0	0	0	0	0	0	0	0	0	0	0	0	0	0	0	0	0	0	0	0	0	0	0	0	0	0
0	0	0	0	0	0	0	0	0	0	0	0	0	0	0	0	0	0	0	0	0	0	0	0	0	0	0	0	0	0	0	0	0	0	0	0	0	0	0	0	0	0	0	0	0	0	0	0	0	0
0	0	0	0	0	0	0	0	0	0	0	0	0	0	0	0	0	0	0	0	0	0	0	0	0	0	0	0	0	0	0	0	0	0	0	0	0	0	0	0	0	0	0	0	0	0	0	0	0	0
0	0	0	0	0	0	0	0	0	0	0	0	0	0	0	0	0	0	0	0	0	0	0	0	0	0	0	0	0	0	0	0	0	0	0	0	0	0	0	0	0	0	0	0	0	0	0	0	0	0
0	0	0	0	0	0	0	0	0	0	0	0	0	0	0	0	0	0	0	0	0	0	0	0	0	0	0	0	0	0	0	0	0	0	0	0	0	0	0	0	0	0	0	0	0	0	0	0	0	0
0	0	0	0	0	0	0	0	0	0	0	0	0	0	0	0	0	0	0	0	0	0	0	0	0	0	0	0	0	0	0	0	0	0	0	0	0	0	0	0	0	0	0	0	0	0	0	0	0	0
0	0	0	0	0	0	0	0	0	0	0	0	0	0	0	0	0	0	0	0	0	0	0	0	0	0	0	0	0	0	0	0	0	0	0	0	0	0	0	0	0	0	0	0	0	0	0	0	0	0
0	0	0	0	0	0	0	0	0	0	0	0	0	0	0	0	0	0	0	0	0	0	0	0	0	0	0	0	0	0	0	0	0	0	0	0	0	0	0	0	0	0	0	0	0	0	0	0	0	0
0	0	0	0	0	0	0	0	0	0	0	0	0	0	0	0	0	0	0	0	0	0	0	0	0	0	0	0	0	0	0	0	0	0	0	0	0	0	0	0	0	0	0	0	0	0	0	0	0	0
0	0	0	0	0	0	0	0	0	0	0	0	0	0	0	0	0	0	0	0	0	0	0	0	0	0	0	0	0	0	0	0	0	0	0	0	0	0	0	0	0	0	0	0	0	0	0	0	0	0
0	0	0	0	0	0	0	0	0	0	0	0	0	0	0	0	0	0	0	0	0	0	0	0	0	0	0	0	0	0	0	0	0	0	0	0	0	0	0	0	0	0	0	0	0	0	0	0	0	0
0	0	0	0	0	0	0	0	0	0	0	0	0	0	0	0	0	0	0	0	0	0	0	0	0	0	0	0	0	0	0	0	0	0	0	0	0	0	0	0	0	0	0	0	0	0	0	0	0	0
0	0	0	0	0	0	0	0	0	0	0	0	0	0	0	0	0	0	0	0	0	0	0	0	0	0	0	0	0	0	0	0	0	0	0	0	0	0	0	0	0	0	0	0	0	0	0	0	0	0
0	0	0	0	0	0	0	0	0	0	0	0	0	0	0	0	0	0	0	0	0	0	0	0	0	0	0	0	0	0	0	0	0	0	0	0	0	0	0	0	0	0	0	0	0	0	0	0	0	0
0	0	0	0	0	0	0	0	0	0	0	0	0	0	0	0	0	0	0	0	0	0	0	0	0	0	0	0	0	0	0	0	0	0	0	0	0	0	0	0	0	0	0	0	0	0	0	0	0	0
0	0	0	0	0	0	0	0	0	0	0	0	0	0	0	0	0	0	0	0	0	0	0	0	0	0	0	0	0	0	0	0	0	0	0	0	0	0	0	0	0	0	0	0	0	0	0	0	0	0
0	0	0	0	0	0	0	0	0	0	0	0	0	0	0	0	0	0	0	0	0	0	0	0	0	0	0	0	0	0	0	0	0	0	0	0	0	0	0	0	0	0	0	0	0	0	0	0	0	0
0	0	0	0	0	0	0	0	0	0	0	0	0	0	0	0	0	0	0	0	0	0	0	0	0	0	0	0	0	0	0	0	0	0	0	0	0	0	0	0	0	0	0	0	0	0	0	0	0	0
0	0	0	0	0	0	0	0	0	0	0	0	0	0	0	0	0	0	0	0	0	0	0	0	0	0	0	0	0	0	0	0	0	0	0	0	0	0	0	0	0	0	0	0	0	0	0	0	0	0
0	0	0	0	0	0	0	0	0	0	0	0	0	0	0	0	0	0	0	0	0	0	0	0	0	0	0	0	0	0	0	0	0	0	0	0	0	0	0	0	0	0	0	0	0	0	0	0	0	0
0	0	0	0	0	0	0	0	0	0	0	0	0	0	0	0	0	0	0	0	0	0	0	0	0	0	0	0	0	0	0	0	0	0	0	0	0	0	0	0	0	0	0	0	0	0	0	0	0	0
0	0	0	0	0	0	0	0	0	0	0	0	0	0	0	0	0	0	0	0	0	0	0	0	0	0	0	0	0	0	0	0	0	0	0	0	0	0	0	0	0	0	0	0	0	0	0	0	0	0
0	0	0	0	0	0	0	0	0	0	0	0	0	0	0	0	0	0	0	0	0	0	0	0	0	0	0	0	0	0	0	0	0	0	0	0	0	0	0	0	0	0	0	0	0	0	0	0	0	0
0	0	0	0	0	0	0	0	0	0	0	0	0	0	0	0	0	0	0	0	0	0	0	0	0	0	0	0	0	0	0	0	0	0	0	0	0	0	0	0	0	0	0	0	0	0	0	0	0	0
0	0	0	0	0	0	0	0	0	0	0	0	0	0	0	0	0	0	0	0	0	0	0	0	0	0	0	0	0	0	0	0	0	0	0	0	0	0	0	0	0	0	0	0	0	0	0	0	0	0
0	0	0	0	0	0	0	0	0	0	0	0	0	0	0	0	0	0	0	0	0	0	0	0	0	0	0	0	0	0	0	0	0	0	0	0	0	0	0	0	0	0	0	0	0	0	0	0	0	0
0	0	0	0	0	0	0	0	0	0	0	0	0	0	0	0	0	0	0	0	0	0	0	0	0	0	0	0	0	0	0	0	0	0	0	0	0	0	0	0	0	0	0	0	0	0	0	0	0	0
0	0	0	0	0	0	0	0	0	0	0	0	0	0	0	0	0	0	0	0	0	0	0	0	0	0	0	0	0	0	0	0	0	0	0	0	0	0	0	0	0	0	0	0	0	0	0	0	0	0
0	0	0	0	0	0	0	0	0	0	0	0	0	0	0	0	0	0	0	0	0	0	0	0	0	0	0	0	0	0	0	0	0	0	0	0	0	0	0	0	0	0	0	0	0	0	0	0	0	0
0	0	0	0	0	0	0	0	0	0	0	0	0	0	0	0	0	0	0	0	0	0	0	0	0	0	0	0	0	0	0	0	0	0	0	0	0	0	0	0	0	0	0	0	0	0	0	0	0	0
0	0	0	0	0	0	0	0	0	0	0	0	0	0	0	0	0	0	0	0	0	0	0	0	0	0	0	0	0	0	0	0	0	0	0	0	0	0	0	0	0	0	0	0	0	0	0	0	0	0
0	0	0	0	0	0	0	0	0	0	0	0	0	0	0	0	0	0	0	0	0	0	0	0	0	0	0	0	0	0	0	0	0	0	0	0	0	0	0	0	0	0	0	0	0	0	0	0	0	0
0	0	0	0	0	0	0	0	0	0	0	0	0	0	0	0	0	0	0	0	0	0	0	0	0	0	0	0	0	0	0	0	0	0	0	0	0	0	0	0	0	0	0	0	0	0	0	0	0	0
0	0	0	0	0	0	0	0	0	0	0	0	0	0	0	0	0	0	0	0	0	0	0	0	0	0	0	0	0	0	0	0	0	0	0	0	0	0	0	0	0	0	0	0	0	0	0	0	0	0
0	0	0	0	0	0	0	0	0	0	0	0	0	0	0	0	0	0	0	0	0	0	0	0	0	0	0	0	0	0	0	0	0	0	0	0	0	0	0	0	0	0	0	0	0	0	0	0	0	0
0	0	0	0	0	0	0	0	0	0	0	0	0	0	0	0	0	0	0	0	0	0	0	0	0	0	0	0	0	0	0	0	0	0	0	0	0	0	0	0	0	0	0	0	0	0	0	0	0	0
0	0	0	0	0	0	0	0	0	0	0	0	0	0	0	0	0	0	0	0	0	0	0	0	0	0	0	0	0	0	0	0	0	0	0	0	0	0	0	0	0	0	0	0	0	0	0	0	0	0
0	0	0	0	0	0	0	0	0	0	0	0	0	0	0	0	0	0	0	0	0	0	0	0	0	0	0	0	0	0	0	0	0	0	0	0	0	0	0	0	0	0	0	0	0	0	0	0	0	0
0	0	0	0	0	0	0	0	0	0	0	0	0	0	0	0	0	0	0	0	0	0	0	0	0	0	0	0	0	0	0	0	0	0	0	0	0	0	0	0	0	0	0	0	0	0	0	0	0	0
0	0	0	0	0	0	0	0	0	0	0	0	0	0	0	0	0	0	0	0	0	0	0	0	0	0	0	0	0	0	0	0	0	0	0	0	0	0	0	0	0	0	0	0	0	0	0	0	0	0
0	0	0	0	0	0	0	0	0	0	0	0	0	0	0	0	0	0	0	0	0	0	0	0	0	0	0	0	0	0	0	0	0	0	0	0	0	0	0	0	0	0	0	0	0	0	0	0	0	0
0	0	0	0	0	0	0	0	0	0	0	0	0	0	0	0	0	0	0	0	0	0	0	0	0	0	0	0	0	0	0	0	0	0	0	0	0	0	0	0	0	0	0	0	0	0	0	0	0	0
0	0	0	0	0	0	0	0	0	0	0	0	0	0	0	0	0	0	0	0	0	0	0	0	0	0	0	0	0	0	0	0	0	0	0	0	0	0	0	0	0	0	0	0	0	0	0	0	0	0
0	0	0	0	0	0	0	0	0	0	0	0	0	0	0	0	0	0	0	0	0	0	0	0	0	0	0	0	0	0	0	0	0	0	0	0	0	0	0	0	0	0	0	0	0	0	0	0	0	0
0	0	0	0	0	0	0	0	0	0	0	0	0	0	0	0	0	0	0	0	0	0	0	0	0	0	0	0	0	0	0	0	0	0	0	0	0	0	0	0	0	0	0	0	0	0	0	0	0	0
0	0	0	0	0	0	0	0	0	0	0	0	0	0	0	0	0	0	0	0	0	0	0	0	0	0	0	0	0	0	0	0	0	0	0	0	0	0	0	0	0	0	0	0	0	0	0	0	0	0
0	0	0	0	0	0	0	0	0	0	0	0	0	0	0	0	0	0	0	0	0	0	0	0	0	0	0	0	0	0	0	0	0	0	0	0	0	0	0	0	0	0	0	0	0	0	0	0	0	0
0	0	0	0	0	0	0	0	0	0	0	0	0	0	0	0	0	0	0	0	0	0	0	0	0	0	0	0	0	0	0	0	0	0	0	0	0	0	0	0	0	0	0	0	0	0	0	0	0	0
0	0	0	0	0	0	0	0	0	0	0	0	0	0	0	0	0	0	0	0	0	0	0	0	0	0	0	0	0	0	0	0	0	0	0	0	0	0	0	0	0	0	0	0	0	0	0	0	0	0
0	0	0	0	0	0	0	0	0	0	0	0	0	0	0	0	0	0	0	0	0	0	0	0	0	0	0	0	0	0	0	0	0	0	0	0	0	0	0	0	0	0	0	0	0	0	0	0	0	0
0	0	0	0	0	0	0	0	0	0	0	0	0	0	0	0	0	0	0	0	0	0	0	0	0	0	0	0	0	0	0	0	0	0	0	0	0	0	0	0	0	0	0	0	0	0	0	0	0	0
0	0	0	0	0	0	0	0	0	0	0	0	0	0	0	0	0	0	0	0	0	0	0	0	0	0	0	0	0	0	0	0	0	0	0	0	0	0	0	0	0	0	0	0	0	0	0	0	0	0
0	0	0	0	0	0	0	0	0	0	0	0	0	0	0	0	0	0	0	0	0	0	0	0	0	0	0	0	0	0	0	0	0	0	0	0	0	0	0	0	0	0	0	0	0	0	0	0	0	0
0	0	0	0	0	0	0	0	0	0	0	0	0	0	0	0	0	0	0	0	0	0	0	0	0	0	0	0	0	0	0	0	0	0	0	0	0	0	0	0	0	0	0	0	0	0	0	0	0	0
0	0	0	0	0	0	0	0	0	0	0	0	0	0	0	0	0	0	0	0	0	0	0	0	0	0	0	0	0	0	0	0	0	0	0	0	0	0	0	0	0	0	0	0	0	0	0	0	0	0
0	0	0	0	0	0	0	0	0	0	0	0	0	0	0	0	0	0	0	0	0	0	0	0	0	0	0	0	0	0	0	0	0	0	0	0	0	0	0	0	0	0	0	0	0	0	0	0	0	0
0	0	0	0	0	0	0	0	0	0	0	0	0	0	0	0	0	0	0	0	0	0	0	0	0	0	0	0	0	0	0	0	0	0	0	0	0	0	0	0	0	0	0	0	0	0	0	0	0	0
0	0	0	0	0	0	0	0	0	0	0	0	0	0	0	0	0	0	0	0	0	0	0	0	0	0	0	0	0	0	0	0	0	0	0	0	0	0	0	0	0	0	0	0	0	0	0	0	0	0
0	0	0	0	0	0	0	0	0	0	0	0	0	0	0	0	0	0	0	0	0	0	0	0	0	0	0	0	0	0	0	0	0	0	0	0	0	0	0	0	0	0	0	0	0	0	0	0	0	0
0	0	0	0	0	0	0	0	0	0	0	0	0	0	0	0	0	0	0	0	0	0	0	0	0	0	0	0	0	0	0	0	0	0	0	0	0	0	0	0	0	0	0	0	0	0	0	0	0	0
0	0	0	0	0	0	0	0	0	0	0	0	0	0	0	0	0	0	0	0	0	0	0	0	0	0	0	0	0	0	0	0	0	0	0	0	0	0	0	0	0	0	0	0	0	0	0	0	0	0
0	0	0	0	0	0	0	0	0	0	0	0	0	0	0	0	0	0	0	0	0	0	0	0	0	0	0	0	0	0	0	0	0	0	0	0	0	0	0	0	0	0	0	0	0	0	0	0	0	0
0	0	0	0	0	0	0	0	0	0	0	0	0	0	0	0	0	0	0	0	0	0	0	0	0	0	0	0	0	0	0	0	0	0	0	0	0	0	0	0	0	0	0	0	0	0	0	0	0	0
0	0	0	0	0	0	0	0	0	0	0	0	0	0	0	0	0	0	0	0	0	0	0	0	0	0	0	0	0	0	0	0	0	0	0	0	0	0	0	0	0	0	0	0	0	0	0	0	0	0
0	0	0	0	0	0	0	0	0	0	0	0	0	0	0	0	0	0	0	0	0	0	0	0	0	0	0	0	0	0	0	0	0	0	0	0	0	0	0	0	0	0	0	0	0	0	0	0	0	0
0	0	0	0	0	0	0	0	0	0	0	0	0	0	0	0	0	0	0	0	0	0	0	0	0	0	0	0	0	0	0	0	0	0	0	0	0	0	0	0	0	0	0	0	0	0	0	0	0	0
0	0	0	0	0	0	0	0	0	0	0	0	0	0	0	0	0	0	0	0	0	0	0	0	0	0	0	0	0	0	0	0	0	0	0	0	0	0	0	0	0	0	0	0	0	0	0	0	0	0
0	0	0	0	0	0	0	0	0	0	0	0	0	0	0	0	0	0	0	0	0	0	0	0	0	0	0	0	0	0	0	0	0	0	0	0	0	0	0	0	0	0	0	0	0	0	0	0	0	0
0	0	0	0	0	0	0	0	0	0	0	0	0	0	0	0	0	0	0	0	0	0	0	0	0	0	0	0	0	0	0	0	0	0	0	0	0	0	0	0	0	0	0	0	0	0	0	0	0	0
0	0	0	0	0	0	0	0	0	0	0	0	0	0	0	0	0	0	0	0	0	0	0	0	0	0	0	0	0	0	0	0	0	0	0	0	0	0	0	0	0	0	0	0	0	0	0	0	0	0
0	0	0	0	0	0	0	0	0	0	0	0	0	0	0	0	0	0	0	0	0	0	0	0	0	0	0	0	0	0	0	0	0	0	0	0	0	0	0	0	0	0	0	0	0	0	0	0	0	0
0	0	0	0	0	0	0	0	0	0	0	0	0	0	0	0	0	0	0	0	0	0	0	0	0	0	0	0	0	0	0	0	0	0	0	0	0	0	0	0	0	0	0	0	0	0	0	0	0	0
0	0	0	0	0	0	0	0	0	0	0	0	0	0	0	0	0	0	0	0	0	0	0	0	0	0	0	0	0	0	0	0	0	0	0	0	0	0	0	0	0	0	0	0	0	0	0	0	0	0
0	0	0	0	0	0	0	0	0	0	0	0	0	0	0	0	0	0	0	0	0	0	0	0	0	0	0	0	0	0	0	0	0	0	0	0	0	0	0	0	0	0	0	0	0	0	0	0	0	0
0	0	0	0	0	0	0	0	0	0	0	0	0	0	0	0	0	0	0	0	0	0	0	0	0	0	0	0	0	0	0	0	0	0	0	0	0	0	0	0	0	0	0	0	0	0	0	0	0	0
0	0	0	0	0	0	0	0	0	0	0	0	0	0	0	0	0	0	0	0	0	0	0	0	0	0	0	0	0	0	0	0	0	0	0	0	0	0	0	0	0	0	0	0	0	0	0	0	0	0
0	0	0	0	0	0	0	0	0	0	0	0	0	0	0	0	0	0	0	0	0	0	0	0	0	0	0	0	0	0	0	0	0	0	0	0	0	0	0	0	0	0	0	0	0	0	0	0	0	0
0	0	0	0	0	0	0	0	0	0	0	0	0	0	0	0	0	0	0	0	0	0	0	0	0	0	0	0	0	0	0	0	0	0	0	0	0	0	0	0	0	0	0	0	0	0	0	0	0	0
0	0	0	0	0	0	0	0	0	0	0	0	0	0	0	0	0	0	0	0	0	0	0	0	0	0	0	0	0	0	0	0	0	0	0	0	0	0	0	0	0	0	0	0	0	0	0	0	0	0
0	0	0	0	0	0	0	0	0	0	0	0	0	0	0	0	0	0	0	0	0	0	0	0	0	0	0	0	0	0	0	0	0	0	0	0	0	0	0	0	0	0	0	0	0	0	0	0	0	0
0	0	0	0	0	0	0	0	0	0	0	0	0	0	0	0	0	0	0	0	0	0	0	0	0	0	0	0	0	0	0	0	0	0	0	0	0	0	0	0	0	0	0	0	0	0	0	0	0	0
0	0	0	0	0	0	0	0	0	0	0	0	0	0	0	0	0	0	0	0	0	0	0	0	0	0	0	0	0	0	0	0	0	0	0	0	0	0	0	0	0	0	0	0	0	0	0	0	0	0
0	0	0	0	0	0	0	0	0	0	0	0	0	0	0	0	0	0	0	0	0	0	0	0	0	0	0	0	0	0	0	0	0	0	0	0	0	0	0	0	0	0	0	0	0	0	0	0	0	0
0	0	0	0	0	0	0	0	0	0	0	0	0	0	0	0	0	0	0	0	0	0	0	0	0	0	0	0	0	0	0	0	0	0	0	0	0	0	0	0	0	0	0	0	0	0	0	0	0	0
0	0	0	0	0	0	0	0	0	0	0	0	0	0	0	0	0	0	0	0	0	0	0	0	0	0	0	0	0	0	0	0	0	0	0	0	0	0	0	0	0	0	0	0	0	0	0	0	0	0
0	0	0	0	0	0	0	0	0	0	0	0	0	0	0	0	0	0	0	0	0	0	0	0	0	0	0	0	0	0	0	0	0	0	0	0	0	0	0	0	0	0	0	0	0	0	0	0	0	0
0	0	0	0	0	0	0	0	0	0	0	0	0	0	0	0	0	0	0	0	0	0	0	0	0	0	0	0	0	0	0	0	0	0	0	0	0	0	0	0	0	0	0	0	0	0	0	0	0	0
0	0	0	0	0	0	0	0	0	0	0	0	0	0	0	0	0	0	0	0	0	0	0	0	0	0	0	0	0	0	0	0	0	0	0	0	0	0	0	0	0	0	0	0	0	0	0	0	0	0
0	0	0	0	0	0	0	0	0	0	0	0	0	0	0	0	0	0	0	0	0	0	0	0	0	0	0	0	0	0	0	0	0	0	0	0	0	0	0	0	0	0	0	0	0	0	0	0	0	0
0	0	0	0	0	0	0	0	0	0	0	0	0	0	0	0	0	0	0	0	0	0	0	0	0	0	0	0	0	0	0	0	0	0	0	0	0	0	0	0	0	0	0	0	0	0	0	0	0	0
0	0	0	0	0	0	0	0	0	0	0	0	0	0	0	0	0	0	0	0	0	0	0	0	0	0	0	0	0	0	0	0	0	0	0	0	0	0	0	0	0	0	0	0	0	0	0	0	0	0
0	0	0	0	0	0	0	0	0	0	0	0	0	0	0	0	0	0	0	0	0	0	0	0	0	0	0	0	0	0	0	0	0	0	0	0	0	0	0	0	0	0	0	0	0	0	0	0	0	0
0	0	0	0	0	0	0	0	0	0	0	0	0	0	0	0	0	0	0	0	0	0	0	0	0	0	0	0	0	0	0	0	0	0	0	0	0	0	0	0	0	0	0	0	0	0	0	0	0	0
0	0	0	0	0	0	0	0	0	0	0	0	0	0	0	0	0	0	0	0	0	0	0	0	0	0	0	0	0	0	0	0	0	0	0	0	0	0	0	0	0	0	0	0	0	0	0	0	0	0
0	0	0	0	0	0	0	0	0	0	0	0	0	0	0	0	0	0	0	0	0	0	0	0	0	0	0	0	0	0	0	0	0	0	0	0	0	0	0	0	0	0	0	0	0	0	0	0	0	0
0	0	0	0	0	0	0	0	0	0	0	0	0	0	0	0	0	0	0	0	0	0	0	0	0	0	0	0	0	0	0	0	0	0	0	0	0	0	0	0	0	0	0	0	0	0	0	0	0	0
0	0	0	0	0	0	0	0	0	0	0	0	0	0	0	0	0	0	0	0	0	0	0	0	0	0	0	0	0	0	0	0	0	0	0	0	0	0	0	0	0	0	0	0	0	0	0	0	0	0
0	0	0	0	0	0	0	0	0	0	0	0	0	0	0	0	0	0	0	0	0	0	0	0	0	0	0	0	0	0	0	0	0	0	0	0	0	0	0	0	0	0	0	0	0	0	0	0	0	0
0	0	0	0	0	0	0	0	0	0	0	0	0	0	0	0	0	0	0	0	0	0	0	0	0	0	0	0	0	0	0	0	0	0	0	0	0	0	0	0	0	0	0	0	0	0	0	0	0	0
0	0	0	0	0	0	0	0	0	0	0	0	0	0	0	0	0	0	0	0	0	0	0	0	0	0	0	0	0	0	0	0	0	0	0	0	0	0	0	0	0	0	0	0	0	0	0	0	0	0
0	0	0	0	0	0	0	0	0	0	0	0	0	0	0	0	0	0	0	0	0	0	0	0	0	0	0	0	0	0	0	0	0	0	0	0	0	0	0	0	0	0	0	0	0	0	0	0	0	0
0	0	0	0	0	0	0	0	0	0	0	0	0	0	0	0	0	0	0	0	0	0	0	0	0	0	0	0	0	0	0	0	0	0	0	0	0	0	0	0	0	0	0	0	0	0	0	0	0	0
0	0	0	0	0	0	0	0	0	0	0	0	0	0	0	0	0	0	0	0	0	0	0	0	0	0	0	0	0	0	0	0	0	0	0	0	0	0	0	0	0	0	0	0	0	0	0	0	0	0
0	0	0	0	0	0	0	0	0	0	0	0	0	0	0	0	0	0	0	0	0	0	0	0	0	0	0	0	0	0	0	0	0	0	0	0	0	0	0	0	0	0	0	0	0	0	0	0	0	0
0	0	0	0	0	0	0	0	0	0	0	0	0	0	0	0	0	0	0	0	0	0	0	0	0	0	0	0	0	0	0	0	0	0	0	0	0	0	0	0	0	0	0	0	0	0	0	0	0	0
0	0	0	0	0	0	0	0	0	0	0	0	0	0	0	0	0	0	0	0	0	0	0	0	0	0	0	0	0	0	0	0	0	0	0	0	0	0	0	0	0	0	0	0	0	0	0	0	0	0
0	0	0	0	0	0	0	0	0	0	0	0	0	0	0	0	0	0	0	0	0	0	0	0	0	0	0	0	0	0	0	0	0	0	0	0	0	0	0	0	0	0	0	0	0	0	0	0	0	0
0	0	0	0	0	0	0	0	0	0	0	0	0	0	0	0	0	0	0	0	0	0	0	0	0	0	0	0	0	0	0	0	0	0	0	0	0	0	0	0	0	0	0	0	0	0	0	0	0	0
0	0	0	0	0	0	0	0	0	0	0	0	0	0	0	0	0	0	0	0	0	0	0	0	0	0	0	0	0	0	0	0	0	0	0	0	0	0	0	0	0	0	0	0	0	0	0	0	0	0
0	0	0	0	0	0	0	0	0	0	0	0	0	0	0	0	0	0	0	0	0	0	0	0	0	0	0	0	0	0	0	0	0	0	0	0	0	0	0	0	0	0	0	0	0	0	0	0	0	0
0	0	0	0	0	0	0	0	0	0	0	0	0	0	0	0	0	0	0	0	0	0	0	0	0	0	0	0	0	0	0	0	0	0	0	0	0	0	0	0	0	0	0	0	0	0	0	0	0	0
0	0	0	0	0	0	0	0	0	0	0	0	0	0	0	0	0	0	0	0	0	0	0	0	0	0	0	0	0	0	0	0	0	0	0	0	0	0	0	0	0	0	0	0	0	0	0	0	0	0
0	0	0	0	0	0	0	0	0	0	0	0	0	0	0	0	0	0	0	0	0	0	0	0	0	0	0	0	0	0	0	0	0	0	0	0	0	0	0	0	0	0	0	0	0	0	0	0	0	0
0	0	0	0	0	0	0	0	0	0	0	0	0	0	0	0	0	0	0	0	0	0	0	0	0	0	0	0	0	0	0	0	0	0	0	0	0	0	0	0	0	0	0	0	0	0	0	0	0	0
0	0	0	0	0	0	0	0	0	0	0	0	0	0	0	0	0	0	0	0	0	0	0	0	0	0	0	0	0	0	0	0	0	0	0	0	0	0	0	0	0	0	0	0	0	0	0	0	0	0
0	0	0	0	0	0	0	0	0	0	0	0	0	0	0	0	0	0	0	0	0	0	0	0	0	0	0	0	0	0	0	0	0	0	0	0	0	0	0	0	0	0	0	0	0	0	0	0	0	0
0	0	0	0	0	0	0	0	0	0	0	0	0	0	0	0	0	0	0	0	0	0	0	0	0	0	0	0	0	0	0	0	0	0	0	0	0	0	0	0	0	0	0	0	0	0	0	0	0	0
0	0	0	0	0	0	0	0	0	0	0	0	0	0	0	0	0	0	0	0	0	0	0	0	0	0	0	0	0	0	0	0	0	0	0	0	0	0	0	0	0	0	0	0	0	0	0	0	0	0
0	0	0	0	0	0	0	0	0	0	0	0	0	0	0	0	0	0	0	0	0	0	0	0	0	0	0	0	0	0	0	0	0	0	0	0	0	0	0	0	0	0	0	0	0	0	0	0	0	0
0	0	0	0	0	0	0	0	0	0	0	0	0	0	0	0	0	0	0	0	0	0	0	0	0	0	0	0	0	0	0	0	0	0	0	0	0	0	0	0	0	0	0	0	0	0	0	0	0	0
0	0	0	0	0	0	0	0	0	0	0	0	0	0	0	0	0	0	0	0	0	0	0	0	0	0	0	0	0	0	0	0	0	0	0	0	0	0	0	0	0	0	0	0	0	0	0	0	0	0
0	0	0	0	0	0	0	0	0	0	0	0	0	0	0	0	0	0	0	0	0	0	0	0	0	0	0	0	0	0	0	0	0	0	0	0	0	0	0	0	0	0	0	0	0	0	0	0	0	0
0	0	0	0	0	0	0	0	0	0	0	0	0	0	0	0	0	0	0	0	0	0	0	0	0	0	0	0	0	0	0	0	0	0	0	0	0	0	0	0	0	0	0	0	0	0	0	0	0	0
0	0	0	0	0	0	0	0	0	0	0	0	0	0	0	0	0	0	0	0	0	0	0	0	0	0	0	0	0	0	0	0	0	0	0	0	0	0	0	0	0	0	0	0	0	0	0	0	0	0
0	0	0	0	0	0	0	0	0	0	0	0	0	0	0	0	0	0	0	0	0	0	0	0	0	0	0	0	0	0	0	0	0	0	0	0	0	0	0	0	0	0	0	0	0	0	0	0	0	0
0	0	0	0	0	0	0	0	0	0	0	0	0	0	0	0	0	0	0	0	0	0	0	0	0	0	0	0	0	0	0	0	0	0	0	0	0	0	0	0	0	0	0	0	0	0	0	0	0	0
0	0	0	0	0	0	0	0	0	0	0	0	0	0	0	0	0	0	0	0	0	0	0	0	0	0	0	0	0	0	0	0	0	0	0	0	0	0	0	0	0	0	0	0	0	0	0	0	0	0
0	0	0	0	0	0	0	0	0	0	0	0	0	0	0	0	0	0	0	0	0	0	0	0	0	0	0	0	0	0	0	0	0	0	0	0	0	0	0	0	0	0	0	0	0	0	0	0	0	0
0	0	0	0	0	0	0	0	0	0	0	0	0	0	0	0	0	0	0	0	0	0	0	0	0	0	0	0	0	0	0	0	0	0	0	0	0	0	0	0	0	0	0	0	0	0	0	0	0	0
0	0	0	0	0	0	0	0	0	0	0	0	0	0	0	0	0	0	0	0	0	0	0	0	0	0	0	0	0	0	0	0	0	0	0	0	0	0	0	0	0	0	0	0	0	0	0	0	0	0
0	0	0	0	0	0	0	0	0	0	0	0	0	0	0	0	0	0	0	0	0	0	0	0	0	0	0	0	0	0	0	0	0	0	0	0	0	0	0	0	0	0	0	0	0	0	0	0	0	0
0	0	0	0	0	0	0	0	0	0	0	0	0	0	0	0	0	0	0	0	0	0	0	0	0	0	0	0	0	0	0	0	0	0	0	0	0	0	0	0	0	0	0	0	0	0	0	0	0	0
0	0	0	0	0	0	0	0	0	0	0	0	0	0	0	0	0	0	0	0	0	0	0	0	0	0	0	0	0	0	0	0	0	0	0	0	0	0	0	0	0	0	0	0	0	0	0	0	0	0
0	0	0	0	0	0	0	0	0	0	0	0	0	0	0	0	0	0	0	0	0	0	0	0	0	0	0	0	0	0	0	0	0	0	0	0	0	0	0	0	0	0	0	0	0	0	0	0	0	0
0	0	0	0	0	0	0	0	0	0	0	0	0	0	0	0	0	0	0	0	0	0	0	0	0	0	0	0	0	0	0	0	0	0	0	0	0	0	0	0	0	0	0	0	0	0	0	0	0	0
0	0	0	0	0	0	0	0	0	0	0	0	0	0	0	0	0	0	0	0	0	0	0	0	0	0	0	0	0	0	0	0	0	0	0	0	0	0	0	0	0	0	0	0	0	0	0	0	0	0
0	0	0	0	0	0	0	0	0	0	0	0	0	0	0	0	0	0	0	0	0	0	0	0	0	0	0	0	0	0	0	0	0	0	0	0	0	0	0	0	0	0	0	0	0	0	0	0	0	0
0	0	0	0	0	0	0	0	0	0	0	0	0	0	0	0	0	0	0	0	0	0	0	0	0	0	0	0	0	0	0	0	0	0	0	0	0	0	0	0	0	0	0	0	0	0	0	0	0	0
0	0	0	0	0	0	0	0	0	0	0	0	0	0	0	0	0	0	0	0	0	0	0	0	0	0	0	0	0	0	0	0	0	0	0	0	0	0	0	0	0	0	0	0	0	0	0	0	0	0
0	0	0	0	0	0	0	0	0	0	0	0	0	0	0	0	0	0	0	0	0	0	0	0	0	0	0	0	0	0	0	0	0	0	0	0	0	0	0	0	0	0	0	0	0	0	0	0	0	0
0	0	0	0	0	0	0	0	0	0	0	0	0	0	0	0	0	0	0	0	0	0	0	0	0	0	0	0	0	0	0	0	0	0	0	0	0	0	0	0	0	0	0	0	0	0	0	0	0	0
0	0	0	0	0	0	0	0	0	0	0	0	0	0	0	0	0	0	0	0	0	0	0	0	0	0	0	0	0	0	0	0	0	0	0	0	0	0	0	0	0	0	0	0	0	0	0	0	0	0
0	0	0	0	0	0	0	0	0	0	0	0	0	0	0	0	0	0	0	0	0	0	0	0	0	0	0	0	0	0	0	0	0	0	0	0	0	0	0	0	0	0	0	0	0	0	0	0	0	0
0	0	0	0	0	0	0	0	0	0	0	0	0	0	0	0	0	0	0	0	0	0	0	0	0	0	0	0	0	0	0	0	0	0	0	0	0	0	0	0	0	0	0	0	0	0	0	0	0	0
0	0	0	0	0	0	0	0	0	0	0	0	0	0	0	0	0	0	0	0	0	0	0	0	0	0	0	0	0	0	0	0	0	0	0	0	0	0	0	0	0	0	0	0	0	0	0	0	0	0
0	0	0	0	0	0	0	0	0	0	0	0	0	0	0	0	0	0	0	0	0	0	0	0	0	0	0	0	0	0	0	0	0	0	0	0	0	0	0	0	0	0	0	0	0	0	0	0	0	0
0	0	0	0	0	0	0	0	0	0	0	0	0	0	0	0	0	0	0	0	0	0	0	0	0	0	0	0	0	0	0	0	0	0	0	0	0	0	0	0	0	0	0	0	0	0	0	0	0	0
0	0	0	0	0	0	0	0	0	0	0	0	0	0	0	0	0	0	0	0	0	0	0	0	0	0	0	0	0	0	0	0	0	0	0	0	0	0	0	0	0	0	0	0	0	0	0	0	0	0
0	0	0	0	0	0	0	0	0	0	0	0	0	0	0	0	0	0	0	0	0	0	0	0	0	0	0	0	0	0	0	0	0	0	0	0	0	0	0	0	0	0	0	0	0	0	0	0	0	0
0	0	0	0	0	0	0	0	0	0	0	0	0	0	0	0	0	0	0	0	0	0	0	0	0	0	0	0	0	0	0	0	0	0	0	0	0	0	0	0	0	0	0	0	0	0	0	0	0	0
0	0	0	0	0	0	0	0	0	0	0	0	0	0	0	0	0	0	0	0	0	0	0	0	0	0	0	0	0	0	0	0	0	0	0	0	0	0	0	0	0	0	0	0	0	0	0	0	0	0
0	0	0	0	0	0	0	0	0	0	0	0	0	0	0	0	0	0	0	0	0	0	0	0	0	0	0	0	0	0	0	0	0	0	0	0	0	0	0	0	0	0	0	0	0	0	0	0	0	0
0	0	0	0	0	0	0	0	0	0	0	0	0	0	0	0	0	0	0	0	0	0	0	0	0	0	0	0	0	0	0	0	0	0	0	0	0	0	0	0	0	0	0	0	0	0	0	0	0	0
0	0	0	0	0	0	0	0	0	0	0	0	0	0	0	0	0	0	0	0	0	0	0	0	0	0	0	0	0	0	0	0	0	0	0	0	0	0	0	0	0	0	0	0	0	0	0	0	0	0
0	0	0	0	0	0	0	0	0	0	0	0	0	0	0	0	0	0	0	0	0	0	0	0	0	0	0	0	0	0	0	0	0	0	0	0	0	0	0	0	0	0	0	0	0	0	0	0	0	0
0	0	0	0	0	0	0	0	0	0	0	0	0	0	0	0	0	0	0	0	0	0	0	0	0	0	0	0	0	0	0	0	0	0	0	0	0	0	0	0	0	0	0	0	0	0	0	0	0	0
0	0	0	0	0	0	0	0	0	0	0	0	0	0	0	0	0	0	0	0	0	0	0	0	0	0	0	0	0	0	0	0	0	0	0	0	0	0	0	0	0	0	0	0	0	0	0	0	0	0
0	0	0	0	0	0	0	0	0	0	0	0	0	0	0	0	0	0	0	0	0	0	0	0	0	0	0	0	0	0	0	0	0	0	0	0	0	0	0	0	0	0	0	0	0	0	0	0	0	0
0	0	0	0	0	0	0	0	0	0	0	0	0	0	0	0	0	0	0	0	0	0	0	0	0	0	0	0	0	0	0	0	0	0	0	0	0	0	0	0	0	0	0	0	0	0	0	0	0	0
0	0	0	0	0	0	0	0	0	0	0	0	0	0	0	0	0	0	0	0	0	0	0	0	0	0	0	0	0	0	0	0	0	0	0	0	0	0	0	0	0	0	0	0	0	0	0	0	0	0
0	0	0	0	0	0	0	0	0	0	0	0	0	0	0	0	0	0	0	0	0	0	0	0	0	0	0	0	0	0	0	0	0	0	0	0	0	0	0	0	0	0	0	0	0	0	0	0	0	0
0	0	0	0	0	0	0	0	0	0	0	0	0	0	0	0	0	0	0	0	0	0	0	0	0	0	0	0	0	0	0	0	0	0	0	0	0	0	0	0	0	0	0	0	0	0	0	0	0	0
0	0	0	0	0	0	0	0	0	0	0	0	0	0	0	0	0	0	0	0	0	0	0	0	0	0	0	0	0	0	0	0	0	0	0	0	0	0	0	0	0	0	0	0	0	0	0	0	0	0
0	0	0	0	0	0	0	0	0	0	0	0	0	0	0	0	0	0	0	0	0	0	0	0	0	0	0	0	0	0	0	0	0	0	0	0	0	0	0	0	0	0	0	0	0	0	0	0	0	0
0	0	0	0	0	0	0	0	0	0	0	0	0	0	0	0	0	0	0	0	0	0	0	0	0	0	0	0	0	0	0	0	0	0	0	0	0	0	0	0	0	0	0	0	0	0	0	0	0	0
0	0	0	0	0	0	0	0	0	0	0	0	0	0	0	0	0	0	0	0	0	0	0	0	0	0	0	0	0	0	0	0	0	0	0	0	0	0	0	0	0	0	0	0	0	0	0	0	0	0
0	0	0	0	0	0	0	0	0	0	0	0	0	0	0	0	0	0	0	0	0	0	0	0	0	0	0	0	0	0	0	0	0	0	0	0	0	0	0	0	0	0	0	0	0	0	0	0	0	0
0	0	0	0	0	0	0	0	0	0	0	0	0	0	0	0	0	0	0	0	0	0	0	0	0	0	0	0	0	0	0	0	0	0	0	0	0	0	0	0	0	0	0	0	0	0	0	0	0	0
0	0	0	0	0	0	0	0	0	0	0	0	0	0	0	0	0	0	0	0	0	0	0	0	0	0	0	0	0	0	0	0	0	0	0	0	0	0	0	0	0	0	0	0	0	0	0	0	0	0
0	0	0	0	0	0	0	0	0	0	0	0	0	0	0	0	0	0	0	0	0	0	0	0	0	0	0	0	0	0	0	0	0	0	0	0	0	0	0	0	0	0	0	0	0	0	0	0	0	0
0	0	0	0	0	0	0	0	0	0	0	0	0	0	0	0	0	0	0	0	0	0	0	0	0	0	0	0	0	0	0	0	0	0	0	0	0	0	0	0	0	0	0	0	0	0	0	0	0	0
0	0	0	0	0	0	0	0	0	0	0	0	0	0	0	0	0	0	0	0	0	0	0	0	0	0	0	0	0	0	0	0	0	0	0	0	0	0	0	0	0	0	0	0	0	0	0	0	0	0
0	0	0	0	0	0	0	0	0	0	0	0	0	0	0	0	0	0	0	0	0	0	0	0	0	0	0	0	0	0	0	0	0	0	0	0	0	0	0	0	0	0	0	0	0	0	0	0	0	0
0	0	0	0	0	0	0	0	0	0	0	0	0	0	0	0	0	0	0	0	0	0	0	0	0	0	0	0	0	0	0	0	0	0	0	0	0	0	0	0	0	0	0	0	0	0	0	0	0	0
0	0	0	0	0	0	0	0	0	0	0	0	0	0	0	0	0	0	0	0	0	0	0	0	0	0	0	0	0	0	0	0	0	0	0	0	0	0	0	0	0	0	0	0	0	0	0	0	0	0
0	0	0	0	0	0	0	0	0	0	0	0	0	0	0	0	0	0	0	0	0	0	0	0	0	0	0	0	0	0	0	0	0	0	0	0	0	0	0	0	0	0	0	0	0	0	0	0	0	0
0	0	0	0	0	0	0	0	0	0	0	0	0	0	0	0	0	0	0	0	0	0	0	0	0	0	0	0	0	0	0	0	0	0	0	0	0	0	0	0	0	0	0	0	0	0	0	0	0	0
0	0	0	0	0	0	0	0	0	0	0	0	0	0	0	0	0	0	0	0	0	0	0	0	0	0	0	0	0	0	0	0	0	0	0	0	0	0	0	0	0	0	0	0	0	0	0	0	0	0
0	0	0	0	0	0	0	0	0	0	0	0	0	0	0	0	0	0	0	0	0	0	0	0	0	0	0	0	0	0	0	0	0	0	0	0	0	0	0	0	0	0	0	0	0	0	0	0	0	0
0	0	0	0	0	0	0	0	0	0	0	0	0	0	0	0	0	0	0	0	0	0	0	0	0	0	0	0	0	0	0	0	0	0	0	0	0	0	0	0	0	0	0	0	0	0	0	0	0	0
0	0	0	0	0	0	0	0	0	0	0	0	0	0	0	0	0	0	0	0	0	0	0	0	0	0	0	0	0	0	0	0	0	0	0	0	0	0	0	0	0	0	0	0	0	0	0	0	0	0
0	0	0	0	0	0	0	0	0	0	0	0	0	0	0	0	0	0	0	0	0	0	0	0	0	0	0	0	0	0	0	0	0	0	0	0	0	0	0	0	0	0	0	0	0	0	0	0	0	0
0	0	0	0	0	0	0	0	0	0	0	0	0	0	0	0	0	0	0	0	0	0	0	0	0	0	0	0	0	0	0	0	0	0	0	0	0	0	0	0	0	0	0	0	0	0	0	0	0	0
0	0	0	0	0	0	0	0	0	0	0	0	0	0	0	0	0	0	0	0	0	0	0	0	0	0	0	0	0	0	0	0	0	0	0	0	0	0	0	0	0	0	0	0	0	0	0	0	0	0
0	0	0	0	0	0	0	0	0	0	0	0	0	0	0	0	0	0	0	0	0	0	0	0	0	0	0	0	0	0	0	0	0	0	0	0	0	0	0	0	0	0	0	0	0	0	0	0	0	0
0	0	0	0	0	0	0	0	0	0	0	0	0	0	0	0	0	0	0	0	0	0	0	0	0	0	0	0	0	0	0	0	0	0	0	0	0	0	0	0	0	0	0	0	0	0	0	0	0	0
0	0	0	0	0	0	0	0	0	0	0	0	0	0	0	0	0	0	0	0	0	0	0	0	0	0	0	0	0	0	0	0	0	0	0	0	0	0	0	0	0	0	0	0	0	0	0	0	0	0
0	0	0	0	0	0	0	0	0	0	0	0	0	0	0	0	0	0	0	0	0	0	0	0	0	0	0	0	0	0	0	0	0	0	0	0	0	0	0	0	0	0	0	0	0	0	0	0	0	0
0	0	0	0	0	0	0	0	0	0	0	0	0	0	0	0	0	0	0	0	0	0	0	0	0	0	0	0	0	0	0	0	0	0	0	0	0	0	0	0	0	0	0	0	0	0	0	0	0	0
0	0	0	0	0	0	0	0	0	0	0	0	0	0	0	0	0	0	0	0	0	0	0	0	0	0	0	0	0	0	0	0	0	0	0	0	0	0	0	0	0	0	0	0	0	0	0	0	0	0
0	0	0	0	0	0	0	0	0	0	0	0	0	0	0	0	0	0	0	0	0	0	0	0	0	0	0	0	0	0	0	0	0	0	0	0	0	0	0	0	0	0	0	0	0	0	0	0	0	0
0	0	0.00012987	0.00031733	0.000507884	0.000575428	0.000575428	0.000575428	0.000350535	0	0	0	0	0	0	0	0	0	0	0	0	0	0	0	0	0	0	0	0	0	0	0	0	0	0	0	0	0	0	0	0	0	0	0	0	0	0	0	0	0
0.00131325	0.00131325	0.00107496	0.000716887	0.000284433	0.000201627	0.000297627	0.000297627	0.000303112	0.000305434	0.0002179	0.000322505	0.000582445	0.000650587	0.000760387	0.000912397	0.000916665	0.000907632	0.000887429	0.000364899	0.000242752	0.000791577	0.000861439	0.000664889	9.99387e-05	0	0	0	0	0	0	0	2.0927e-06	1.26042e-05	1.6028e-05	5.83978e-05	0.000341843	0.000448227	0.000428573	0.000231787	0.000176821	0.000229038	0.000326398	0.000506113	0.00076003	0.00076003	0.000609472	0.00029308	0.000505969	0.00064374
0.00170334	0.00170334	0.00211064	0.00259676	0.00259676	0.00219615	0.00157673	0.000965753	0.00071888	0.00069612	0.000376139	0.000270889	0.000342107	0.000329452	0.000260603	0.00013482	0.000332153	0.00049349	0.000598772	0.000515508	0.000497459	0.000602323	0.000913861	0.00113667	0.00113667	0.0012208	0.00136711	0.00161716	0.0016738	0.00154651	0.00103466	0.00140143	0.00196358	0.00196358	0.00151055	0.000955123	0.00106222	0.00108601	0.00101501	0.000540774	0.000211309	0	0	0	0	0	4.79802e-05	0.000148808	0.000551802	0.000791939
0.000685077	0.000685077	0.000685077	0.000680129	0.000651082	0.00167879	0.00310829	0.00323816	0.00329064	0.00328283	0.00317307	0.00301714	0.00282523	0.00274116	0.00271207	0.00273869	0.00256736	0.00237396	0.00216036	0.00157239	0.00105007	0.000675026	0.000320051	7.61701e-05	3.50346e-05	2.77578e-05	2.23275e-05	4.1233e-06	0	0	0	0	3.71657e-05	0.000223846	0.000284651	0.000459566	0.00162971	0.00210267	0.00222065	0.00291469	0.00320961	0.0032398	0.00384025	0.00418661	0.00430343	0.00430343	0.00372781	0.00251816	0.00289989	0.00316589
0.00276312	0.00276312	0.00276312	0.00260891	0.00170364	0.00138276	0.00132206	0.00081929	0.000496876	0.000319448	0.000438423	0.000617239	0.000840103	0.000806411	0.000685908	0.000477447	0.000713036	0.00115214	0.00182704	0.00304545	0.00395048	0.00431117	0.00502752	0.00552848	0.00552848	0.00573282	0.00599591	0.00629392	0.00636142	0.00649955	0.00705499	0.00726531	0.00732832	0.00732832	0.00690243	0.00605165	0.0039539	0.00309786	0.00288559	0.00175146	0.00120179	0.00105396	0.000339186	0.000172967	0.000502073	0.000739054	0.00108086	0.00153813	0.00257635	0.00359493
0.00482005	0.00515544	0.00526612	0.00527688	0.00528092	0.00528235	0.00517726	0.00430686	0.00392403	0.00389685	0.00419704	0.00433323	0.00433377	0.00435881	0.00422913	0.0039427	0.0031906	0.00261013	0.00225852	0.00135	0.000728836	0.00061429	0.000599709	0.000462877	6.95745e-05	0	0	0	0	0	0	0.00069203	0.00167384	0.00275956	0.00516828	0.00778181	0.00792433	0.00813429	0.00839901	0.00879212	0.00906437	0.0092991	0.0105124	0.0110881	0.0110878	0.0106155	0.0100169	0.00927932	0.00934984	0.00902059
0.00159229	0.0019051	0.00234663	0.00280151	0.00304641	0.00314658	0.00313286	0.00286854	0.00291556	0.00315368	0.00313059	0.00325441	0.00350879	0.0041526	0.0046127	0.00488668	0.0050781	0.00518261	0.00518261	0.00463452	0.0046541	0.00560406	0.0065684	0.00731642	0.00765504	0.00815842	0.00853649	0.00853649	0.00826884	0.00817799	0.00885802	0.00925483	0.0094675	0.00937391	0.00915714	0.00879628	0.00795406	0.00724748	0.00661561	0.00592278	0.00509427	0.00418489	0.00364136	0.00338679	0.00339282	0.00287795	0.00300712	0.00384569	0.00457944	0.00553405
0.00990784	0.00990784	0.00865712	0.0068457	0.00497477	0.00419898	0.00399722	0.00359665	0.00289718	0.00209027	0.00252694	0.00298619	0.00345436	0.00347575	0.0042675	0.00583979	0.00695639	0.00756646	0.00756646	0.00702598	0.00659977	0.00641576	0.00639233	0.00642639	0.00652428	0.0065416	0.00625675	0.00530183	0.00483594	0.00451999	0.00422443	0.00354615	0.00299943	0.00356931	0.00447476	0.00558686	0.00695245	0.00903064	0.0113917	0.0124436	0.0130712	0.013448	0.0150124	0.0166194	0.0182638	0.0182638	0.0186094	0.0193356	0.0198773	0.0201827
0.00980481	0.0123128	0.0148172	0.0168937	0.0168937	0.0154136	0.0131977	0.0115425	0.0106546	0.0102231	0.0089557	0.00838071	0.00837671	0.00819072	0.00786173	0.00738785	0.0055666	0.00409612	0.0031075	0.00169109	0.00114108	0.00195887	0.0035373	0.00468475	0.00481647	0.0048505	0.00537784	0.00711498	0.00903056	0.0107181	0.0115587	0.0117908	0.0115945	0.0106083	0.0113213	0.012626	0.012626	0.0123351	0.0117912	0.0105422	0.0082634	0.00530901	0.00396759	0.00359609	0.00410015	0.00410015	0.00443762	0.00514678	0.00519336	0.00576814
0.00419813	0.00419813	0.00419813	0.00412074	0.00366641	0.00288496	0.00208839	0.0024898	0.00359057	0.00507719	0.00541024	0.00693375	0.00939786	0.00968269	0.0109606	0.0132446	0.0154878	0.0167274	0.0167274	0.0157657	0.0142049	0.0118589	0.00973511	0.00872328	0.00973481	0.00991375	0.0094002	0.00767863	0.00621165	0.0049756	0.00421199	0.00364978	0.00329999	0.00349567	0.00384806	0.00436007	0.00534954	0.00664414	0.0081388	0.00978412	0.0107872	0.0113343	0.0122295	0.0129318	0.0134597	0.0134597	0.0128655	0.0116168	0.0127297	0.0138695
0.0292594	0.0292594	0.0263473	0.0228597	0.0227893	0.0211811	0.0189181	0.0180368	0.016825	0.0153519	0.0133918	0.0111281	0.00862319	0.00662011	0.00513973	0.00418895	0.0023722	0.00161438	0.00219693	0.00224219	0.00169242	0.000309396	0.000697494	0.00121769	0.00150127	0.00268959	0.00399825	0.00513263	0.00561681	0.00627415	0.00802985	0.00863968	0.00882978	0.00908958	0.0091742	0.00916735	0.00912154	0.00857956	0.00781855	0.00777029	0.00720042	0.00624623	0.0053127	0.00470151	0.0043813	0.00390601	0.00348141	0.00311265	0.00331423	0.00404682
0.00588586	0.00588586	0.00617665	0.00654401	0.00666314	0.00748475	0.00877095	0.0106315	0.0124032	0.0140506	0.0148613	0.0158731	0.0170265	0.0170265	0.0170265	0.0170265	0.0170194	0.0170154	0.0170154	0.0156464	0.0149502	0.0154488	0.0155122	0.0152047	0.0143208	0.0141645	0.0134446	0.0110315	0.00766054	0.0044812	0.00272829	0.00216593	0.00186174	0.00076928	0.000439251	0.000568637	0.00121648	0.00138824	0.00137229	0.00224265	0.00336795	0.00464116	0.00514998	0.00632862	0.00811123	0.00849975	0.00887844	0.00924631	0.00926432	0.00926724
0.0120857	0.0120857	0.010874	0.00941957	0.0093714	0.00836778	0.00692961	0.0061474	0.00545445	0.00476912	0.00339317	0.0022153	0.0012236	0.00121804	0.000841326	8.85494e-05	0.000178618	0.000227676	0.000195911	7.64345e-05	0	0	0	0.000136954	0.000530608	0.00171247	0.00270423	0.00285033	0.00301999	0.00315264	0.00315264	0.00376897	0.00456868	0.00516037	0.00535309	0.00532297	0.00512151	0.00504589	0.00495999	0.00409993	0.00326797	0.00249571	0.00245915	0.00233702	0.0021372	0.00131225	0.000605271	2.82411e-05	0.000606326	0.00109406
0.00111393	0.00126361	0.00146155	0.00180012	0.00272054	0.00309449	0.00315932	0.00315816	0.00325185	0.00339861	0.00339861	0.0042373	0.00575013	0.00624941	0.00650068	0.00650068	0.00632713	0.00607069	0.00571796	0.00569055	0.0059205	0.00649897	0.00709622	0.00748746	0.00748746	0.006358	0.00539513	0.00539513	0.00493093	0.00417966	0.00297178	0.00258332	0.00239421	0.00174976	0.000858911	4.5583e-06	3.50527e-05	0.0003868	0.000979328	0.00200232	0.00290015	0.00368272	0.00403516	0.00482357	0.00600568	0.00714831	0.00784815	0.00806029	0.00807023	0.00815494
0.00396005	0.00535336	0.00599444	0.00623504	0.00613174	0.00602688	0.00585987	0.00524652	0.00490908	0.00464038	0.0028262	0.00200181	0.00197851	0.00100834	0.000374763	8.22185e-05	2.68333e-05	8.0461e-06	2.60415e-05	0.000467078	0.000837217	0.00104589	0.00125289	0.00201601	0.00382198	0.00417003	0.00493725	0.00742754	0.00941482	0.0111161	0.0123984	0.0140772	0.015543	0.015543	0.015543	0.0153572	0.0141145	0.0129362	0.011818	0.0108925	0.0103822	0.0101308	0.00897459	0.00814621	0.00761348	0.00647551	0.00555708	0.00488046	0.00327292	0.00221123
0.00740412	0.00844597	0.0105282	0.0128642	0.0142138	0.01561	0.0169377	0.0175813	0.0181783	0.0187035	0.0187035	0.018289	0.0175214	0.0163557	0.0157691	0.0157691	0.0154778	0.0153829	0.015541	0.0161079	0.0167167	0.0173367	0.0173561	0.0171158	0.0165531	0.0140314	0.0114192	0.00958439	0.00725061	0.00532072	0.00505234	0.00349929	0.00186298	0.00186298	0.00164933	0.00141502	0.00165031	0.00199513	0.00252149	0.00409099	0.00518714	0.0060492	0.00909678	0.0120673	0.0149667	0.0158044	0.0168748	0.0182015	0.019047	0.0194703
0.00337621	0.00337621	0.00325201	0.00310295	0.00309811	0.00270915	0.0021817	0.0021817	0.0019746	0.00171695	0.00263299	0.00304857	0.00305559	0.00338171	0.00419809	0.00551118	0.0062783	0.00704368	0.00782642	0.00952368	0.0112338	0.0128466	0.0140378	0.0153691	0.0170781	0.0179079	0.0186634	0.019689	0.0198983	0.0202004	0.021505	0.0218652	0.0217251	0.0210213	0.0207658	0.0205709	0.0194888	0.01901	0.0186722	0.0163377	0.0143659	0.0126394	0.0104877	0.00880442	0.00754478	0.00720622	0.00624009	0.00458274	0.00256748	0.00163146
0.0184688	0.0184688	0.0180249	0.0175232	0.0176877	0.0179752	0.0182854	0.0182697	0.0182634	0.0181856	0.0170917	0.015188	0.0126401	0.0113765	0.0103764	0.00964318	0.00889977	0.0075254	0.00537115	0.00453492	0.0040628	0.00397427	0.00393241	0.0035392	0.00247467	0.00142558	0.000674	0.000614423	0.000345511	0.000199334	0.000609129	0.000761588	0.000719475	0.000289485	0.0009383	0.00206349	0.0029341	0.00326086	0.00336548	0.00441292	0.00485627	0.00482017	0.00415941	0.00438062	0.00539764	0.00539764	0.00568422	0.00628646	0.0067244	0.00732947
0.00295381	0.00295381	0.00257678	0.00238541	0.0039036	0.00444173	0.00439561	0.00401366	0.00388184	0.00393452	0.00418172	0.00431788	0.00435621	0.00413922	0.0041831	0.00449128	0.00449994	0.00466596	0.00503727	0.00508013	0.00511796	0.00519012	0.0053138	0.00549944	0.00578711	0.005838	0.00582897	0.00579869	0.00556129	0.00516964	0.00449519	0.00433446	0.00436265	0.00436265	0.00434102	0.00425442	0.00385767	0.00350442	0.0032319	0.00345155	0.00364825	0.00381759	0.00379009	0.00371335	0.00359182	0.00297417	0.0029582	0.00360495	0.00397846	0.00431943
0.0040445	0.0040445	0.00400881	0.00392228	0.0036644	0.00357133	0.0034491	0.00245549	0.00232097	0.00273709	0.00273709	0.00271989	0.00266487	0.00154066	0.000923302	0.000819476	0.000474001	0.000339277	0.00047379	0.00048424	0.000379563	0.000116233	0.00016898	0.000233439	0.000233439	0.000120093	9.6092e-05	0.000339561	0.000394708	0.000350667	0.000173575	0.000438703	0.000786141	0.000786141	0.00127295	0.00188699	0.00188699	0.00247489	0.00337965	0.0039566	0.00442745	0.0048618	0.00608771	0.00694133	0.00745844	0.00750342	0.00752699	0.00752699	0.00712348	0.00688005
0.000508914	0.000508914	0.000508914	0.000503114	0.000469066	0.000263523	3.52556e-05	0.000327258	0.000445247	0.000518235	0.00154434	0.00200985	0.00202924	0.00293002	0.00354988	0.00388513	0.00524311	0.00606905	0.00620057	0.00643215	0.0068477	0.00752934	0.007876	0.0084142	0.009403	0.00971315	0.0101909	0.0114062	0.0122094	0.0128492	0.01336	0.0135011	0.0132988	0.0122828	0.0116034	0.0110647	0.0104008	0.00984695	0.00925299	0.0077009	0.00654557	0.00567695	0.00468621	0.0039096	0.00332624	0.00254515	0.00222024	0.0023978	0.00202384	0.00206873
0.0111301	0.0111301	0.0102031	0.00892369	0.00790833	0.00754842	0.007462	0.00674624	0.00563544	0.00433993	0.00413003	0.00375168	0.00324327	0.00318076	0.00315294	0.00316029	0.00275476	0.00250843	0.00247371	0.00233185	0.0022621	0.00231534	0.00232212	0.00204329	0.00124183	0.00147893	0.00180193	0.00180193	0.00199593	0.00216716	0.00209798	0.00311991	0.00430917	0.00449735	0.00475074	0.00535936	0.00780987	0.00984187	0.0115131	0.0121991	0.0124906	0.0125581	0.0138999	0.0152361	0.0165663	0.0165663	0.0163341	0.0158461	0.0142366	0.0141029
0.0233827	0.0233827	0.0226967	0.0215433	0.0195794	0.0187693	0.0185562	0.0180771	0.0174381	0.0166077	0.0146961	0.0138288	0.0138258	0.0136836	0.0137892	0.0141458	0.0141558	0.0139224	0.0134005	0.0133599	0.0127191	0.0111069	0.0105306	0.0101034	0.00967266	0.0106269	0.0117539	0.0125874	0.0127331	0.0127265	0.0128684	0.0129076	0.0128463	0.0125384	0.0124009	0.0121977	0.011153	0.0105927	0.0101548	0.00819701	0.00633044	0.00462286	0.0046452	0.004539	0.00431576	0.0026618	0.00152295	0.000951453	0.000923482	0.000753953
0.00503636	0.00503636	0.00484808	0.0045973	0.0044442	0.00374094	0.00298437	0.00403944	0.00448941	0.00451664	0.00438116	0.00433873	0.00438494	0.00494846	0.00538183	0.00568331	0.00580832	0.00587463	0.00587463	0.00562943	0.0050878	0.00412816	0.0041675	0.00428818	0.00428818	0.00420768	0.00415392	0.00420372	0.00438101	0.00453275	0.00449458	0.00386686	0.00318882	0.00321296	0.00322082	0.0032914	0.00376356	0.00394077	0.00393636	0.00389219	0.00390337	0.00395284	0.00395284	0.00445959	0.00542335	0.00542335	0.00585264	0.00675479	0.00679895	0.00685577
0.00563509	0.00563509	0.00570406	0.0058251	0.00605241	0.00613298	0.00600022	0.00490065	0.00463012	0.00490098	0.00490098	0.00471604	0.00437481	0.00390974	0.00367569	0.00367569	0.00317366	0.00318568	0.00385128	0.00390299	0.00363851	0.00297316	0.0018478	0.0011618	0.0014251	0.00147168	0.00141567	0.0012279	0.00096988	0.000720423	0.000558971	0.000438382	0.000354284	0.000354284	0.000197616	0.000104392	0.00080275	0.00110908	0.00120696	0.00154895	0.00222132	0.00309768	0.00321563	0.00337097	0.00355996	0.0035813	0.0035803	0.00355471	0.00509192	0.0060271
0.000666402	0.000760237	0.000788843	0.000701172	0.000186497	0.000278395	0.000653911	0.000669342	0.000792444	0.000974601	0.000974601	0.00079585	0.000474234	0.00040586	0.000734983	0.00146685	0.0014874	0.00132359	0.000957229	0.00122257	0.00141448	0.00141448	0.000619997	0.00046077	0.00170945	0.00278729	0.00351849	0.00352063	0.00383355	0.00413703	0.00413703	0.00496459	0.0058802	0.0058802	0.00592737	0.00598866	0.0060007	0.00649093	0.0072315	0.00763896	0.00806346	0.00847973	0.00850238	0.00853329	0.00857163	0.00857163	0.0085809	0.00860038	0.00897574	0.00920162
0.00627896	0.00627896	0.00616363	0.00624116	0.00750435	0.00807593	0.0082446	0.0082446	0.00810862	0.00792799	0.00836834	0.00856811	0.00856811	0.00856811	0.0089707	0.00978117	0.00980393	0.00970285	0.00947677	0.00945921	0.00925503	0.00874137	0.00980778	0.0106535	0.0106535	0.0101599	0.00982368	0.0101074	0.0092041	0.00824435	0.00816432	0.00757504	0.00688294	0.00655859	0.00599587	0.00531519	0.00461849	0.00435401	0.00429034	0.00369614	0.00303701	0.00233757	0.00178297	0.00158372	0.00170536	0.00176779	0.001736	0.00160043	0.000893589	0.000605417
0.0117544	0.0117544	0.0110934	0.0104464	0.0112794	0.0115872	0.0117377	0.0128424	0.0132596	0.013148	0.0122173	0.0121975	0.0129182	0.0129182	0.0132754	0.0139945	0.0142812	0.0144328	0.0144328	0.0144328	0.0136191	0.0115722	0.011439	0.0115516	0.0116017	0.0116106	0.0116605	0.0118278	0.0118657	0.0118549	0.0118111	0.0117199	0.011274	0.00947429	0.00979355	0.0109357	0.0109357	0.0108762	0.010588	0.00855989	0.0083566	0.00944411	0.00944411	0.010172	0.0115564	0.0115564	0.0113908	0.0110427	0.0110099	0.010685
0.0130675	0.0130675	0.0128383	0.0122321	0.0102794	0.00958724	0.00950821	0.00885366	0.00821603	0.00761519	0.00734482	0.0065629	0.00538218	0.00538218	0.00500284	0.00423915	0.0043395	0.00428635	0.00401252	0.00346287	0.00302246	0.00278286	0.00279418	0.00282543	0.00282543	0.00279119	0.00267956	0.0024032	0.00234061	0.0021833	0.00155075	0.0014625	0.00150977	0.00126696	0.00149791	0.00188898	0.00188898	0.00165628	0.00131972	0.00130723	0.00135608	0.00145527	0.00164942	0.00202331	0.00255915	0.00255915	0.00229335	0.00173478	0.00210222	0.00234038
0.0135381	0.0140625	0.0142227	0.0141662	0.0138317	0.014572	0.0158447	0.0166973	0.0170419	0.0169982	0.0163852	0.0166226	0.017546	0.0175456	0.0179621	0.0188008	0.020204	0.0209888	0.0209888	0.0200485	0.0188296	0.0173084	0.0190659	0.0205721	0.0207113	0.0207359	0.0206675	0.0204379	0.0188603	0.0173673	0.0173224	0.0175497	0.0178148	0.0178143	0.0166249	0.0147786	0.0124615	0.0109414	0.00997132	0.00964267	0.00893563	0.00796407	0.00727756	0.00616183	0.00465953	0.00474169	0.00478457	0.00478419	0.00414318	0.0036241
0.00150605	0.00150605	0.00186859	0.00230129	0.00230129	0.00255119	0.00289155	0.00289155	0.00316315	0.00360242	0.00382655	0.00399402	0.00411185	0.00411185	0.00396913	0.00368179	0.0035764	0.00359314	0.0037544	0.00375441	0.00370654	0.0036067	0.00364199	0.00367786	0.00367786	0.00367786	0.00372287	0.00387375	0.00390792	0.00397847	0.00426213	0.00434045	0.00429178	0.00404732	0.0039677	0.00403814	0.00450942	0.00495971	0.00540296	0.00589641	0.00657851	0.0073587	0.0073587	0.00730301	0.00719752	0.00780953	0.00813601	0.00814798	0.00896311	0.0096165
0.000621625	0.000621625	0.000832695	0.00108461	0.00108461	0.000880847	0.000616031	0.000721363	0.00133568	0.00222687	0.00222687	0.00218389	0.00211646	0.00255941	0.0027579	0.00270867	0.00265386	0.00248331	0.00216988	0.00261518	0.00301986	0.0032661	0.00323451	0.00326048	0.00347028	0.00348644	0.00348943	0.00355934	0.00336876	0.0031281	0.00296657	0.00282144	0.00266637	0.00244624	0.00207407	0.00180378	0.00253102	0.00275341	0.00264847	0.00232714	0.0021906	0.00218079	0.00198562	0.00192317	0.0019806	0.00206411	0.00210788	0.00210788	0.00151318	0.00109913
0.0051819	0.0051819	0.00446857	0.00362487	0.00366979	0.00365889	0.00362619	0.00365805	0.00339558	0.00296154	0.00289289	0.0028462	0.00280197	0.00204141	0.00223271	0.00338843	0.00347877	0.00415019	0.00557823	0.00572891	0.00550074	0.00486144	0.00666362	0.00862282	0.0102089	0.0104782	0.0108702	0.0122159	0.0137173	0.0149602	0.0152843	0.0155313	0.0157904	0.016217	0.0166602	0.017044	0.017044	0.0173228	0.0177243	0.0177226	0.017315	0.0166086	0.0159233	0.0159861	0.0167239	0.0167239	0.0157107	0.0135815	0.0137705	0.0139713
0.0311348	0.0311348	0.0300496	0.0287545	0.0287545	0.0286141	0.0285415	0.0295226	0.029919	0.0297578	0.0274903	0.0264617	0.0264397	0.0254173	0.0249027	0.0249027	0.0240528	0.0230225	0.0217996	0.0208389	0.0202734	0.0202734	0.0197229	0.0193043	0.0192835	0.0183213	0.0175484	0.0176969	0.0172252	0.0167082	0.0166029	0.0162116	0.0157011	0.0151493	0.0139292	0.0126791	0.0130948	0.0132508	0.0132701	0.0134635	0.0132837	0.0128544	0.0129182	0.0132506	0.0138251	0.0137159	0.0131174	0.0119798	0.0121778	0.0123308
0.0423333	0.0430637	0.0432557	0.0436087	0.0458955	0.0470599	0.0475014	0.0471659	0.0478986	0.0493114	0.0501493	0.0509767	0.0517861	0.0521845	0.0529819	0.0541836	0.0539166	0.0534544	0.0528032	0.0521855	0.051362	0.0502225	0.0519312	0.0533163	0.0533163	0.0528593	0.0531075	0.0552456	0.056158	0.0565739	0.0565739	0.0558474	0.0554812	0.0576786	0.0583944	0.0582078	0.0569593	0.0573223	0.0585205	0.0585205	0.0568892	0.0541532	0.0533223	0.0536602	0.0550526	0.0550526	0.0545026	0.0533467	0.0508573	0.0486588
0.0139306	0.0139306	0.0132004	0.0122211	0.0115876	0.010118	0.00839606	0.00818156	0.00728592	0.00601421	0.00586236	0.00574624	0.00564482	0.0048632	0.00452639	0.00464025	0.0045381	0.00461038	0.00490607	0.00508361	0.00521772	0.00530109	0.00519421	0.00499396	0.00467069	0.00534697	0.00599758	0.00608249	0.00606543	0.00591682	0.00546097	0.00462189	0.00404307	0.00509931	0.00544334	0.0054035	0.00513697	0.00498747	0.00491574	0.0049112	0.00449184	0.00375774	0.00286807	0.0030144	0.00409558	0.00409558	0.00368705	0.00282853	0.00261443	0.0019398
0.0346215	0.0346779	0.0329809	0.0314022	0.0341459	0.0356263	0.036318	0.036318	0.0362715	0.0362996	0.0377149	0.038357	0.0383479	0.0379247	0.0386611	0.0405726	0.0406263	0.0405984	0.0405362	0.0384001	0.0362538	0.0343568	0.0345	0.0356192	0.0380101	0.0394133	0.040249	0.040249	0.0402395	0.0402303	0.0402303	0.0396859	0.0388406	0.0376198	0.0368625	0.0361415	0.0343535	0.0334626	0.0330318	0.0318908	0.03041	0.0288117	0.0297356	0.0308979	0.0322744	0.0322744	0.0322744	0.0322744	0.0310682	0.0315351
0.0109884	0.0109884	0.0109884	0.0107556	0.00938857	0.00891271	0.00892454	0.00892454	0.00848033	0.00778794	0.00778794	0.00760469	0.00726807	0.00687748	0.00693398	0.00744348	0.00745694	0.00730253	0.00695827	0.0068721	0.00678044	0.00664751	0.00722336	0.00770718	0.00782475	0.00789097	0.00853848	0.0105794	0.0110416	0.0111636	0.0116542	0.0117897	0.0120748	0.0135072	0.0146235	0.0156942	0.0173733	0.0186699	0.0197105	0.0205157	0.0208766	0.0209312	0.0214033	0.0225087	0.0241849	0.0241849	0.0247487	0.0259334	0.0259914	0.0267584
0.0162299	0.0166635	0.0167957	0.0168865	0.0174193	0.0188117	0.0204907	0.0208207	0.021103	0.0213691	0.021846	0.0221732	0.0223716	0.0223716	0.0222594	0.0220334	0.0236082	0.0245076	0.0245076	0.0242647	0.0239986	0.0237285	0.0250663	0.0260917	0.0260917	0.0242462	0.0227654	0.023075	0.0231452	0.0228994	0.0219112	0.0216363	0.0216012	0.0214365	0.0208396	0.0198627	0.0179117	0.0154719	0.0130114	0.0130114	0.0124936	0.0116803	0.0125156	0.0129119	0.0129117	0.0126028	0.0129559	0.0140382	0.0145692	0.0155119
0.0394271	0.0394271	0.039493	0.0395342	0.0393149	0.0380384	0.0363985	0.0363392	0.0359167	0.035243	0.034505	0.0341351	0.0340421	0.0326367	0.0319294	0.0319294	0.0301994	0.0286767	0.0274722	0.026957	0.0264485	0.025862	0.0242082	0.0229786	0.022836	0.0221185	0.0215284	0.0215284	0.0206262	0.0201184	0.0216004	0.0220096	0.021889	0.0212831	0.0208479	0.0205954	0.020914	0.0214612	0.0221268	0.0226221	0.0229351	0.0229958	0.020835	0.0224257	0.0274009	0.0274009	0.026619	0.0249759	0.0237345	0.024188
0.0675147	0.0675147	0.0672647	0.0665535	0.0641293	0.06327	0.0629907	0.0606772	0.0583092	0.056146	0.0571401	0.0585767	0.0603733	0.061832	0.0626959	0.062957	0.0629644	0.0626147	0.0618325	0.0584036	0.0538569	0.0479537	0.0472023	0.0469947	0.0463982	0.0464865	0.0466518	0.0466518	0.0445359	0.042569	0.0429237	0.0430216	0.0429061	0.0423257	0.041119	0.0394677	0.0370076	0.0370914	0.0385428	0.0385428	0.0384532	0.0383887	0.040051	0.0424965	0.0456489	0.0481855	0.0495151	0.0495151	0.0490413	0.0510911
0.0639712	0.0639712	0.061913	0.0593996	0.0590653	0.0589468	0.0584109	0.0539725	0.0521791	0.0521744	0.0521079	0.0514082	0.0501611	0.0479273	0.0476598	0.0493845	0.0494329	0.0494329	0.0494329	0.0492956	0.0475655	0.043439	0.0421548	0.042483	0.0450564	0.0457484	0.046265	0.0473198	0.0475587	0.0479835	0.0496917	0.0524334	0.0549449	0.0549449	0.0542814	0.0535274	0.0540826	0.054291	0.0543042	0.0544364	0.0532041	0.0511392	0.0523941	0.0541199	0.0562696	0.0562696	0.0542016	0.0498558	0.0479571	0.0469033
0.044192	0.044192	0.0439862	0.0437093	0.0435253	0.0434601	0.0434412	0.0432854	0.0424297	0.0411149	0.0400001	0.0395982	0.0397842	0.0397842	0.0411449	0.0438843	0.0439612	0.0436685	0.0430139	0.0429595	0.0415772	0.0381056	0.0361831	0.0355478	0.0369019	0.0396123	0.0418359	0.0422287	0.0414625	0.040855	0.0417522	0.0432362	0.0446065	0.044619	0.044623	0.0444284	0.0431262	0.0427756	0.0429747	0.0429747	0.04086	0.0374267	0.0386052	0.0401402	0.0419959	0.0419959	0.0418544	0.041557	0.0383246	0.0389095
0.0609899	0.0609934	0.0610104	0.0610381	0.0610899	0.0621695	0.0636172	0.0636347	0.0645314	0.0659181	0.0659181	0.0658526	0.0657753	0.0676342	0.069802	0.0722827	0.0725865	0.0727418	0.0727914	0.07209	0.0708884	0.0690245	0.0681296	0.0678936	0.0686278	0.0687577	0.0702427	0.0752211	0.0763488	0.076643	0.0778263	0.0781908	0.0779913	0.0767794	0.0763422	0.076266	0.0761151	0.0756682	0.0750654	0.07466	0.0715671	0.0667484	0.0668434	0.0668885	0.0668881	0.0663618	0.0660721	0.066043	0.0620423	0.0607351
0.00643833	0.00691683	0.00706271	0.0072162	0.00811724	0.00852429	0.0086437	0.0086437	0.00881577	0.00908398	0.00908398	0.00944031	0.0100785	0.0100785	0.0104314	0.0111419	0.0111619	0.0116428	0.0127183	0.0128019	0.0124074	0.0114152	0.0115449	0.0117362	0.0117362	0.0117986	0.0118518	0.0118518	0.0112483	0.0106641	0.0106726	0.0103156	0.00993299	0.0100088	0.0102222	0.0104646	0.0104939	0.0112298	0.0122742	0.0122742	0.011813	0.011153	0.0131771	0.0145012	0.015193	0.0155195	0.0156907	0.0156907	0.0146947	0.0154465
0.0238225	0.0247513	0.0250345	0.0251798	0.0260331	0.0270387	0.0279963	0.0279963	0.0279963	0.0279861	0.027842	0.0279024	0.0281277	0.0281277	0.0281277	0.0281277	0.0277689	0.0276493	0.027838	0.0278527	0.02853	0.030234	0.0304509	0.0304509	0.0304509	0.0303712	0.0303033	0.0303033	0.0301179	0.0292211	0.0263387	0.0260559	0.0266236	0.0266236	0.0258159	0.0246901	0.0239738	0.0248935	0.026606	0.026606	0.0264475	0.0262373	0.0272615	0.0278574	0.0280659	0.0273677	0.0259151	0.0236314	0.0208442	0.0210242
0.00632958	0.00632958	0.00632958	0.00632529	0.00630008	0.00659403	0.00700658	0.00700658	0.00696801	0.00698164	0.00801827	0.00865013	0.00894478	0.0091899	0.00945733	0.00974737	0.00975551	0.00938768	0.00856499	0.00850108	0.00809222	0.00706366	0.00713604	0.00735649	0.00755345	0.00697365	0.00662337	0.00720573	0.00732042	0.00718034	0.00668433	0.00654737	0.00634784	0.00534563	0.00567603	0.00656652	0.00698111	0.00720663	0.00730738	0.00730738	0.00690946	0.00629388	0.00712085	0.00795252	0.00878844	0.00965637	0.0102429	0.0105195	0.0110265	0.011867
0.00801609	0.00801609	0.00796574	0.00770648	0.00653727	0.00612283	0.00603259	0.00528517	0.00498317	0.00496454	0.00470261	0.00475657	0.00506665	0.00509602	0.00510993	0.00510817	0.00654812	0.00750996	0.00782912	0.00785391	0.00771093	0.00735125	0.00814587	0.00880934	0.00891142	0.00876281	0.00903223	0.0104117	0.010863	0.0109492	0.0107534	0.0106993	0.0106077	0.0101474	0.00981097	0.00957564	0.00957564	0.00898062	0.00812258	0.00811597	0.00774738	0.00715704	0.00743046	0.0075602	0.00756008	0.00737054	0.00725048	0.00720693	0.00661707	0.00617788
0.0053824	0.0053824	0.0053824	0.00530035	0.00481867	0.00350358	0.00201601	0.00260484	0.00284277	0.00277629	0.00184173	0.00141775	0.00140729	0.000921411	0.000908453	0.00137466	0.00138775	0.00125537	0.000959289	0.00170468	0.00220758	0.00220997	0.00318552	0.00391428	0.00391441	0.00565477	0.00756406	0.00899093	0.00931728	0.00930585	0.00924753	0.0105029	0.0119097	0.0119097	0.0133905	0.0153477	0.0159452	0.0174187	0.0192187	0.0192187	0.0189429	0.0185468	0.0197278	0.0221748	0.0257626	0.0257626	0.0259312	0.0262855	0.0263029	0.0270193
0.0179076	0.0179076	0.0172401	0.0168377	0.0191523	0.0211251	0.0227766	0.0234552	0.0239285	0.0242388	0.0242388	0.0238024	0.0230713	0.025413	0.0265916	0.0265916	0.0244126	0.0231731	0.0231731	0.0229126	0.0225466	0.0220541	0.0221838	0.0223276	0.0223276	0.0222371	0.0224298	0.0233343	0.0235392	0.0232675	0.0221751	0.0220547	0.0222553	0.0222553	0.0216392	0.0208622	0.0208622	0.0195804	0.0177333	0.0177333	0.0159381	0.0129423	0.012326	0.0116183	0.0108279	0.00979835	0.00830505	0.00630094	0.00475306	0.00366475
0.0524053	0.0524053	0.0498809	0.0463991	0.0436461	0.0397354	0.0356733	0.0351374	0.0326629	0.0290436	0.0276411	0.0265915	0.0257867	0.0227873	0.0207973	0.0198299	0.0175124	0.0160741	0.0157711	0.0148133	0.014203	0.014203	0.0133398	0.0126948	0.0126948	0.0125881	0.0129847	0.0146192	0.0153865	0.0156689	0.0152536	0.0154742	0.0161036	0.0174014	0.0175048	0.0171402	0.0173964	0.0177552	0.0181821	0.0186673	0.0181818	0.017073	0.0177385	0.019715	0.0228741	0.0243026	0.0250514	0.0250514	0.0264371	0.0275048
0.0306497	0.03066	0.0297934	0.0285253	0.0271747	0.0276615	0.0289759	0.0289689	0.0289963	0.0290408	0.0290027	0.029702	0.0309854	0.0309854	0.0318624	0.0336278	0.0336727	0.0336614	0.0336422	0.0334068	0.0323628	0.0301208	0.0317945	0.0332583	0.0332583	0.0320718	0.0310121	0.0308502	0.0292878	0.0272994	0.0252626	0.0246893	0.0246773	0.0246773	0.0242382	0.0234708	0.0220417	0.0200774	0.0182229	0.0202559	0.0211198	0.0210573	0.0198132	0.0192229	0.0192227	0.0189407	0.0187929	0.0187929	0.0165895	0.0158739
0.0382867	0.0382867	0.0367224	0.0346188	0.0332294	0.031409	0.0289929	0.0239619	0.0215786	0.0209341	0.0195542	0.0186545	0.0181571	0.0178207	0.0176513	0.0176513	0.0168849	0.0157772	0.0142749	0.0138355	0.0133881	0.012793	0.0129677	0.0131549	0.0131549	0.013457	0.0138437	0.0142765	0.0143745	0.0144616	0.0148115	0.016536	0.0183371	0.0183371	0.0180277	0.0178099	0.0189636	0.0193967	0.0193967	0.0193967	0.0187959	0.0177785	0.0172751	0.0176826	0.0189119	0.0189119	0.0174979	0.0145265	0.0135208	0.0124434
0.00855978	0.00855978	0.00852152	0.0087552	0.0103951	0.0109764	0.0108849	0.0101267	0.0103302	0.0111247	0.0111247	0.0110082	0.0108314	0.0123152	0.0131149	0.0132216	0.0135159	0.0138179	0.0141229	0.0141466	0.0137284	0.0126763	0.0126339	0.0127022	0.0127022	0.011943	0.0112965	0.0112988	0.0112801	0.0111361	0.0106323	0.0102777	0.00981773	0.00870476	0.00863329	0.00897187	0.00878108	0.00864848	0.00853645	0.00829467	0.00804975	0.00781493	0.00781493	0.00757718	0.00712478	0.00675914	0.00601601	0.00485709	0.00530552	0.00647126
0.0211126	0.0211126	0.0209785	0.0207429	0.0202989	0.0195587	0.0188735	0.0197733	0.0201368	0.0200912	0.0194495	0.0191584	0.0191529	0.018899	0.0188533	0.0190185	0.0194598	0.0197092	0.0197114	0.0197116	0.0195937	0.0192973	0.0178804	0.0168499	0.0168499	0.0169346	0.0169978	0.0169675	0.0157792	0.0147111	0.0150306	0.014565	0.0140834	0.0147424	0.014957	0.014921	0.0146798	0.0147117	0.0149193	0.0152323	0.0157183	0.0162895	0.0160581	0.0172758	0.0198011	0.0208834	0.0214507	0.0214507	0.0189986	0.0177994
0.0292243	0.0295611	0.0296638	0.0294859	0.0284416	0.0280715	0.0277026	0.0246476	0.022638	0.0213335	0.0199796	0.0190776	0.0185294	0.0170099	0.0162452	0.0162452	0.0157095	0.0154047	0.0154047	0.0146247	0.0137191	0.0127226	0.0124795	0.0123952	0.0124029	0.0124853	0.0125545	0.0125545	0.0123217	0.0119499	0.0113636	0.0119665	0.0128127	0.0128127	0.0122238	0.0114088	0.0109261	0.0106593	0.0105878	0.011107	0.0113276	0.01135	0.0117962	0.0126672	0.013921	0.013921	0.0138368	0.0136599	0.0136513	0.0139092
0.00913379	0.00913379	0.0084885	0.00760637	0.00694902	0.00658838	0.00629754	0.0053286	0.00583185	0.0072265	0.0072265	0.00661583	0.00552817	0.00580883	0.00603328	0.00620076	0.00620546	0.00610706	0.00588698	0.00586988	0.00569492	0.00525478	0.0060351	0.00666003	0.00666003	0.00746451	0.00847758	0.00957459	0.00982306	0.010263	0.012032	0.0134975	0.0149163	0.0166125	0.017165	0.0170468	0.0162557	0.0163992	0.0170909	0.017664	0.0179076	0.0178999	0.017748	0.0182513	0.0193455	0.0193455	0.0193455	0.0193455	0.021004	0.0223233
0.00376297	0.00413576	0.00434397	0.00451782	0.00487581	0.0055784	0.00636252	0.00636252	0.00727114	0.0087427	0.00952018	0.00993602	0.0100658	0.010842	0.0121952	0.0141329	0.0142326	0.0142584	0.0142584	0.0146691	0.0161325	0.0191387	0.0199762	0.0206643	0.0216652	0.0231089	0.0252971	0.0290128	0.0301391	0.0304579	0.0306279	0.0318364	0.0336037	0.0360254	0.0368142	0.0368142	0.0368142	0.0362567	0.035375	0.0345901	0.034515	0.0350214	0.0366057	0.0373507	0.0373344	0.0322155	0.0289339	0.027676	0.0240521	0.0218983
0.00490761	0.00491452	0.00496712	0.00537725	0.00743128	0.00896623	0.0103514	0.0127214	0.0142954	0.0153151	0.0161455	0.0173794	0.0189147	0.0189147	0.0208205	0.0246575	0.0247652	0.024589	0.0241949	0.0239083	0.0239496	0.0244741	0.0246186	0.0248085	0.0251876	0.0252546	0.0251263	0.0246961	0.0233124	0.0220718	0.0221073	0.0220636	0.0216358	0.019784	0.0190701	0.0187767	0.0177478	0.0164699	0.0151597	0.0149055	0.0149413	0.0151787	0.0151787	0.0150656	0.0148504	0.0146279	0.015509	0.0176059	0.017682	0.0198996
0.0259377	0.0281012	0.0287608	0.0287608	0.0287608	0.0287327	0.0286945	0.0286945	0.0278543	0.0264205	0.0246748	0.0238828	0.023871	0.023324	0.0226584	0.0218728	0.0210085	0.0192045	0.0162414	0.0159552	0.0154494	0.014269	0.0135593	0.0128057	0.0118411	0.0127092	0.0135946	0.0135946	0.0126572	0.0117035	0.0115299	0.0120194	0.0126467	0.0128112	0.0122534	0.0115368	0.0119011	0.0127266	0.0138593	0.0152627	0.0159411	0.0161942	0.0185338	0.0211151	0.023913	0.023913	0.023913	0.023913	0.02216	0.0222414
0.0103223	0.0103223	0.0101061	0.00941224	0.00685405	0.00609025	0.00628419	0.00627751	0.00593012	0.00537617	0.00514166	0.00501624	0.00498359	0.00504982	0.00508315	0.00508315	0.00437577	0.00389695	0.00372603	0.00371275	0.00371097	0.00370651	0.00477522	0.00595076	0.00703309	0.00888934	0.0104294	0.0108342	0.010926	0.0117792	0.0152102	0.0161724	0.0161905	0.0161983	0.0154556	0.0144943	0.0143512	0.0151392	0.0163521	0.0163521	0.0157402	0.0147297	0.0147297	0.0151991	0.0160918	0.0160918	0.0154738	0.0141751	0.0134336	0.0126284
0.00143261	0.00143261	0.00254579	0.00387437	0.00387437	0.00344173	0.00285225	0.0028506	0.00250348	0.00205073	0.00327749	0.00398798	0.00427324	0.00471728	0.00511022	0.0054514	0.00567864	0.00584722	0.00594732	0.00664547	0.00730745	0.00783828	0.00847162	0.00889437	0.00889437	0.00843366	0.00850297	0.010052	0.0108038	0.0111932	0.0111932	0.0113757	0.0115776	0.0115776	0.0115776	0.0113988	0.0102029	0.0106856	0.0120279	0.0120279	0.0111191	0.00957683	0.00875699	0.00784136	0.00683904	0.00553924	0.00479456	0.0046613	0.00427498	0.00406091
0	0	0	6.61335e-05	0.000454371	0.00113421	0.00190075	0.00213258	0.00233684	0.00255173	0.00314973	0.00347154	0.00358202	0.00451165	0.00554421	0.00668105	0.00679458	0.00684099	0.00684099	0.00684099	0.00650855	0.00567225	0.0053097	0.00511835	0.00511835	0.00511835	0.00510857	0.0050758	0.00506838	0.00504619	0.00495696	0.00482002	0.00455084	0.00382285	0.00336462	0.00317873	0.00380107	0.00403464	0.00393971	0.00298923	0.00235769	0.0019839	0.00202724	0.00204781	0.0020481	0.00248308	0.00271486	0.0027228	0.0027908	0.0032136
0.000940737	0.00111973	0.0011743	0.00131577	0.00214631	0.00250993	0.00257826	0.00236308	0.00272671	0.00345142	0.00376646	0.00388699	0.00384807	0.00390418	0.00393241	0.00393241	0.00366871	0.00347521	0.00337792	0.0024581	0.00186218	0.00186218	0.00125095	0.000918684	0.00127641	0.00133969	0.00133969	0.00133969	0.000974696	0.000620175	0.000620175	0.000325751	0.000113099	0.000681189	0.000866225	0.000866225	0.000866225	0.000772033	0.000624138	0.000502285	0.000622332	0.000915814	0.001109	0.00146573	0.00196986	0.00202908	0.00240784	0.00313856	0.00317432	0.00355113
0.00279378	0.00279378	0.00279378	0.00273566	0.00239444	0.0022735	0.00216345	0.00125201	0.000883727	0.000866912	0.00063052	0.000335789	0	0	0	0	0	0	0	0	0	0	0.000358961	0.000693386	0.000883686	0.000917349	0.000784795	0.000340428	0.000303432	0.000365261	0.000365261	0.000418263	0.000675788	0.00167476	0.00200014	0.00202847	0.00221801	0.0025194	0.0028836	0.00320819	0.00334611	0.00338877	0.00423728	0.00463993	0.00464045	0.00542405	0.00594533	0.00617767	0.00618904	0.0059893
0	0	0	0	0	0	0	0	0	0	0	0	0	0	0.000168574	0.000507947	0.000517477	0.000544531	0.000605038	0.0004176	0.000300304	0.000320974	0.000541823	0.000725564	0.000785024	0.0012007	0.00166616	0.00206866	0.00215982	0.0024777	0.00375588	0.00416309	0.00420504	0.004114	0.00444792	0.00505542	0.00605147	0.00684208	0.0074604	0.00763833	0.00771394	0.00770671	0.00756293	0.0074947	0.0074948	0.00764628	0.00772568	0.00772568	0.00644966	0.00549655
0.000681533	0.00198785	0.00263305	0.0029278	0.0029278	0.00367594	0.0047874	0.00555303	0.00623829	0.00679541	0.00639052	0.0060376	0.00572656	0.00535713	0.00514606	0.00509544	0.00488393	0.00467996	0.00449106	0.00510634	0.00557929	0.00573385	0.00581088	0.00615826	0.00703355	0.00799318	0.00867926	0.00867926	0.00849353	0.00831313	0.00831313	0.00925792	0.0103517	0.0105954	0.0106747	0.0106551	0.010524	0.0107558	0.0111609	0.0111609	0.00966721	0.00713855	0.00590748	0.00516339	0.00485851	0.00372465	0.00307819	0.0029686	0.0025703	0.00191956
0.00931858	0.00931858	0.00791026	0.00614592	0.00565572	0.00512192	0.0046881	0.00515678	0.00529958	0.00519888	0.00480362	0.00537008	0.0067334	0.00801735	0.00975812	0.0119618	0.0124033	0.0124905	0.0122027	0.0121803	0.0120802	0.0118285	0.0117196	0.0112798	0.0101808	0.00932849	0.0087676	0.0087676	0.00842235	0.00774881	0.00638891	0.00594938	0.00563537	0.00441408	0.00355056	0.00283657	0.00199013	0.00164162	0.00157588	0.00136247	0.00136307	0.00153383	0.00193147	0.00277201	0.00401179	0.00416397	0.00424374	0.00424374	0.00371692	0.00355742
0.00306055	0.0053903	0.00697425	0.0082353	0.00951658	0.0112545	0.013003	0.013003	0.012345	0.0112479	0.010244	0.00935944	0.0085908	0.0085908	0.00852834	0.00840258	0.00823358	0.00800107	0.0076916	0.00516381	0.00346346	0.00330044	0.00174944	0.000622321	0.000669152	0.000677436	0.000696478	0.000760314	0.000713242	0.00126953	0.00374668	0.00445573	0.00450673	0.00462351	0.00493492	0.00527975	0.00527975	0.00505464	0.00468911	0.00427706	0.00385575	0.00341295	0.00269329	0.00217269	0.00183213	0.00188678	0.00197576	0.00210257	0.00216882	0.00230043
0.0085307	0.00869201	0.00874119	0.00868064	0.00832522	0.00754908	0.0065357	0.00547687	0.00388796	0.00204891	0.00163681	0.0014148	0.00135487	0.00148785	0.00174273	0.00212112	0.00380464	0.00520274	0.00620129	0.00663378	0.00686563	0.00686563	0.00697987	0.00707393	0.00709893	0.00716253	0.00706022	0.00654811	0.00562674	0.0046196	0.00371537	0.00311142	0.00271734	0.00270677	0.00206158	0.00126437	0.00134652	0.00147684	0.00175191	0.00307079	0.00402043	0.00468402	0.00509776	0.00545157	0.00575163	0.00657912	0.00701284	0.00701284	0.00697654	0.00695464
0.00259873	0.00259873	0.00271977	0.00303275	0.00402192	0.00531407	0.00672067	0.0077492	0.00841739	0.00880117	0.00866169	0.00824935	0.00762783	0.00779607	0.00805608	0.00840907	0.00827655	0.00796332	0.00744397	0.00502508	0.00304514	0.00197298	0.00157805	0.00139037	0.00140601	0.00199488	0.00255315	0.00274967	0.00400272	0.00531559	0.00587455	0.00629545	0.00681505	0.00794356	0.00831114	0.00826348	0.00794465	0.00772594	0.00758323	0.00758323	0.00755457	0.00750723	0.00750723	0.00750098	0.00748845	0.00654232	0.00557078	0.00457126	0.00362464	0.00313049
0.0118921	0.0127302	0.0129857	0.0127509	0.0113725	0.011522	0.0123911	0.0123911	0.0116171	0.0102512	0.00801056	0.00575938	0.00354218	0.00326833	0.00329487	0.00362577	0.00361351	0.00444855	0.0063436	0.00774432	0.00873165	0.00915554	0.009428	0.00953636	0.00937849	0.00923273	0.00913228	0.00913228	0.00861628	0.00787115	0.00689028	0.00684225	0.00708876	0.00708876	0.00640822	0.00549352	0.00511708	0.00468689	0.00425991	0.004153	0.00381312	0.00333893	0.00357953	0.00402697	0.00466166	0.00598353	0.00676345	0.00694645	0.00688734	0.00770032
0.00421731	0.00421731	0.00327803	0.00215699	0.00215699	0.0019619	0.00173176	0.00202646	0.0031159	0.00470092	0.00572076	0.00629335	0.00649372	0.00665675	0.00685521	0.00708959	0.00709838	0.00709963	0.00709963	0.00679401	0.00598196	0.00444136	0.00388597	0.00313276	0.00173943	0.00179878	0.00201896	0.00188303	0.00144879	0.00124658	0.00200922	0.00264759	0.00312091	0.00312091	0.00317746	0.00324879	0.00324879	0.00332626	0.00345079	0.0035801	0.00363505	0.00364854	0.00391685	0.00410935	0.00423354	0.00461269	0.00481142	0.00481142	0.00420299	0.00436704
0.0083814	0.00915208	0.00958717	0.00975343	0.00932716	0.00917607	0.0089068	0.00667658	0.00577542	0.005711	0.00480542	0.00388183	0.0029478	0.0022183	0.00165056	0.00124672	0.000858304	0.00070406	0.000838832	0.00147126	0.00219196	0.00298289	0.00322658	0.00348029	0.00390235	0.00408729	0.0041813	0.0041813	0.00375827	0.00325983	0.00290778	0.00285045	0.00289275	0.00288363	0.00274802	0.00261561	0.00284909	0.00346322	0.00424038	0.00442566	0.0046701	0.00494378	0.00494378	0.00514138	0.00551719	0.00551719	0.00520345	0.00454413	0.0040942	0.00419149
0.00472677	0.00472677	0.00421436	0.00340838	0.00226703	0.00142495	0.000778585	0.000360748	0.000242462	0.00033784	0.000571072	0.00107694	0.0018132	0.0027314	0.00326081	0.00339631	0.00334281	0.003269	0.00317683	0.00290279	0.00248809	0.00188343	0.00136575	0.00102282	0.00098363	0.000776493	0.000773206	0.00133435	0.00200698	0.0026947	0.00332936	0.00377349	0.00407101	0.00407101	0.00376728	0.00343639	0.00378568	0.00391678	0.00391617	0.00391004	0.00336386	0.00246774	0.00249968	0.00251484	0.0025147	0.00230323	0.0023641	0.00272494	0.00326724	0.00391681
0.0022618	0.0022618	0.00216767	0.00206437	0.00211755	0.00248081	0.00294993	0.00294993	0.00278272	0.00251388	0.00239841	0.00233274	0.00229405	0.00160105	0.00120663	0.00111471	0.000863886	0.00072267	0.00072267	0.000680036	0.000595351	0.000452374	0.00193342	0.0031501	0.00342727	0.00348601	0.0035546	0.00375674	0.00380252	0.00379286	0.00375398	0.00318317	0.00244134	0.00182773	0.00160366	0.00155001	0.00139534	0.00112585	0.000842779	0.00105908	0.00127723	0.00155417	0.00291632	0.00356271	0.00356284	0.00376021	0.00386366	0.00386366	0.00348114	0.00325038
0.00375841	0.00395659	0.00404838	0.00408312	0.00406712	0.00367099	0.00302182	0.00204998	0.00144743	0.0011019	0.000843013	0.00091554	0.00127191	0.00202104	0.00269449	0.00329129	0.00330805	0.00336476	0.00349161	0.00350146	0.00366499	0.00407636	0.00412873	0.00395068	0.0034389	0.0025318	0.00168461	0.00117821	0.000811068	0.000773859	0.00161017	0.00229952	0.00295508	0.00370022	0.00386189	0.00378885	0.00398411	0.0040574	0.00404197	0.00388753	0.00401462	0.00431907	0.00404399	0.00366049	0.00317858	0.00193931	0.00104007	0.000515347	0.000882091	0.00122171
0.00119052	0.00119052	0.000709183	0.000274372	0.00109427	0.00144791	0.00168093	0.00289998	0.00339256	0.00342451	0.00387356	0.00407728	0.00408852	0.00461095	0.00487387	0.00487387	0.00363298	0.00223681	0.000692984	0.000380069	0.000187788	2.12048e-05	0.000783158	0.00139844	0.00148495	0.0025775	0.00360774	0.00398277	0.004271	0.00470596	0.00566103	0.00615629	0.00641249	0.00641249	0.00504301	0.00323323	0.0026822	0.00196803	0.00123696	0.00123696	0.00110157	0.000870947	0.000731211	0.00168912	0.00363724	0.00400715	0.00408767	0.00384943	0.00411742	0.00428612
0.00366941	0.00540155	0.00648897	0.00715659	0.00715659	0.0069958	0.00681658	0.00714614	0.00694143	0.00623705	0.00373801	0.00249855	0.00230411	0.00206768	0.00196856	0.00200857	0.00309688	0.00416867	0.00518259	0.00571557	0.0064311	0.00748472	0.00761884	0.00788743	0.00865946	0.00891384	0.0086779	0.00755028	0.00544124	0.00358803	0.00337593	0.00268001	0.00213619	0.00294669	0.00357827	0.00409533	0.00445252	0.00566397	0.00721642	0.00721642	0.00690074	0.00639186	0.00663983	0.00685252	0.00703322	0.00703322	0.00638643	0.00502724	0.00336052	0.00239516
0.0066075	0.0066075	0.00472492	0.00256211	0.0030556	0.00319683	0.0031738	0.00336318	0.00456551	0.00643174	0.00799892	0.00885493	0.00915574	0.0110642	0.0120247	0.0120247	0.0108868	0.00970834	0.00852039	0.00799777	0.00631937	0.00280427	0.00240842	0.00238455	0.00220513	0.00242286	0.00344569	0.00616162	0.00831822	0.00995598	0.0105212	0.0106772	0.0106272	0.0103756	0.0101262	0.00988246	0.00966607	0.0086017	0.00702673	0.0054417	0.00363281	0.00175161	0.00162941	0.00120794	0.000517283	0.0014696	0.0023448	0.00313505	0.00394107	0.00500709
0.0052937	0.00721374	0.00779908	0.00785303	0.00816978	0.00918712	0.0106856	0.0128867	0.0137761	0.0136963	0.0125744	0.0105865	0.00790319	0.00630054	0.00500603	0.00402375	0.00410266	0.0040523	0.00380419	0.00496025	0.00647967	0.00837057	0.0086641	0.00915769	0.0104629	0.0112567	0.0118927	0.0124162	0.0123543	0.0113656	0.00809463	0.00560058	0.00371756	0.00310065	0.00290063	0.00287088	0.00266414	0.00281967	0.00334129	0.00520068	0.00618394	0.00653484	0.00716946	0.0080439	0.00913432	0.00933761	0.00944416	0.00944416	0.00818682	0.00702272
0.0128645	0.0139992	0.0143015	0.0137923	0.0111078	0.00967059	0.00873435	0.00645882	0.00554741	0.00556755	0.00567424	0.00699094	0.00935028	0.0134297	0.0159352	0.0168462	0.0168718	0.0163152	0.0150705	0.0149738	0.0146056	0.0136796	0.0119792	0.00965652	0.00637934	0.00463437	0.00371854	0.00397849	0.00440401	0.00545451	0.00824664	0.010793	0.0127603	0.0127749	0.0127797	0.0127418	0.0124884	0.0126025	0.0128126	0.0118956	0.00992442	0.0071865	0.00468143	0.00327792	0.00286963	0.00313017	0.00352801	0.00407709	0.00465586	0.00595644
0.00700463	0.00740628	0.00801477	0.00937646	0.0139647	0.0161448	0.0168506	0.0164509	0.0161762	0.0160573	0.0168676	0.0172774	0.0173212	0.0158505	0.0133512	0.00980957	0.00670368	0.00483927	0.00449444	0.00424066	0.00497795	0.00720576	0.00934766	0.0112872	0.0128711	0.0138335	0.0151183	0.0174757	0.0180096	0.0174148	0.015023	0.0124588	0.00981834	0.00713558	0.00558485	0.00473102	0.00473102	0.00428374	0.00391102	0.00663228	0.00911205	0.0113334	0.012044	0.0128527	0.0137496	0.0137496	0.0136946	0.0135792	0.0124591	0.0116166
0.0150238	0.0187737	0.0199169	0.0195984	0.0177285	0.0158748	0.013855	0.0105599	0.00830735	0.00682592	0.00618269	0.00691885	0.00877631	0.00953531	0.0109745	0.0131027	0.0136813	0.0138431	0.013545	0.0132935	0.013195	0.0133223	0.0133385	0.0123921	0.00967179	0.00676099	0.0047355	0.00488886	0.0049236	0.00491643	0.00488759	0.00616872	0.0078433	0.0090906	0.00973309	0.010031	0.010031	0.0098774	0.009656	0.009656	0.00925991	0.00852537	0.006926	0.00566165	0.00470036	0.00452836	0.00453828	0.0047486	0.00507421	0.00609671
0.00904086	0.00904086	0.007579	0.00611766	0.00778129	0.00939437	0.0111053	0.0137311	0.0152123	0.0158384	0.0154334	0.0154758	0.0159054	0.0170403	0.0176116	0.0176116	0.0147114	0.0117421	0.00879098	0.00615869	0.00444713	0.00409036	0.00439534	0.00587847	0.00938893	0.0112698	0.0123851	0.0125234	0.0121529	0.0119775	0.0128415	0.0130801	0.0127627	0.0111683	0.00881918	0.00625698	0.00455658	0.0041853	0.00468613	0.00584981	0.00701454	0.00821827	0.0101443	0.0110583	0.0110577	0.0102943	0.010495	0.0117577	0.0118195	0.0118195
0.0158621	0.02011	0.021405	0.0209604	0.01835	0.016396	0.015102	0.0159908	0.0163477	0.0160195	0.0114547	0.00819937	0.0060782	0.00607905	0.00577439	0.00516018	0.0092432	0.0132138	0.0168774	0.0171619	0.0163368	0.0142611	0.0132733	0.012575	0.0121217	0.0112502	0.00993797	0.00780051	0.00534704	0.0033136	0.00282867	0.0035536	0.00520461	0.00872471	0.0109688	0.0123532	0.0123532	0.0116604	0.0106884	0.0109501	0.0110606	0.0109594	0.0089703	0.00756483	0.00668682	0.00646989	0.00664155	0.00724122	0.00746423	0.00850834
0.0107813	0.0107813	0.0099631	0.00868436	0.00691025	0.0061829	0.00602451	0.00582384	0.00660713	0.00808652	0.00994391	0.0116039	0.0130628	0.0128332	0.0120844	0.0108095	0.00963804	0.0089486	0.00885152	0.00643836	0.0044365	0.00335371	0.002975	0.00292016	0.00327988	0.00521734	0.00727126	0.00880154	0.00924714	0.00934328	0.00934328	0.0088196	0.00810048	0.00739875	0.00607615	0.00461431	0.00406658	0.00373434	0.00371918	0.00539497	0.00660709	0.00745599	0.00791589	0.00858299	0.00943663	0.00940367	0.00936367	0.00931591	0.00793957	0.00694293
0.00647677	0.00647677	0.00915347	0.0123618	0.0124421	0.0114373	0.010274	0.0122958	0.0131127	0.0130651	0.0123951	0.0110854	0.00922777	0.00660447	0.00462823	0.00330759	0.00299761	0.00369778	0.00561096	0.00682755	0.00752798	0.00753503	0.00845705	0.00914531	0.00914531	0.00878136	0.00833058	0.00785957	0.0052797	0.00282475	0.00261278	0.00298553	0.00371912	0.00500709	0.00629061	0.00742743	0.00774179	0.00872853	0.00999713	0.0101652	0.0102366	0.0101039	0.00746548	0.00564502	0.00456412	0.00473932	0.004817	0.00478728	0.006508	0.00802726
0.0136586	0.0136586	0.0133724	0.0128098	0.0115121	0.00993856	0.00813135	0.00572634	0.00463846	0.00450092	0.00511111	0.00632224	0.00803572	0.00990038	0.0111947	0.0119112	0.0119314	0.0111911	0.00953546	0.00924361	0.00816339	0.00571418	0.00434091	0.00343293	0.00310294	0.00356908	0.00469618	0.00697561	0.00850077	0.00948069	0.00948069	0.00956206	0.00965208	0.00965208	0.00882736	0.00746099	0.00527949	0.00428521	0.00405317	0.00426205	0.00500675	0.00617758	0.00791891	0.00976328	0.0116994	0.0116994	0.0111859	0.0101068	0.00936116	0.00835992
0.00625732	0.00625732	0.00516821	0.00425996	0.00655887	0.00962504	0.0126939	0.0127142	0.0122455	0.0115063	0.0115652	0.011592	0.011576	0.0108355	0.00886562	0.00565024	0.00439162	0.00393432	0.00439799	0.00478512	0.00574073	0.00756774	0.00819975	0.00849822	0.00849822	0.00829603	0.00804819	0.00779521	0.00728402	0.00629333	0.00408246	0.00331035	0.00303236	0.00253452	0.00531029	0.00902147	0.00905747	0.00930505	0.00966647	0.00990818	0.0100109	0.00996178	0.008985	0.0074883	0.00552258	0.00434217	0.00365059	0.00349744	0.00343519	0.00501009
0.011337	0.0117617	0.0119892	0.0121062	0.0121062	0.011276	0.0100735	0.00948	0.00831318	0.00672904	0.0047712	0.00370189	0.00340659	0.00475512	0.00697594	0.0100806	0.0108041	0.0111661	0.0111661	0.0110769	0.0108038	0.0102634	0.00885628	0.00709076	0.00489038	0.0041765	0.004057	0.00458419	0.00614657	0.00801358	0.00988504	0.0104018	0.0104833	0.0108926	0.0114661	0.011718	0.00968962	0.00744583	0.00525953	0.00475766	0.00429415	0.00398119	0.00597693	0.00855766	0.0116651	0.0124716	0.0128943	0.0128943	0.0117695	0.0113827
0.00944106	0.00944106	0.00762146	0.00546781	0.00557374	0.00534636	0.00534981	0.00836701	0.00968769	0.00982984	0.00960341	0.0102212	0.0115116	0.0115116	0.011446	0.0113139	0.00962154	0.00746155	0.0047791	0.00408427	0.00433375	0.00576069	0.00895349	0.0112035	0.0112035	0.0117919	0.0122935	0.0122935	0.0124636	0.0124933	0.011948	0.00988993	0.00765607	0.00703647	0.00671065	0.00707461	0.0105559	0.0123335	0.0130463	0.0133861	0.0135305	0.0135295	0.0135105	0.0132725	0.012836	0.010932	0.00857978	0.0057337	0.00568413	0.00654122
0.00606788	0.00984293	0.0115702	0.0123739	0.0130525	0.013293	0.0131995	0.0124251	0.0117426	0.0109352	0.00768017	0.00602402	0.00570619	0.00587176	0.00671048	0.00823122	0.0112316	0.0131809	0.0137777	0.0137461	0.0132175	0.0120163	0.0120764	0.0121205	0.0117896	0.00807569	0.00509711	0.00555873	0.00698849	0.00886627	0.011241	0.0136795	0.0156759	0.0157961	0.0158352	0.0158301	0.0157959	0.0155893	0.0149043	0.0108413	0.00818051	0.00659666	0.0057857	0.00675929	0.00934535	0.0132426	0.015636	0.016373	0.0159479	0.0154836
0.0172752	0.0174886	0.0161364	0.0137483	0.00965868	0.0069707	0.00531907	0.00560981	0.00742285	0.0102813	0.0133125	0.0157953	0.0178026	0.0188887	0.0199992	0.0211346	0.0204527	0.0186211	0.0154328	0.0103442	0.00703577	0.00666818	0.00831675	0.0105016	0.0131403	0.0171655	0.0204697	0.0213769	0.0215824	0.0218135	0.0227426	0.0219365	0.0195183	0.0132771	0.00884533	0.00590203	0.00645455	0.00840164	0.0114308	0.016661	0.0197184	0.0211889	0.0230088	0.0239912	0.0242161	0.0225611	0.0191018	0.0136555	0.00937686	0.00671601
0.00731763	0.00768251	0.0109759	0.0153734	0.0188937	0.0201415	0.0202096	0.0207734	0.0210012	0.0207908	0.017833	0.0150608	0.0124901	0.0120799	0.0119229	0.0120224	0.0116942	0.0135078	0.0179852	0.0182176	0.0185806	0.0196833	0.0198237	0.0197264	0.019447	0.0168871	0.0139474	0.0112675	0.00993901	0.0093355	0.00972673	0.01351	0.0182311	0.0215205	0.0224756	0.0222831	0.0219766	0.0218615	0.021651	0.0195436	0.0151027	0.00924862	0.00926886	0.00917928	0.00899281	0.0122458	0.0160578	0.0204856	0.0205587	0.020577
0.0247542	0.0262894	0.0267574	0.0263474	0.0239409	0.02043	0.0165117	0.0140442	0.0125153	0.0117352	0.0124199	0.0154864	0.0204887	0.0235795	0.0265373	0.0293602	0.0294395	0.0292652	0.0288755	0.0257224	0.0208611	0.0137637	0.0108563	0.00921794	0.00881278	0.0142097	0.0208449	0.02746	0.0289583	0.0285945	0.0271316	0.0269708	0.0269715	0.025624	0.0200174	0.0130878	0.010336	0.0086232	0.00823657	0.0141764	0.0195498	0.0244749	0.0288367	0.0309065	0.0309054	0.0291335	0.026701	0.0235407	0.0170808	0.0121858
0.0107211	0.0107211	0.0119714	0.0142748	0.0190363	0.0225076	0.0249428	0.0249919	0.0259066	0.0274041	0.0288496	0.0295054	0.0293632	0.022754	0.0176246	0.0139945	0.0138621	0.0147908	0.0169068	0.0215752	0.0257157	0.0287305	0.028985	0.0288885	0.0288885	0.0271702	0.0251203	0.0231591	0.0175783	0.0124317	0.0117987	0.0144212	0.0184886	0.0233728	0.027459	0.0304615	0.0294907	0.029045	0.0286244	0.0255854	0.023225	0.0211344	0.0146668	0.0115419	0.0114374	0.013893	0.01796	0.0238018	0.0273828	0.0288761
0.0244864	0.028662	0.029935	0.0298611	0.0294276	0.0286239	0.0270315	0.0211768	0.0157512	0.01093	0.0102029	0.0109296	0.0129712	0.0199065	0.0251258	0.0286064	0.0314788	0.0330571	0.0330571	0.030734	0.0271201	0.0218463	0.0164049	0.0128242	0.0127771	0.0120826	0.0139113	0.0220025	0.0261955	0.0296086	0.0341143	0.0353583	0.0348213	0.0321238	0.0275523	0.0219466	0.0156073	0.0122736	0.0109413	0.0113702	0.0147031	0.020264	0.0273806	0.031658	0.0333704	0.0333704	0.0310085	0.0260451	0.0215434	0.0171445
0.0182449	0.0182449	0.0161496	0.013591	0.0132521	0.015889	0.0206177	0.0286804	0.0319383	0.0317031	0.0283978	0.0278266	0.0294894	0.0294894	0.0284019	0.0262125	0.0178411	0.0134736	0.014278	0.0158214	0.0194269	0.0260636	0.0268943	0.0267255	0.0262705	0.0269962	0.0276835	0.0276835	0.025269	0.0210453	0.0134922	0.0129183	0.0148043	0.0158777	0.0219737	0.0292219	0.029221	0.0285753	0.0276883	0.0281182	0.0283009	0.028081	0.0237074	0.0184994	0.0125424	0.0130777	0.0139999	0.0153482	0.021683	0.0257455
0.02059	0.0237774	0.0271003	0.0304141	0.033395	0.0344516	0.034282	0.0328771	0.0300634	0.026109	0.0197341	0.0162653	0.0152844	0.0177073	0.0226071	0.0300166	0.0312291	0.031122	0.0296047	0.0294868	0.0293743	0.0290913	0.0290553	0.0262367	0.0181352	0.0147112	0.0139611	0.0171362	0.023529	0.0292598	0.0301445	0.0291345	0.027755	0.0277963	0.0278097	0.0273613	0.024362	0.0191547	0.0134291	0.0149875	0.0153665	0.0152712	0.0226797	0.0267346	0.0277611	0.0290206	0.0296807	0.0296807	0.0293638	0.0265605
0.0269833	0.0272269	0.0246442	0.0210774	0.0187539	0.0175265	0.0171626	0.0187052	0.0231046	0.0291874	0.0319586	0.0327663	0.031947	0.0312857	0.0305506	0.0297408	0.0264257	0.0227026	0.0185644	0.017047	0.0158245	0.0147143	0.0190822	0.0238076	0.0277051	0.0283946	0.0282556	0.0277895	0.0268094	0.0249639	0.020959	0.0179447	0.0156671	0.0148337	0.0148926	0.0162669	0.022672	0.0269153	0.0294365	0.0281432	0.0262485	0.024027	0.024027	0.0215849	0.016938	0.01301	0.0104199	0.00930335	0.0138074	0.0186962
0.0171176	0.0173138	0.0185297	0.0207215	0.0254879	0.0280966	0.0293486	0.0293486	0.0279774	0.025735	0.0242575	0.0220785	0.0193079	0.0161265	0.0145986	0.0147461	0.0162961	0.0198124	0.02571	0.0271301	0.0277584	0.0277584	0.0258725	0.0237066	0.0215315	0.018886	0.0164233	0.0146284	0.013413	0.013417	0.0165916	0.022512	0.0280926	0.0280926	0.0269804	0.025591	0.0256813	0.0236368	0.0201094	0.0147783	0.0116531	0.010278	0.0111704	0.0141955	0.0191452	0.0220254	0.023535	0.023535	0.0220728	0.0208709
0.0263956	0.027179	0.0274178	0.0266011	0.0218066	0.0187399	0.0165672	0.0139966	0.0128119	0.0128607	0.0167456	0.0220237	0.0283266	0.028633	0.0287871	0.0287871	0.0270402	0.0246024	0.021373	0.0167285	0.0128706	0.0103858	0.0104638	0.0129867	0.0193917	0.0245069	0.028028	0.0284511	0.028547	0.0275376	0.023479	0.0195802	0.0157068	0.0116902	0.00946783	0.00876231	0.0117561	0.0167191	0.0222515	0.0222515	0.0219969	0.0215285	0.0205751	0.0195141	0.0183537	0.0138908	0.0107654	0.00911316	0.00988788	0.0125555
0.0150753	0.0150753	0.0149745	0.0153741	0.0184265	0.0210958	0.0232441	0.0231299	0.0248597	0.0276602	0.0281158	0.0277698	0.0266563	0.0209144	0.0172193	0.0155979	0.0154729	0.0163185	0.0183107	0.0194201	0.0199872	0.019845	0.0227061	0.0248883	0.0249769	0.0237803	0.0209201	0.0147965	0.0127129	0.0121014	0.0123633	0.0168579	0.0219871	0.0231748	0.0235617	0.0235205	0.0232448	0.0229921	0.0222935	0.0174519	0.0135411	0.0104857	0.0105998	0.0127226	0.0166579	0.0180626	0.0189439	0.0192489	0.0204857	0.0212228
0.0257597	0.0299333	0.0312057	0.0302265	0.0244779	0.0209407	0.0185856	0.0159962	0.0147269	0.0143091	0.0133212	0.0150165	0.0189626	0.0239367	0.0269695	0.0280354	0.0280653	0.0259187	0.0211176	0.0202424	0.0176788	0.0120547	0.0103483	0.0099387	0.0108886	0.0149848	0.01915	0.0218868	0.0224351	0.0220566	0.0208142	0.019411	0.0177336	0.0152	0.0126239	0.0104174	0.0104304	0.0116715	0.0139688	0.0191356	0.0212748	0.0210298	0.0180094	0.016327	0.0158527	0.0151069	0.0122953	0.00720843	0.00689605	0.00837035
0.0208843	0.0208843	0.0175721	0.0136144	0.0135871	0.0143412	0.0159312	0.0204854	0.0223256	0.0222322	0.0209192	0.0209133	0.0219685	0.0219119	0.0209037	0.0189311	0.0146605	0.0124173	0.0127632	0.0140581	0.0153499	0.016516	0.0183585	0.0197384	0.0200662	0.0211446	0.0218486	0.0212924	0.0154633	0.00987834	0.00969522	0.00967044	0.0106367	0.0153471	0.0168813	0.016812	0.0163481	0.0168597	0.0178353	0.0177105	0.0147249	0.00980503	0.00827772	0.00761228	0.00772724	0.0109991	0.012714	0.012714	0.0132018	0.0145465
0.0143192	0.0197994	0.0214701	0.0216144	0.0224615	0.0227618	0.0224563	0.0199264	0.0180015	0.016369	0.0131964	0.0118065	0.0119244	0.0132886	0.0166224	0.021952	0.0224386	0.0226303	0.0226303	0.0207994	0.0191894	0.0181481	0.013201	0.009178	0.00795511	0.00774625	0.00938907	0.014875	0.0176477	0.019134	0.019134	0.0186856	0.0177249	0.0153912	0.0131576	0.0109909	0.0089295	0.00749752	0.00695493	0.0110198	0.0132159	0.0140342	0.0149062	0.01532	0.0153189	0.0136978	0.0111127	0.00746595	0.00538694	0.00502912
0.0161811	0.0163621	0.0161915	0.015273	0.0114629	0.00998683	0.0096471	0.00824973	0.0106509	0.0153231	0.0160208	0.016585	0.0170287	0.0170287	0.0163087	0.0148593	0.0117015	0.00989643	0.00982501	0.0093972	0.00921064	0.00943521	0.0120209	0.0143331	0.0154869	0.015691	0.0152636	0.013831	0.0118937	0.00989316	0.00814838	0.00727211	0.0071842	0.00893509	0.0107871	0.0123893	0.0122917	0.0122551	0.0122155	0.0118192	0.0105516	0.00867515	0.00745999	0.00675526	0.00651269	0.00807578	0.00931942	0.0102112	0.0108624	0.0112289
0.0100855	0.0109488	0.0147981	0.0190782	0.0190782	0.0181588	0.0168005	0.0159218	0.0152107	0.0145738	0.0134196	0.0110082	0.00764661	0.00855969	0.0109928	0.0149661	0.0174972	0.0188568	0.0188192	0.016027	0.014205	0.014205	0.0135186	0.0115929	0.00753154	0.00692	0.00776907	0.0103099	0.0130506	0.0151536	0.0151536	0.0138688	0.0124473	0.0124473	0.0119506	0.0108088	0.00736271	0.00555673	0.00517014	0.00869439	0.011751	0.0143258	0.0143258	0.0136678	0.0124162	0.0122235	0.0114057	0.00989947	0.00659028	0.00501045
0.0119433	0.0134368	0.013892	0.0136768	0.0124131	0.00988125	0.00695165	0.00619647	0.00584927	0.00601288	0.0092344	0.0109208	0.0113236	0.0113236	0.0113044	0.0112658	0.0103977	0.00950009	0.00859549	0.00593751	0.00446794	0.00502345	0.00710077	0.00867787	0.00890137	0.00912297	0.00956505	0.0105267	0.0105639	0.00972985	0.00708187	0.00529997	0.00419554	0.00448754	0.00549408	0.00675978	0.00753607	0.00833347	0.00906264	0.00906264	0.00855343	0.00762981	0.00598554	0.00473586	0.00384306	0.00378537	0.00460951	0.00640494	0.00683702	0.00728363
0.00652735	0.00652735	0.00678898	0.00733323	0.00869518	0.00939465	0.00968981	0.00968981	0.00926773	0.00861661	0.00871172	0.00856439	0.00818971	0.00663213	0.00583109	0.00579659	0.00718183	0.00807166	0.00829815	0.00785825	0.00749548	0.00733472	0.00723454	0.00708359	0.00682092	0.00540725	0.00444197	0.00511337	0.00554363	0.00596324	0.00656397	0.0064685	0.0062834	0.00680591	0.0069761	0.00680447	0.00565627	0.00504289	0.00470831	0.00399044	0.00432253	0.00539611	0.00582104	0.00594619	0.00580074	0.00580074	0.00538744	0.00451892	0.00440921	0.00382765
0.00973768	0.0102605	0.0104199	0.0102846	0.00949086	0.00914607	0.00880332	0.00667998	0.00587846	0.00598841	0.0062972	0.00746249	0.00932977	0.010777	0.0115053	0.0115053	0.00982128	0.00840445	0.00737814	0.00640847	0.00551518	0.00473043	0.00436351	0.00476268	0.00648352	0.0086832	0.0102989	0.0102989	0.00854878	0.00663944	0.0057975	0.00507628	0.00447706	0.00418338	0.00406199	0.00432306	0.00628681	0.00706906	0.00713422	0.00713422	0.00660309	0.0056423	0.00397868	0.00296678	0.00254397	0.00292921	0.00327605	0.00358062	0.00507305	0.00596441
0.00566205	0.00566205	0.00437368	0.00288736	0.00318887	0.00436779	0.00616209	0.00892941	0.0100476	0.00988815	0.00764649	0.00662952	0.006605	0.00546558	0.00436492	0.00330354	0.00338922	0.00417	0.00576931	0.0071827	0.00802482	0.00802482	0.00683632	0.00589871	0.00575628	0.00489893	0.00390754	0.00296228	0.00267811	0.00291913	0.00416195	0.00563875	0.00689301	0.00689301	0.00645043	0.00574107	0.00473021	0.00353312	0.0022552	0.0012572	0.0013322	0.00222247	0.00353624	0.00449473	0.00513185	0.00500093	0.0045234	0.0036641	0.00333172	0.00272781
0.00500933	0.00593805	0.00622118	0.00616275	0.00581979	0.00569822	0.00562534	0.00502174	0.00391885	0.00262853	0.00331162	0.00385008	0.00427124	0.00482023	0.0053711	0.00592389	0.0059065	0.00566039	0.00515183	0.00489407	0.00441534	0.00356969	0.00328795	0.0034136	0.00414867	0.00482541	0.00529148	0.00529148	0.0049571	0.00462323	0.00458672	0.0035731	0.00240257	0.00210006	0.00211375	0.00238441	0.00324817	0.00391942	0.00441953	0.00441953	0.00400658	0.00332867	0.00340973	0.00323751	0.00283626	0.0019953	0.00191516	0.00267301	0.00314971	0.00341491
0.00373211	0.00373211	0.00310198	0.00234992	0.00234992	0.00200578	0.00162853	0.00238624	0.00304921	0.00360766	0.00364012	0.00369508	0.00374965	0.00293691	0.00248676	0.00240396	0.00240163	0.00225892	0.00193972	0.0032323	0.00413205	0.00423063	0.00398562	0.00379317	0.00379317	0.00297105	0.0022322	0.00210485	0.00179944	0.00159344	0.00184526	0.00249412	0.00315014	0.00322576	0.00316698	0.00295264	0.00222245	0.00177461	0.00145553	0.000768002	0.000458579	0.000469518	0.00125456	0.00186681	0.00232338	0.00331227	0.00383059	0.00383059	0.00262021	0.00156325
0.00328249	0.00347277	0.00401157	0.00460317	0.00470749	0.00474447	0.00468536	0.00419577	0.00396683	0.00386294	0.003084	0.00300913	0.00352644	0.00438675	0.00506763	0.00556671	0.00558073	0.00504616	0.00385056	0.00375768	0.0035665	0.00308556	0.00302434	0.00292457	0.00263782	0.00345578	0.00419634	0.00419634	0.0037743	0.00333046	0.00319418	0.00287062	0.00255426	0.00255426	0.00236472	0.00216125	0.00239941	0.00281975	0.00331523	0.00350138	0.00358048	0.00357544	0.00347525	0.00342771	0.00342696	0.00229339	0.00180309	0.00202129	0.00207947	0.00242002
0.00291135	0.00371168	0.00395566	0.00370315	0.00222078	0.00170755	0.0017177	0.001664	0.00211127	0.00287346	0.00331242	0.00350532	0.00347462	0.00256767	0.00206832	0.00198195	0.00173053	0.00160048	0.00162638	0.00143203	0.00181161	0.00308919	0.00346795	0.00361548	0.00357531	0.0035295	0.00346476	0.00335838	0.00213117	0.00113428	0.00182477	0.00208662	0.0022755	0.00282858	0.00322609	0.00350027	0.00350027	0.00298433	0.00218541	0.0016299	0.00116113	0.000798595	0.00123255	0.00237278	0.00414966	0.00414966	0.00404092	0.0038124	0.00380121	0.00350246
0.00145314	0.00145314	0.00213286	0.00296805	0.00310864	0.00314687	0.00313105	0.00313105	0.00307877	0.00296815	0.00255839	0.00194608	0.00119052	0.00156892	0.00203126	0.00257865	0.00360734	0.00418377	0.00418377	0.00348127	0.00274798	0.00205769	0.00154816	0.00131335	0.00154404	0.00175658	0.00216047	0.00302363	0.00321914	0.0032058	0.00315216	0.00266028	0.00211853	0.0020486	0.0014618	0.00074938	0.000742813	0.00150269	0.00262116	0.00282112	0.00307993	0.00336704	0.00336704	0.00274992	0.00157633	0.00162707	0.00156749	0.00138639	0.00139754	0.00193579
0.0015088	0.00165455	0.00169898	0.00167401	0.00152742	0.00133365	0.00111493	0.000903204	0.00109563	0.00155305	0.00189245	0.00216598	0.0023843	0.00257942	0.00267762	0.00267762	0.00190928	0.00117111	0.000497695	0.000641021	0.000901488	0.00123523	0.00134465	0.00154012	0.0019582	0.00203216	0.00198824	0.00184098	0.00152381	0.00110684	0.000538707	0.000529207	0.000793667	0.00130306	0.00186526	0.00236514	0.00236514	0.0020011	0.00144572	0.00113702	0.000838077	0.000581545	0.000989868	0.00137521	0.00173956	0.00173956	0.00186534	0.00212968	0.00214261	0.00180653
0.000711391	0.000711391	0.00085446	0.00106696	0.00131206	0.0014821	0.00160038	0.0016418	0.00165854	0.00164419	0.00144243	0.00101914	0.000419759	0.000178814	3.88037e-05	1.0599e-06	0.00073888	0.00140276	0.00194752	0.00198984	0.00186134	0.0015381	0.000914872	0.00037043	5.56788e-05	3.50034e-05	0.000305654	0.00111293	0.00136999	0.00145633	0.0015137	0.00152953	0.00147694	0.00121277	0.00072246	0.000232541	0.00036635	0.000512517	0.000650768	0.000650768	0.00114381	0.00195808	0.00195808	0.00175477	0.00136776	0.000832324	0.000379511	1.77074e-05	0	0.000318217
0.000719298	0.00108328	0.00119425	0.00117604	0.00106917	0.00095937	0.000836399	0.000629284	0.000479075	0.000414224	0.000960186	0.00120787	0.00120302	0.000977688	0.000916787	0.00102249	0.00104115	0.00105008	0.00105008	0.000500429	0.000349707	0.000873797	0.000940509	0.000955799	0.000999747	0.00110642	0.00119073	0.00119073	0.00114342	0.0009664	0.00043938	0.000476128	0.000677784	0.000677784	0.000696116	0.000719238	0.000719238	0.00103041	0.0014788	0.0014788	0.00110916	0.000501107	0.000548815	0.000590856	0.000627859	0.000786353	0.00102997	0.00136736	0.00138387	0.00121915
0.000613546	0.000613546	0.000333835	0	0	3.34233e-05	0.000103742	0.000309095	0.000675564	0.00111744	0.00111744	0.00094726	0.000635811	0.000326447	0.000154653	0.000122246	0.000121336	8.57565e-05	6.1819e-06	0.000583484	0.000964637	0.000964637	0.000718628	0.000429315	0.000126094	3.33432e-05	0	0	0.000207001	0.000533829	0.00103953	0.00117916	0.00114743	0.00098805	0.000665868	0.00030129	0.000142947	8.48184e-05	8.61458e-05	8.06723e-05	0.000374451	0.000863466	0.000863466	0.000855576	0.000840203	0.000288939	0	0	0	0
9.66157e-05	0.00053588	0.000679714	0.000691556	0.000691556	0.000505068	0.00025106	0.00025106	0.000187678	8.47385e-05	2.64458e-05	7.7738e-06	2.59781e-05	0.000224873	0.000418325	0.000606264	0.000611541	0.000448127	8.26422e-05	2.14352e-05	6.1791e-06	2.17237e-05	8.58805e-05	0.000132118	0.000131478	0.000128952	0.000109407	5.07841e-05	3.34785e-05	3.47708e-05	5.56964e-05	6.14741e-05	5.34477e-05	1.31316e-05	0.000183614	0.000451847	0.000696878	0.000788843	0.000753917	0.000404212	0.000255613	0.000254889	0.000240485	0.000153131	0	0	0.00014494	0.000449525	0.000464432	0.000464432
0.000553922	0.000621917	0.000642646	0.000570853	0.000149391	8.59083e-05	0.00020292	0.00020292	0.000158218	9.83916e-05	0.000236884	0.000303921	0.00031193	0.000334025	0.000369789	0.000419404	0.000415349	0.000374948	0.000291522	0.000302633	0.000314125	0.000314125	0.000457601	0.000564807	0.000564807	0.000421628	0.000240962	4.44995e-05	8.34184e-05	0.000193388	0.000309771	0.000360338	0.000460708	0.000862427	0.000993273	0.000937012	0.000560636	0.000247851	2.90814e-05	0.000313295	0.000452124	0.000490728	0.000665425	0.000748324	0.000748174	0.000521265	0.000276773	1.29138e-05	0	3.84942e-05
0.000143787	0.000143787	0.000293028	0.000471147	0.000471147	0.000452219	0.000410986	0.000283008	0.000267201	0.000324142	0.000337882	0.000286384	0.000182532	0.000161396	0.000324975	0.000675707	0.000685555	0.000616619	0.000462437	0.000326475	0.000200124	8.6013e-05	0.000368361	0.000590188	0.000590188	0.000382397	0.000313825	0.000677797	0.000799297	0.000837236	0.000837236	0.000610295	0.000341907	0.00025501	0.0004091	0.000644785	0.000682376	0.000696484	0.000682094	0.00053801	0.000401094	0.000281687	0.000392989	0.000445805	0.000445965	0.000686433	0.000812471	0.000812471	0.000667857	0.000563176
1.48662e-05	8.24555e-05	0.00010306	9.1547e-05	2.39577e-05	2.48665e-05	7.06801e-05	0.000169606	0.000208981	0.000208048	0.000208048	0.000133506	8.173e-07	3.87879e-05	5.78976e-05	5.78976e-05	5.78976e-05	4.09203e-05	2.9498e-06	0	0	0	0.000111488	0.000194794	0.000194794	8.96423e-05	0	0	1.80219e-05	3.55268e-05	3.55268e-05	3.55268e-05	3.08883e-05	7.589e-06	0	0	0	0	0	0	4.95097e-05	0.000131275	0.000131275	0.000132298	0.000134236	0.000124854	8.25063e-05	3.8496e-06	0	1.50826e-05
0.00064213	0.00064213	0.000431689	0.000180527	0.000180527	0.00012887	6.12364e-05	8.3819e-05	0.000168521	0.000286322	0.000286322	0.000183734	8.142e-07	3.86384e-05	0.000132304	0.000282549	0.000305365	0.000342321	0.000401315	0.000402116	0.000295459	3.33628e-05	0	7.57954e-05	0.000293658	0.000332198	0.000267209	4.93467e-05	3.5617e-05	7.50974e-05	9.47407e-05	0.000108233	0.000111905	8.55053e-05	5.48528e-05	2.43846e-05	6.6545e-06	0	0	0	5.20602e-05	0.000138061	0.000138522	0.000137693	0.00013564	4.66456e-05	0	0	8.75167e-05	0.000198077
2.20733e-05	0.00012243	0.000165246	0.000179833	0.000179833	0.000103699	0	0	0	0	0	0	0	0	4.01202e-05	0.00012089	0.000123158	0.000148974	0.000206713	0.000211199	0.00015614	1.76311e-05	0	0	0	0	0	0	0	0	0	0	0	0	0	0	0	0	0	0	0	8.2184e-06	0.000171704	0.000266978	0.000300628	0.000300628	0.000227932	7.51638e-05	0.000128051	0.000164466
0	0	0	0	0	0	0	0	6.32189e-05	0.000164285	0.000199826	0.000215951	0.000212902	7.12768e-05	0	0	0	9.6952e-06	3.1379e-05	3.30636e-05	2.4444e-05	2.7602e-06	0	0	0	0	0	0	0	0	0	0	0	0	0	0	0	0	0	0	0	0	0	0	0	0	0	0	0.000135504	0.00021725
0	0	0	0	0	0.00010241	0.000241898	0.000241898	0.000147358	0	0	0	6.2562e-06	0.000296901	0.000443175	0.000443175	0.000270616	0.000133078	4.50108e-05	1.50816e-05	0	0	0	0	0	0	0	0	0	0	0	0	2.3449e-06	1.41234e-05	0.000121949	0.000253118	0.000253118	0.000149421	0	0	0	0	0	0	7.31e-08	0.000110217	0.000167948	0.000167948	0.000121156	6.69499e-05
0.000282391	0.000282391	0.000153651	0	0	0	0	0	0.000177569	0.000454341	0.000454341	0.000291553	0	0	0	0	0	0	0	0	0	0	0	0	0	0	0	0	0	1.60825e-05	8.07508e-05	9.86063e-05	8.57317e-05	2.10635e-05	0	0	0	0	0	0	0	0	0	0	0	0	0	0	0	0
3.84364e-05	3.84364e-05	2.09136e-05	0	0	7.46187e-05	0.000178816	0.000200035	0.000187851	0.000148313	4.73402e-05	9.829e-07	4.5292e-06	0.00021494	0.000320835	0.000320835	0.000320835	0.00028253	0.00019686	0.000131122	6.84055e-05	7.7243e-06	0	0	0	0	5.4497e-06	2.37189e-05	2.7857e-05	2.33136e-05	5.0443e-06	0	0	0	9.16351e-05	0.00020722	0.00020722	0.000122327	0	0	0	1.976e-07	4.1289e-06	5.9944e-06	5.9944e-06	5.9944e-06	4.1237e-06	1.924e-07	0	0
0.000467774	0.000467774	0.000598331	0.000754151	0.000754151	0.000740518	0.000721947	0.000721947	0.000620396	0.000451463	0.000301775	0.000708236	0.00155783	0.00155783	0.00119827	0.000474388	0.000211302	0.000299948	0.000807069	0.000846465	0.000706201	0.000353345	0.000308429	0.000261978	0.000128462	0.000104843	0.000100351	8.52913e-05	0.000143243	0.000202845	0.000202845	0.000202845	0.00017636	4.333e-05	0	0	0	7.738e-06	1.88879e-05	1.88879e-05	0.000158473	0.000388996	0.000388996	0.000388996	0.000388827	0.000133714	0	0	5.56683e-05	8.92513e-05
0.00123968	0.00123968	0.00114918	0.000990164	0.000690754	0.000639665	0.000714776	0.000715963	0.000938027	0.0012834	0.0012834	0.00123906	0.00115432	0.000906764	0.000684367	0.000487459	0.000746256	0.00106299	0.0014351	0.00146401	0.00131318	0.00093376	0.000553346	0.00030649	0.000310238	0.000310901	0.000458663	0.000954011	0.00106621	0.00106621	0.00106621	0.000706739	0.000379897	0.000735897	0.000851851	0.000851851	0.000851851	0.000735394	0.000567586	0.000567586	0.000365364	4.41422e-05	0.000297724	0.000472835	0.000577012	0.000577012	0.000396938	1.85205e-05	0.000463406	0.000742966
0.00123462	0.00123462	0.00123439	0.00120694	0.00104735	0.000912824	0.000854911	0.00125472	0.00141627	0.00136671	0.000669888	0.000603568	0.00105097	0.00105097	0.00101076	0.000929802	0.000927529	0.000775168	0.000434406	0.0006534	0.000813749	0.000813749	0.000518108	0.000298623	0.000302706	0.000607311	0.000866373	0.000866373	0.000710149	0.000604485	0.00078977	0.000840928	0.000824269	0.000740587	0.000698234	0.000679192	0.000679192	0.00055589	0.000378219	0.000378219	0.000270423	9.57854e-05	0.000163149	0.000547121	0.00121657	0.00121657	0.000928188	0.000322166	0.000454192	0.000551732
0.00127836	0.00127836	0.00117101	0.0010075	0.000799765	0.000863937	0.00108008	0.0013157	0.00141091	0.0013922	0.00112916	0.000992865	0.000958171	0.000757821	0.000743977	0.000919099	0.00138552	0.00164805	0.00164805	0.00137489	0.0010972	0.00084751	0.000719342	0.000568597	0.00034231	0.000864632	0.00134404	0.00134404	0.000957269	0.000688911	0.00112045	0.0012396	0.00113619	0.000616747	0.000762392	0.00115951	0.00115951	0.00102607	0.000794272	0.000398656	0.000230548	0.000244437	0.000520728	0.000807247	0.0011028	0.0011028	0.000890203	0.000443432	0.000387688	0.00036725
0.00114604	0.00114604	0.00144805	0.00180042	0.00175302	0.00157145	0.00132827	0.0011729	0.00111013	0.00107172	0.00053173	0.000367876	0.000529842	0.00130457	0.00169448	0.00169448	0.00125626	0.00100698	0.00100698	0.00088707	0.00082843	0.000877963	0.00106419	0.00119864	0.00119864	0.00110203	0.00101968	0.00101968	0.000842525	0.00074757	0.00105767	0.00122651	0.00130669	0.00124699	0.0011559	0.00106553	0.00106553	0.000730772	0.00026341	0.000413669	0.000640057	0.000911781	0.000977241	0.0009711	0.000900033	0.00043088	0.000263248	0.000427728	0.000723311	0.000961816
0.0011476	0.00120165	0.00132924	0.00146185	0.00146185	0.00114903	0.00072375	0.000730374	0.000966878	0.00133134	0.00133134	0.00126629	0.00114978	0.00114978	0.000963344	0.000588009	0.000631779	0.000717331	0.000839575	0.00110801	0.00127716	0.00127716	0.00115512	0.00106393	0.00106393	0.000751341	0.000522412	0.000648321	0.000766642	0.000878159	0.000975835	0.0010028	0.000950544	0.000688044	0.000739753	0.000912825	0.000912825	0.00112563	0.00143228	0.00143228	0.00115341	0.000691351	0.000661213	0.000532621	0.000315392	0.000512528	0.000767354	0.00108572	0.00110131	0.000947507
0.00196497	0.00196497	0.0019168	0.00185931	0.00185931	0.00188888	0.00192915	0.00192915	0.00192426	0.00188585	0.00145313	0.00140656	0.00168015	0.00193097	0.0020572	0.0020572	0.00174099	0.00147333	0.00127699	0.00130964	0.00133142	0.00130752	0.00140166	0.00147428	0.00147428	0.00133994	0.00122542	0.00122542	0.00107823	0.000923958	0.000878508	0.00108565	0.00140855	0.0018096	0.00194022	0.00190374	0.00165972	0.00157677	0.00155778	0.00124311	0.0010948	0.00107359	0.0011315	0.00115897	0.00115893	0.00109238	0.000903598	0.000580175	0.00083654	0.00107592
0.00141329	0.00181378	0.00193587	0.00185868	0.00140554	0.00132937	0.00148168	0.00179062	0.00191399	0.00190986	0.00188383	0.00193559	0.00204947	0.00204947	0.00190851	0.00162473	0.00129972	0.00118343	0.00132671	0.00133465	0.00142369	0.00165293	0.00168211	0.00157971	0.00128536	0.0010245	0.000892857	0.00104824	0.00124407	0.00144784	0.00163982	0.00169283	0.00155848	0.00088363	0.000913237	0.00125702	0.00145223	0.00154543	0.0015702	0.00153047	0.00140719	0.00122243	0.00104249	0.00102215	0.00114584	0.00114584	0.001188	0.0012766	0.00137787	0.00143634
0.00206485	0.00206485	0.00179013	0.00143744	0.00129186	0.00155293	0.00200107	0.00218535	0.00229378	0.00232625	0.00203849	0.00179616	0.00159743	0.00166639	0.00201135	0.00263596	0.0026535	0.00257719	0.00240652	0.0020794	0.00153257	0.000672715	0.00136145	0.00195786	0.00195786	0.00187963	0.00184514	0.00195308	0.00162141	0.00134254	0.00161206	0.00174644	0.00194912	0.00263401	0.00285709	0.00272141	0.00181372	0.00119608	0.000825148	0.00110706	0.00142307	0.00176298	0.00207809	0.00222762	0.00222728	0.00170446	0.00141789	0.00139152	0.00135894	0.00122469
0.00199685	0.00199685	0.00183517	0.00167899	0.00189488	0.00197141	0.0019885	0.00213006	0.00229711	0.002446	0.00213175	0.00200724	0.00204019	0.00206863	0.00208294	0.00208294	0.00206326	0.00212848	0.00229938	0.00227303	0.00210509	0.00174776	0.00170227	0.00172597	0.0017941	0.00180615	0.00183131	0.00191567	0.00188678	0.0018346	0.00181217	0.00197172	0.00215679	0.00216537	0.00217093	0.00216978	0.00213874	0.00193702	0.00169351	0.0019976	0.00212682	0.00210585	0.00168864	0.0015863	0.0017679	0.00133964	0.00119618	0.00136643	0.0013503	0.00148038
0.00198939	0.00198939	0.00190174	0.00179713	0.00179713	0.00165516	0.00156035	0.00237669	0.00270655	0.00266223	0.0020392	0.00171149	0.0016277	0.00148476	0.00156443	0.00186965	0.00249504	0.00284592	0.00284592	0.00230269	0.00175533	0.00127105	0.0014789	0.00170067	0.0017593	0.00183984	0.00189966	0.00189966	0.00162719	0.00127954	0.000945797	0.00132274	0.00188411	0.00209697	0.0021663	0.00215946	0.00211371	0.00213518	0.0021921	0.00220466	0.00218742	0.00216044	0.00236522	0.00246239	0.0024619	0.00172011	0.00127662	0.00116169	0.00106249	0.00127647
0.000968031	0.000969394	0.00104179	0.00117256	0.00143589	0.00170273	0.00193905	0.00193905	0.00171865	0.0013823	0.00148313	0.00152297	0.00151764	0.00176132	0.00188396	0.00188396	0.00179645	0.00158041	0.00120856	0.00130144	0.00151581	0.00185499	0.00195083	0.00199019	0.00199019	0.00184347	0.0016411	0.00138198	0.00161527	0.001919	0.00199994	0.0022037	0.0024044	0.0024044	0.00234421	0.00222523	0.00193717	0.0019672	0.00216625	0.00216625	0.00223606	0.00235135	0.00235135	0.00191137	0.00107478	0.00135458	0.00152548	0.00157641	0.001827	0.00200598
0.000821915	0.00111221	0.00134788	0.00152353	0.00152353	0.00152353	0.00148161	0.00113433	0.00113199	0.00135798	0.0015117	0.00155468	0.0015051	0.00142788	0.00151241	0.00176083	0.00173915	0.00158366	0.00127236	0.00132539	0.00137583	0.00137583	0.00128958	0.00116107	0.000976948	0.000780809	0.000885989	0.00170605	0.00189179	0.00182365	0.00154964	0.00131861	0.00111496	0.000955434	0.00150549	0.00226485	0.00226485	0.00195191	0.00148285	0.0013014	0.00116809	0.0010736	0.00104061	0.00118716	0.00149576	0.00166459	0.00175309	0.00175309	0.00169898	0.00156104
0.000695075	0.000695075	0.000695075	0.00067628	0.00056594	0.000723052	0.000993561	0.00102042	0.00103127	0.00102746	0.000973978	0.000671495	0.000187771	0.000864369	0.00129794	0.00148528	0.00145216	0.00123091	0.000784892	0.00051328	0.000472246	0.000758425	0.000953237	0.00114696	0.00136364	0.00140196	0.00124637	0.000724758	0.000765105	0.000919053	0.000919053	0.00099727	0.00109226	0.00113471	0.00114854	0.00113758	0.00106423	0.00121298	0.00146697	0.00146697	0.00136118	0.00118797	0.00121814	0.00123246	0.00123236	0.00108898	0.00104412	0.00110778	0.0013288	0.00160913
0.00051948	0.00051948	0.000525671	0.000546695	0.000626743	0.000765272	0.000924187	0.000997727	0.00102744	0.00101777	0.000881764	0.000820063	0.000818695	0.000755119	0.000735583	0.000760668	0.000761372	0.000642846	0.000377755	0.000464818	0.000544771	0.000568991	0.000734525	0.000874482	0.000927868	0.000885875	0.000842024	0.000842024	0.000700256	0.00058277	0.000664062	0.000785846	0.000895755	0.000895755	0.000985468	0.00111475	0.00122258	0.00130726	0.00136061	0.00125708	0.00116282	0.00107201	0.000916707	0.00112499	0.00166126	0.00166126	0.00156568	0.00136481	0.00112656	0.00105779
0.000734183	0.000761933	0.000770393	0.000722259	0.000439686	0.000262895	0.000225433	0.000779641	0.00100358	0.000994875	0.000872531	0.000767405	0.000677432	0.000626286	0.000564608	0.000492261	0.000490229	0.000455607	0.000378173	0.000356604	0.000371994	0.000436269	0.000491	0.000602028	0.000821186	0.000889941	0.000915504	0.000915504	0.000714722	0.000549574	0.000669698	0.000756447	0.000825745	0.000876052	0.000892438	0.000889195	0.0008675	0.000736751	0.000599993	0.00099959	0.00115569	0.00113153	0.00110104	0.0011138	0.00116545	0.000976216	0.000824758	0.000714914	0.00103061	0.00131117
0.000584367	0.000716479	0.000756753	0.000707849	0.000420753	0.00026902	0.000200527	0.000196943	0.000119091	3.15362e-05	0.000474889	0.000676025	0.000674858	0.000620645	0.000552278	0.000469572	0.000254939	0.000167287	0.000241367	0.000306424	0.000370372	0.000433789	0.000441862	0.000397828	0.000271258	0.000114527	9.15574e-05	0.000398489	0.000493257	0.000517779	0.000517779	0.00048895	0.000431209	0.000301396	0.000176745	0.000105158	0.00032131	0.00061553	0.000930406	0.00100872	0.001042	0.00102334	0.000652072	0.000567735	0.000742415	0.00076643	0.000816708	0.000895913	0.000889024	0.00093037
0.000389447	0.000558842	0.000679981	0.000762926	0.000762926	0.00073098	0.000636697	0.000216208	0.000148398	0.000307534	0.000307534	0.000197346	0	0	0	0	0.000144833	0.000307811	0.000488052	0.000502054	0.000371171	4.19121e-05	0.000187705	0.000327961	0.000327961	0.000150925	4.46686e-05	0.000194413	0.000228331	0.0002253	0.000213114	0.000110172	1.98539e-05	0.000119579	0.00027734	0.000435362	0.000435362	0.000278476	5.2412e-05	5.2412e-05	0.000196912	0.000437037	0.000466588	0.000480611	0.000480534	0.000364715	0.00048027	0.000850671	0.0008688	0.000736639
0.000301143	0.000301143	0.000163854	2.15096e-05	0.000147782	0.000192541	0.000177295	5.10225e-05	0	0	0	0	0	0	0	0	0	9.95053e-05	0.000322054	0.000339343	0.000250878	2.83288e-05	0	6.50706e-05	0.000252106	0.000285193	0.0002294	4.23643e-05	0	0	0	5.9908e-06	2.21051e-05	6.97527e-05	8.52723e-05	8.3842e-05	7.42735e-05	4.17253e-05	2.59027e-05	0.000285253	0.000395458	0.000394538	0.000376242	0.000253137	3.5562e-05	9.10908e-05	0.000127938	0.00014421	0.000145006	0.000127589
0	0	0	0	0	0	0	0	0	0	0	0	0	0	0	0	0	0	0	0	0	0	0	0	0	0	0	0	0	0	0	0	0	0	0	0	0	0	0	0	0	0	0	0	0	0	0	0	0	0
0	0	0	0	0	0	0	0	0	0	0	0	0	0	0	0	0	0	0	0	0	0	0	0	0	0	0	0	0	0	0	0	0	0	0	0	0	0	0	0	0	0	0	0	0	0	0	0	0	0
0.000668596	0.000668596	0.000363788	0	0	0.000253556	0.000598915	0.000598915	0.000423444	0.000142947	4.4612e-05	0	0	0	0	0	0	3.96984e-05	0.000128486	0.000135384	0.00010009	1.1302e-05	0	0	0	0	0	0	0	0	0	0	0	0	0	0	0	0	0	0	0	0	0	0	1.51e-08	2.27035e-05	3.45954e-05	3.45954e-05	3.45954e-05	2.49243e-05
0.000583984	0.000583984	0.000327328	1.86618e-05	4.8838e-06	0.000165744	0.000396371	0.000436744	0.000416684	0.000351855	0.000237506	0.000185629	0.000185206	0.00016558	0.0001536	0.000149367	0.000180983	0.000199035	0.000199035	0.000132174	6.54263e-05	7.3878e-06	0	0	0	0	0	0	0	0	0	0	0	0	0	0	0	0	0	0	3.58631e-05	9.50908e-05	9.50908e-05	6.23213e-05	9.8e-09	1.48408e-05	2.26142e-05	2.26142e-05	2.26142e-05	1.62925e-05
2.09321e-05	2.09321e-05	1.13893e-05	4.3583e-06	2.99441e-05	3.90132e-05	3.85865e-05	3.50521e-05	5.90081e-05	9.85738e-05	9.85738e-05	9.56549e-05	8.91507e-05	2.98465e-05	6.62409e-05	0.000199597	0.000230758	0.000246354	0.000246354	9.7341e-05	0	0	0	0	0	0	0	0	4.03155e-05	7.94745e-05	7.94745e-05	0.000121027	0.000167001	0.000167001	9.31513e-05	0	0	0	0	0	0	0	0	0	0	0	0	0	0	0
0.000102204	0.000102204	0.00017693	0.000266117	0.000266117	0.000153454	1.74147e-05	0.000161652	0.000219933	0.000216133	0.000162709	0.000134451	0.000125455	4.20006e-05	5.43914e-05	0.000163892	0.000166967	0.000169099	0.000173869	0.00017424	0.000128816	1.45457e-05	0	0	0	0	0	0	9.40805e-05	0.000185462	0.000185462	0.000179152	0.000169263	0.000154662	8.36157e-05	7.8279e-06	6.01948e-05	7.98493e-05	7.46191e-05	2.22522e-05	8.33897e-05	0.000221108	0.000221108	0.000219918	0.00021756	7.4817e-05	0	0	0	0
0	0	0	0	0	0	0	0	0	0	0	0	0	0	0	0	0	0	0	0	0	0	0	0	0	0	0	0	0	0	0	0	0	0	0	0	0	0	0	0	0	0	0	0	0	0	0	0	0	0
0	0	0	0	0	0	0	0	0	0	0	0	0	0	0	0	0	0	0	0	0	0	0	0	0	0	0	0	0	0	0	0	0	0	0	0	0	0	0	0	0	0	0	0	0	0	0	0	0	0
0	0	0	0	0	0	0	0	0	0	0	0	0	0	0	0	0	0	0	0	0	0	0	0	0	0	0	0	0	0	0	0	0	0	0	0	0	0	0	0	0	0	0	0	0	0	0	0	0	0
0	0	0	0	0	0	0	0	0	0	0	0	0	0	0	0	0	0	0	0	0	0	0	0	0	0	0	0	0	0	0	0	0	0	0	0	0	0	0	0	0	0	0	0	0	0	0	0	0	0
0	0	0	0	0	0	0	0	0	0	0	0	0	0	0	0	0	0	0	0	0	0	0	0	0	0	0	0	0	0	0	0	0	0	0	0	0	0	0	0	0	0	0	0	0	0	0	0	0	0
0	0	0	0	0	0	0	0	0	0	0	0	0	0	0	0	0	0	0	0	0	0	0	0	0	0	0	0	0	0	0	0	0	0	0	0	0	0	0	0	0	0	0	0	0	0	0	0	0	0
0	0	0	0	0	0	0	0	0	0	0	0	0	0	0	0	0	0	0	0	0	0	0	0	0	0	0	0	0	0	0	0	0	0	0	0	0	0	0	0	0	0	0	0	0	0	0	0	0	0
0	0	0	0	0	0	0	0	0	0	0	0	0	0	0	0	0	0	0	0	0	0	0	0	0	0	0	0	0	0	0	0	0	0	0	0	0	0	0	0	0	0	0	0	0	0	0	0	0	0
0	0	0	0	0	0	0	0	0	0	0	0	0	0	0	0	0	0	0	0	0	0	0	0	0	0	0	0	0	0	0	0	0	0	0	0	0	0	0	0	0	0	0	0	0	0	0	0	0	0
0	0	0	0	0	0	0	0	0	0	0	0	0	0	0	0	0	0	0	0	0	0	0	0	0	0	0	0	0	0	0	0	0	0	0	0	0	0	0	0	0	0	0	0	0	0	0	0	0	0
0	0	0	0	0	0	0	0	0	0	0	0	0	0	0	0	0	0	0	0	0	0	0	0	0	0	0	0	0	0	0	0	0	0	0	0	0	0	0	0	0	0	0	0	0	0	0	0	0	0
0	0	0	0	0	0	0	0	0	0	0	0	0	0	0	0	0	0	0	0	0	0	0	1.3388e-06	5.187e-06	1.4008e-05	2.09476e-05	2.09476e-05	1.03214e-05	0	0	0	0	0	0	0	0	0	0	0	0	0	0	0	0	0	0	0	0	3.63233e-05
0	0	0	0	0	0	0	0	0	0	0	0	0	0	0	0	0	0	0	0	0	0	0	0	0	0	0	0	0	0	0	0	0	0	0	0	0	0	0	0	0	0	0	0	0	0	0	0	0	0
0	0	0	0	0	0	0	0	0	0	0	0	0	0	0	0	0	0	0	0	0	0	0	0	0	0	0	0	0	0	0	0	0	0	0	0	0	0	0	0	0	0	0	0	0	0	0	0	0	0
0	0	0	0	0	0	0	0	0	0	0	0	0	0	0	0	0	0	0	0	0	0	0	0	0	0	0	0	0	0	0	0	0	0	0	0	0	0	0	0	0	0	0	0	0	0	0	0	0	0
0	0	0	0	0	0	0	0	0	0	0	0	0	0	0	0	0	0	0	0	0	0	0	0	0	0	0	0	0	0	0	0	0	0	0	0	0	0	0	0	0	0	0	0	0	0	0	0	0	0
0	0	0	0	0	0	0	0	0	0	0	0	0	0	0	0	0	0	0	0	0	0	0	0	0	0	0	0	0	0	0	0	0	0	0	0	0	0	0	0	0	0	0	0	0	0	0	0	0	0
0	0	0	0	0	0	0	0	0	0	0	0	0	0	0	0	0	0	0	0	0	0	0	0	0	0	0	0	0	0	0	0	0	0	0	0	0	0	0	0	0	0	0	0	0	0	0	0	0	0
0	0	0	0	0	0	0	0	0	0	0	0	0	0	0	0	0	0	0	0	0	0	0	0	0	0	0	0	0	0	0	0	0	0	0	0	0	0	0	0	0	0	0	0	0	0	0	0	0	0
0	0	0	0	0	0	0	0	0	0	0	0	0	0	0	0	0	0	0	0	0	0	0	0	0	0	0	0	0	0	0	0	0	0	0	0	0	0	0	0	0	0	0	0	0	0	0	0	0	0
0	0	0	0	0	0	0	0	0	0	0	0	0	0	0	0	0	0	0	0	0	0	0	0	0	0	0	0	0	0	0	0	0	0	0	0	0	0	0	0	0	0	0	0	0	0	0	0	0	0
0	0	0	0	0	0	0	0	0	0	0	0	0	0	0	0	0	0	0	0	0	0	0	0	0	0	0	0	0	0	0	0	0	0	0	0	0	0	0	0	0	0	0	0	0	0	0	0	0	0
0	0	0	0	0	0	0	0	0	0	0	0	0	0	0	0	0	0	0	0	0	0	0	0	0	0	0	0	0	0	0	0	0	0	0	0	0	0	0	0	0	0	0	0	0	0	0	0	0	0
0	0	0	0	0	0	0	0	0	0	0	0	0	0	0	0	0	0	0	0	0	0	0	0	0	0	0	0	0	0	0	0	0	0	0	0	0	0	0	0	0	0	0	0	0	0	0	0	0	0
0	0	0	0	0	0	0	0	0	0	0	0	0	0	0	0	0	0	0	0	0	0	0	0	0	0	0	0	0	0	0	0	0	0	0	0	0	0	0	0	0	0	0	0	0	0	0	0	0	0
0	0	0	0	0	0	0	0	0	0	0	0	0	0	0	0	0	0	0	0	0	0	0	0	0	0	0	0	0	0	0	0	0	0	0	0	0	0	0	0	0	0	0	0	0	0	0	0	0	0
0	0	0	0	0	0	0	0	0	0	0	0	0	0	0	0	0	0	0	0	0	0	0	0	0	0	0	0	0	0	0	0	0	0	0	0	0	0	0	0	0	0	0	0	0	0	0	0	0	0
0	0	0	0	0	0	0	0	0	0	0	0	0	0	0	0	0	0	0	0	0	0	0	0	0	0	0	0	0	0	0	0	0	0	0	0	0	0	0	0	0	0	0	0	0	0	0	0	0	0
0	0	0	0	0	0	0	0	0	0	0	0	0	0	0	0	0	0	0	0	0	0	0	0	0	0	0	0	0	0	0	0	0	0	0	0	0	0	0	0	0	0	0	0	0	0	0	0	0	0
0	0	0	0	0	0	0	0	0	0	0	0	0	0	0	0	0	0	0	0	0	0	0	0	0	0	0	0	0	0	0	0	0	0	0	0	0	0	0	0	0	0	0	0	0	0	0	0	0	0
0	0	0	0	0	0	0	0	0	0	0	0	0	0	0	0	0	0	0	0	0	0	0	0	0	0	0	0	0	0	0	0	0	0	0	0	0	0	0	0	0	0	0	0	0	0	0	0	0	0
0	0	0	0	0	0	0	0	0	0	0	0	0	0	0	0	0	0	0	0	0	0	0	0	0	0	0	0	0	0	0	0	0	0	0	0	0	0	0	0	0	0	0	0	0	0	0	0	0	0
0	0	0	0	0	0	0	0	0	0	0	0	0	0	0	0	0	0	0	0	0	0	0	0	0	0	0	0	0	0	0	0	0	0	0	0	0	0	0	0	0	0	0	0	0	0	0	0	0	0
0	0	0	0	0	0	0	0	0	0	0	0	0	0	0	0	0	0	0	0	0	0	0	0	0	0	0	0	0	0	0	0	0	0	0	0	0	0	0	0	0	0	0	0	0	0	0	0	0	0
0	0	0	0	0	0	0	0	0	0	0	0	0	0	0	0	0	0	0	0	0	0	0	0	0	0	0	0	0	0	0	0	0	0	0	0	0	0	0	0	0	0	0	0	0	0	0	0	0	0
0	0	0	0	0	0	0	0	0	0	0	0	0	0	0	0	0	0	0	0	0	0	0	0	0	0	0	0	0	0	0	0	0	0	0	0	0	0	0	0	0	0	0	0	0	0	0	0	0	0
0	0	0	0	0	0	0	0	0	0	0	0	0	0	0	0	0	0	0	0	0	0	0	0	0	0	0	0	0	0	0	0	0	0	0	0	0	0	0	0	0	0	0	0	0	0	0	0	0	0
0	0	0	0	0	0	0	0	0	0	0	0	0	0	0	0	0	0	0	0	0	0	0	0	0	0	0	0	0	0	0	0	0	0	0	0	0	0	0	0	0	0	0	0	0	0	0	0	0	0
0	0	0	0	0	0	0	0	0	0	0	0	0	0	0	0	0	0	0	0	0	0	0	0	0	0	0	0	0	0	0	0	0	0	0	0	0	0	0	0	0	0	0	0	0	0	0	0	0	0
0	0	0	0	0	0	0	0	0	0	0	0	0	0	0	0	0	0	0	0	0	0	0	0	0	0	0	0	0	0	0	0	0	0	0	0	0	0	0	0	0	0	0	0	0	0	0	0	0	0
0	0	0	0	0	0	0	0	0	0	0	0	0	0	0	0	0	0	0	0	0	0	0	0	0	0	0	0	0	0	0	0	0	0	0	0	0	0	0	0	0	0	0	0	0	0	0	0	0	0
0	0	0	0	0	0	0	0	0	0	0	0	0	0	0	0	0	0	0	0	0	0	0	0	0	0	0	0	0	0	0	0	0	0	0	0	0	0	0	0	0	0	0	0	0	0	0	0	0	0
0	0	0	0	0	0	0	0	0	0	0	0	0	0	0	0	0	0	0	0	0	0	0	0	0	0	0	0	0	0	0	0	0	0	0	0	0	0	0	0	0	0	0	0	0	0	0	0	0	0
0	0	0	0	0	0	0	0	0	0	0	0	0	0	0	0	0	0	0	0	0	0	0	0	0	0	0	0	0	0	0	0	0	0	0	0	0	0	0	0	0	0	0	0	0	0	0	0	0	0
0	0	0	0	0	0	0	0	0	0	0	0	0	0	0	0	0	0	0	0	0	0	0	0	0	0	0	0	0	0	0	0	0	0	0	0	0	0	0	0	0	0	0	0	0	0	0	0	0	0
0	0	0	0	0	0	0	0	0	0	0	0	0	0	0	0	0	0	0	0	0	0	0	0	0	0	0	0	0	0	0	0	0	0	0	0	0	0	0	0	0	0	0	0	0	0	0	0	0	0
0	0	0	0	0	0	0	0	0	0	0	0	0	0	0	0	0	0	0	0	0	0	0	0	0	0	0	0	0	0	0	0	0	0	0	0	0	0	0	0	0	0	0	0	0	0	0	0	0	0
0	0	0	0	0	0	0	0	0	0	0	0	0	0	0	0	0	0	0	0	0	0	0	0	0	0	0	0	0	0	0	0	0	0	0	0	0	0	0	0	0	0	0	0	0	0	0	0	0	0
0	0	0	0	0	0	0	0	0	0	0	0	0	0	0	0	0	0	0	0	0	0	0	0	0	0	0	0	0	0	0	0	0	0	0	0	0	0	0	0	0	0	0	0	0	0	0	0	0	0
0	0	0	0	0	0	0	0	0	0	0	0	0	0	0	0	0	0	0	0	0	0	0	0	0	0	0	0	0	0	0	0	0	0	0	0	0	0	0	0	0	0	0	0	0	0	0	0	0	0
0	0	0	0	0	0	0	0	0	0	0	0	0	0	0	0	0	0	0	0	0	0	0	0	0	0	0	0	0	0	0	0	0	0	0	0	0	0	0	0	0	0	0	0	0	0	0	0	0	0
0	0	0	0	0	0	0	0	0	0	0	0	0	0	0	0	0	0	0	0	0	0	0	0	0	0	0	0	0	0	0	0	0	0	0	0	0	0	0	0	0	0	0	0	0	0	0	0	0	0
0	0	0	0	0	0	0	0	0	0	0	0	0	0	0	0	0	0	0	0	0	0	0	0	0	0	0	0	0	0	0	0	0	0	0	0	0	0	0	0	0	0	0	0	0	0	0	0	0	0
0	0	0	0	0	0	0	0	0	0	0	0	0	0	0	0	0	0	0	0	0	0	0	0	0	0	0	0	0	0	0	0	0	0	0	0	0	0	0	0	0	0	0	0	0	0	0	0	0	0
0	0	0	0	0	0	0	0	0	0	0	0	0	0	0	0	0	0	0	0	0	0	0	0	0	0	0	0	0	0	0	0	0	0	0	0	0	0	0	0	0	0	0	0	0	0	0	0	0	0
0	0	0	0	0	0	0	0	0	0	0	0	0	0	0	0	0	0	0	0	0	0	0	0	0	0	0	0	0	0	0	0	0	0	0	0	0	0	0	0	0	0	0	0	0	0	0	0	0	0
0	0	0	0	0	0	0	0	0	0	0	0	0	0	0	0	0	0	0	0	0	0	0	0	0	0	0	0	0	0	0	0	0	0	0	0	0	0	0	0	0	0	0	0	0	0	0	0	0	0
0	0	0	0	0	0	0	0	0	0	0	0	0	0	0	0	0	0	0	0	0	0	0	0	0	0	0	0	0	0	0	0	0	0	0	0	0	0	0	0	0	0	0	0	0	0	0	0	0	0
0	0	0	0	0	0	0	0	0	0	0	0	0	0	0	0	0	0	0	0	0	0	0	0	0	0	0	0	0	0	0	0	0	0	0	0	0	0	0	0	0	0	0	0	0	0	0	0	0	0
0	0	0	0	0	0	0	0	0	0	0	0	0	0	0	0	0	0	0	0	0	0	0	0	0	0	0	0	0	0	0	0	0	0	0	0	0	0	0	0	0	0	0	0	0	0	0	0	0	0
0	0	0	0	0	0	0	0	0	0	0	0	0	0	0	0	0	0	0	0	0	0	0	0	0	0	0	0	0	0	0	0	0	0	0	0	0	0	0	0	0	0	0	0	0	0	0	0	0	0
0	0	0	0	0	0	0	0	0	0	0	0	0	0	0	0	0	0	0	0	0	0	0	0	0	0	0	0	0	0	0	0	0	0	0	0	0	0	0	0	0	0	0	0	0	0	0	0	0	0
0	0	0	0	0	0	0	0	0	0	0	0	0	0	0	0	0	0	0	0	0	0	0	0	0	0	0	0	0	0	0	0	0	0	0	0	0	0	0	0	0	0	0	0	0	0	0	0	0	0
0	0	0	0	0	0	0	0	0	0	0	0	0	0	0	0	0	0	0	0	0	0	0	0	0	0	0	0	0	0	0	0	0	0	0	0	0	0	0	0	0	0	0	0	0	0	0	0	0	0
0	0	0	0	0	0	0	0	0	0	0	0	0	0	0	0	0	0	0	0	0	0	0	0	0	0	0	0	0	0	0	0	0	0	0	0	0	0	0	0	0	0	0	0	0	0	0	0	0	0
0	0	0	0	0	0	0	0	0	0	0	0	0	0	0	0	0	0	0	0	0	0	0	0	0	0	0	0	0	0	0	0	0	0	0	0	0	0	0	0	0	0	0	0	0	0	0	0	0	0
0	0	0	0	0	0	0	0	0	0	0	0	0	0	0	0	0	0	0	0	0	0	0	0	0	0	0	0	0	0	0	0	0	0	0	0	0	0	0	0	0	0	0	0	0	0	0	0	0	0
0	0	0	0	0	0	0	0	0	0	0	0	0	0	0	0	0	0	0	0	0	0	0	0	0	0	0	0	0	0	0	0	0	0	0	0	0	0	0	0	0	0	0	0	0	0	0	0	0	0
0	0	0	0	0	0	0	0	0	0	0	0	0	0	0	0	0	0	0	0	0	0	0	0	0	0	0	0	0	0	0	0	0	0	0	0	0	0	0	0	0	0	0	0	0	0	0	0	0	0
0	0	0	0	0	0	0	0	0	0	0	0	0	0	0	0	0	0	0	0	0	0	0	0	0	0	0	0	0	0	0	0	0	0	0	0	0	0	0	0	0	0	0	0	0	0	0	0	0	0
0	0	0	0	0	0	0	0	0	0	0	0	0	0	0	0	0	0	0	0	0	0	0	0	0	0	0	0	0	0	0	0	0	0	0	0	0	0	0	0	0	0	0	0	0	0	0	0	0	0
0	0	0	0	0	0	0	0	0	0	0	0	0	0	0	0	0	0	0	0	0	0	0	0	0	0	0	0	0	0	0	0	0	0	0	0	0	0	0	0	0	0	0	0	0	0	0	0	0	0
0	0	0	0	0	0	0	0	0	0	0	0	0	0	0	0	0	0	0	0	0	0	0	0	0	0	0	0	0	0	0	0	0	0	0	0	0	0	0	0	0	0	0	0	0	0	0	0	0	0
0	0	0	0	0	0	0	0	0	0	0	0	0	0	0	0	0	0	0	0	0	0	0	0	0	0	0	0	0	0	0	0	0	0	0	0	0	0	0	0	0	0	0	0	0	0	0	0	0	0
0	0	0	0	0	0	0	0	0	0	0	0	0	0	0	0	0	0	0	0	0	0	0	0	0	0	0	0	0	0	0	0	0	0	0	0	0	0	0	0	0	0	0	0	0	0	0	0	0	0
0	0	0	0	0	0	0	0	0	0	0	0	0	0	0	0	0	0	0	0	0	0	0	0	0	0	0	0	0	0	0	0	0	0	0	0	0	0	0	0	0	0	0	0	0	0	0	0	0	0
0	0	0	0	0	0	0	0	0	0	0	0	0	0	0	0	0	0	0	0	0	0	0	0	0	0	0	0	0	0	0	0	0	0	0	0	0	0	0	0	0	0	0	0	0	0	0	0	0	0
0	0	0	0	0	0	0	0	0	0	0	0	0	0	0	0	0	0	0	0	0	0	0	0	0	0	0	0	0	0	0	0	0	0	0	0	0	0	0	0	0	0	0	0	0	0	0	0	0	0
0	0	0	0	0	0	0	0	0	0	0	0	0	0	0	0	0	0	0	0	0	0	0	0	0	0	0	0	0	0	0	0	0	0	0	0	0	0	0	0	0	0	0	0	0	0	0	0	0	0
0	0	0	0	0	0	0	0	0	0	0	0	0	0	0	0	0	0	0	0	0	0	0	0	0	0	0	0	0	0	0	0	0	0	0	0	0	0	0	0	0	0	0	0	0	0	0	0	0	0
0	0	0	0	0	0	0	0	0	0	0	0	0	0	0	0	0	0	0	0	0	0	0	0	0	0	0	0	0	0	0	0	0	0	0	0	0	0	0	0	0	0	0	0	0	0	0	0	0	0
0	0	0	0	0	0	0	0	0	0	0	0	0	0	0	0	0	0	0	0	0	0	0	0	0	0	0	0	0	0	0	0	0	0	0	0	0	0	0	0	0	0	0	0	0	0	0	0	0	0
0	0	0	0	0	0	0	0	0	0	0	0	0	0	0	0	0	0	0	0	0	0	0	0	0	0	0	0	0	0	0	0	0	0	0	0	0	0	0	0	0	0	0	0	0	0	0	0	0	0
0	0	0	0	0	0	0	0	0	0	0	0	0	0	0	0	0	0	0	0	0	0	0	0	0	0	0	0	0	0	0	0	0	0	0	0	0	0	0	0	0	0	0	0	0	0	0	0	0	0
0	0	0	0	0	0	0	0	0	0	0	0	0	0	0	0	0	0	0	0	0	0	0	0	0	0	0	0	0	0	0	0	0	0	0	0	0	0	0	0	0	0	0	0	0	0	0	0	0	0
0	0	0	0	0	0	0	0	0	0	0	0	0	0	0	0	0	0	0	0	0	0	0	0	0	0	0	0	0	0	0	0	0	0	0	0	0	0	0	0	0	0	0	0	0	0	0	0	0	0
0	0	0	0	0	0	0	0	0	0	0	0	0	0	0	0	0	0	0	0	0	0	0	0	0	0	0	0	0	0	0	0	0	0	0	0	0	0	0	0	0	0	0	0	0	0	0	0	0	0
0	0	0	0	0	0	0	0	0	0	0	0	0	0	0	0	0	0	0	0	0	0	0	0	0	0	0	0	0	0	0	0	0	0	0	0	0	0	0	0	0	0	0	0	0	0	0	0	0	0
0	0	0	0	0	0	0	0	0	0	0	0	0	0	0	0	0	0	0	0	0	0	0	0	0	0	0	0	0	0	0	0	0	0	0	0	0	0	0	0	0	0	0	0	0	0	0	0	0	0
0	0	0	0	0	0	0	0	0	0	0	0	0	0	0	0	0	0	0	0	0	0	0	0	0	0	0	0	0	0	0	0	0	0	0	0	0	0	0	0	0	0	0	0	0	0	0	0	0	0
0	0	0	0	0	0	0	0	0	0	0	0	0	0	0	0	0	0	0	0	0	0	0	0	0	0	0	0	0	0	0	0	0	0	0	0	0	0	0	0	0	0	0	0	0	0	0	0	0	0
0	0	0	0	0	0	0	0	0	0	0	0	0	0	0	0	0	0	0	0	0	0	0	0	0	0	0	0	0	0	0	0	0	0	0	0	0	0	0	0	0	0	0	0	0	0	0	0	0	0
0	0	0	0	0	0	0	0	0	0	0	0	0	0	0	0	0	0	0	0	0	0	0	0	0	0	0	0	0	0	0	0	0	0	0	0	0	0	0	0	0	0	0	0	0	0	0	0	0	0
0	0	0	0	0	0	0	0	0	0	0	0	0	0	0	0	0	0	0	0	0	0	0	0	0	0	0	0	0	0	0	0	0	0	0	0	0	0	0	0	0	0	0	0	0	0	0	0	0	0
0	0	0	0	0	0	0	0	0	0	0	0	0	0	0	0	0	0	0	0	0	0	0	0	0	0	0	0	0	0	0	0	0	0	0	0	0	0	0	0	0	0	0	0	0	0	0	0	0	0
0	0	0	0	0	0	0	0	0	0	0	0	0	0	0	0	0	0	0	0	0	0	0	0	0	0	0	0	0	0	0	0	0	0	0	0	0	0	0	0	0	0	0	0	0	0	0	0	0	0
0	0	0	0	0	0	0	0	0	0	0	0	0	0	0	0	0	0	0	0	0	0	0	0	0	0	0	0	0	0	0	0	0	0	0	0	0	0	0	0	0	0	0	0	0	0	0	0	0	0
0	0	0	0	0	0	0	0	0	0	0	0	0	0	0	0	0	0	0	0	0	0	0	0	0	0	0	0	0	0	0	0	0	0	0	0	0	0	0	0	0	0	0	0	0	0	0	0	0	0
0	0	0	0	0	0	0	0	0	0	0	0	0	0	0	0	0	0	0	0	0	0	0	0	0	0	0	0	0	0	0	0	0	0	0	0	0	0	0	0	0	0	0	0	0	0	0	0	0	0
0	0	0	0	0	0	0	0	0	0	0	0	0	0	0	0	0	0	0	0	0	0	0	0	0	0	0	0	0	0	0	0	0	0	0	0	0	0	0	0	0	0	0	0	0	0	0	0	0	0
0	0	0	0	0	0	0	0	0	0	0	0	0	0	0	0	0	0	0	0	0	0	0	0	0	0	0	0	0	0	0	0	0	0	0	0	0	0	0	0	0	0	0	0	0	0	0	0	0	0
0	0	0	0	0	0	0	0	0	0	0	0	0	0	0	0	0	0	0	0	0	0	0	0	0	0	0	0	0	0	0	0	0	0	0	0	0	0	0	0	0	0	0	0	0	0	0	0	0	0
0	0	0	0	0	0	0	0	0	0	0	0	0	0	0	0	0	0	0	0	0	0	0	0	0	0	0	0	0	0	0	0	0	0	0	0	0	0	0	0	0	0	0	0	0	0	0	0	0	0
0	0	0	0	0	0	0	0	0	0	0	0	0	0	0	0	0	0	0	0	0	0	0	0	0	0	0	0	0	0	0	0	0	0	0	0	0	0	0	0	0	0	0	0	0	0	0	0	0	0
0	0	0	0	0	0	0	0	0	0	0	0	0	0	0	0	0	0	0	0	0	0	0	0	0	0	0	0	0	0	0	0	0	0	0	0	0	0	0	0	0	0	0	0	0	0	0	0	0	0
0	0	0	0	0	0	0	0	0	0	0	0	0	0	0	0	0	0	0	0	0	0	0	0	0	0	0	0	0	0	0	0	0	0	0	0	0	0	0	0	0	0	0	0	0	0	0	0	0	0
0	0	0	0	0	0	0	0	0	0	0	0	0	0	0	0	0	0	0	0	0	0	0	0	0	0	0	0	0	0	0	0	0	0	0	0	0	0	0	0	0	0	0	0	0	0	0	0	0	0
0	0	0	0	0	0	0	0	0	0	0	0	0	0	0	0	0	0	0	0	0	0	0	0	0	0	0	0	0	0	0	0	0	0	0	0	0	0	0	0	0	0	0	0	0	0	0	0	0	0
0	0	0	0	0	0	0	0	0	0	0	0	0	0	0	0	0	0	0	0	0	0	0	0	0	0	0	0	0	0	0	0	0	0	0	0	0	0	0	0	0	0	0	0	0	0	0	0	0	0
0	0	0	0	0	0	0	0	0	0	0	0	0	0	0	0	0	0	0	0	0	0	0	0	0	0	0	0	0	0	0	0	0	0	0	0	0	0	0	0	0	0	0	0	0	0	0	0	0	0
0	0	0	0	0	0	0	0	0	0	0	0	0	0	0	0	0	0	0	0	0	0	0	0	0	0	0	0	0	0	0	0	0	0	0	0	0	0	0	0	0	0	0	0	0	0	0	0	0	0
0	0	0	0	0	0	0	0	0	0	0	0	0	0	0	0	0	0	0	0	0	0	0	0	0	0	0	0	0	0	0	0	0	0	0	0	0	0	0	0	0	0	0	0	0	0	0	0	0	0
0	0	0	0	0	0	0	0	0	0	0	0	0	0	0	0	0	0	0	0	0	0	0	0	0	0	0	0	0	0	0	0	0	0	0	0	0	0	0	0	0	0	0	0	0	0	0	0	0	0
0	0	0	0	0	0	0	0	0	0	0	0	0	0	0	0	0	0	0	0	0	0	0	0	0	0	0	0	0	0	0	0	0	0	0	0	0	0	0	0	0	0	0	0	0	0	0	0	0	0
0	0	0	0	0	0	0	0	0	0	0	0	0	0	0	0	0	0	0	0	0	0	0	0	0	0	0	0	0	0	0	0	0	0	0	0	0	0	0	0	0	0	0	0	0	0	0	0	0	0
0	0	0	0	0	0	0	0	0	0	0	0	0	0	0	0	0	0	0	0	0	0	0	0	0	0	0	0	0	0	0	0	0	0	0	0	0	0	0	0	0	0	0	0	0	0	0	0	0	0
0	0	0	0	0	0	0	0	0	0	0	0	0	0	0	0	0	0	0	0	0	0	0	0	0	0	0	0	0	0	0	0	0	0	0	0	0	0	0	0	0	0	0	0	0	0	0	0	0	0
0	0	0	0	0	0	0	0	0	0	0	0	0	0	0	0	0	0	0	0	0	0	0	0	0	0	0	0	0	0	0	0	0	0	0	0	0	0	0	0	0	0	0	0	0	0	0	0	0	0
0	0	0	0	0	0	0	0	0	0	0	0	0	0	0	0	0	0	0	0	0	0	0	0	0	0	0	0	0	0	0	0	0	0	0	0	0	0	0	0	0	0	0	0	0	0	0	0	0	0
0	0	0	0	0	0	0	0	0	0	0	0	0	0	0	0	0	0	0	0	0	0	0	0	0	0	0	0	0	0	0	0	0	0	0	0	0	0	0	0	0	0	0	0	0	0	0	0	0	0
0	0	0	0	0	0	0	0	0	0	0	0	0	0	0	0	0	0	0	0	0	0	0	0	0	0	0	0	0	0	0	0	0	0	0	0	0	0	0	0	0	0	0	0	0	0	0	0	0	0
0	0	0	0	0	0	0	0	0	0	0	0	0	0	0	0	0	0	0	0	0	0	0	0	0	0	0	0	0	0	0	0	0	0	0	0	0	0	0	0	0	0	0	0	0	0	0	0	0	0
0	0	0	0	0	0	0	0	0	0	0	0	0	0	0	0	0	0	0	0	0	0	0	0	0	0	0	0	0	0	0	0	0	0	0	0	0	0	0	0	0	0	0	0	0	0	0	0	0	0
0	0	0	0	0	0	0	0	0	0	0	0	0	0	0	0	0	0	0	0	0	0	0	0	0	0	0	0	0	0	0	0	0	0	0	0	0	0	0	0	0	0	0	0	0	0	0	0	0	0
0	0	0	0	0	0	0	0	0	0	0	0	0	0	0	0	0	0	0	0	0	0	0	0	0	0	0	0	0	0	0	0	0	0	0	0	0	0	0	0	0	0	0	0	0	0	0	0	0	0
0	0	0	0	0	0	0	0	0	0	0	0	0	0	0	0	0	0	0	0	0	0	0	0	0	0	0	0	0	0	0	0	0	0	0	0	0	0	0	0	0	0	0	0	0	0	0	0	0	0
0	0	0	0	0	0	0	0	0	0	0	0	0	0	0	0	0	0	0	0	0	0	0	0	0	0	0	0	0	0	0	0	0	0	0	0	0	0	0	0	0	0	0	0	0	0	0	0	0	0
0	0	0	0	0	0	0	0	0	0	0	0	0	0	0	0	0	0	0	0	0	0	0	0	0	0	0	0	0	0	0	0	0	0	0	0	0	0	0	0	0	0	0	0	0	0	0	0	0	0
0	0	0	0	0	0	0	0	0	0	0	0	0	0	0	0	0	0	0	0	0	0	0	0	0	0	0	0	0	0	0	0	0	0	0	0	0	0	0	0	0	0	0	0	0	0	0	0	0	0
0	0	0	0	0	0	0	0	0	0	0	0	0	0	0	0	0	0	0	0	0	0	0	0	0	0	0	0	0	0	0	0	0	0	0	0	0	0	0	0	0	0	0	0	0	0	0	0	0	0
0	0	0	0	0	0	0	0	0	0	0	0	0	0	0	0	0	0	0	0	0	0	0	0	0	0	0	0	0	0	0	0	0	0	0	0	0	0	0	0	0	0	0	0	0	0	0	0	0	0
0	0	0	0	0	0	0	0	0	0	0	0	0	0	0	0	0	0	0	0	0	0	0	0	0	0	0	0	0	0	0	0	0	0	0	0	0	0	0	0	0	0	0	0	0	0	0	0	0	0
0	0	0	0	0	0	0	0	0	0	0	0	0	0	0	0	0	0	0	0	0	0	0	0	0	0	0	0	0	0	0	0	0	0	0	0	0	0	0	0	0	0	0	0	0	0	0	0	0	0
0	0	0	0	0	0	0	0	0	0	0	0	0	0	0	0	0	0	0	0	0	0	0	0	0	0	0	0	0	0	0	0	0	0	0	0	0	0	0	0	0	0	0	0	0	0	0	0	0	0
0	0	0	0	0	0	0	0	0	0	0	0	0	0	0	0	0	0	0	0	0	0	0	0	0	0	0	0	0	0	0	0	0	0	0	0	0	0	0	0	0	0	0	0	0	0	0	0	0	0
0	0	0	0	0	0	0	0	0	0	0	0	0	0	0	0	0	0	0	0	0	0	0	0	0	0	0	0	0	0	0	0	0	0	0	0	0	0	0	0	0	0	0	0	0	0	0	0	0	0
0	0	0	0	0	0	0	0	0	0	0	0	0	0	0	0	0	0	0	0	0	0	0	0	0	0	0	0	0	0	0	0	0	0	0	0	0	0	0	0	0	0	0	0	0	0	0	0	0	0
0	0	0	0	0	0	0	0	0	0	0	0	0	0	0	0	0	0	0	0	0	0	0	0	0	0	0	0	0	0	0	0	0	0	0	0	0	0	0	0	0	0	0	0	0	0	0	0	0	0
0	0	0	0	0	0	0	0	0	0	0	0	0	0	0	0	0	0	0	0	0	0	0	0	0	0	0	0	0	0	0	0	0	0	0	0	0	0	0	0	0	0	0	0	0	0	0	0	0	0
0	0	0	0	0	0	0	0	0	0	0	0	0	0	0	0	0	0	0	0	0	0	0	0	0	0	0	0	0	0	0	0	0	0	0	0	0	0	0	0	0	0	0	0	0	0	0	0	0	0
0	0	0	0	0	0	0	0	0	0	0	0	0	0	0	0	0	0	0	0	0	0	0	0	0	0	0	0	0	0	0	0	0	0	0	0	0	0	0	0	0	0	0	0	0	0	0	0	0	0
0	0	0	0	0	0	0	0	0	0	0	0	0	0	0	0	0	0	0	0	0	0	0	0	0	0	0	0	0	0	0	0	0	0	0	0	0	0	0	0	0	0	0	0	0	0	0	0	0	0
0	0	0	0	0	0	0	0	0	0	0	0	0	0	0	0	0	0	0	0	0	0	0	0	0	0	0	0	0	0	0	0	0	0	0	0	0	0	0	0	0	0	0	0	0	0	0	0	0	0
0	0	0	0	0	0	0	0	0	0	0	0	0	0	0	0	0	0	0	0	0	0	0	0	0	0	0	0	0	0	0	0	0	0	0	0	0	0	0	0	0	0	0	0	0	0	0	0	0	0
0	0	0	0	0	0	0	0	0	0	0	0	0	0	0	0	0	0	0	0	0	0	0	0	0	0	0	0	0	0	0	0	0	0	0	0	0	0	0	0	0	0	0	0	0	0	0	0	0	0
0	0	0	0	0	0	0	0	0	0	0	0	0	0	0	0	0	0	0	0	0	0	0	0	0	0	0	0	0	0	0	0	0	0	0	0	0	0	0	0	0	0	0	0	0	0	0	0	0	0
0	0	0	0	0	0	0	0	0	0	0	0	0	0	0	0	0	0	0	0	0	0	0	0	0	0	0	0	0	0	0	0	0	0	0	0	0	0	0	0	0	0	0	0	0	0	0	0	0	0
0	0	0	0	0	0	0	0	0	0	0	0	0	0	0	0	0	0	0	0	0	0	0	0	0	0	0	0	0	0	0	0	0	0	0	0	0	0	0	0	0	0	0	0	0	0	0	0	0	0
0	0	0	0	0	0	0	0	0	0	0	0	0	0	0	0	0	0	0	0	0	0	0	0	0	0	0	0	0	0	0	0	0	0	0	0	0	0	0	0	0	0	0	0	0	0	0	0	0	0
0	0	0	0	0	0	0	0	0	0	0	0	0	0	0	0	0	0	0	0	0	0	0	0	0	0	0	0	0	0	0	0	0	0	0	0	0	0	0	0	0	0	0	0	0	0	0	0	0	0
0	0	0	0	0	0	0	0	0	0	0	0	0	0	0	0	0	0	0	0	0	0	0	0	0	0	0	0	0	0	0	0	0	0	0	0	0	0	0	0	0	0	0	0	0	0	0	0	0	0
0	0	0	0	0	0	0	0	0	0	0	0	0	0	0	0	0	0	0	0	0	0	0	0	0	0	0	0	0	0	0	0	0	0	0	0	0	0	0	0	0	0	0	0	0	0	0	0	0	0
0	0	0	0	0	0	0	0	0	0	0	0	0	0	0	0	0	0	0	0	0	0	0	0	0	0	0	0	0	0	0	0	0	0	0	0	0	0	0	0	0	0	0	0	0	0	0	0	0	0
0	0	0	0	0	0	0	0	0	0	0	0	0	0	0	0	0	0	0	0	0	0	0	0	0	0	0	0	0	0	0	0	0	0	0	0	0	0	0	0	0	0	0	0	0	0	0	0	0	0
0	0	0	0	0	0	0	0	0	0	0	0	0	0	0	0	0	0	0	0	0	0	0	0	0	0	0	0	0	0	0	0	0	0	0	0	0	0	0	0	0	0	0	0	0	0	0	0	0	0
0	0	0	0	0	0	0	0	0	0	0	0	0	0	0	0	0	0	0	0	0	0	0	0	0	0	0	0	0	0	0	0	0	0	0	0	0	0	0	0	0	0	0	0	0	0	0	0	0	0
0	0	0	0	0	0	0	0	0	0	0	0	0	0	0	0	0	0	0	0	0	0	0	0	0	0	0	0	0	0	0	0	0	0	0	0	0	0	0	0	0	0	0	0	0	0	0	0	0	0
0	0	0	0	0	0	0	0	0	0	0	0	0	0	0	0	0	0	0	0	0	0	0	0	0	0	0	0	0	0	0	0	0	0	0	0	0	0	0	0	0	0	0	0	0	0	0	0	0	0
0	0	0	0	0	0	0	0	0	0	0	0	0	0	0	0	0	0	0	0	0	0	0	0	0	0	0	0	0	0	0	0	0	0	0	0	0	0	0	0	0	0	0	0	0	0	0	0	0	0
0	0	0	0	0	0	0	0	0	0	0	0	0	0	0	0	0	0	0	0	0	0	0	0	0	0	0	0	0	0	0	0	0	0	0	0	0	0	0	0	0	0	0	0	0	0	0	0	0	0
0	0	0	0	0	0	0	0	0	0	0	0	0	0	0	0	0	0	0	0	0	0	0	0	0	0	0	0	0	0	0	0	0	0	0	0	0	0	0	0	0	0	0	0	0	0	0	0	0	0
0	0	0	0	0	0	0	0	0	0	0	0	0	0	0	0	0	0	0	0	0	0	0	0	0	0	0	0	0	0	0	0	0	0	0	0	0	0	0	0	0	0	0	0	0	0	0	0	0	0
0	0	0	0	0	0	0	0	0	0	0	0	0	0	0	0	0	0	0	0	0	0	0	0	0	0	0	0	0	0	0	0	0	0	0	0	0	0	0	0	0	0	0	0	0	0	0	0	0	0
0	0	0	0	0	0	0	0	0	0	0	0	0	0	0	0	0	0	0	0	0	0	0	0	0	0	0	0	0	0	0	0	0	0	0	0	0	0	0	0	0	0	0	0	0	0	0	0	0	0
0	0	0	0	0	0	0	0	0	0	0	0	0	0	0	0	0	0	0	0	0	0	0	0	0	0	0	0	0	0	0	0	0	0	0	0	0	0	0	0	0	0	0	0	0	0	0	0	0	0
0	0	0	0	0	0	0	0	0	0	0	0	0	0	0	0	0	0	0	0	0	0	0	0	0	0	0	0	0	0	0	0	0	0	0	0	0	0	0	0	0	0	0	0	0	0	0	0	0	0
0	0	0	0	0	0	0	0	0	0	0	0	0	0	0	0	0	0	0	0	0	0	0	0	0	0	0	0	0	0	0	0	0	0	0	0	0	0	0	0	0	0	0	0	0	0	0	0	0	0
0	0	0	0	0	0	0	0	0	0	0	0	0	0	0	0	0	0	0	0	0	0	0	0	0	0	0	0	0	0	0	0	0	0	0	0	0	0	0	0	0	0	0	0	0	0	0	0	0	0
0	0	0	0	0	0	0	0	0	0	0	0	0	0	0	0	0	0	0	0	0	0	0	0	0	0	0	0	0	0	0	0	0	0	0	0	0	0	0	0	0	0	0	0	0	0	0	0	0	0
0	0	0	0	0	0	0	0	0	0	0	0	0	0	0	0	0	0	0	0	0	0	0	0	0	0	0	0	0	0	0	0	0	0	0	0	0	0	0	0	0	0	0	0	0	0	0	0	0	0
0	0	0	0	0	0	0	0	0	0	0	0	0	0	0	0	0	0	0	0	0	0	0	0	0	0	0	0	0	0	0	0	0	0	0	0	0	0	0	0	0	0	0	0	0	0	0	0	0	0
0	0	0	0	0	0	0	0	0	0	0	0	0	0	0	0	0	0	0	0	0	0	0	0	0	0	0	0	0	0	0	0	0	0	0	0	0	0	0	0	0	0	0	0	0	0	0	0	0	0
0	0	0	0	0	0	0	0	0	0	0	0	0	0	0	0	0	0	0	0	0	0	0	0	0	0	0	0	0	0	0	0	0	0	0	0	0	0	0	0	0	0	0	0	0	0	0	0	0	0
0	0	0	0	0	0	0	0	0	0	0	0	0	0	0	0	0	0	0	0	0	0	0	0	0	0	0	0	0	0	0	0	0	0	0	0	0	0	0	0	0	0	0	0	0	0	0	0	0	0
0	0	0	0	0	0	0	0	0	0	0	0	0	0	0	0	0	0	0	0	0	0	0	0	0	0	0	0	0	0	0	0	0	0	0	0	0	0	0	0	0	0	0	0	0	0	0	0	0	0
0	0	0	0	0	0	0	0	0	0	0	0	0	0	0	0	0	0	0	0	0	0	0	0	0	0	0	0	0	0	0	0	0	0	0	0	0	0	0	0	0	0	0	0	0	0	0	0	0	0
0	0	0	0	0	0	0	0	0	0	0	0	0	0	0	0	0	0	0	0	0	0	0	0	0	0	0	0	0	0	0	0	0	0	0	0	0	0	0	0	0	0	0	0	0	0	0	0	0	0
0	0	0	0	0	0	0	0	0	0	0	0	0	0	0	0	0	0	0	0	0	0	0	0	0	0	0	0	0	0	0	0	0	0	0	0	0	0	0	0	0	0	0	0	0	0	0	0	0	0
0	0	0	0	0	0	0	0	0	0	0	0	0	0	0	0	0	0	0	0	0	0	0	0	0	0	0	0	0	0	0	0	0	0	0	0	0	0	0	0	0	0	0	0	0	0	0	0	0	0
0	0	0	0	0	0	0	0	0	0	0	0	0	0	0	0	0	0	0	0	0	0	0	0	0	0	0	0	0	0	0	0	0	0	0	0	0	0	0	0	0	0	0	0	0	0	0	0	0	0
0	0	0	0	0	0	0	0	0	0	0	0	0	0	0	0	0	0	0	0	0	0	0	0	0	0	0	0	0	0	0	0	0	0	0	0	0	0	0	0	0	0	0	0	0	0	0	0	0	0
0	0	0	0	0	0	0	0	0	0	0	0	0	0	0	0	0	0	0	0	0	0	0	0	0	0	0	0	0	0	0	0	0	0	0	0	0	0	0	0	0	0	0	0	0	0	0	0	0	0
0	0	0	0	0	0	0	0	0	0	0	0	0	0	0	0	0	0	0	0	0	0	0	0	0	0	0	0	0	0	0	0	0	0	0	0	0	0	0	0	0	0	0	0	0	0	0	0	0	0
0	0	0	0	0	0	0	0	0	0	0	0	0	0	0	0	0	0	0	0	0	0	0	0	0	0	0	0	0	0	0	0	0	0	0	0	0	0	0	0	0	0	0	0	0	0	0	0	0	0
0	0	0	0	0	0	0	0	0	0	0	0	0	0	0	0	0	0	0	0	0	0	0	0	0	0	0	0	0	0	0	0	0	0	0	0	0	0	0	0	0	0	0	0	0	0	0	0	0	0
0	0	0	0	0	0	0	0	0	0	0	0	0	0	0	0	0	0	0	0	0	0	0	0	0	0	0	0	0	0	0	0	0	0	0	0	0	0	0	0	0	0	0	0	0	0	0	0	0	0
0	0	0	0	0	0	0	0	0	0	0	0	0	0	0	0	0	0	0	0	0	0	0	0	0	0	0	0	0	0	0	0	0	0	0	0	0	0	0	0	0	0	0	0	0	0	0	0	0	0
0	0	0	0	0	0	0	0	0	0	0	0	0	0	0	0	0	0	0	0	0	0	0	0	0	0	0	0	0	0	0	0	0	0	0	0	0	0	0	0	0	0	0	0	0	0	0	0	0	0
0	0	0	0	0	0	0	0	0	0	0	0	0	0	0	0	0	0	0	0	0	0	0	0	0	0	0	0	0	0	0	0	0	0	0	0	0	0	0	0	0	0	0	0	0	0	0	0	0	0
0	0	0	0	0	0	0	0	0	0	0	0	0	0	0	0	0	0	0	0	0	0	0	0	0	0	0	0	0	0	0	0	0	0	0	0	0	0	0	0	0	0	0	0	0	0	0	0	0	0
0	0	0	0	0	0	0	0	0	0	0	0	0	0	0	0	0	0	0	0	0	0	0	0	0	0	0	0	0	0	0	0	0	0	0	0	0	0	0	0	0	0	0	0	0	0	0	0	0	0
0	0	0	0	0	0	0	0	0	0	0	0	0	0	0	0	0	0	0	0	0	0	0	0	0	0	0	0	0	0	0	0	0	0	0	0	0	0	0	0	0	0	0	0	0	0	0	0	0	0
0	0	0	0	0	0	0	0	0	0	0	0	0	0	0	0	0	0	0	0	0	0	0	0	0	0	0	0	0	0	0	0	0	0	0	0	0	0	0	0	0	0	0	0	0	0	0	0	0	0
0	0	0	0	0	0	0	0	0	0	0	0	0	0	0	0	0	0	0	0	0	0	0	0	0	0	0	0	0	0	0	0	0	0	0	0	0	0	0	0	0	0	0	0	0	0	0	0	0	0
0	0	0	0	0	0	0	0	0	0	0	0	0	0	0	0	0	0	0	0	0	0	0	0	0	0	0	0	0	0	0	0	0	0	0	0	0	0	0	0	0	0	0	0	0	0	0	0	0	0
0	0	0	0	0	0	0	0	0	0	0	0	0	0	0	0	0	0	0	0	0	0	0	0	0	0	0	0	0	0	0	0	0	0	0	0	0	0	0	0	0	0	0	0	0	0	0	0	0	0
0	0	0	0	0	0	0	0	0	0	0	0	0	0	0	0	0	0	0	0	0	0	0	0	0	0	0	0	0	0	0	0	0	0	0	0	0	0	0	0	0	0	0	0	0	0	0	0	0	0
0	0	0	0	0	0	0	0	0	0	0	0	0	0	0	0	0	0	0	0	0	0	0	0	0	0	0	0	0	0	0	0	0	0	0	0	0	0	0	0	0	0	0	0	0	0	0	0	0	0
0	0	0	0	0	0	0	0	0	0	0	0	0	0	0	0	0	0	0	0	0	0	0	0	0	0	0	0	0	0	0	0	0	0	0	0	0	0	0	0	0	0	0	0	0	0	0	0	0	0
0	0	0	0	0	0	0	0	0	0	0	0	0	0	0	0	0	0	0	0	0	0	0	0	0	0	0	0	0	0	0	0	0	0	0	0	0	0	0	0	0	0	0	0	0	0	0	0	0	0
0	0	0	0	0	0	0	0	0	0	0	0	0	0	0	0	0	0	0	0	0	0	0	0	0	0	0	0	0	0	0	0	0	0	0	0	0	0	0	0	0	0	0	0	0	0	0	0	0	0
0	0	0	0	0	0	0	0	0	0	0	0	0	0	0	0	0	0	0	0	0	0	0	0	0	0	0	0	0	0	0	0	0	0	0	0	0	0	0	0	0	0	0	0	0	0	0	0	0	0
0	0	0	0	0	0	0	0	0	0	0	0	0	0	0	0	0	0	0	0	0	0	0	0	0	0	0	0	0	0	0	0	0	0	0	0	0	0	0	0	0	0	0	0	0	0	0	0	0	0
0	0	0	0	0	0	0	0	0	0	0	0	0	0	0	0	0	0	0	0	0	0	0	0	0	0	0	0	0	0	0	0	0	0	0	0	0	0	0	0	0	0	0	0	0	0	0	0	0	0
0	0	0	0	0	0	0	0	0	0	0	0	0	0	0	0	0	0	0	0	0	0	0	0	0	0	0	0	0	0	0	0	0	0	0	0	0	0	0	0	0	0	0	0	0	0	0	0	0	0
0	0	0	0	0	0	0	0	0	0	0	0	0	0	0	0	0	0	0	0	0	0	0	0	0	0	0	0	0	0	0	0	0	0	0	0	0	0	0	0	0	0	0	0	0	0	0	0	0	0
0	0	0	0	0	0	0	0	0	0	0	0	0	0	0	0	0	0	0	0	0	0	0	0	0	0	0	0	0	0	0	0	0	0	0	0	0	0	0	0	0	0	0	0	0	0	0	0	0	0
0	0	0	0	0	0	0	0	0	0	0	0	0	0	0	0	0	0	0	0	0	0	0	0	0	0	0	0	0	0	0	0	0	0	0	0	0	0	0	0	0	0	0	0	0	0	0	0	0	0
0	0	0	0	0	0	0	0	0	0	0	0	0	0	0	0	0	0	0	0	0	0	0	0	0	0	0	0	0	0	0	0	0	0	0	0	0	0	0	0	0	0	0	0	0	0	0	0	0	0
0	0	0	0	0	0	0	0	0	0	0	0	0	0	0	0	0	0	0	0	0	0	0	0	0	0	0	0	0	0	0	0	0	0	0	0	0	0	0	0	0	0	0	0	0	0	0	0	0	0
0	0	0	0	0	0	0	0	0	0	0	0	0	0	0	0	0	0	0	0	0	0	0	0	0	0	0	0	0	0	0	0	0	0	0	0	0	0	0	0	0	0	0	0	0	0	0	0	0	0
0	0	0	0	0	0	0	0	0	0	0	0	0	0	0	0	0	0	0	0	0	0	0	0	0	0	0	0	0	0	0	0	0	0	0	0	0	0	0	0	0	0	0	0	0	0	0	0	0	0
0	0	0	0	0	0	0	0	0	0	0	0	0	0	0	0	0	0	0	0	0	0	0	0	0	0	0	0	0	0	0	0	0	0	0	0	0	0	0	0	0	0	0	0	0	0	0	0	0	0
0	0	0	0	0	0	0	0	0	0	0	0	0	0	0	0	0	0	0	0	0	0	0	0	0	0	0	0	0	0	0	0	0	0	0	0	0	0	0	0	0	0	0	0	0	0	0	0	0	0
0	0	0	0	0	0	0	0	0	0	0	0	0	0	0	0	0	0	0	0	0	0	0	0	0	0	0	0	0	0	0	0	0	0	0	0	0	0	0	0	0	0	0	0	0	0	0	0	0	0
0	0	0	0	0	0	0	0	0	0	0	0	0	0	0	0	0	0	0	0	0	0	0	0	0	0	0	0	0	0	0	0	0	0	0	0	0	0	0	0	0	0	0	0	0	0	0	0	0	0
0	0	0	0	0	0	0	0	0	0	0	0	0	0	0	0	0	0	0	0	0	0	0	0	0	0	0	0	0	0	0	0	0	0	0	0	0	0	0	0	0	0	0	0	0	0	0	0	0	0
0	0	0	0	0	0	0	0	0	0	0	0	0	0	0	0	0	0	0	0	0	0	0	0	0	0	0	0	0	0	0	0	0	0	0	0	0	0	0	0	0	0	0	0	0	0	0	0	0	0
0	0	0	0	0	0	0	0	0	0	0	0	0	0	0	0	0	0	0	0	0	0	0	0	0	0	0	0	0	0	0	0	0	0	0	0	0	0	0	0	0	0	0	0	0	0	0	0	0	0
0	0	0	0	0	0	0	0	0	0	0	0	0	0	0	0	0	0	0	0	0	0	0	0	0	0	0	0	0	0	0	0	0	0	0	0	0	0	0	0	0	0	0	0	0	0	0	0	0	0
0	0	0	0	0	0	0	0	0	0	0	0	0	0	0	0	0	0	0	0	0	0	0	0	0	0	0	0	0	0	0	0	0	0	0	0	0	0	0	0	0	0	0	0	0	0	0	0	0	0
0	0	0	0	0	0	0	0	0	0	0	0	0	0	0	0	0	0	0	0	0	0	0	0	0	0	0	0	0	0	0	0	0	0	0	0	0	0	0	0	0	0	0	0	0	0	0	0	0	0
0	0	0	0	0	0	0	0	0	0	0	0	0	0	0	0	0	0	0	0	0	0	0	0	0	0	0	0	0	0	0	0	0	0	0	0	0	0	0	0	0	0	0	0	0	0	0	0	0	0
0	0	0	0	0	0	0	0	0	0	0	0	0	0	0	0	0	0	0	0	0	0	0	0	0	0	0	0	0	0	0	0	0	0	0	0	0	0	0	0	0	0	0	0	0	0	0	0	0	0
0	0	0	0	0	0	0	0	0	0	0	0	0	0	0	0	0	0	0	0	0	0	0	0	0	0	0	0	0	0	0	0	0	0	0	0	0	0	0	0	0	0	0	0	0	0	0	0	0	0
0	0	0	0	0	0	0	0	0	0	0	0	0	0	0	0	0	0	0	0	0	0	0	0	0	0	0	0	0	0	0	0	0	0	0	0	0	0	0	0	0	0	0	0	0	0	0	0	0	0
0	0	0	0	0	0	0	0	0	0	0	0	0	0	0	0	0	0	0	0	0	0	0	0	0	0	0	0	0	0	0	0	0	0	0	0	0	0	0	0	0	0	0	0	0	0	0	0	0	0
0	0	0	0	0	0	0	0	0	0	0	0	0	0	0	0	0	0	0	0	0	0	0	0	0	0	0	0	0	0	0	0	0	0	0	0	0	0	0	0	0	0	0	0	0	0	0	0	0	0
0	0	0	0	0	0	0	0	0	0	0	0	0	0	0	0	0	0	0	0	0	0	0	0	0	0	0	0	0	0	0	0	0	0	0	0	0	0	0	0	0	0	0	0	0	0	0	0	0	0
0	0	0	0	0	0	0	0	0	0	0	0	0	0	0	0	0	0	0	0	0	0	0	0	0	0	0	0	0	0	0	0	0	0	0	0	0	0	0	0	0	0	0	0	0	0	0	0	0	0
0	0	0	0	0	0	0	0	0	0	0	0	0	0	0	0	0	0	0	0	0	0	0	0	0	0	0	0	0	0	0	0	0	0	0	0	0	0	0	0	0	0	0	0	0	0	0	0	0	0
0	0	0	0	0	0	0	0	0	0	0	0	0	0	0	0	0	0	0	0	0	0	0	0	0	0	0	0	0	0	0	0	0	0	0	0	0	0	0	0	0	0	0	0	0	0	0	0	0	0
0	0	0	0	0	0	0	0	0	0	0	0	0	0	0	0	0	0	0	0	0	0	0	0	0	0	0	0	0	0	0	0	0	0	0	0	0	0	0	0	0	0	0	0	0	0	0	0	0	0
0	0	0	0	0	0	0	0	0	0	0	0	0	0	0	0	0	0	0	0	0	0	0	0	0	0	0	0	0	0	0	0	0	0	0	0	0	0	0	0	0	0	0	0	0	0	0	0	0	0
0	0	0	0	0	0	0	0	0	0	0	0	0	0	0	0	0	0	0	0	0	0	0	0	0	0	0	0	0	0	0	0	0	0	0	0	0	0	0	0	0	0	0	0	0	0	0	0	0	0
0	0	0	0	0	0	0	0	0	0	0	0	0	0	0	0	0	0	0	0	0	0	0	0	0	0	0	0	0	0	0	0	0	0	0	0	0	0	0	0	0	0	0	0	0	0	0	0	0	0
0	0	0	0	0	0	0	0	0	0	0	0	0	0	0	0	0	0	0	0	0	0	0	0	0	0	0	0	0	0	0	0	0	0	0	0	0	0	0	0	0	0	0	0	0	0	0	0	0	0
0	0	0	0	0	0	0	0	0	0	0	0	0	0	0	0	0	0	0	0	0	0	0	0	0	0	0	0	0	0	0	0	0	0	0	0	0	0	0	0	0	0	0	0	0	0	0	0	0	0
0	0	0	0	0	0	0	0	0	0	0	0	0	0	0	0	0	0	0	0	0	0	0	0	0	0	0	0	0	0	0	0	0	0	0	0	0	0	0	0	0	0	0	0	0	0	0	0	0	0
0	0	0	0	0	0	0	0	0	0	0	0	0	0	0	0	0	0	0	0	0	0	0	0	0	0	0	0	0	0	0	0	0	0	0	0	0	0	0	0	0	0	0	0	0	0	0	0	0	0
0	0	0	0	0	0	0	0	0	0	0	0	0	0	0	0	0	0	0	0	0	0	0	0	0	0	0	0	0	0	0	0	0	0	0	0	0	0	0	0	0	0	0	0	0	0	0	0	0	0
0	0	0	0	0	0	0	0	0	0	0	0	0	0	0	0	0	0	0	0	0	0	0	0	0	0	0	0	0	0	0	0	0	0	0	0	0	0	0	0	0	0	0	0	0	0	0	0	0	0
0	0	0	0	0	0	0	0	0	0	0	0	0	0	0	0	0	0	0	0	0	0	0	0	0	0	0	0	0	0	0	0	0	0	0	0	0	0	0	0	0	0	0	0	0	0	0	0	0	0
0	0	0	0	0	0	0	0	0	0	0	0	0	0	0	0	0	0	0	0	0	0	0	0	0	0	0	0	0	0	0	0	0	0	0	0	0	0	0	0	0	0	0	0	0	0	0	0	0	0
0	0	0	0	0	0	0	0	0	0	0	0	0	0	0	0	0	0	0	0	0	0	0	0	0	0	0	0	0	0	0	0	0	0	0	0	0	0	0	0	0	0	0	0	0	0	0	0	0	0
0	0	0	0	0	0	0	0	0	0	0	0	0	0	0	0	0	0	0	0	0	0	0	0	0	0	0	0	0	0	0	0	0	0	0	0	0	0	0	0	0	0	0	0	0	0	0	0	0	0
0	0	0	0	0	0	0	0	0	0	0	0	0	0	0	0	0	0	0	0	0	0	0	0	0	0	0	0	0	0	0	0	0	0	0	0	0	0	0	0	0	0	0	0	0	0	0	0	0	0
0	0	0	0	0	0	0	0	0	0	0	0	0	0	0	0	0	0	0	0	0	0	0	0	0	0	0	0	0	0	0	0	0	0	0	0	0	0	0	0	0	0	0	0	0	0	0	0	0	0
0	0	0	0	0	0	0	0	0	0	0	0	0	0	0	0	0	0	0	0	0	0	0	0	0	0	0	0	0	0	0	0	0	0	0	0	0	0	0	0	0	0	0	0	0	0	0	0	0	0
0	0	0	0	0	0	0	0	0	0	0	0	0	0	0	0	0	0	0	0	0	0	0	0	0	0	0	0	0	0	0	0	0	0	0	0	0	0	0	0	0	0	0	0	0	0	0	0	0	0
0	0	0	0	0	0	0	0	0	0	0	0	0	0	0	0	0	0	0	0	0	0	0	0	0	0	0	0	0	0	0	0	0	0	0	0	0	0	0	0	0	0	0	0	0	0	0	0	0	0
0	0	0	0	0	0	0	0	0	0	0	0	0	0	0	0	0	0	0	0	0	0	0	0	0	0	0	0	0	0	0	0	0	0	0	0	0	0	0	0	0	0	0	0	0	0	0	0	0	0
0	0	0	0	0	0	0	0	0	0	0	0	0	0	0	0	0	0	0	0	0	0	0	0	0	0	0	0	0	0	0	0	0	0	0	0	0	0	0	0	0	0	0	0	0	0	0	0	0	0
0	0	0	0	0	0	0	0	0	0	0	0	0	0	0	0	0	0	0	0	0	0	0	0	0	0	0	0	0	0	0	0	0	0	0	0	0	0	0	0	0	0	0	0	0	0	0	0	0	0
0	0	0	0	0	0	0	0	0	0	0	0	0	0	0	0	0	0	0	0	0	0	0	0	0	0	0	0	0	0	0	0	0	0	0	0	0	0	0	0	0	0	0	0	0	0	0	0	0	0
0	0	0	0	0	0	0	0	0	0	0	0	0	0	0	0	0	0	0	0	0	0	0	0	0	0	0	0	0	0	0	0	0	0	0	0	0	0	0	0	0	0	0	0	0	0	0	0	0	0
0	0	0	0	0	0	0	0	0	0	0	0	0	0	0	0	0	0	0	0	0	0	0	0	0	0	0	0	0	0	0	0	0	0	0	0	0	0	0	0	0	0	0	0	0	0	0	0	0	0
0	0	0	0	0	0	0	0	0	0	0	0	0	0	0	0	0	0	0	0	0	0	0	0	0	0	0	0	0	0	0	0	0	0	0	0	0	0	0	0	0	0	0	0	0	0	0	0	0	0
0	0	0	0	0	0	0	0	0	0	0	0	0	0	0	0	0	0	0	0	0	0	0	0	0	0	0	0	0	0	0	0	0	0	0	0	0	0	0	0	0	0	0	0	0	0	0	0	0	0
0	0	0	0	0	0	0	0	0	0	0	0	0	0	0	0	0	0	0	0	0	0	0	0	0	0	0	0	0	0	0	0	0	0	0	0	0	0	0	0	0	0	0	0	0	0	0	0	0	0
0	0	0	0	0	0	0	0	0	0	0	0	0	0	0	0	0	0	0	0	0	0	0	0	0	0	0	0	0	0	0	0	0	0	0	0	0	0	0	0	0	0	0	0	0	0	0	0	0	0
0	0	0	0	0	0	0	0	0	0	0	0	0	0	0	0	0	0	0	0	0	0	0	0	0	0	0	0	0	0	0	0	0	0	0	0	0	0	0	0	0	0	0	0	0	0	0	0	0	0
0	0	0	0	0	0	0	0	0	0	0	0	0	0	0	0	0	0	0	0	0	0	0	0	0	0	0	0	0	0	0	0	0	0	0	0	0	0	0	0	0	0	0	0	0	0	0	0	0	0
0	0	0	0	0	0	0	0	0	0	0	0	0	0	0	0	0	0	0	0	0	0	0	0	0	0	0	0	0	0	0	0	0	0	0	0	0	0	0	0	0	0	0	0	0	0	0	0	0	0
0	0	0	0	0	0	0	0	0	0	0	0	0	0	0	0	0	0	0	0	0	0	0	0	0	0	0	0	0	0	0	0	0	0	0	0	0	0	0	0	0	0	0	0	0	0	0	0	0	0
0	0	0	0	0	0	0	0	0	0	0	0	0	0	0	0	0	0	0	0	0	0	0	0	0	0	0	0	0	0	0	0	0	0	0	0	0	0	0	0	0	0	0	0	0	0	0	0	0	0
0	0	0	0	0	0	0	0	0	0	0	0	0	0	0	0	0	0	0	0	0	0	0	0	0	0	0	0	0	0	0	0	0	0	0	0	0	0	0	0	0	0	0	0	0	0	0	0	0	0
0	0	0	0	0	0	0	0	0	0	0	0	0	0	0	0	0	0	0	0	0	0	0	0	0	0	0	0	0	0	0	0	0	0	0	0	0	0	0	0	0	0	0	0	0	0	0	0	0	0
0	0	0	0	0	0	0	0	0	0	0	0	0	0	0	0	0	0	0	0	0	0	0	0	0	0	0	0	0	0	0	0	0	0	0	0	0	0	0	0	0	0	0	0	0	0	0	0	0	0
0	0	0	0	0	0	0	0	0	0	0	0	0	0	0	0	0	0	0	0	0	0	0	0	0	0	0	0	0	0	0	0	0	0	0	0	0	0	0	0	0	0	0	0	0	0	0	0	0	0
0	0	0	0	0	0	0	0	0	0	0	0	0	0	0	0	0	0	0	0	0	0	0	0	0	0	0	0	0	0	0	0	0	0	0	0	0	0	0	0	0	0	0	0	0	0	0	0	0	0
0	0	0	0	0	0	0	0	0	0	0	0	0	0	0	0	0	0	0	0	0	0	0	0	0	0	0	0	0	0	0	0	0	0	0	0	0	0	0	0	0	0	0	0	0	0	0	0	0	0
0	0	0	0	0	0	0	0	0	0	0	0	0	0	0	0	0	0	0	0	0	0	0	0	0	0	0	0	0	0	0	0	0	0	0	0	0	0	0	0	0	0	0	0	0	0	0	0	0	0
0	0	0	0	0	0	0	0	0	0	0	0	0	0	0	0	0	0	0	0	0	0	0	0	0	0	0	0	0	0	0	0	0	0	0	0	0	0	0	0	0	0	0	0	0	0	0	0	0	0
0	0	0	0	0	0	0	0	0	0	0	0	0	0	0	0	0	0	0	0	0	0	0	0	0	0	0	0	0	0	0	0	0	0	0	0	0	0	0	0	0	0	0	0	0	0	0	0	0	0
0	0	0	0	0	0	0	0	0	0	0	0	0	0	0	0	0	0	0	0	0	0	0	0	0	0	0	0	0	0	0	0	0	0	0	0	0	0	0	0	0	0	0	0	0	0	0	0	0	0
0	0	0	0	0	0	0	0	0	0	0	0	0	0	0	0	0	0	0	0	0	0	0	0	0	0	0	0	0	0	0	0	0	0	0	0	0	0	0	0	0	0	0	0	0	0	0	0	0	0
0	0	0	0	0	0	0	0	0	0	0	0	0	0	0	0	0	0	0	0	0	0	0	0	0	0	0	0	0	0	0	0	0	0	0	0	0	0	0	0	0	0	0	0	0	0	0	0	0	0
0	0	0	0	0	0	0	0	0	0	0	0	0	0	0	0	0	0	0	0	0	0	0	0	0	0	0	0	0	0	0	0	0	0	0	0	0	0	0	0	0	0	0	0	0	0	0	0	0	0
0	0	0	0	0	0	0	0	0	0	0	0	0	0	0	0	0	0	0	0	0	0	0	0	0	0	0	0	0	0	0	0	0	0	0	0	0	0	0	0	0	0	0	0	0	0	0	0	0	0
0	0	0	0	0	0	0	0	0	0	0	0	0	0	0	0	0	0	0	0	0	0	0	0	0	0	0	0	0	0	0	0	0	0	0	0	0	0	0	0	0	0	0	0	0	0	0	0	0	0
0	0	0	0	0	0	0	0	0	0	0	0	0	0	0	0	0	0	0	0	0	0	0	0	0	0	0	0	0	0	0	0	0	0	0	0	0	0	0	0	0	0	0	0	0	0	0	0	0	0
0	0	0	0	0	0	0	0	0	0	0	0	0	0	0	0	0	0	0	0	0	0	0	0	0	0	0	0	0	0	0	0	0	0	0	0	0	0	0	0	0	0	0	0	0	0	0	0	0	0
0	0	0	0	0	0	0	0	0	0	0	0	0	0	0	0	0	0	0	0	0	0	0	0	0	0	0	0	0	0	0	0	0	0	0	0	0	0	0	0	0	0	0	0	0	0	0	0	0	0
0	0	0	0	0	0	0	0	0	0	0	0	0	0	0	0	0	0	0	0	0	0	0	0	0	0	0	0	0	0	0	0	0	0	0	0	0	0	0	0	0	0	0	0	0	0	0	0	0	0
0	0	0	0	0	0	0	0	0	0	0	0	0	0	0	0	0	0	0	0	0	0	0	0	0	0	0	0	0	0	0	0	0	0	0	0	0	0	0	0	0	0	0	0	0	0	0	0	0	0
0	0	0	0	0	0	0	0	0	0	0	0	0	0	0	0	0	0	0	0	0	0	0	0	0	0	0	0	0	0	0	0	0	0	0	0	0	0	0	0	0	0	0	0	0	0	0	0	0	0
0	0	0	0	0	0	0	0	0	0	0	0	0	0	0	0	0	0	0	0	0	0	0	0	0	0	0	0	0	0	0	0	0	0	0	0	0	0	0	0	0	0	0	0	0	0	0	0	0	0
0	0	0	0	0	0	0	0	0	0	0	0	0	0	0	0	0	0	0	0	0	0	0	0	0	0	0	0	0	0	0	0	0	0	0	0	0	0	0	0	0	0	0	0	0	0	0	0	0	0
0	0	0	0	0	0	0	0	0	0	0	0	0	0	0	0	0	0	0	0	0	0	0	0	0	0	0	0	0	0	0	0	0	0	0	0	0	0	0	0	0	0	0	0	0	0	0	0	0	0
0	0	0	0	0	0	0	0	0	0	0	0	0	0	0	0	0	0	0	0	0	0	0	0	0	0	0	0	0	0	0	0	0	0	0	0	0	0	0	0	0	0	0	0	0	0	0	0	0	0
0	0	0	0	0	0	0	0	0	0	0	0	0	0	0	0	0	0	0	0	0	0	0	0	0	0	0	0	0	0	0	0	0	0	0	0	0	0	0	0	0	0	0	0	0	0	0	0	0	0
0	0	0	0	0	0	0	0	0	0	0	0	0	0	0	0	0	0	0	0	0	0	0	0	0	0	0	0	0	0	0	0	0	0	0	0	0	0	0	0	0	0	0	0	0	0	0	0	0	0
0	0	0	0	0	0	0	0	0	0	0	0	0	0	0	0	0	0	0	0	0	0	0	0	0	0	0	0	0	0	0	0	0	0	0	0	0	0	0	0	0	0	0	0	0	0	0	0	0	0
0	0	0	0	0	0	0	0	0	0	0	0	0	0	0	0	0	0	0	0	0	0	0	0	0	0	0	0	0	0	0	0	0	0	0	0	0	0	0	0	0	0	0	0	0	0	0	0	0	0
0	0	0	0	0	0	0	0	0	0	0	0	0	0	0	0	0	0	0	0	0	0	0	0	0	0	0	0	0	0	0	0	0	0	0	0	0	0	0	0	0	0	0	0	0	0	0	0	0	0
0	0	0	0	0	0	0	0	0	0	0	0	0	0	0	0	0	0	0	0	0	0	0	0	0	0	0	0	0	0	0	0	0	0	0	0	0	0	0	0	0	0	0	0	0	0	0	0	0	0
0	0	0	0	0	0	0	0	0	0	0	0	0	0	0	0	0	0	0	0	0	0	0	0	0	0	0	0	0	0	0	0	0	0	0	0	0	0	0	0	0	0	0	0	0	0	0	0	0	0
0	0	0	0	0	0	0	0	0	0	0	0	0	0	0	0	0	0	0	0	0	0	0	0	0	0	0	0	0	0	0	0	0	0	0	0	0	0	0	0	0	0	0	0	0	0	0	0	0	0
0	0	0	0	0	0	0	0	0	0	0	0	0	0	0	0	0	0	0	0	0	0	0	0	0	0	0	0	0	0	0	0	0	0	0	0	0	0	0	0	0	0	0	0	0	0	0	0	0	0
0	0	0	0	0	0	0	0	0	0	0	0	0	0	0	0	0	0	0	0	0	0	0	0	0	0	0	0	0	0	0	0	0	0	0	0	0	0	0	0	0	0	0	0	0	0	0	0	0	0
0	0	0	0	0	0	0	0	0	0	0	0	0	0	0	0	0	0	0	0	0	0	0	0	0	0	0	0	0	0	0	0	0	0	0	0	0	0	0	0	0	0	0	0	0	0	0	0	0	0
0	0	0	0	0	0	0	0	0	0	0	0	0	0	0	0	0	0	0	0	0	0	0	0	0	0	0	0	0	0	0	0	0	0	0	0	0	0	0	0	0	0	0	0	0	0	0	0	0	0
0	0	0	0	0	0	0	0	0	0	0	0	0	0	0	0	0	0	0	0	0	0	0	0	0	0	0	0	0	0	0	0	0	0	0	0	0	0	0	0	0	0	0	0	0	0	0	0	0	0
0	0	0	0	0	0	0	0	0	0	0	0	0	0	0	0	0	0	0	0	0	0	0	0	0	0	0	0	0	0	0	0	0	0	0	0	0	0	0	0	0	0	0	0	0	0	0	0	0	0
0	0	0	0	0	0	0	0	0	0	0	0	0	0	0	0	0	0	0	0	0	0	0	0	0	0	0	0	0	0	0	0	0	0	0	0	0	0	0	0	0	0	0	0	0	0	0	0	0	0
0	0	0	0	0	0	0	0	0	0	0	0	0	0	0	0	0	0	0	0	0	0	0	0	0	0	0	0	0	0	0	0	0	0	0	0	0	0	0	0	0	0	0	0	0	0	0	0	0	0
0	0	0	0	0	0	0	0	0	0	0	0	0	0	0	0	0	0	0	0	0	0	0	0	0	0	0	0	0	0	0	0	0	0	0	0	0	0	0	0	0	0	0	0	0	0	0	0	0	0
0	0	0	0	0	0	0	0	0	0	0	0	0	0	0	0	0	0	0	0	0	0	0	0	0	0	0	0	0	0	0	0	0	0	0	0	0	0	0	0	0	0	0	0	0	0	0	0	0	0
0	0	0	0	0	0	0	0	0	0	0	0	0	0	0	0	0	0	0	0	0	0	0	0	0	0	0	0	0	0	0	0	0	0	0	0	0	0	0	0	0	0	0	0	0	0	0	0	0	0
0	0	0	0	0	0	0	0	0	0	0	0	0	0	0	0	0	0	0	0	0	0	0	0	0	0	0	0	0	0	0	0	0	0	0	0	0	0	0	0	0	0	0	0	0	0	0	0	0	0
0	0	0	0	0	0	0	0	0	0	0	0	0	0	0	0	0	0	0	0	0	0	0	0	0	0	0	0	0	0	0	0	0	0	0	0	0	0	0	0	0	0	0	0	0	0	0	0	0	0
0	0	0	0	0	0	0	0	0	0	0	0	0	0	0	0	0	0	0	0	0	0	0	0	0	0	0	0	0	0	0	0	0	0	0	0	0	0	0	0	0	0	0	0	0	0	0	0	0	0
0	0	0	0	0	0	0	0	0	0	0	0	0	0	0	0	0	0	0	0	0	0	0	0	0	0	0	0	0	0	0	0	0	0	0	0	0	0	0	0	0	0	0	0	0	0	0	0	0	0
0	0	0	0	0	0	0	0	0	0	0	0	0	0	0	0	0	0	0	0	0	0	0	0	0	0	0	0	0	0	0	0	0	0	0	0	0	0	0	0	0	0	0	0	0	0	0	0	0	0
0	0	0	0	0	0	0	0	0	0	0	0	0	0	0	0	0	0	0	0	0	0	0	0	0	0	0	0	0	0	0	0	0	0	0	0	0	0	0	0	0	0	0	0	0	0	0	0	0	0
0	0	0	0	0	0	0	0	0	0	0	0	0	0	0	0	0	0	0	0	0	0	0	0	0	0	0	0	0	0	0	0	0	0	0	0	0	0	0	0	0	0	0	0	0	0	0	0	0	0
0	0	0	0	0	0	0	0	0	0	0	0	0	0	0	0	0	0	0	0	0	0	0	0	0	0	0	0	0	0	0	0	0	0	0	0	0	0	0	0	0	0	0	0	0	0	0	0	0	0
0	0	0	0	0	0	0	0	0	0	0	0	0	0	0	0	0	0	0	0	0	0	0	0	0	0	0	0	0	0	0	0	0	0	0	0	0	0	0	0	0	0	0	0	0	0	0	0	0	0
0	0	0	0	0	0	0	0	0	0	0	0	0	0	0	0	0	0	0	0	0	0	0	0	0	0	0	0	0	0	0	0	0	0	0	0	0	0	0	0	0	0	0	0	0	0	0	0	0	0
0	0	0	0	0	0	0	0	0	0	0	0	0	0	0	0	0	0	0	0	0	0	0	0	0	0	0	0	0	0	0	0	0	0	0	0	0	0	0	0	0	0	0	0	0	0	0	0	0	0
0	0	0	0	0	0	0	0	0	0	0	0	0	0	0	0	0	0	0	0	0	0	0	0	0	0	0	0	0	0	0	0	0	0	0	0	0	0	0	0	0	0	0	0	0	0	0	0	0	0
0	0	0	0	0	0	0	0	0	0	0	0	0	0	0	0	0	0	0	0	0	0	0	0	0	0	0	0	0	0	0	0	0	0	0	0	0	0	0	0	0	0	0	0	0	0	0	0	0	0
0	0	0	0	0	0	0	0	0	0	0	0	0	0	0	0	0	0	0	0	0	0	0	0	0	0	0	0	0	0	0	0	0	0	0	0	0	0	0	0	0	0	0	0	0	0	0	0	0	0
0	0	0	0	0	0	0	0	0	0	0	0	0	0	0	0	0	0	0	0	0	0	0	0	0	0	0	0	0	0	0	0	0	0	0	0	0	0	0	0	0	0	0	0	0	0	0	0	0	0
0	0	0	0	0	0	0	0	0	0	0	0	0	0	0	0	0	0	0	0	0	0	0	0	0	0	0	0	0	0	0	0	0	0	0	0	0	0	0	0	0	0	0	0	0	0	0	0	0	0
0	0	0	0	0	0	0	0	0	0	0	0	0	0	0	0	0	0	0	0	0	0	0	0	0	0	0	0	0	0	0	0	0	0	0	0	0	0	0	0	0	0	0	0	0	0	0	0	0	0
0	0	0	0	0	0	0	0	0	0	0	0	0	0	0	0	0	0	0	0	0	0	0	0	0	0	0	0	0	0	0	0	0	0	0	0	0	0	0	0	0	0	0	0	0	0	0	0	0	0
0	0	0	0	0	0	0	0	0	0	0	0	0	0	0	0	0	0	0	0	0	0	0	0	0	0	0	0	0	0	0	0	0	0	0	0	0	0	0	0	0	0	0	0	0	0	0	0	0	0
0	0	0	0	0	0	0	0	0	0	0	0	0	0	0	0	0	0	0	0	0	0	0	0	0	0	0	0	0	0	0	0	0	0	0	0	0	0	0	0	0	0	0	0	0	0	0	0	0	0
0	0	0	0	0	0	0	0	0	0	0	0	0	0	0	0	0	0	0	0	0	0	0	0	0	0	0	0	0	0	0	0	0	0	0	0	0	0	0	0	0	0	0	0	0	0	0	0	0	0
0	0	0	0	0	0	0	0	0	0	0	0	0	0	0	0	0	0	0	0	0	0	0	0	0	0	0	0	0	0	0	0	0	0	0	0	0	0	0	0	0	0	0	0	0	0	0	0	0	0
0	0	0	0	0	0	0	0	0	0	0	0	0	0	0	0	0	0	0	0	0	0	0	0	0	0	0	0	0	0	0	0	0	0	0	0	0	0	0	0	0	0	0	0	0	0	0	0	0	0
0	0	0	0	0	0	0	0	0	0	0	0	0	0	0	0	0	0	0	0	0	0	0	0	0	0	0	0	0	0	0	0	0	0	0	0	0	0	0	0	0	0	0	0	0	0	0	0	0	0
0	0	0	0	0	0	0	0	0	0	0	0	0	0	0	0	0	0	0	0	0	0	0	0	0	0	0	0	0	0	0	0	0	0	0	0	0	0	0	0	0	0	0	0	0	0	0	0	0	0
0	0	0	0	0	0	0	0	0	0	0	0	0	0	0	0	0	0	0	0	0	0	0	0	0	0	0	0	0	0	0	0	0	0	0	0	0	0	0	0	0	0	0	0	0	0	0	0	0	0
0	0	0	0	0	0	0	0	0	0	0	0	0	0	0	0	0	0	0	0	0	0	0	0	0	0	0	0	0	0	0	0	0	0	0	0	0	0	0	0	0	0	0	0	0	0	0	0	0	0
0	0	0	0	0	0	0	0	0	0	0	0	0	0	0	0	0	0	0	0	0	0	0	0	0	0	0	0	0	0	0	0	0	0	0	0	0	0	0	0	0	0	0	0	0	0	0	0	0	0
0	0	0	0	0	0	0	0	0	0	0	0	0	0	0	0	0	0	0	0	0	0	0	0	0	0	0	0	0	0	0	0	0	0	0	0	0	0	0	0	0	0	0	0	0	0	0	0	0	0
0	0	0	0	0	0	0	0	0	0	0	0	0	0	0	0	0	0	0	0	0	0	0	0	0	0	0	0	0	0	0	0	0	0	0	0	0	0	0	0	0	0	0	0	0	0	0	0	0	0
0	0	0	0	0	0	0	0	0	0	0	0	0	0	0	0	0	0	0	0	0	0	0	0	0	0	0	0	0	0	0	0	0	0	0	0	0	0	0	0	0	0	0	0	0	0	0	0	0	0
0	0	0	0	0	0	0	0	0	0	0	0	0	0	0	0	0	0	0	0	0	0	0	0	0	0	0	0	0	0	0	0	0	0	0	0	0	0	0	0	0	0	0	0	0	0	0	0	0	0
0	0	0	0	0	0	0	0	0	0	0	0	0	0	0	0	0	0	0	0	0	0	0	0	0	0	0	0	0	0	0	0	0	0	0	0	0	0	0	0	0	0	0	0	0	0	0	0	0	0
0	0	0	0	0	0	0	0	0	0	0	0	0	0	0	0	0	0	0	0	0	0	0	0	0	0	0	0	0	0	0	0	0	0	0	0	0	0	0	0	0	0	0	0	0	0	0	0	0	0
0	0	0	0	0	0	0	0	0	0	0	0	0	0	0	0	0	0	0	0	0	0	0	0	0	0	0	0	0	0	0	0	0	0	0	0	0	0	0	0	0	0	0	0	0	0	0	0	0	0
0	0	0	0	0	0	0	0	0	0	0	0	0	0	0	0	0	0	0	0	0	0	0	0	0	0	0	0	0	0	0	0	0	0	0	0	0	0	0	0	0	0	0	0	0	0	0	0	0	0
0	0	0	0	0	0	0	0	0	0	0	0	0	0	0	0	0	0	0	0	0	0	0	0	0	0	0	0	0	0	0	0	0	0	0	0	0	0	0	0	0	0	0	0	0	0	0	0	0	0
0	0	0	0	0	0	0	0	0	0	0	0	0	0	0	0	0	0	0	0	0	0	0	0	0	0	0	0	0	0	0	0	0	0	0	0	0	0	0	0	0	0	0	0	0	0	0	0	0	0
0	0	0	0	0	0	0	0	0	0	0	0	0	0	0	0	0	0	0	0	0	0	0	0	0	0	0	0	0	0	0	0	0	0	0	0	0	0	0	0	0	0	0	0	0	0	0	0	0	0
0	0	0	0	0	0	0	0	0	0	0	0	0	0	0	0	0	0	0	0	0	0	0	0	0	0	0	0	0	0	0	0	0	0	0	0	0	0	0	0	0	0	0	0	0	0	0	0	0	0
0	0	0	0	0	0	0	0	0	0	0	0	0	0	0	0	0	0	0	0	0	0	0	0	0	0	0	0	0	0	0	0	0	0	0	0	0	0	0	0	0	0	0	0	0	0	0	0	0	0
0	0	0	0	0	0	0	0	0	0	0	0	0	0	0	0	0	0	0	0	0	0	0	0	0	0	0	0	0	0	0	0	0	0	0	0	0	0	0	0	0	0	0	0	0	0	0	0	0	0
0	0	0	0	0	0	0	0	0	0	0	0	0	0	0	0	0	0	0	0	0	0	0	0	0	0	0	0	0	0	0	0	0	0	0	0	0	0	0	0	0	0	0	0	0	0	0	0	0	0
0	0	0	0	0	0	0	0	0	0	0	0	0	0	0	0	0	0	0	0	0	0	0	0	0	0	0	0	0	0	0	0	0	0	0	0	0	0	0	0	0	0	0	0	0	0	0	0	0	0
0	0	0	0	0	0	0	0	0	0	0	0	0	0	0	0	0	0	0	0	0	0	0	0	0	0	0	0	0	0	0	0	0	0	0	0	0	0	0	0	0	0	0	0	0	0	0	0	0	0
0	0	0	0	0	0	0	0	0	0	0	0	0	0	0	0	0	0	0	0	0	0	0	0	0	0	0	0	0	0	0	0	0	0	0	0	0	0	0	0	0	0	0	0	0	0	0	0	0	0
0	0	0	0	0	0	0	0	0	0	0	0	0	0	0	0	0	0	0	0	0	0	0	0	0	0	0	0	0	0	0	0	0	0	0	0	0	0	0	0	0	0	0	0	0	0	0	0	0	0
0	0	0	0	0	0	0	0	0	0	0	0	0	0	0	0	0	0	0	0	0	0	0	0	0	0	0	0	0	0	0	0	0	0	0	0	0	0	0	0	0	0	0	0	0	0	0	0	0	0
0	0	0	0	0	0	0	0	0	0	0	0	0	0	0	0	0	0	0	0	0	0	0	0	0	0	0	0	0	0	0	0	0	0	0	0	0	0	0	0	0	0	0	0	0	0	0	0	0	0
0	0	0	0	0	0	0	0	0	0	0	0	0	0	0	0	0	0	0	0	0	0	0	0	0	0	0	0	0	0	0	0	0	0	0	0	0	0	0	0	0	0	0	0	0	0	0	0	0	0
0	0	0	0	0	0	0	0	0	0	0	0	0	0	0	0	0	0	0	0	0	0	0	0	0	0	0	0	0	0	0	0	0	0	0	0	0	0	0	0	0	0	0	0	0	0	0	0	0	0
0	0	0	0	0	0	0	0	0	0	0	0	0	0	0	0	0	0	0	0	0	0	0	0	0	0	0	0	0	0	0	0	0	0	0	0	0	0	0	0	0	0	0	0	0	0	0	0	0	0
0	0	0	0	0	0	0	0	0	0	0	0	0	0	0	0	0	0	0	0	0	0	0	0	0	0	0	0	0	0	0	0	0	0	0	0	0	0	0	0	0	0	0	0	0	0	0	0	0	0
0	0	0	0	0	0	0	0	0	0	0	0	0	0	0	0	0	0	0	0	0	0	0	0	0	0	0	0	0	0	0	0	0	0	0	0	0	0	0	0	0	0	0	0	0	0	0	0	0	0
0	0	0	0	0	0	0	0	0	0	0	0	0	0	0	0	0	0	0	0	0	0	0	0	0	0	0	0	0	0	0	0	0	0	0	0	0	0	0	0	0	0	0	0	0	0	0	0	0	0
0	0	0	0	0	0	0	0	0	0	0	0	0	0	0	0	0	0	0	0	0	0	0	0	0	0	0	0	0	0	0	0	0	0	0	0	0	0	0	0	0	0	0	0	0	0	0	0	0	0
0	0	0	0	0	0	0	0	0	0	0	0	0	0	0	0	0	0	0	0	0	0	0	0	0	0	0	0	0	0	0	0	0	0	0	0	0	0	0	0	0	0	0	0	0	0	0	0	0	0
0	0	0	0	0	0	0	0	0	0	0	0	0	0	0	0	0	0	0	0	0	0	0	0	0	0	0	0	0	0	0	0	0	0	0	0	0	0	0	0	0	0	0	0	0	0	0	0	0	0
0	0	0	0	0	0	0	0	0	0	0	0	0	0	0	0	0	0	0	0	0	0	0	0	0	0	0	0	0	0	0	0	0	0	0	0	0	0	0	0	0	0	0	0	0	0	0	0	0	0
0	0	0	0	0	0	0	0	0	0	0	0	0	0	0	0	0	0	0	0	0	0	0	0	0	0	0	0	0	0	0	0	0	0	0	0	0	0	0	0	0	0	0	0	0	0	0	0	0	0
0	0	0	0	0	0	0	0	0	0	0	0	0	0	0	0	0	0	0	0	0	0	0	0	0	0	0	0	0	0	0	0	0	0	0	0	0	0	0	0	0	0	0	0	0	0	0	0	0	0
0	0	0	0	0	0	0	0	0	0	0	0	0	0	0	0	0	0	0	0	0	0	0	0	0	0	0	0	0	0	0	0	0	0	0	0	0	0	0	0	0	0	0	0	0	0	0	0	0	0
0	0	0	0	0	0	0	0	0	0	0	0	0	0	0	0	0	0	0	0	0	0	0	0	0	0	0	0	0	0	0	0	0	0	0	0	0	0	0	0	0	0	0	0	0	0	0	0	0	0
0	0	0	0	0	0	0	0	0	0	0	0	0	0	0	0	0	0	0	0	0	0	0	0	0	0	0	0	0	0	0	0	0	0	0	0	0	0	0	0	0	0	0	0	0	0	0	0	0	0
0	0	0	0	0	0	0	0	0	0	0	0	0	0	0	0	0	0	0	0	0	0	0	0	0	0	0	0	0	0	0	0	0	0	0	0	0	0	0	0	0	0	0	0	0	0	0	0	0	0
0	0	0	0	0	0	0	0	0	0	0	0	0	0	0	0	0	0	0	0	0	0	0	0	0	0	0	0	0	0	0	0	0	0	0	0	0	0	0	0	0	0	0	0	0	0	0	0	0	0
0	0	0	0	0	0	0	0	0	0	0	0	0	0	0	0	0	0	0	0	0	0	0	0	0	0	0	0	0	0	0	0	0	0	0	0	0	0	0	0	0	0	0	0	0	0	0	0	0	0
0	0	0	0	0	0	0	0	0	0	0	0	0	0	0	0	0	0	0	0	0	0	0	0	0	0	0	0	0	0	0	0	0	0	0	0	0	0	0	0	0	0	0	0	0	0	0	0	0	0
0	0	0	0	0	0	0	0	0	0	0	0	0	0	0	0	0	0	0	0	0	0	0	0	0	0	0	0	0	0	0	0	0	0	0	0	0	0	0	0	0	0	0	0	0	0	0	0	0	0
0	0	0	0	0	0	0	0	0	0	0	0	0	0	0	0	0	0	0	0	0	0	0	0	0	0	0	0	0	0	0	0	0	0	0	0	0	0	0	0	0	0	0	0	0	0	0	0	0	0
0	0	0	0	0	0	0	0	0	0	0	0	0	0	0	0	0	0	0	0	0	0	0	0	0	0	0	0	0	0	0	0	0	0	0	0	0	0	0	0	0	0	0	0	0	0	0	0	0	0
0	0	0	0	0	0	0	0	0	0	0	0	0	0	0	0	0	0	0	0	0	0	0	0	0	0	0	0	0	0	0	0	0	0	0	0	0	0	0	0	0	0	0	0	0	0	0	0	0	0
0	0	0	0	0	0	0	0	0	0	0	0	0	0	0	0	0	0	0	0	0	0	0	0	0	0	0	0	0	0	0	0	0	0	0	0	0	0	0	0	0	0	0	0	0	0	0	0	0	0
0	0	0	0	0	0	0	0	0	0	0	0	0	0	0	0	0	0	0	0	0	0	0	0	0	0	0	0	0	0	0	0	0	0	0	0	0	0	0	0	0	0	0	0	0	0	0	0	0	0
0	0	0	0	0	0	0	0	0	0	0	0	0	0	0	0	0	0	0	0	0	0	0	0	0	0	0	0	0	0	0	0	0	0	0	0	0	0	0	0	0	0	0	0	0	0	0	0	0	0
0	0	0	0	0	0	0	0	0	0	0	0	0	0	0	0	0	0	0	0	0	0	0	0	0	0	0	0	0	0	0	0	0	0	0	0	0	0	0	0	0	0	0	0	0	0	0	0	0	0
0	0	0	0	0	0	0	0	0	0	0	0	0	0	0	0	0	0	0	0	0	0	0	0	0	0	0	0	0	0	0	0	0	0	0	0	0	0	0	0	0	0	0	0	0	0	0	0	0	0
0	0	0	0	0	0	0	0	0	0	0	0	0	0	0	0	0	0	0	0	0	0	0	0	0	0	0	0	0	0	0	0	0	0	0	0	0	0	0	0	0	0	0	0	0	0	0	0	0	0
0	0	0	0	0	0	0	0	0	0	0	0	0	0	0	0	0	0	0	0	0	0	0	0	0	0	0	0	0	0	0	0	0	0	0	0	0	0	0	0	0	0	0	0	0	0	0	0	0	0
0	0	0	0	0	0	0	0	0	0	0	0	0	0	0	0	0	0	0	0	0	0	0	0	0	0	0	0	0	0	0	0	0	0	0	0	0	0	0	0	0	0	0	0	0	0	0	0	0	0
0	0	0	0	0	0	0	0	0	0	0	0	0	0	0	0	0	0	0	0	0	0	0	0	0	0	0	0	0	0	0	0	0	0	0	0	0	0	0	0	0	0	0	0	0	0	0	0	0	0
0	0	0	0	0	0	0	0	0	0	0	0	0	0	0	0	0	0	0	0	0	0	0	0	0	0	0	0	0	0	0	0	0	0	0	0	0	0	0	0	0	0	0	0	0	0	0	0	0	0
0	0	0	0	0	0	0	0	0	0	0	0	0	0	0	0	0	0	0	0	0	0	0	0	0	0	0	0	0	0	0	0	0	0	0	0	0	0	0	0	0	0	0	0	0	0	0	0	0	0
0	0	0	0	0	0	0	0	0	0	0	0	0	0	0	0	0	0	0	0	0	0	0	0	0	0	0	0	0	0	0	0	0	0	0	0	0	0	0	0	0	0	0	0	0	0	0	0	0	0
[truncated: 950 more columns]

## Sheet: Extended Data Fig. 1d
Time (fs)
-562	-560.875	-559.75	-558.625	-557.499	-556.374	-555.249	-554.124	-552.999	-551.874	-550.749	-549.624	-548.498	-547.373	-546.248	-545.123	-543.998	-542.873	-541.748	-540.623	-539.497	-538.372	-537.247	-536.122	-534.997	-533.872	-532.747	-531.622	-530.496	-529.371	-528.246	-527.121	-525.996	-524.871	-523.746	-522.621	-521.495	-520.37	-519.245	-518.12	-516.995	-515.87	-514.745	-513.62	-512.494	-511.369	-510.244	-509.119	-507.994	-506.869
Frequency (THz)
-444.395	-443.505	-442.616	-441.726	-440.836	-439.947	-439.057	-438.167	-437.278	-436.388	-435.498	-434.609	-433.719	-432.829	-431.94	-431.05	-430.16	-429.27	-428.381	-427.491	-426.601	-425.712	-424.822	-423.932	-423.043	-422.153	-421.263	-420.374	-419.484	-418.594	-417.705	-416.815	-415.925	-415.036	-414.146	-413.256	-412.367	-411.477	-410.587	-409.698	-408.808	-407.918	-407.028	-406.139	-405.249	-404.359	-403.47	-402.58	-401.69	-400.801
Intensity (arb.u.)		Please note: the following table was round to a precision of 10 decimals to reduce the file size below 10 Mb, which does not affect the plotting result. If you need a higher precision please reach out to us.
0	0	0	0	0	0	0	0	0	0	0	0	0	0	0	0	0	0	0	0	0	0	0	0	0	0	0	0	0	0	0	0	0	0	0	0	0	0	0	0	0	0	0	0	0	0	0	0	0	0
0	0	0	0	0	0	0	0	0	0	0	0	0	0	0	0	0	0	0	0	0	0	0	0	0	0	0	0	0	0	0	0	0	0	0	0	0	0	0	0	0	0	0	0	0	0	0	0	0	0
0	0	0	0	0	0	0	0	0	0	0	0	0	0	0	0	0	0	0	0	0	0	0	0	0	0	0	0	0	0	0	0	0	0	0	0	0	0	0	0	0	0	0	0	0	0	0	0	0	0
0	0	0	0	0	0	0	0	0	0	0	0	0	0	0	0	0	0	0	0	0	0	0	0	0	0	0	0	0	0	0	0	0	0	0	0	0	0	0	0	0	0	0	0	0	0	0	0	0	0
0	0	0	0	0	0	0	0	0	0	0	0	0	0	0	0	0	0	0	0	0	0	0	0	0	0	0	0	0	0	0	0	0	0	0	0	0	0	0	0	0	0	0	0	0	0	0	0	0	0
0	0	0	0	0	0	0	0	0	0	0	0	0	0	0	0	0	0	0	0	0	0	0	0	0	0	0	0	0	0	0	0	0	0	0	0	0	0	0	0	0	0	0	0	0	0	0	0	0	0
0	0	0	0	0	0	0	0	0	0	0	0	0	0	0	0	0	0	0	0	0	0	0	0	0	0	0	0	0	0	0	0	0	0	0	0	0	0	0	0	0	0	0	0	0	0	0	0	0	0
0	0	0	0	0	0	0	0	0	0	0	0	0	0	0	0	0	0	0	0	0	0	0	0	0	0	0	0	0	0	0	0	0	0	0	0	0	0	0	0	0	0	0	0	0	0	0	0	0	0
0	0	0	0	0	0	0	0	0	0	0	0	0	0	0	0	0	0	0	0	0	0	0	0	0	0	0	0	0	0	0	0	0	0	0	0	0	0	0	0	0	0	0	0	0	0	0	0	0	0
0	0	0	0	0	0	0	0	0	0	0	0	0	0	0	0	0	0	0	0	0	0	0	0	0	0	0	0	0	0	0	0	0	0	0	0	0	0	0	0	0	0	0	0	0	0	0	0	0	0
0	0	0	0	0	0	0	0	0	0	0	0	0	0	0	0	0	0	0	0	0	0	0	0	0	0	0	0	0	0	0	0	0	0	0	0	0	0	0	0	0	0	0	0	0	0	0	0	0	0
0	0	0	0	0	0	0	0	0	0	0	0	0	0	0	0	0	0	0	0	0	0	0	0	0	0	0	0	0	0	0	0	0	0	0	0	0	0	0	0	0	0	0	0	0	0	0	0	0	0
0	0	0	0	0	0	0	0	0	0	0	0	0	0	0	0	0	0	0	0	0	0	0	0	0	0	0	0	0	0	0	0	0	0	0	0	0	0	0	0	0	0	0	0	0	0	0	0	0	0
0	0	0	0	0	0	0	0	0	0	0	0	0	0	0	0	0	0	0	0	0	0	0	0	0	0	0	0	0	0	0	0	0	0	0	0	0	0	0	0	0	0	0	0	0	0	0	0	0	0
0	0	0	0	0	0	0	0	0	0	0	0	0	0	0	0	0	0	0	0	0	0	0	0	0	0	0	0	0	0	0	0	0	0	0	0	0	0	0	0	0	0	0	0	0	0	0	0	0	0
0	0	0	0	0	0	0	0	0	0	0	0	0	0	0	0	0	0	0	0	0	0	0	0	0	0	0	0	0	0	0	0	0	0	0	0	0	0	0	0	0	0	0	0	0	0	0	0	0	0
0	0	0	0	0	0	0	0	0	0	0	0	0	0	0	0	0	0	0	0	0	0	0	0	0	0	0	0	0	0	0	0	0	0	0	0	0	0	0	0	0	0	0	0	0	0	0	0	0	0
0	0	0	0	0	0	0	0	0	0	0	0	0	0	0	0	0	0	0	0	0	0	0	0	0	0	0	0	0	0	0	0	0	0	0	0	0	0	0	0	0	0	0	0	0	0	0	0	0	0
0	0	0	0	0	0	0	0	0	0	0	0	0	0	0	0	0	0	0	0	0	0	0	0	0	0	0	0	0	0	0	0	0	0	0	0	0	0	0	0	0	0	0	0	0	0	0	0	0	0
0	0	0	0	0	0	0	0	0	0	0	0	0	0	0	0	0	0	0	0	0	0	0	0	0	0	0	0	0	0	0	0	0	0	0	0	0	0	0	0	0	0	0	0	0	0	0	0	0	0
0	0	0	0	0	0	0	0	0	0	0	0	0	0	0	0	0	0	0	0	0	0	0	0	0	0	0	0	0	0	0	0	0	0	0	0	0	0	0	0	0	0	0	0	0	0	0	0	0	0
0	0	0	0	0	0	0	0	0	0	0	0	0	0	0	0	0	0	0	0	0	0	0	0	0	0	0	0	0	0	0	0	0	0	0	0	0	0	0	0	0	0	0	0	0	0	0	0	0	0
0	0	0	0	0	0	0	0	0	0	0	0	0	0	0	0	0	0	0	0	0	0	0	0	0	0	0	0	0	0	0	0	0	0	0	0	0	0	0	0	0	0	0	0	0	0	0	0	0	0
0	0	0	0	0	0	0	0	0	0	0	0	0	0	0	0	0	0	0	0	0	0	0	0	0	0	0	0	0	0	0	0	0	0	0	0	0	0	0	0	0	0	0	0	0	0	0	0	0	0
0	0	0	0	0	0	0	0	0	0	0	0	0	0	0	0	0	0	0	0	0	0	0	0	0	0	0	0	0	0	0	0	0	0	0	0	0	0	0	0	0	0	0	0	0	0	0	0	0	0
0	0	0	0	0	0	0	0	0	0	0	0	0	0	0	0	0	0	0	0	0	0	0	0	0	0	0	0	0	0	0	0	0	0	0	0	0	0	0	0	0	0	0	0	0	0	0	0	0	0
0	0	0	0	0	0	0	0	0	0	0	0	0	0	0	0	0	0	0	0	0	0	0	0	0	0	0	0	0	0	0	0	0	0	0	0	0	0	0	0	0	0	0	0	0	0	0	0	0	0
0	0	0	0	0	0	0	0	0	0	0	0	0	0	0	0	0	0	0	0	0	0	0	0	0	0	0	0	0	0	0	0	0	0	0	0	0	0	0	0	0	0	0	0	0	0	0	0	0	0
0	0	0	0	0	0	0	0	0	0	0	0	0	0	0	0	0	0	0	0	0	0	0	0	0	0	0	0	0	0	0	0	0	0	0	0	0	0	0	0	0	0	0	0	0	0	0	0	0	0
0	0	0	0	0	0	0	0	0	0	0	0	0	0	0	0	0	0	0	0	0	0	0	0	0	0	0	0	0	0	0	0	0	0	0	0	0	0	0	0	0	0	0	0	0	0	0	0	0	0
0	0	0	0	0	0	0	0	0	0	0	0	0	0	0	0	0	0	0	0	0	0	0	0	0	0	0	0	0	0	0	0	0	0	0	0	0	0	0	0	0	0	0	0	0	0	0	0	0	0
0	0	0	0	0	0	0	0	0	0	0	0	0	0	0	0	0	0	0	0	0	0	0	0	0	0	0	0	0	0	0	0	0	0	0	0	0	0	0	0	0	0	0	0	0	0	0	0	0	0
0	0	0	0	0	0	0	0	0	0	0	0	0	0	0	0	0	0	0	0	0	0	0	0	0	0	0	0	0	0	0	0	0	0	0	0	0	0	0	0	0	0	0	0	0	0	0	0	0	0
0	0	0	0	0	0	0	0	0	0	0	0	0	0	0	0	0	0	0	0	0	0	0	0	0	0	0	0	0	0	0	0	0	0	0	0	0	0	0	0	0	0	0	0	0	0	0	0	0	0
0	0	0	0	0	0	0	0	0	0	0	0	0	0	0	0	0	0	0	0	0	0	0	0	0	0	0	0	0	0	0	0	0	0	0	0	0	0	0	0	0	0	0	0	0	0	0	0	0	0
0	0	0	0	0	0	0	0	0	0	0	0	0	0	0	0	0	0	0	0	0	0	0	0	0	0	0	0	0	0	0	0	0	0	0	0	0	0	0	0	0	0	0	0	0	0	0	0	0	0
0	0	0	0	0	0	0	0	0	0	0	0	0	0	0	0	0	0	0	0	0	0	0	0	0	0	0	0	0	0	0	0	0	0	0	0	0	0	0	0	0	0	0	0	0	0	0	0	0	0
0	0	0	0	0	0	0	0	0	0	0	0	0	0	0	0	0	0	0	0	0	0	0	0	0	0	0	0	0	0	0	0	0	0	0	0	0	0	0	0	0	0	0	0	0	0	0	0	0	0
0	0	0	0	0	0	0	0	0	0	0	0	0	0	0	0	0	0	0	0	0	0	0	0	0	0	0	0	0	0	0	0	0	0	0	0	0	0	0	0	0	0	0	0	0	0	0	0	0	0
0	0	0	0	0	0	0	0	0	0	0	0	0	0	0	0	0	0	0	0	0	0	0	0	0	0	0	0	0	0	0	0	0	0	0	0	0	0	0	0	0	0	0	0	0	0	0	0	0	0
0	0	0	0	0	0	0	0	0	0	0	0	0	0	0	0	0	0	0	0	0	0	0	0	0	0	0	0	0	0	0	0	0	0	0	0	0	0	0	0	0	0	0	0	0	0	0	0	0	0
0	0	0	0	0	0	0	0	0	0	0	0	0	0	0	0	0	0	0	0	0	0	0	0	0	0	0	0	0	0	0	0	0	0	0	0	0	0	0	0	0	0	0	0	0	0	0	0	0	0
0	0	0	0	0	0	0	0	0	0	0	0	0	0	0	0	0	0	0	0	0	0	0	0	0	0	0	0	0	0	0	0	0	0	0	0	0	0	0	0	0	0	0	0	0	0	0	0	0	0
0	0	0	0	0	0	0	0	0	0	0	0	0	0	0	0	0	0	0	0	0	0	0	0	0	0	0	0	0	0	0	0	0	0	0	0	0	0	0	0	0	0	0	0	0	0	0	0	0	0
0	0	0	0	0	0	0	0	0	0	0	0	0	0	0	0	0	0	0	0	0	0	0	0	0	0	0	0	0	0	0	0	0	0	0	0	0	0	0	0	0	0	0	0	0	0	0	0	0	0
0	0	0	0	0	0	0	0	0	0	0	0	0	0	0	0	0	0	0	0	0	0	0	0	0	0	0	0	0	0	0	0	0	0	0	0	0	0	0	0	0	0	0	0	0	0	0	0	0	0
0	0	0	0	0	0	0	0	0	0	0	0	0	0	0	0	0	0	0	0	0	0	0	0	0	0	0	0	0	0	0	0	0	0	0	0	0	0	0	0	0	0	0	0	0	0	0	0	0	0
0	0	0	0	0	0	0	0	0	0	0	0	0	0	0	0	0	0	0	0	0	0	0	0	0	0	0	0	0	0	0	0	0	0	0	0	0	0	0	0	0	0	0	0	0	0	0	0	0	0
0	0	0	0	0	0	0	0	0	0	0	0	0	0	0	0	0	0	0	0	0	0	0	0	0	0	0	0	0	0	0	0	0	0	0	0	0	0	0	0	0	0	0	0	0	0	0	0	0	0
0	0	0	0	0	0	0	0	0	0	0	0	0	0	0	0	0	0	0	0	0	0	0	0	0	0	0	0	0	0	0	0	0	0	0	0	0	0	0	0	0	0	0	0	0	0	0	0	0	0
0	0	0	0	0	0	0	0	0	0	0	0	0	0	0	0	0	0	0	0	0	0	0	0	0	0	0	0	0	0	0	0	0	0	0	0	0	0	0	0	0	0	0	0	0	0	0	0	0	0
0	0	0	0	0	0	0	0	0	0	0	0	0	0	0	0	0	0	0	0	0	0	0	0	0	0	0	0	0	0	0	0	0	0	0	0	0	0	0	0	0	0	0	0	0	0	0	0	0	0
0	0	0	0	0	0	0	0	0	0	0	0	0	0	0	0	0	0	0	0	0	0	0	0	0	0	0	0	0	0	0	0	0	0	0	0	0	0	0	0	0	0	0	0	0	0	0	0	0	0
0	0	0	0	0	0	0	0	0	0	0	0	0	0	0	0	0	0	0	0	0	0	0	0	0	0	0	0	0	0	0	0	0	0	0	0	0	0	0	0	0	0	0	0	0	0	0	0	0	0
0	0	0	0	0	0	0	0	0	0	0	0	0	0	0	0	0	0	0	0	0	0	0	0	0	0	0	0	0	0	0	0	0	0	0	0	0	0	0	0	0	0	0	0	0	0	0	0	0	0
0	0	0	0	0	0	0	0	0	0	0	0	0	0	0	0	0	0	0	0	0	0	0	0	0	0	0	0	0	0	0	0	0	0	0	0	0	0	0	0	0	0	0	0	0	0	0	0	0	0
0	0	0	0	0	0	0	0	0	0	0	0	0	0	0	0	0	0	0	0	0	0	0	0	0	0	0	0	0	0	0	0	0	0	0	0	0	0	0	0	0	0	0	0	0	0	0	0	0	0
0	0	0	0	0	0	0	0	0	0	0	0	0	0	0	0	0	0	0	0	0	0	0	0	0	0	0	0	0	0	0	0	0	0	0	0	0	0	0	0	0	0	0	0	0	0	0	0	0	0
0	0	0	0	0	0	0	0	0	0	0	0	0	0	0	0	0	0	0	0	0	0	0	0	0	0	0	0	0	0	0	0	0	0	0	0	0	0	0	0	0	0	0	0	0	0	0	0	0	0
0	0	0	0	0	0	0	0	0	0	0	0	0	0	0	0	0	0	0	0	0	0	0	0	0	0	0	0	0	0	0	0	0	0	0	0	0	0	0	0	0	0	0	0	0	0	0	0	0	0
0	0	0	0	0	0	0	0	0	0	0	0	0	0	0	0	0	0	0	0	0	0	0	0	0	0	0	0	0	0	0	0	0	0	0	0	0	0	0	0	0	0	0	0	0	0	0	0	0	0
0	0	0	0	0	0	0	0	0	0	0	0	0	0	0	0	0	0	0	0	0	0	0	0	0	0	0	0	0	0	0	0	0	0	0	0	0	0	0	0	0	0	0	0	0	0	0	0	0	0
0	0	0	0	0	0	0	0	0	0	0	0	0	0	0	0	0	0	0	0	0	0	0	0	0	0	0	0	0	0	0	0	0	0	0	0	0	0	0	0	0	0	0	0	0	0	0	0	0	0
0	0	0	0	0	0	0	0	0	0	0	0	0	0	0	0	0	0	0	0	0	0	0	0	0	0	0	0	0	0	0	0	0	0	0	0	0	0	0	0	0	0	0	0	0	0	0	0	0	0
0	0	0	0	0	0	0	0	0	0	0	0	0	0	0	0	0	0	0	0	0	0	0	0	0	0	0	0	0	0	0	0	0	0	0	0	0	0	0	0	0	0	0	0	0	0	0	0	0	0
0	0	0	0	0	0	0	0	0	0	0	0	0	0	0	0	0	0	0	0	0	0	0	0	0	0	0	0	0	0	0	0	0	0	0	0	0	0	0	0	0	0	0	0	0	0	0	0	0	0
0	0	0	0	0	0	0	0	0	0	0	0	0	0	0	0	0	0	0	0	0	0	0	0	0	0	0	0	0	0	0	0	0	0	0	0	0	0	0	0	0	0	0	0	0	0	0	0	0	0
0	0	0	0	0	0	0	0	0	0	0	0	0	0	0	0	0	0	0	0	0	0	0	0	0	0	0	0	0	0	0	0	0	0	0	0	0	0	0	0	0	0	0	0	0	0	0	0	0	0
0	0	0	0	0	0	0	0	0	0	0	0	0	0	0	0	0	0	0	0	0	0	0	0	0	0	0	0	0	0	0	0	0	0	0	0	0	0	0	0	0	0	0	0	0	0	0	0	0	0
0	0	0	0	0	0	0	0	0	0	0	0	0	0	0	0	0	0	0	0	0	0	0	0	0	0	0	0	0	0	0	0	0	0	0	0	0	0	0	0	0	0	0	0	0	0	0	0	0	0
0	0	0	0	0	0	0	0	0	0	0	0	0	0	0	0	0	0	0	0	0	0	0	0	0	0	0	0	0	0	0	0	0	0	0	0	0	0	0	0	0	0	0	0	0	0	0	0	0	0
0	0	0	0	0	0	0	0	0	0	0	0	0	0	0	0	0	0	0	0	0	0	0	0	0	0	0	0	0	0	0	0	0	0	0	0	0	0	0	0	0	0	0	0	0	0	0	0	0	0
0	0	0	0	0	0	0	0	0	0	0	0	0	0	0	0	0	0	0	0	0	0	0	0	0	0	0	0	0	0	0	0	0	0	0	0	0	0	0	0	0	0	0	0	0	0	0	0	0	0
0	0	0	0	0	0	0	0	0	0	0	0	0	0	0	0	0	0	0	0	0	0	0	0	0	0	0	0	0	0	0	0	0	0	0	0	0	0	0	0	0	0	0	0	0	0	0	0	0	0
0	0	0	0	0	0	0	0	0	0	0	0	0	0	0	0	0	0	0	0	0	0	0	0	0	0	0	0	0	0	0	0	0	0	0	0	0	0	0	0	0	0	0	0	0	0	0	0	0	0
0	0	0	0	0	0	0	0	0	0	0	0	0	0	0	0	0	0	0	0	0	0	0	0	0	0	0	0	0	0	0	0	0	0	0	0	0	0	0	0	0	0	0	0	0	0	0	0	0	0
0	0	0	0	0	0	0	0	0	0	0	0	0	0	0	0	0	0	0	0	0	0	0	0	0	0	0	0	0	0	0	0	0	0	0	0	0	0	0	0	0	0	0	0	0	0	0	0	0	0
0	0	0	0	0	0	0	0	0	0	0	0	0	0	0	0	0	0	0	0	0	0	0	0	0	0	0	0	0	0	0	0	0	0	0	0	0	0	0	0	0	0	0	0	0	0	0	0	0	0
0	0	0	0	0	0	0	0	0	0	0	0	0	0	0	0	0	0	0	0	0	0	0	0	0	0	0	0	0	0	0	0	0	0	0	0	0	0	0	0	0	0	0	0	0	0	0	0	0	0
0	0	0	0	0	0	0	0	0	0	0	0	0	0	0	0	0	0	0	0	0	0	0	0	0	0	0	0	0	0	0	0	0	0	0	0	0	0	0	0	0	0	0	0	0	0	0	0	0	0
0	0	0	0	0	0	0	0	0	0	0	0	0	0	0	0	0	0	0	0	0	0	0	0	0	0	0	0	0	0	0	0	0	0	0	0	0	0	0	0	0	0	0	0	0	0	0	0	0	0
0	0	0	0	0	0	0	0	0	0	0	0	0	0	0	0	0	0	0	0	0	0	0	0	0	0	0	0	0	0	0	0	0	0	0	0	0	0	0	0	0	0	0	0	0	0	0	0	0	0
0	0	0	0	0	0	0	0	0	0	0	0	0	0	0	0	0	0	0	0	0	0	0	0	0	0	0	0	0	0	0	0	0	0	0	0	0	0	0	0	0	0	0	0	0	0	0	0	0	0
0	0	0	0	0	0	0	0	0	0	0	0	0	0	0	0	0	0	0	0	0	0	0	0	0	0	0	0	0	0	0	0	0	0	0	0	0	0	0	0	0	0	0	0	0	0	0	0	0	0
0	0	0	0	0	0	0	0	0	0	0	0	0	0	0	0	0	0	0	0	0	0	0	0	0	0	0	0	0	0	0	0	0	0	0	0	0	0	0	0	0	0	0	0	0	0	0	0	0	0
0	0	0	0	0	0	0	0	0	0	0	0	0	0	0	0	0	0	0	0	0	0	0	0	0	0	0	0	0	0	0	0	0	0	0	0	0	0	0	0	0	0	0	0	0	0	0	0	0	0
0	0	0	0	0	0	0	0	0	0	0	0	0	0	0	0	0	0	0	0	0	0	0	0	0	0	0	0	0	0	0	0	0	0	0	0	0	0	0	0	0	0	0	0	0	0	0	0	0	0
0	0	0	0	0	0	0	0	0	0	0	0	0	0	0	0	0	0	0	0	0	0	0	0	0	0	0	0	0	0	0	0	0	0	0	0	0	0	0	0	0	0	0	0	0	0	0	0	0	0
0	0	0	0	0	0	0	0	0	0	0	0	0	0	0	0	0	0	0	0	0	0	0	0	0	0	0	0	0	0	0	0	0	0	0	0	0	0	0	0	0	0	0	0	0	0	0	0	0	0
0	0	0	0	0	0	0	0	0	0	0	0	0	0	0	0	0	0	0	0	0	0	0	0	0	0	0	0	0	0	0	0	0	0	0	0	0	0	0	0	0	0	0	0	0	0	0	0	0	0
0	0	0	0	0	0	0	0	0	0	0	0	0	0	0	0	0	0	0	0	0	0	0	0	0	0	0	0	0	0	0	0	0	0	0	0	0	0	0	0	0	0	0	0	0	0	0	0	0	0
0	0	0	0	0	0	0	0	0	0	0	0	0	0	0	0	0	0	0	0	0	0	0	0	0	0	0	0	0	0	0	0	0	0	0	0	0	0	0	0	0	0	0	0	0	0	0	0	0	0
0	0	0	0	0	0	0	0	0	0	0	0	0	0	0	0	0	0	0	0	0	0	0	0	0	0	0	0	0	0	0	0	0	0	0	0	0	0	0	0	0	0	0	0	0	0	0	0	0	0
0	0	0	0	0	0	0	0	0	0	0	0	0	0	0	0	0	0	0	0	0	0	0	0	0	0	0	0	0	0	0	0	0	0	0	0	0	0	0	0	0	0	0	0	0	0	0	0	0	0
0	0	0	0	0	0	0	0	0	0	0	0	0	0	0	0	0	0	0	0	0	0	0	0	0	0	0	0	0	0	0	0	0	0	0	0	0	0	0	0	0	0	0	0	0	0	0	0	0	0
0	0	0	0	0	0	0	0	0	0	0	0	0	0	0	0	0	0	0	0	0	0	0	0	0	0	0	0	0	0	0	0	0	0	0	0	0	0	0	0	0	0	0	0	0	0	0	0	0	0
0	0	0	0	0	0	0	0	0	0	0	0	0	0	0	0	0	0	0	0	0	0	0	0	0	0	0	0	0	0	0	0	0	0	0	0	0	0	0	0	0	0	0	0	0	0	0	0	0	0
0	0	0	0	0	0	0	0	0	0	0	0	0	0	0	0	0	0	0	0	0	0	0	0	0	0	0	0	0	0	0	0	0	0	0	0	0	0	0	0	0	0	0	0	0	0	0	0	0	0
0	0	0	0	0	0	0	0	0	0	0	0	0	0	0	0	0	0	0	0	0	0	0	0	0	0	0	0	0	0	0	0	0	0	0	0	0	0	0	0	0	0	0	0	0	0	0	0	0	0
0	0	0	0	0	0	0	0	0	0	0	0	0	0	0	0	0	0	0	0	0	0	0	0	0	0	0	0	0	0	0	0	0	0	0	0	0	0	0	0	0	0	0	0	0	0	0	0	0	0
0	0	0	0	0	0	0	0	0	0	0	0	0	0	0	0	0	0	0	0	0	0	0	0	0	0	0	0	0	0	0	0	0	0	0	0	0	0	0	0	0	0	0	0	0	0	0	0	0	0
0	0	0	0	0	0	0	0	0	0	0	0	0	0	0	0	0	0	0	0	0	0	0	0	0	0	0	0	0	0	0	0	0	0	0	0	0	0	0	0	0	0	0	0	0	0	0	0	0	0
0	0	0	0	0	0	0	0	0	0	0	0	0	0	0	0	0	0	0	0	0	0	0	0	0	0	0	0	0	0	0	0	0	0	0	0	0	0	0	0	0	0	0	0	0	0	0	0	0	0
0	0	0	0	0	0	0	0	0	0	0	0	0	0	0	0	0	0	0	0	0	0	0	0	0	0	0	0	0	0	0	0	0	0	0	0	0	0	0	0	0	0	0	0	0	0	0	0	0	0
0	0	0	0	0	0	0	0	0	0	0	0	0	0	0	0	0	0	0	0	0	0	0	0	0	0	0	0	0	0	0	0	0	0	0	0	0	0	0	0	0	0	0	0	0	0	0	0	0	0
0	0	0	0	0	0	0	0	0	0	0	0	0	0	0	0	0	0	0	0	0	0	0	0	0	0	0	0	0	0	0	0	0	0	0	0	0	0	0	0	0	0	0	0	0	0	0	0	0	0
0	0	0	0	0	0	0	0	0	0	0	0	0	0	0	0	0	0	0	0	0	0	0	0	0	0	0	0	0	0	0	0	0	0	0	0	0	0	0	0	0	0	0	0	0	0	0	0	0	0
0	0	0	0	0	0	0	0	0	0	0	0	0	0	0	0	0	0	0	0	0	0	0	0	0	0	0	0	0	0	0	0	0	0	0	0	0	0	0	0	0	0	0	0	0	0	0	0	0	0
0	0	0	0	0	0	0	0	0	0	0	0	0	0	0	0	0	0	0	0	0	0	0	0	0	0	0	0	0	0	0	0	0	0	0	0	0	0	0	0	0	0	0	0	0	0	0	0	0	0
0	0	0	0	0	0	0	0	0	0	0	0	0	0	0	0	0	0	0	0	0	0	0	0	0	0	0	0	0	0	0	0	0	0	0	0	0	0	0	0	0	0	0	0	0	0	0	0	0	0
0	0	0	0	0	0	0	0	0	0	0	0	0	0	0	0	0	0	0	0	0	0	0	0	0	0	0	0	0	0	0	0	0	0	0	0	0	0	0	0	0	0	0	0	0	0	0	0	0	0
0	0	0	0	0	0	0	0	0	0	0	0	0	0	0	0	0	0	0	0	0	0	0	0	0	0	0	0	0	0	0	0	0	0	0	0	0	0	0	0	0	0	0	0	0	0	0	0	0	0
0	0	0	0	0	0	0	0	0	0	0	0	0	0	0	0	0	0	0	0	0	0	0	0	0	0	0	0	0	0	0	0	0	0	0	0	0	0	0	0	0	0	0	0	0	0	0	0	0	0
0	0	0	0	0	0	0	0	0	0	0	0	0	0	0	0	0	0	0	0	0	0	0	0	0	0	0	0	0	0	0	0	0	0	0	0	0	0	0	0	0	0	0	0	0	0	0	0	0	0
0	0	0	0	0	0	0	0	0	0	0	0	0	0	0	0	0	0	0	0	0	0	0	0	0	0	0	0	0	0	0	0	0	0	0	0	0	0	0	0	0	0	0	0	0	0	0	0	0	0
0	0	0	0	0	0	0	0	0	0	0	0	0	0	0	0	0	0	0	0	0	0	0	0	0	0	0	0	0	0	0	0	0	0	0	0	0	0	0	0	0	0	0	0	0	0	0	0	0	0
0	0	0	0	0	0	0	0	0	0	0	0	0	0	0	0	0	0	0	0	0	0	0	0	0	0	0	0	0	0	0	0	0	0	0	0	0	0	0	0	0	0	0	0	0	0	0	0	0	0
0	0	0	0	0	0	0	0	0	0	0	0	0	0	0	0	0	0	0	0	0	0	0	0	0	0	0	0	0	0	0	0	0	0	0	0	0	0	0	0	0	0	0	0	0	0	0	0	0	0
0	0	0	0	0	0	0	0	0	0	0	0	0	0	0	0	0	0	0	0	0	0	0	0	0	0	0	0	0	0	0	0	0	0	0	0	0	0	0	0	0	0	0	0	0	0	0	0	0	0
0	0	0	0	0	0	0	0	0	0	0	0	0	0	0	0	0	0	0	0	0	0	0	0	0	0	0	0	0	0	0	0	0	0	0	0	0	0	0	0	0	0	0	0	0	0	0	0	0	0
0	0	0	0	0	0	0	0	0	0	0	0	0	0	0	0	0	0	0	0	0	0	0	0	0	0	0	0	0	0	0	0	0	0	0	0	0	0	0	0	0	0	0	0	0	0	0	0	0	0
0	0	0	0	0	0	0	0	0	0	0	0	0	0	0	0	0	0	0	0	0	0	0	0	0	0	0	0	0	0	0	0	0	0	0	0	0	0	0	0	0	0	0	0	0	0	0	0	0	0
0	0	0	0	0	0	0	0	0	0	0	0	0	0	0	0	0	0	0	0	0	0	0	0	0	0	0	0	0	0	0	0	0	0	0	0	0	0	0	0	0	0	0	0	0	0	0	0	0	0
0	0	0	0	0	0	0	0	0	0	0	0	0	0	0	0	0	0	0	0	0	0	0	0	0	0	0	0	0	0	0	0	0	0	0	0	0	0	0	0	0	0	0	0	0	0	0	0	0	0
0	0	0	0	0	0	0	0	0	0	0	0	0	0	0	0	0	0	0	0	0	0	0	0	0	0	0	0	0	0	0	0	0	0	0	0	0	0	0	0	0	0	0	0	0	0	0	0	0	0
0	0	0	0	0	0	0	0	0	0	0	0	0	0	0	0	0	0	0	0	0	0	0	0	0	0	0	0	0	0	0	0	0	0	0	0	0	0	0	0	0	0	0	0	0	0	0	0	0	0
0	0	0	0	0	0	0	0	0	0	0	0	0	0	0	0	0	0	0	0	0	0	0	0	0	0	0	0	0	0	0	0	0	0	0	0	0	0	0	0	0	0	0	0	0	0	0	0	0	0
0	0	0	0	0	0	0	0	0	0	0	0	0	0	0	0	0	0	0	0	0	0	0	0	0	0	0	0	0	0	0	0	0	0	0	0	0	0	0	0	0	0	0	0	0	0	0	0	0	0
0	0	0	0	0	0	0	0	0	0	0	0	0	0	0	0	0	0	0	0	0	0	0	0	0	0	0	0	0	0	0	0	0	0	0	0	0	0	0	0	0	0	0	0	0	0	0	0	0	0
0	0	0	0	0	0	0	0	0	0	0	0	0	0	0	0	0	0	0	0	0	0	0	0	0	0	0	0	0	0	0	0	0	0	0	0	0	0	0	0	0	0	0	0	0	0	0	0	0	0
0	0	0	0	0	0	0	0	0	0	0	0	0	0	0	0	0	0	0	0	0	0	0	0	0	0	0	0	0	0	0	0	0	0	0	0	0	0	0	0	0	0	0	0	0	0	0	0	0	0
0	0	0	0	0	0	0	0	0	0	0	0	0	0	0	0	0	0	0	0	0	0	0	0	0	0	0	0	0	0	0	0	0	0	0	0	0	0	0	0	0	0	0	0	0	0	0	0	0	0
0	0	0	0	0	0	0	0	0	0	0	0	0	0	0	0	0	0	0	0	0	0	0	0	0	0	0	0	0	0	0	0	0	0	0	0	0	0	0	0	0	0	0	0	0	0	0	0	0	0
0	0	0	0	0	0	0	0	0	0	0	0	0	0	0	0	0	0	0	0	0	0	0	0	0	0	0	0	0	0	0	0	0	0	0	0	0	0	0	0	0	0	0	0	0	0	0	0	0	0
0	0	0	0	0	0	0	0	0	0	0	0	0	0	0	0	0	0	0	0	0	0	0	0	0	0	0	0	0	0	0	0	0	0	0	0	0	0	0	0	0	0	0	0	0	0	0	0	0	0
0	0	0	0	0	0	0	0	0	0	0	0	0	0	0	0	0	0	0	0	0	0	0	0	0	0	0	0	0	0	0	0	0	0	0	0	0	0	0	0	0	0	0	0	0	0	0	0	0	0
0	0	0	0	0	0	0	0	0	0	0	0	0	0	0	0	0	0	0	0	0	0	0	0	0	0	0	0	0	0	0	0	0	0	0	0	0	0	0	0	0	0	0	0	0	0	0	0	0	0
0	0	0	0	0	0	0	0	0	0	0	0	0	0	0	0	0	0	0	0	0	0	0	0	0	0	0	0	0	0	0	0	0	0	0	0	0	0	0	0	0	0	0	0	0	0	0	0	0	0
0	0	0	0	0	0	0	0	0	0	0	0	0	0	0	0	0	0	0	0	0	0	0	0	0	0	0	0	0	0	0	0	0	0	0	0	0	0	0	0	0	0	0	0	0	0	0	0	0	0
0	0	0	0	0	0	0	0	0	0	0	0	0	0	0	0	0	0	0	0	0	0	0	0	0	0	0	0	0	0	0	0	0	0	0	0	0	0	0	0	0	0	0	0	0	0	0	0	0	0
0	0	0	0	0	0	0	0	0	0	0	0	0	0	0	0	0	0	0	0	0	0	0	0	0	0	0	0	0	0	0	0	0	0	0	0	0	0	0	0	0	0	0	0	0	0	0	0	0	0
0	0	0	0	0	0	0	0	0	0	0	0	0	0	0	0	0	0	0	0	0	0	0	0	0	0	0	0	0	0	0	0	0	0	0	0	0	0	0	0	0	0	0	0	0	0	0	0	0	0
0	0	0	0	0	0	0	0	0	0	0	0	0	0	0	0	0	0	0	0	0	0	0	0	0	0	0	0	0	0	0	0	0	0	0	0	0	0	0	0	0	0	0	0	0	0	0	0	0	0
0	0	0	0	0	0	0	0	0	0	0	0	0	0	0	0	0	0	0	0	0	0	0	0	0	0	0	0	0	0	0	0	0	0	0	0	0	0	0	0	0	0	0	0	0	0	0	0	0	0
0	0	0	0	0	0	0	0	0	0	0	0	0	0	0	0	0	0	0	0	0	0	0	0	0	0	0	0	0	0	0	0	0	0	0	0	0	0	0	0	0	0	0	0	0	0	0	0	0	0
0	0	0	0	0	0	0	0	0	0	0	0	0	0	0	0	0	0	0	0	0	0	0	0	0	0	0	0	0	0	0	0	0	0	0	0	0	0	0	0	0	0	0	0	0	0	0	0	0	0
0	0	0	0	0	0	0	0	0	0	0	0	0	0	0	0	0	0	0	0	0	0	0	0	0	0	0	0	0	0	0	0	0	0	0	0	0	0	0	0	0	0	0	0	0	0	0	0	0	0
0	0	0	0	0	0	0	0	0	0	0	0	0	0	0	0	0	0	0	0	0	0	0	0	0	0	0	0	0	0	0	0	0	0	0	0	0	0	0	0	0	0	0	0	0	0	0	0	0	0
0	0	0	0	0	0	0	0	0	0	0	0	0	0	0	0	0	0	0	0	0	0	0	0	0	0	0	0	0	0	0	0	0	0	0	0	0	0	0	0	0	0	0	0	0	0	0	0	0	0
0	0	0	0	0	0	0	0	0	0	0	0	0	0	0	0	0	0	0	0	0	0	0	0	0	0	0	0	0	0	0	0	0	0	0	0	0	0	0	0	0	0	0	0	0	0	0	0	0	0
0	0	0	0	0	0	0	0	0	0	0	0	0	0	0	0	0	0	0	0	0	0	0	0	0	0	0	0	0	0	0	0	0	0	0	0	0	0	0	0	0	0	0	0	0	0	0	0	0	0
0	0	0	0	0	0	0	0	0	0	0	0	0	0	0	0	0	0	0	0	0	0	0	0	0	0	0	0	0	0	0	0	0	0	0	0	0	0	0	0	0	0	0	0	0	0	0	0	0	0
0	0	0	0	0	0	0	0	0	0	0	0	0	0	0	0	0	0	0	0	0	0	0	0	0	0	0	0	0	0	0	0	0	0	0	0	0	0	0	0	0	0	0	0	0	0	0	0	0	0
0	0	0	0	0	0	0	0	0	0	0	0	0	0	0	0	0	0	0	0	0	0	0	0	0	0	0	0	0	0	0	0	0	0	0	0	0	0	0	0	0	0	0	0	0	0	0	0	0	0
0	0	0	0	0	0	0	0	0	0	0	0	0	0	0	0	0	0	0	0	0	0	0	0	0	0	0	0	0	0	0	0	0	0	0	0	0	0	0	0	0	0	0	0	0	0	0	0	0	0
0	0	0	0	0	0	0	0	0	0	0	0	0	0	0	0	0	0	0	0	0	0	0	0	0	0	0	0	0	0	0	0	0	0	0	0	0	0	0	0	0	0	0	0	0	0	0	0	0	0
0	0	0	0	0	0	0	0	0	0	0	0	0	0	0	0	0	0	0	0	0	0	0	0	0	0	0	0	0	0	0	0	0	0	0	0	0	0	0	0	0	0	0	0	0	0	0	0	0	0
0	0	0	0	0	0	0	0	0	0	0	0	0	0	0	0	0	0	0	0	0	0	0	0	0	0	0	0	0	0	0	0	0	0	0	0	0	0	0	0	0	0	0	0	0	0	0	0	0	0
0	0	0	0	0	0	0	0	0	0	0	0	0	0	0	0	0	0	0	0	0	0	0	0	0	0	0	0	0	0	0	0	0	0	0	0	0	0	0	0	0	0	0	0	0	0	0	0	0	0
0	0	0	0	0	0	0	0	0	0	0	0	0	0	0	0	0	0	0	0	0	0	0	0	0	0	0	0	0	0	0	0	0	0	0	0	0	0	0	0	0	0	0	0	0	0	0	0	0	0
0	0	0	0	0	0	0	0	0	0	0	0	0	0	0	0	0	0	0	0	0	0	0	0	0	0	0	0	0	0	0	0	0	0	0	0	0	0	0	0	0	0	0	0	0	0	0	0	0	0
0	0	0	0	0	0	0	0	0	0	0	0	0	0	0	0	0	0	0	0	0	0	0	0	0	0	0	0	0	0	0	0	0	0	0	0	0	0	0	0	0	0	0	0	0	0	0	0	0	0
0	0	0	0	0	0	0	0	0	0	0	0	0	0	0	0	0	0	0	0	0	0	0	0	0	0	0	0	0	0	0	0	0	0	0	0	0	0	0	0	0	0	0	0	0	0	0	0	0	0
0	0	0	0	0	0	0	0	0	0	0	0	0	0	0	0	0	0	0	0	0	0	0	0	0	0	0	0	0	0	0	0	0	0	0	0	0	0	0	0	0	0	0	0	0	0	0	0	0	0
0	0	0	0	0	0	0	0	0	0	0	0	0	0	0	0	0	0	0	0	0	0	0	0	0	0	0	0	0	0	0	0	0	0	0	0	0	0	0	0	0	0	0	0	0	0	0	0	0	0
0	0	0	0	0	0	0	0	0	0	0	0	0	0	0	0	0	0	0	0	0	0	0	0	0	0	0	0	0	0	0	0	0	0	0	0	0	0	0	0	0	0	0	0	0	0	0	0	0	0
0	0	0	0	0	0	0	0	0	0	0	0	0	0	0	0	0	0	0	0	0	0	0	0	0	0	0	0	0	0	0	0	0	0	0	0	0	0	0	0	0	0	0	0	0	0	0	0	0	0
0	0	0	0	0	0	0	0	0	0	0	0	0	0	0	0	0	0	0	0	0	0	0	0	0	0	0	0	0	0	0	0	0	0	0	0	0	0	0	0	0	0	0	0	0	0	0	0	0	0
0	0	0	0	0	0	0	0	0	0	0	0	0	0	0	0	0	0	0	0	0	0	0	0	0	0	0	0	0	0	0	0	0	0	0	0	0	0	0	0	0	0	0	0	0	0	0	0	0	0
0	0	0	0	0	0	0	0	0	0	0	0	0	0	0	0	0	0	0	0	0	0	0	0	0	0	0	0	0	0	0	0	0	0	0	0	0	0	0	0	0	0	0	0	0	0	0	0	0	0
0	0	0	0	0	0	0	0	0	0	0	0	0	0	0	0	0	0	0	0	0	0	0	0	0	0	0	0	0	0	0	0	0	0	0	0	0	0	0	0	0	0	0	0	0	0	0	0	0	0
0	0	0	0	0	0	0	0	0	0	0	0	0	0	0	0	0	0	0	0	0	0	0	0	0	0	0	0	0	0	0	0	0	0	0	0	0	0	0	0	0	0	0	0	0	0	0	0	0	0
0	0	0	0	0	0	0	0	0	0	0	0	0	0	0	0	0	0	0	0	0	0	0	0	0	0	0	0	0	0	0	0	0	0	0	0	0	0	0	0	0	0	0	0	0	0	0	0	0	0
0	0	0	0	0	0	0	0	0	0	0	0	0	0	0	0	0	0	0	0	0	0	0	0	0	0	0	0	0	0	0	0	0	0	0	0	0	0	0	0	0	0	0	0	0	0	0	0	0	0
0	0	0	0	0	0	0	0	0	0	0	0	0	0	0	0	0	0	0	0	0	0	0	0	0	0	0	0	0	0	0	0	0	0	0	0	0	0	0	0	0	0	0	0	0	0	0	0	0	0
0	0	0	0	0	0	0	0	0	0	0	0	0	0	0	0	0	0	0	0	0	0	0	0	0	0	0	0	0	0	0	0	0	0	0	0	0	0	0	0	0	0	0	0	0	0	0	0	0	0
0	0	0	0	0	0	0	0	0	0	0	0	0	0	0	0	0	0	0	0	0	0	0	0	0	0	0	0	0	0	0	0	0	0	0	0	0	0	0	0	0	0	0	0	0	0	0	0	0	0
0	0	0	0	0	0	0	0	0	0	0	0	0	0	0	0	0	0	0	0	0	0	0	0	0	0	0	0	0	0	0	0	0	0	0	0	0	0	0	0	0	0	0	0	0	0	0	0	0	0
0	0	0	0	0	0	0	0	0	0	0	0	0	0	0	0	0	0	0	0	0	0	0	0	0	0	0	0	0	0	0	0	0	0	0	0	0	0	0	0	0	0	0	0	0	0	0	0	0	0
0	0	0	0	0	0	0	0	0	0	0	0	0	0	0	0	0	0	0	0	0	0	0	0	0	0	0	0	0	0	0	0	0	0	0	0	0	0	0	0	0	0	0	0	0	0	0	0	0	0
0	0	0	0	0	0	0	0	0	0	0	0	0	0	0	0	0	0	0	0	0	0	0	0	0	0	0	0	0	0	0	0	0	0	0	0	0	0	0	0	0	0	0	0	0	0	0	0	0	0
0	0	0	0	0	0	0	0	0	0	0	0	0	0	0	0	0	0	0	0	0	0	0	0	0	0	0	0	0	0	0	0	0	0	0	0	0	0	0	0	0	0	0	0	0	0	0	0	0	0
0	0	0	0	0	0	0	0	0	0	0	0	0	0	0	0	0	0	0	0	0	0	0	0	0	0	0	0	0	0	0	0	0	0	0	0	0	0	0	0	0	0	0	0	0	0	0	0	0	0
0	0	0	0	0	0	0	0	0	0	0	0	0	0	0	0	0	0	0	0	0	0	0	0	0	0	0	0	0	0	0	0	0	0	0	0	0	0	0	0	0	0	0	0	0	0	0	0	0	0
0	0	0	0	0	0	0	0	0	0	0	0	0	0	0	0	0	0	0	0	0	0	0	0	0	0	0	0	0	0	0	0	0	0	0	0	0	0	0	0	0	0	0	0	0	0	0	0	0	0
0	0	0	0	0	0	0	0	0	0	0	0	0	0	0	0	0	0	0	0	0	0	0	0	0	0	0	0	0	0	0	0	0	0	0	0	0	0	0	0	0	0	0	0	0	0	0	0	0	0
0	0	0	0	0	0	0	0	0	0	0	0	0	0	0	0	0	0	0	0	0	0	0	0	0	0	0	0	0	0	0	0	0	0	0	0	0	0	0	0	0	0	0	0	0	0	0	0	0	0
0	0	0	0	0	0	0	0	0	0	0	0	0	0	0	0	0	0	0	0	0	0	0	0	0	0	0	0	0	0	0	0	0	0	0	0	0	0	0	0	0	0	0	0	0	0	0	0	0	0
0	0	0	0	0	0	0	0	0	0	0	0	0	0	0	0	0	0	0	0	0	0	0	0	0	0	0	0	0	0	0	0	0	0	0	0	0	0	0	0	0	0	0	0	0	0	0	0	0	0
0	0	0	0	0	0	0	0	0	0	0	0	0	0	0	0	0	0	0	0	0	0	0	0	0	0	0	0	0	0	0	0	0	0	0	0	0	0	0	0	0	0	0	0	0	0	0	0	0	0
0	0	0	0	0	0	0	0	0	0	0	0	0	0	0	0	0	0	0	0	0	0	0	0	0	0	0	0	0	0	0	0	0	0	0	0	0	0	0	0	0	0	0	0	0	0	0	0	0	0
0	0	0	0	0	0	0	0	0	0	0	0	0	0	0	0	0	0	0	0	0	0	0	0	0	0	0	0	0	0	0	0	0	0	0	0	0	0	0	0	0	0	0	0	0	0	0	0	0	0
0	0	0	0	0	0	0	0	0	0	0	0	0	0	0	0	0	0	0	0	0	0	0	0	0	0	0	0	0	0	0	0	0	0	0	0	0	0	0	0	0	0	0	0	0	0	0	0	0	0
0	0	0	0	0	0	0	0	0	0	0	0	0	0	0	0	0	0	0	0	0	0	0	0	0	0	0	0	0	0	0	0	0	0	0	0	0	0	0	0	0	0	0	0	0	0	0	0	0	0
0	0	0	0	0	0	0	0	0	0	0	0	0	0	0	0	0	0	0	0	0	0	0	0	0	0	0	0	0	0	0	0	0	0	0	0	0	0	0	0	0	0	0	0	0	0	0	0	0	0
0	0	0	0	0	0	0	0	0	0	0	0	0	0	0	0	0	0	0	0	0	0	0	0	0	0	0	0	0	0	0	0	0	0	0	0	0	0	0	0	0	0	0	0	0	0	0	0	0	0
0	0	0	0	0	0	0	0	0	0	0	0	0	0	0	0	0	0	0	0	0	0	0	0	0	0	0	0	0	0	0	0	0	0	0	0	0	0	0	0	0	0	0	0	0	0	0	0	0	0
0	0	0	0	0	0	0	0	0	0	0	0	0	0	0	0	0	0	0	0	0	0	0	0	0	0	0	0	0	0	0	0	0	0	0	0	0	0	0	0	0	0	0	0	0	0	0	0	0	0
0	0	0	0	0	0	0	0	0	0	0	0	0	0	0	0	0	0	0	0	0	0	0	0	0	0	0	0	0	0	0	0	0	0	0	0	0	0	0	0	0	0	0	0	0	0	0	0	0	0
0	0	0	0	0	0	0	0	0	0	0	0	0	0	0	0	0	0	0	0	0	0	0	0	0	0	0	0	0	0	0	0	0	0	0	0	0	0	0	0	0	0	0	0	0	0	0	0	0	0
0	0	0	0	0	0	0	0	0	0	0	0	0	0	0	0	0	0	0	0	0	0	0	0	0	0	0	0	0	0	0	0	0	0	0	0	0	0	0	0	0	0	0	0	0	0	0	0	0	0
0	0	0	0	0	0	0	0	0	0	0	0	0	0	0	0	0	0	0	0	0	0	0	0	0	0	0	0	0	0	0	0	0	0	0	0	0	0	0	0	0	0	0	0	0	0	0	0	0	0
0	0	0	0	0	0	0	0	0	0	0	0	0	0	0	0	0	0	0	0	0	0	0	0	0	0	0	0	0	0	0	0	0	0	0	0	0	0	0	0	0	0	0	0	0	0	0	0	0	0
0	0	0	0	0	0	0	0	0	0	0	0	0	0	0	0	0	0	0	0	0	0	0	0	0	0	0	0	0	0	0	0	0	0	0	0	0	0	0	0	0	0	0	0	0	0	0	0	0	0
0	0	0	0	0	0	0	0	0	0	0	0	0	0	0	0	0	0	0	0	0	0	0	0	0	0	0	0	0	0	0	0	0	0	0	0	0	0	0	0	0	0	0	0	0	0	0	0	0	0
0	0	0	0	0	0	0	0	0	0	0	0	0	0	0	0	0	0	0	0	0	0	0	0	0	0	0	0	0	0	0	0	0	0	0	0	0	0	0	0	0	0	0	0	0	0	0	0	0	0
0	0	0	0	0	0	0	0	0	0	0	0	0	0	0	0	0	0	0	0	0	0	0	0	0	0	0	0	0	0	0	0	0	0	0	0	0	0	0	0	0	0	0	0	0	0	0	0	0	0
0	0	0	0	0	0	0	0	0	0	0	0	0	0	0	0	0	0	0	0	0	0	0	0	0	0	0	0	0	0	0	0	0	0	0	0	0	0	0	0	0	0	0	0	0	0	0	0	0	0
0	0	0	0	0	0	0	0	0	0	0	0	0	0	0	0	0	0	0	0	0	0	0	0	0	0	0	0	0	0	0	0	0	0	0	0	0	0	0	0	0	0	0	0	0	0	0	0	0	0
0	0	0	0	0	0	0	0	0	0	0	0	0	0	0	0	0	0	0	0	0	0	0	0	0	0	0	0	0	0	0	0	0	0	0	0	0	0	0	0	0	0	0	0	0	0	0	0	0	0
0	0	0	0	0	0	0	0	0	0	0	0	0	0	0	0	0	0	0	0	0	0	0	0	0	0	0	0	0	0	0	0	0	0	0	0	0	0	0	0	0	0	0	0	0	0	0	0	0	0
0	0	0	0	0	0	0	0	0	0	0	0	0	0	0	0	0	0	0	0	0	0	0	0	0	0	0	0	0	0	0	0	0	0	0	0	0	0	0	0	0	0	0	0	0	0	0	0	0	0
0	0	0	0	0	0	0	0	0	0	0	0	0	0	0	0	0	0	0	0	0	0	0	0	0	0	0	0	0	0	0	0	0	0	0	0	0	0	0	0	0	0	0	0	0	0	0	0	0	0
0	0	0	0	0	0	0	0	0	0	0	0	0	0	0	0	0	0	0	0	0	0	0	0	0	0	0	0	0	0	0	0	0	0	0	0	0	0	0	0	0	0	0	0	0	0	0	0	0	0
0	0	0	0	0	0	0	0	0	0	0	0	0	0	0	0	0	0	0	0	0	0	0	0	0	0	0	0	0	0	0	0	0	0	0	0	0	0	0	0	0	0	0	0	0	0	0	0	0	0
0	0	0	0	0	0	0	0	0	0	0	0	0	0	0	0	0	0	0	0	0	0	0	0	0	0	0	0	0	0	0	0	0	0	0	0	0	0	0	0	0	0	0	0	0	0	0	0	0	0
0	0	0	0	0	0	0	0	0	0	0	0	0	0	0	0	0	0	0	0	0	0	0	0	0	0	0	0	0	0	0	0	0	0	0	0	0	0	0	0	0	0	0	0	0	0	0	0	0	0
0	0	0	0	0	0	0	0	0	0	0	0	0	0	0	0	0	0	0	0	0	0	0	0	0	0	0	0	0	0	0	0	0	0	0	0	0	0	0	0	0	0	0	0	0	0	0	0	0	0
0	0	0	0	0	0	0	0	0	0	0	0	0	0	0	0	0	0	0	0	0	0	0	0	0	0	0	0	0	0	0	0	0	0	0	0	0	0	0	0	0	0	0	0	1e-09	0	0	0	0	0
0	0	0	0	0	0	0	0	0	0	0	0	0	0	0	0	0	0	0	0	0	0	0	0	0	0	0	0	0	0	0	0	0	0	0	0	0	0	0	0	0	0	0	0	0	0	0	0	0	0
0	0	0	0	0	0	0	0	0	0	0	0	0	1e-09	0	1e-09	0	0	0	0	0	0	0	0	0	0	0	0	0	0	0	0	0	0	0	0	0	0	0	0	0	0	0	0	0	0	0	0	0	0
0	0	0	0	0	0	0	1e-09	0	0	0	0	0	1e-09	0	0	0	0	0	0	0	1e-09	0	0	0	0	0	0	0	0	0	0	0	0	0	0	0	0	0	0	0	0	0	0	0	0	0	0	0	0
0	0	0	0	0	0	0	0	0	0	0	0	0	0	0	1e-09	0	0	0	0	0	0	0	0	0	0	0	0	0	0	0	0	0	0	0	0	0	0	0	0	0	0	0	0	0	1e-09	0	0	0	0
0	0	0	0	0	0	0	1e-09	0	0	0	0	0	0	0	0	0	0	0	0	0	0	0	0	0	0	0	0	0	0	0	0	0	0	0	0	0	0	0	0	0	0	0	0	1e-09	0	0	0	0	0
0	0	0	0	0	0	0	0	0	0	0	0	0	1e-09	0	1e-09	0	0	0	0	1e-09	0	0	0	0	1e-09	0	0	0	0	0	0	0	0	0	0	0	0	0	0	0	0	0	0	0	2e-09	0	0	0	0
0	0	0	0	0	0	0	0	0	0	0	0	0	0	0	0	0	0	0	0	0	0	0	0	0	0	0	0	1e-09	0	0	0	0	1e-09	0	0	0	0	0	0	0	0	0	0	0	0	0	0	0	0
0	0	0	0	0	0	0	0	0	0	0	0	0	0	0	1e-09	0	0	0	0	0	0	0	0	0	1e-09	0	0	0	1e-09	0	0	0	0	0	0	0	0	0	0	0	0	0	0	0	2e-09	1e-09	0	0	0
0	0	0	1e-09	0	0	0	0	0	0	0	1e-09	0	0	0	0	0	0	0	0	0	0	0	1e-09	0	0	0	0	1e-09	0	0	0	0	1e-09	0	0	0	0	0	0	0	0	0	0	0	1e-09	0	0	0	0
0	0	0	0	1e-09	0	0	1e-09	0	0	0	0	0	0	0	1e-09	1e-09	0	0	0	0	0	0	0	0	1e-09	0	0	0	1e-09	0	0	0	0	0	0	0	0	0	0	0	0	0	0	0	1e-09	0	0	0	0
0	0	0	1e-09	0	0	0	0	0	0	0	0	0	1e-09	0	0	1e-09	0	1e-09	0	0	1e-09	0	1e-09	0	0	0	0	0	0	0	0	0	1e-09	0	0	0	0	0	0	0	0	0	0	0	1e-09	1e-09	0	0	0
0	0	0	0	1e-09	0	0	1e-09	0	0	0	0	0	0	0	1e-09	0	0	0	0	1e-09	0	0	0	0	0	0	0	0	1e-09	0	0	1e-09	0	0	0	1e-09	0	0	0	0	0	0	0	0	1e-09	0	0	0	0
0	0	0	0	0	0	0	0	0	0	0	0	0	0	0	0	1e-09	1e-09	1e-09	0	0	0	0	1e-09	0	0	0	0	1e-09	0	0	0	0	0	0	0	0	0	0	0	0	0	0	0	0	0	0	0	0	0
0	1e-09	0	0	1e-09	1e-09	0	1e-09	0	0	0	0	0	0	0	0	1e-09	0	0	0	1e-09	0	0	0	0	1e-09	0	1e-09	0	1e-09	0	0	1e-09	0	0	0	1e-09	0	0	0	0	0	0	0	0	1e-09	1e-09	0	0	0
0	0	0	0	1e-09	0	1e-09	0	0	0	0	1e-09	0	0	0	0	1e-09	1e-09	1e-09	0	0	0	0	1e-09	0	0	0	0	1e-09	1e-09	1e-09	0	0	1e-09	0	1e-09	0	0	0	0	0	0	0	0	1e-09	0	0	0	0	0
0	1e-09	0	0	1e-09	1e-09	0	0	0	0	0	0	0	1e-09	0	0	2e-09	0	0	0	0	0	0	0	1e-09	1e-09	1e-09	0	0	0	0	0	1e-09	0	0	0	3e-09	0	1e-09	0	0	0	1e-09	0	0	0	0	0	0	0
0	0	0	1e-09	1e-09	0	1e-09	0	0	0	0	0	0	2e-09	0	1e-09	1e-09	1e-09	0	0	1e-09	0	0	1e-09	0	0	0	0	1e-09	1e-09	1e-09	0	0	1e-09	1e-09	1e-09	1e-09	0	1e-09	0	1e-09	0	0	0	0	0	0	0	0	0
0	1e-09	0	0	2e-09	1e-09	1e-09	0	0	0	0	0	0	0	0	1e-09	2e-09	0	0	0	1e-09	0	0	0	0	1e-09	1e-09	1e-09	0	0	0	0	1e-09	0	0	1e-09	4e-09	0	1e-09	0	0	0	2e-09	0	0	0	0	0	0	0
0	0	0	2e-09	1e-09	0	0	1e-09	0	0	1e-09	0	0	2e-09	0	0	1e-09	0	0	0	1e-09	0	0	2e-09	0	0	0	0	1e-09	1e-09	1e-09	0	0	1e-09	1e-09	1e-09	1e-09	0	0	1e-09	1e-09	0	0	0	0	0	0	0	0	0
0	1e-09	0	0	2e-09	1e-09	1e-09	3e-09	0	0	0	1e-09	0	0	0	1e-09	2e-09	0	0	0	2e-09	0	0	0	0	0	2e-09	1e-09	1e-09	0	0	0	0	1e-09	0	1e-09	5e-09	0	1e-09	0	0	0	2e-09	0	0	0	0	1e-09	1e-09	0
0	0	1e-09	1e-09	1e-09	0	1e-09	2e-09	0	0	0	1e-09	0	3e-09	0	0	0	1e-09	1e-09	0	1e-09	1e-09	0	2e-09	0	0	0	0	1e-09	1e-09	0	0	0	2e-09	1e-09	0	0	0	1e-09	1e-09	1e-09	0	1e-09	0	0	0	0	0	0	1e-09
0	0	0	0	2e-09	1e-09	1e-09	4e-09	1e-09	0	1e-09	1e-09	0	0	0	1e-09	2e-09	0	0	0	4e-09	1e-09	0	0	0	0	0	2e-09	1e-09	0	1e-09	1e-09	0	0	0	1e-09	3e-09	1e-09	0	0	0	1e-09	1e-09	0	0	0	0	1e-09	0	0
0	0	0	1e-09	1e-09	0	2e-09	3e-09	0	1e-09	0	1e-09	0	2e-09	0	1e-09	1e-09	0	1e-09	0	1e-09	0	0	1e-09	0	1e-09	0	1e-09	1e-09	1e-09	0	0	1e-09	1e-09	1e-09	0	0	1e-09	1e-09	0	1e-09	0	0	0	1e-09	0	0	0	0	0
0	1e-09	0	0	1e-09	0	0	6e-09	0	0	1e-09	1e-09	0	1e-09	0	0	2e-09	0	0	0	2e-09	0	0	0	0	0	1e-09	1e-09	0	1e-09	1e-09	1e-09	0	0	0	0	1e-09	0	1e-09	1e-09	0	0	1e-09	0	1e-09	0	0	0	0	0
0	0	3e-09	3e-09	1e-09	0	1e-09	3e-09	0	0	1e-09	0	0	1e-09	1e-09	0	2e-09	0	1e-09	0	1e-09	0	0	0	0	1e-09	0	0	0	1e-09	0	0	1e-09	0	1e-09	1e-09	1e-09	1e-09	1e-09	0	0	0	0	0	0	0	0	0	0	0
1e-09	1e-09	0	0	2e-09	0	0	7e-09	1e-09	0	1e-09	0	0	1e-09	0	2e-09	1e-09	1e-09	0	0	2e-09	1e-09	1e-09	1e-09	0	0	1e-09	1e-09	1e-09	0	1e-09	0	0	0	0	0	1e-09	1e-09	0	0	2e-09	1e-09	1e-09	0	1e-09	2e-09	1e-09	0	0	0
0	0	0	4e-09	1e-09	0	0	3e-09	0	1e-09	1e-09	0	0	0	2e-09	0	2e-09	0	1e-09	2e-09	1e-09	0	0	1e-09	1e-09	1e-09	0	0	1e-09	1e-09	1e-09	0	0	1e-09	0	1e-09	3e-09	2e-09	1e-09	0	2e-09	0	0	0	0	0	1e-09	1e-09	1e-09	0
1e-09	0	0	0	1e-09	1e-09	0	5e-09	1e-09	0	3e-09	0	0	1e-09	0	2e-09	1e-09	1e-09	1e-09	0	2e-09	1e-09	0	1e-09	0	1e-09	1e-09	4e-09	1e-09	2e-09	1e-09	0	1e-09	1e-09	1e-09	0	2e-09	2e-09	1e-09	0	2e-09	0	0	0	1e-09	3e-09	1e-09	0	0	0
0	0	2e-09	4e-09	1e-09	0	2e-09	5e-09	0	2e-09	1e-09	2e-09	0	1e-09	1e-09	0	4e-09	0	0	0	2e-09	0	0	1e-09	0	4e-09	0	0	1e-09	1e-09	1e-09	0	0	1e-09	0	0	4e-09	1e-09	1e-09	0	1e-09	1e-09	1e-09	0	1e-09	1e-09	1e-09	0	1e-09	0
2e-09	0	1e-09	0	1e-09	1e-09	0	3e-09	0	0	3e-09	1e-09	0	2e-09	0	1e-09	1e-09	1e-09	1e-09	0	2e-09	2e-09	0	1e-09	0	1e-09	1e-09	4e-09	2e-09	5e-09	0	1e-09	0	2e-09	1e-09	1e-09	0	2e-09	0	0	0	0	1e-09	0	1e-09	3e-09	1e-09	1e-09	0	1e-09
0	0	1e-09	2e-09	1e-09	1e-09	3e-09	3e-09	0	3e-09	1e-09	1e-09	0	2e-09	1e-09	0	4e-09	0	1e-09	0	7e-09	0	0	0	1e-09	2e-09	1e-09	1e-09	0	1e-09	1e-09	0	0	0	1e-09	2e-09	2e-09	2e-09	0	1e-09	2e-09	1e-09	1e-09	1e-09	1e-09	1e-09	2e-09	0	1e-09	0
1e-09	1e-09	0	0	0	1e-09	1e-09	1e-09	0	0	1e-09	0	0	2e-09	0	1e-09	3e-09	1e-09	1e-09	0	1e-09	2e-09	0	2e-09	0	0	2e-09	1e-09	1e-09	3e-09	0	0	0	1e-09	2e-09	2e-09	1e-09	1e-09	1e-09	0	1e-09	1e-09	0	1e-09	0	7e-09	2e-09	0	0	0
0	0	0	5e-09	1e-09	0	0	0	1e-09	2e-09	0	1e-09	0	2e-09	1e-09	0	2e-09	0	0	0	4e-09	0	1e-09	0	1e-09	4e-09	0	1e-09	1e-09	1e-09	0	0	2e-09	1e-09	1e-09	1e-09	3e-09	1e-09	0	1e-09	3e-09	1e-09	2e-09	1e-09	2e-09	1e-09	1e-09	1e-09	1e-09	0
1e-09	0	0	0	0	1e-09	1e-09	0	2e-09	0	0	2e-09	2e-09	0	1e-09	3e-09	2e-09	1e-09	0	0	1e-09	1e-09	3e-09	2e-09	0	0	0	1e-09	1e-09	4e-09	2e-09	0	0	1e-09	2e-09	1e-09	2e-09	1e-09	0	1e-09	0	2e-09	2e-09	1e-09	0	2e-09	1e-09	0	0	0
0	1e-09	2e-09	4e-09	1e-09	0	4e-09	1e-09	1e-09	2e-09	1e-09	3e-09	1e-09	1e-09	0	0	5e-09	0	1e-09	0	4e-09	1e-09	1e-09	2e-09	1e-09	2e-09	2e-09	4e-09	1e-09	2e-09	0	0	2e-09	2e-09	0	0	1e-09	3e-09	0	1e-09	1e-09	0	1e-09	0	4e-09	0	0	0	4e-09	0
0	0	0	0	1e-09	1e-09	1e-09	1e-09	1e-09	0	1e-09	1e-09	2e-09	1e-09	0	1e-09	1e-09	1e-09	0	0	1e-09	3e-09	2e-09	1e-09	0	2e-09	1e-09	1e-09	0	5e-09	1e-09	1e-09	1e-09	0	9e-09	2e-09	3e-09	3e-09	2e-09	1e-09	0	1e-09	3e-09	0	1e-09	1e-09	2e-09	0	0	0
0	0	1e-09	4e-09	0	0	2e-09	3e-09	1e-09	1e-09	1e-09	3e-09	1e-09	2e-09	0	0	2e-09	0	1e-09	0	7e-09	1e-09	0	1e-09	0	4e-09	0	5e-09	2e-09	3e-09	0	0	0	2e-09	0	0	0	4e-09	1e-09	0	1e-09	1e-09	3e-09	1e-09	1e-09	2e-09	1e-09	1e-09	1e-09	2e-09
4e-09	1e-09	0	0	1e-09	1e-09	1e-09	2e-09	0	1e-09	0	1e-09	0	2e-09	0	1e-09	3e-09	0	1e-09	0	1e-09	1e-09	1e-09	2e-09	0	1e-09	1e-09	0	1e-09	1e-09	4e-09	0	0	1e-09	7e-09	1e-09	3e-09	2e-09	1e-09	1e-09	1e-09	1e-09	0	0	1e-09	3e-09	1e-09	0	0	0
0	0	2e-09	3e-09	0	0	1e-09	1e-09	0	1e-09	0	1e-09	0	0	0	0	0	1e-09	0	1e-09	4e-09	0	0	0	0	2e-09	0	2e-09	3e-09	3e-09	1e-09	1e-09	1e-09	5e-09	1e-09	0	3e-09	2e-09	1e-09	1e-09	1e-09	2e-09	4e-09	0	1e-09	6e-09	4e-09	0	1e-09	1e-09
2e-09	0	0	0	0	0	1e-09	1e-09	2e-09	1e-09	1e-09	1e-09	2e-09	3e-09	1e-09	2e-09	1e-09	1e-09	1e-09	1e-09	2e-09	0	3e-09	5e-09	0	2e-09	1e-09	0	0	0	5e-09	0	0	0	7e-09	1e-09	6e-09	1e-09	1e-09	1e-09	1e-09	2e-09	0	4e-09	1e-09	1e-09	0	0	1e-09	2e-09
0	0	2e-09	1e-09	0	0	3e-09	1e-09	0	1e-09	1e-09	1e-09	0	0	0	3e-09	0	1e-09	0	2e-09	2e-09	4e-09	1e-09	0	2e-09	1e-09	3e-09	6e-09	3e-09	7e-09	1e-09	0	1e-09	4e-09	6e-09	0	3e-09	4e-09	1e-09	0	1e-09	0	1e-09	0	0	4e-09	3e-09	1e-09	1e-09	0
2e-09	1e-09	2e-09	0	1e-09	0	1e-09	1e-09	0	1e-09	2e-09	0	2e-09	3e-09	0	2e-09	0	1e-09	1e-09	4e-09	1e-09	1e-09	1e-09	1e-09	1e-09	2e-09	1e-09	0	1e-09	0	0	1e-09	1e-09	0	5e-09	2e-09	8e-09	3e-09	6e-09	1e-09	2e-09	0	7e-09	1e-09	1e-09	0	1e-09	0	1e-09	0
0	0	6e-09	0	1e-09	0	1e-09	3e-09	1e-09	1e-09	1e-09	1e-09	0	1e-09	1e-09	4e-09	2e-09	0	0	1e-09	7e-09	4e-09	0	0	1e-09	2e-09	1e-09	4e-09	2e-09	1.3e-08	0	1e-09	0	5e-09	8e-09	1e-09	1e-09	5e-09	0	4e-09	2e-09	3e-09	1e-09	2e-09	1e-09	9e-09	2e-09	0	2e-09	1e-09
5e-09	0	2e-09	1e-09	0	1e-09	3e-09	4e-09	1e-09	1e-09	0	1e-09	2e-09	1e-09	2e-09	1e-09	1e-09	0	1e-09	7e-09	0	0	2e-09	2e-09	0	4e-09	1e-09	1e-09	2e-09	1e-09	1e-09	0	0	1e-09	2e-09	0	5e-09	2e-09	7e-09	1e-09	2e-09	0	5e-09	2e-09	0	1e-09	0	2e-09	2e-09	1e-09
0	0	1.5e-08	1e-09	2e-09	0	1e-09	0	1e-09	0	2e-09	1e-09	1e-09	1e-09	4e-09	1e-09	4e-09	2e-09	1e-09	3e-09	5e-09	3e-09	1e-09	3e-09	1e-09	1e-09	1e-09	2e-09	2e-09	7e-09	2e-09	1e-09	1e-09	7e-09	5e-09	1e-09	6e-09	2e-09	0	0	4e-09	5e-09	0	1e-09	1e-09	1.4e-08	9e-09	2e-09	5e-09	0
0	0	2e-09	0	0	0	8e-09	5e-09	0	3e-09	3e-09	6e-09	1e-09	1e-09	2e-09	1e-09	3e-09	0	0	5e-09	2e-09	0	2e-09	2e-09	1e-09	2e-09	1e-09	1e-09	6e-09	4e-09	1e-09	1e-09	3e-09	5e-09	1e-09	1e-09	5e-09	1e-09	5e-09	1e-09	1e-09	1e-09	1e-09	2e-09	0	2e-09	1e-09	0	1e-09	0
0	1e-09	2e-09	0	3e-09	1e-09	1e-09	1e-09	3e-09	1e-09	4e-09	0	1e-09	2e-09	4e-09	3e-09	0	2e-09	0	4e-09	4e-09	3e-09	1e-09	4e-09	2e-09	2e-09	2e-09	2e-09	1e-09	5e-09	1e-09	0	0	3e-09	7e-09	1e-09	8e-09	2e-09	4e-09	2e-09	9e-09	4e-09	1e-09	1e-09	0	8e-09	3e-09	1e-09	2e-09	2e-09
2e-09	1e-09	2e-09	0	1e-09	1e-09	8e-09	3e-09	3e-09	1e-09	3e-09	3e-09	0	2e-09	6e-09	1e-09	2e-09	0	2e-09	4e-09	1e-09	0	0	1e-09	3e-09	2e-09	0	2e-09	7e-09	7e-09	1e-09	2e-09	2e-09	1.2e-08	2e-09	2e-09	5e-09	2e-09	3e-09	2e-09	7e-09	1e-09	0	1e-09	4e-09	1e-09	0	1e-09	4e-09	3e-09
0	0	6e-09	0	2e-09	0	0	8e-09	1e-09	1e-09	4e-09	1e-09	0	1e-09	5e-09	3e-09	1e-09	0	0	3e-09	7e-09	1e-09	1e-09	6e-09	3e-09	1e-09	2e-09	2e-09	7e-09	4e-09	0	1e-09	1e-09	1e-09	2e-09	1e-09	5e-09	4e-09	1e-09	3e-09	9e-09	5e-09	3e-09	1e-09	0	4e-09	1e-09	1e-09	1e-09	2e-09
2e-09	0	2e-09	0	1e-09	2e-09	3e-09	3e-09	1e-09	1e-09	0	4e-09	3e-09	2e-09	3e-09	1e-09	3e-09	0	3e-09	0	1e-09	1e-09	0	0	6e-09	1e-09	1e-09	1e-09	2e-09	2e-09	0	1e-09	0	5e-09	2e-09	0	0	0	0	0	8e-09	2e-09	3e-09	1e-09	3e-09	0	0	0	4e-09	5e-09
0	1e-09	0	1e-09	3e-09	0	0	0	1e-09	0	3e-09	2e-09	0	1e-09	4e-09	2e-09	0	2e-09	0	4e-09	6e-09	2e-09	1e-09	4e-09	1e-09	0	1e-09	1e-09	1.1e-08	6e-09	2e-09	1e-09	0	2e-09	1e-09	1e-09	9e-09	2e-09	4e-09	0	1e-08	9e-09	3e-09	2e-09	4e-09	3e-09	3e-09	2e-09	0	2e-09
0	3e-09	0	0	0	1e-09	1e-08	6e-09	0	1e-09	2e-09	4e-09	0	0	1e-09	1e-09	2e-09	0	1e-09	1e-09	1e-09	0	1e-09	4e-09	7e-09	2e-09	1e-09	3e-09	3e-09	7e-09	0	1e-09	2e-09	9e-09	2e-09	0	0	1e-09	1e-09	0	3e-09	0	1e-09	0	1e-09	2e-09	1e-09	2e-09	0	5e-09
1e-09	2e-09	5e-09	2e-09	4e-09	0	1e-09	4e-09	1e-09	0	2e-09	0	1e-09	2e-09	4e-09	1e-09	0	0	6e-09	5e-09	1e-08	1e-09	2e-09	7e-09	1e-09	1e-09	2e-09	0	1e-08	3e-09	5e-09	0	0	4e-09	0	1e-09	1e-09	3e-09	3e-09	1e-09	1.9e-08	9e-09	5e-09	5e-09	8e-09	9e-09	9e-09	3e-09	1e-09	2e-09
1e-09	1e-09	0	1e-09	0	2e-09	6e-09	8e-09	1e-09	0	0	2e-09	1e-09	2e-09	2e-09	1e-09	5e-09	0	2e-09	0	2e-09	0	2e-09	0	4e-09	1e-09	1e-09	4e-09	4e-09	3e-09	0	1e-09	3e-09	4e-09	4e-09	1e-09	6e-09	1e-09	1e-09	2e-09	2e-09	1e-09	2e-09	1e-09	3e-09	4e-09	0	1e-09	0	2e-09
1e-09	0	0	1e-09	1e-09	0	0	1.5e-08	1e-09	2e-09	4e-09	1e-09	2e-09	0	4e-09	8e-09	2e-09	1e-09	3e-09	3e-09	6e-09	6e-09	5e-09	2e-09	2e-09	4e-09	2e-09	0	4e-09	4e-09	9e-09	1e-09	3e-09	3e-09	2e-09	1e-09	1e-09	5e-09	5e-09	2e-09	1.7e-08	6e-09	4e-09	4e-09	8e-09	7e-09	7e-09	1e-09	2e-09	1e-09
1e-09	2e-09	1e-09	0	1e-09	1e-09	3e-09	5e-09	2e-09	1e-09	3e-09	2e-09	1e-09	4e-09	0	1e-09	5e-09	0	1.8e-08	3e-09	1e-09	0	1e-09	3e-09	2e-09	2e-09	1e-09	5e-09	1e-09	4e-09	0	2e-09	1e-09	1e-09	8e-09	0	0	3e-09	9e-09	0	3e-09	4e-09	3e-09	0	7e-09	2e-09	2e-09	8e-09	2e-09	4e-09
1e-09	1e-09	1.1e-08	4e-09	7e-09	0	1e-09	1e-09	0	2e-09	5e-09	2e-09	0	3e-09	1e-09	5e-09	3e-09	2e-09	1e-09	3e-09	0	3e-09	0	4e-09	2e-09	3e-09	2e-09	0	4e-09	4e-09	6e-09	0	3e-09	3e-09	0	4e-09	3e-09	4e-09	9e-09	0	8e-09	2e-09	4e-09	5e-09	1.2e-08	3e-09	2e-09	2e-09	1e-09	1e-09
1e-08	5e-09	0	1e-09	1e-09	4e-09	2e-09	4e-09	2e-09	0	4e-09	1e-09	3e-09	6e-09	1e-09	2e-09	1e-09	1e-09	2e-09	6e-09	1e-09	2e-09	2e-09	3e-09	6e-09	7e-09	1e-09	5e-09	0	4e-09	0	1e-09	3e-09	2e-09	4e-09	1e-09	2e-09	3e-09	4e-09	1e-09	7e-09	1e-08	5e-09	0	9e-09	2e-09	5e-09	8e-09	0	4e-09
1e-09	3e-09	9e-09	1e-09	1.7e-08	1e-09	0	4e-09	3e-09	2e-09	0	1e-09	1e-09	1e-09	4e-09	0	4e-09	6e-09	1e-09	0	9e-09	1e-09	2e-09	7e-09	0	5e-09	1e-09	0	3e-09	3e-09	1.3e-08	1e-09	3e-09	2e-09	5e-09	5e-09	9e-09	6e-09	1e-09	2e-09	4e-09	1e-09	1e-09	8e-09	1.3e-08	2e-09	2e-09	3e-09	0	0
2e-09	1.3e-08	1e-09	1e-09	1.9e-08	0	6e-09	5e-09	4e-09	6e-09	0	2e-09	0	2e-09	4e-09	2e-09	0	0	6e-09	0	4e-09	1e-09	1e-09	2e-09	9e-09	2e-09	1e-09	2e-09	1e-09	6e-09	1e-09	1e-09	3e-09	1e-09	6e-09	8e-09	3e-09	2e-09	1e-09	1e-09	7e-09	8e-09	1e-09	0	4e-09	4e-09	5e-09	2e-09	1e-09	4e-09
1e-09	2e-09	1e-09	0	8e-09	1e-09	2e-09	1e-08	6e-09	9e-09	0	8e-09	0	2e-09	5e-09	1e-09	2e-09	1e-09	9e-09	1e-09	9e-09	1e-09	1e-09	9e-09	3e-09	1e-09	0	1e-09	4e-09	1e-09	4e-09	1e-09	3e-09	3e-09	2e-09	2e-09	5e-09	1e-09	1e-09	0	2e-09	1e-09	0	0	4e-09	1e-09	2e-09	2e-09	1e-09	2e-09
1.6e-08	3e-09	0	0	8e-09	3e-09	5e-09	8e-09	2e-09	3e-09	4e-09	2e-09	3e-09	2e-09	1.2e-08	4e-09	4e-09	1e-09	8e-09	1e-09	2e-09	1e-09	2e-09	1.2e-08	2e-09	1e-09	0	2e-09	5e-09	8e-09	2e-09	1e-09	5e-09	0	2e-09	3e-09	0	2e-09	9e-09	6e-09	5e-09	1e-08	1.9e-08	3e-09	4e-09	5e-09	6e-09	1.2e-08	1e-09	7e-09
1e-09	6e-09	1.1e-08	4e-09	7e-09	0	2e-09	2e-09	8e-09	8e-09	3e-09	1e-09	1e-09	0	3e-09	1e-09	6e-09	0	1.5e-08	7e-09	3e-09	2e-09	1e-09	1e-09	2e-09	1.1e-08	2e-09	1e-09	5e-09	2e-09	4e-09	2e-09	2e-09	7e-09	3e-09	0	1.4e-08	3e-09	4e-09	2e-09	4e-09	0	0	0	2.1e-08	5e-09	8e-09	4e-09	1e-09	1e-09
1.8e-08	1.3e-08	0	0	1e-09	4e-09	1.3e-08	6e-09	6e-09	1e-09	6e-09	1e-09	1e-09	7e-09	1.1e-08	1e-09	1.1e-08	3e-09	3e-09	0	3e-09	3e-09	2e-09	5e-09	4e-09	2e-09	5e-09	5e-09	7e-09	2.1e-08	7e-09	1e-09	1.1e-08	1e-09	1e-09	8e-09	2e-09	8e-09	6e-09	8e-09	1e-09	2e-09	5e-09	1e-09	6e-09	1e-09	4e-09	1.1e-08	5e-09	1e-09
1e-09	0	5e-09	1e-09	2e-09	2e-09	0	8e-09	4e-09	6e-09	1e-09	5e-09	1e-09	6e-09	9e-09	4e-09	1.3e-08	1e-09	3.3e-08	1.3e-08	1.4e-08	2e-09	2e-09	8e-09	3e-09	1.4e-08	0	8e-09	5e-09	7e-09	5e-09	2e-09	2e-09	8e-09	1e-08	1e-09	9e-09	8e-09	8e-09	3e-09	2e-09	2e-09	3e-09	2e-09	5e-09	2.2e-08	3.3e-08	1.2e-08	2e-09	0
3e-09	6e-09	0	0	6e-09	8e-09	6e-09	6e-09	1e-09	1e-08	2e-09	0	1e-09	8e-09	4e-09	0	9e-09	3e-09	1e-08	1.4e-08	1e-09	3e-09	7e-09	1.9e-08	4e-09	2e-09	1e-09	1e-09	1.2e-08	1.6e-08	3.7e-08	4e-09	7e-09	4e-09	2e-09	1e-09	9e-09	7e-09	6e-09	1e-09	8e-09	2e-09	1e-09	1e-09	2e-09	3e-09	1.8e-08	3e-09	1e-09	4e-09
0	2e-09	0	0	9e-09	3e-09	4e-09	1.5e-08	1e-09	1.3e-08	1e-09	6e-09	2e-09	3e-09	1.2e-08	0	1e-08	1e-08	4.3e-08	9e-09	9e-09	0	2e-09	1.8e-08	7e-09	1.6e-08	2e-09	5e-09	1e-08	6e-09	6e-09	2e-09	1.8e-08	2.3e-08	3e-09	1e-09	3e-09	4e-09	1e-09	4e-09	1e-09	4e-09	4e-09	0	9e-09	2e-08	2.7e-08	1e-09	1e-09	1e-09
8e-09	6e-09	0	0	1.1e-08	0	1.6e-08	1.5e-08	0	9e-09	1e-09	4e-09	5e-09	1e-08	6e-09	2e-09	1.4e-08	7e-09	1.7e-08	5e-09	4e-09	2e-09	1e-08	3.2e-08	1e-09	5e-09	8e-09	5e-09	3.1e-08	3e-09	1.5e-08	2e-09	1e-09	1.1e-08	7e-09	3e-09	1.9e-08	3e-09	6e-09	2e-09	4e-09	2e-09	1e-09	0	6e-09	9e-09	1.1e-08	2e-09	1.1e-08	2e-09
1e-09	0	9e-09	2e-09	1.3e-08	7e-09	7e-09	0	0	9e-09	2e-09	7e-09	0	0	6e-09	1e-09	5e-09	5e-09	2.6e-08	6e-09	9e-09	0	5e-09	1.7e-08	1.2e-08	5e-09	2e-09	6e-09	3e-09	1e-09	1.3e-08	7e-09	2.3e-08	1.4e-08	1.1e-08	0	1.4e-08	1.2e-08	7e-09	2e-09	7e-09	1e-09	1.1e-08	2e-09	5e-09	2e-09	7e-09	1e-09	1e-09	3e-09
7e-09	4e-09	0	2e-09	1.2e-08	2.1e-08	1.6e-08	1.1e-08	0	2e-09	7e-09	4e-09	2e-09	1.1e-08	3e-09	5e-09	1e-09	1e-09	1e-08	5e-09	5e-09	3e-09	8e-09	1.5e-08	1e-09	3e-09	1e-09	1e-09	1.8e-08	2e-09	5e-09	0	1e-09	1e-08	6e-09	2e-09	3e-08	4e-09	6e-09	1.1e-08	1e-08	2e-09	1e-09	2e-09	9e-09	2e-09	2e-09	1e-09	6e-09	1e-09
1e-09	3e-09	4e-09	7e-09	1.4e-08	8e-09	4e-09	1.2e-08	1e-08	2e-09	1e-09	3e-09	1.1e-08	4e-09	1.6e-08	2e-09	0	2.3e-08	3.3e-08	2e-09	2.4e-08	2e-09	9e-09	5e-08	1e-09	1e-09	4e-09	2.8e-08	1.7e-08	1.1e-08	4e-09	3e-09	1e-09	1.9e-08	6e-09	6e-09	2.3e-08	4e-09	6e-09	3e-09	2e-09	9e-09	1.3e-08	2e-09	5e-09	1e-09	0	2e-09	1.1e-08	1e-09
1e-09	1e-09	1e-09	0	3e-09	6e-09	6e-09	2.2e-08	3e-09	2e-09	8e-09	5e-09	4e-09	3e-09	0	6e-09	1e-09	0	1.9e-08	7e-09	2.4e-08	9e-09	5e-09	2.6e-08	1.2e-08	1e-09	6e-09	6e-09	2.6e-08	1e-09	1.1e-08	9e-09	4e-09	1.3e-08	6e-09	1.3e-08	7e-09	7e-09	4e-09	1.9e-08	1e-08	2e-09	1.5e-08	1.2e-08	6e-09	2e-08	9e-09	8e-09	2e-09	3e-09
1e-09	1e-09	3e-09	1.1e-08	5e-09	1e-09	1.8e-08	1.3e-08	8e-09	6e-09	5e-09	6e-09	2.3e-08	1.2e-08	2.7e-08	5e-09	3e-09	1.1e-08	6e-09	2e-09	2.2e-08	1e-09	8e-09	3.1e-08	0	0	5e-09	8e-09	7e-09	5e-09	6e-09	2e-09	4e-09	8e-09	1.6e-08	6e-09	2.9e-08	2e-09	8e-09	4e-09	1e-09	1.2e-08	1.2e-08	8e-09	5e-09	9e-09	1.4e-08	4e-09	4e-09	1e-09
2.6e-08	3e-09	0	1e-09	1.5e-08	7e-09	7e-09	5.2e-08	1e-08	1.3e-08	1.1e-08	9e-09	1e-08	7e-09	1.9e-08	2.2e-08	0	4e-09	1.4e-08	1.1e-08	1.8e-08	1.1e-08	1e-09	3.8e-08	1e-08	1.9e-08	1.1e-08	3e-09	3.6e-08	9e-09	1e-08	5e-09	1e-09	4e-09	1e-08	0	2.4e-08	1e-08	2.8e-08	4e-08	2.5e-08	1.2e-08	2e-09	1e-08	9e-09	7e-09	1e-08	1.1e-08	9e-09	3e-09
1e-09	2e-09	1.9e-08	9e-09	9e-09	1e-09	1.8e-08	8e-09	1.4e-08	3e-09	5e-09	1.7e-08	1e-09	0	1.4e-08	8e-09	2e-09	7e-09	2e-09	0	3.2e-08	0	1e-08	2.3e-08	1.5e-08	1e-09	7e-09	1.2e-08	1.5e-08	8e-09	1e-08	2e-09	8e-09	3.4e-08	1.3e-08	7e-09	4e-09	2e-09	1e-08	7e-09	9e-09	8e-09	6e-09	1.1e-08	1e-09	1.2e-08	6e-09	5e-09	9e-09	1e-09
2.6e-08	1.3e-08	4e-09	0	1.2e-08	2.2e-08	1.6e-08	6.7e-08	1.7e-08	4e-09	5e-09	1e-09	2e-09	2e-08	1.6e-08	1.5e-08	3.8e-08	1.1e-08	2.2e-08	1.6e-08	2.5e-08	4e-09	6e-09	2.7e-08	1e-09	9e-09	5e-09	3e-09	3.1e-08	8e-09	4.8e-08	1.3e-08	4e-09	1e-09	1e-09	1e-09	3.5e-08	5.8e-08	3e-08	2.5e-08	2.1e-08	0	2.1e-08	8e-09	3.1e-08	2.6e-08	1e-08	7e-09	9e-09	7e-09
1e-09	8e-09	1e-08	1.4e-08	2.6e-08	1e-09	1.4e-08	1.8e-08	0	2.2e-08	0	9e-09	7e-09	7e-09	5e-09	4e-09	1e-09	1e-08	4.8e-08	6e-09	8e-09	0	4e-09	5.8e-08	1.4e-08	0	1.1e-08	6e-09	8e-09	1.2e-08	1e-08	1e-08	3e-09	2.7e-08	1.2e-08	1.6e-08	6e-09	1e-09	7e-09	6e-09	3.3e-08	7e-09	1e-08	6e-09	0	5e-09	4e-09	2e-09	9e-09	7e-09
3.6e-08	5e-09	1e-09	0	1e-09	2e-09	1.6e-08	5.4e-08	1.7e-08	1.3e-08	7e-09	8e-09	7e-09	9e-09	2e-09	1.2e-08	2.6e-08	2e-09	1.6e-08	1e-09	1.8e-08	4e-09	2e-09	1e-08	5e-09	0	1e-09	2.2e-08	4.3e-08	1.1e-08	5.6e-08	1e-09	5e-09	4e-09	2.7e-08	3e-09	6e-09	2.3e-08	4.8e-08	2.9e-08	6e-08	5e-09	3.6e-08	6e-09	8e-09	3.5e-08	1e-08	2.5e-08	1.6e-08	1.6e-08
0	5e-09	2.4e-08	2e-09	3e-09	2e-09	8e-09	6e-09	1.1e-08	1.8e-08	2e-09	1.3e-08	5e-09	1e-09	1e-09	9e-09	3e-09	3e-09	3.4e-08	2.3e-08	6e-09	4e-09	1e-08	2.7e-08	9e-09	2e-08	1e-09	1e-08	3e-09	3e-09	4e-09	2e-09	3e-09	8e-09	3.8e-08	3.9e-08	1.2e-08	4e-09	1e-09	1.6e-08	6.4e-08	9e-09	1.8e-08	2e-09	0	1.8e-08	2.7e-08	1.1e-08	1.2e-08	2e-08
3.3e-08	6.6e-08	1.4e-08	0	1e-08	1.1e-08	2.4e-08	3e-08	1.3e-08	2e-09	1.7e-08	0	1.5e-08	1.1e-08	1.7e-08	1.3e-08	8e-09	8e-09	1e-08	3e-09	7e-09	1.3e-08	8e-09	1.2e-08	7e-09	3e-09	1.4e-08	1.4e-08	2.6e-08	2.4e-08	1.7e-08	3e-09	4e-09	9e-09	9e-09	5e-09	5e-09	1.3e-08	2.3e-08	1e-08	6e-09	0	5.1e-08	1e-08	0	9e-09	0	2.1e-08	1.6e-08	1.5e-08
0	1e-09	5e-09	7e-09	1.2e-08	2e-09	1.8e-08	1.1e-08	1e-09	0	1.7e-08	3e-08	1e-08	5.3e-08	7e-09	5e-09	9e-09	3e-09	4.7e-08	1.11e-07	7e-09	2e-09	1.2e-08	1.3e-08	2e-09	2.2e-08	2e-09	8e-09	2e-08	6e-09	6e-09	0	2.1e-08	2.4e-08	3.2e-08	1e-08	2e-09	2e-08	2e-08	5e-09	6.9e-08	1.5e-08	7e-08	4.1e-08	2.5e-08	5.2e-08	4.3e-08	2.8e-08	2.3e-08	2.3e-08
7e-09	4.1e-08	1.5e-08	1e-09	2.3e-08	9e-09	2.9e-08	5.4e-08	2.5e-08	3e-09	4e-09	1e-09	4e-09	1.7e-08	1.5e-08	1.5e-08	1.9e-08	5e-09	3e-09	1e-09	3.3e-08	7e-09	8e-09	3e-09	2e-09	1.3e-08	1e-08	7e-09	3.6e-08	1e-09	2.2e-08	2e-09	0	3.5e-08	1.8e-08	1e-08	1.6e-08	1.1e-08	3.8e-08	5e-09	1.6e-08	5e-09	2.9e-08	6e-09	1e-08	1.2e-08	2.2e-08	7e-08	1.1e-08	4e-09
0	1.5e-08	5.3e-08	1.3e-08	3.5e-08	0	1e-08	7e-09	1e-08	7e-09	7e-09	3.1e-08	1.8e-08	1.2e-08	6e-09	1.3e-08	6e-09	9e-09	6e-08	1.3e-08	8e-09	0	3e-09	6.3e-08	1.8e-08	8e-09	1.2e-08	1e-08	1.7e-08	5.2e-08	3.7e-08	7e-09	1.1e-08	6e-09	2e-08	2.1e-08	3e-09	1.8e-08	4.5e-08	1e-09	1.6e-08	1.1e-08	8e-08	2.6e-08	6.2e-08	4e-08	1.2e-08	1.8e-08	3.2e-08	2.5e-08
1.8e-08	6.6e-08	2.3e-08	0	7e-09	6e-09	2.4e-08	7.5e-08	1.4e-08	7e-09	0	2e-09	5e-09	2.8e-08	3e-09	1.4e-08	7.4e-08	0	1.4e-08	1.7e-08	1.1e-08	2e-09	9e-09	4e-09	5e-09	7.8e-08	2e-09	1.2e-08	4.8e-08	4e-09	1.9e-08	2e-09	4e-09	4.8e-08	6e-09	4e-09	1e-08	1.3e-08	2.3e-08	3.6e-08	0	6e-09	1.2e-08	1e-09	1e-09	9e-09	1.4e-08	3e-08	4.3e-08	0
0	6e-09	8e-09	1.5e-08	7.4e-08	5e-09	3.4e-08	1.1e-08	2.6e-08	8e-09	0	3.1e-08	4.8e-08	3e-08	9e-09	8e-09	0	1.3e-08	5.3e-08	6.3e-08	7e-09	4e-09	2e-09	4.4e-08	9e-09	1e-09	1.6e-08	1e-09	5e-08	7.3e-08	1.69e-07	7e-09	3e-09	1.5e-08	1.8e-08	1.1e-08	5e-09	1.15e-07	1.8e-08	2.7e-08	1.4e-08	1.1e-08	4.8e-08	3.2e-08	2.8e-08	6.4e-08	7.5e-08	5.4e-08	9e-09	2e-09
1.1e-08	2.2e-08	1.6e-08	2e-09	6e-09	1.6e-08	1.5e-08	4.1e-08	2e-08	0	1e-08	9e-09	4e-09	1.2e-08	6e-09	1.7e-08	1.41e-07	2.9e-08	6e-09	5.2e-08	1.4e-08	1.1e-08	8e-09	1.7e-08	3.5e-08	5.4e-08	2e-09	1.7e-08	4.3e-08	4e-08	1.2e-08	2.6e-08	8e-09	5.6e-08	1e-08	4e-08	1e-09	1.3e-08	1.9e-08	1.7e-08	4e-09	2e-09	5e-09	2.3e-08	1.4e-08	1.2e-08	4.3e-08	7.9e-08	3.1e-08	1.2e-08
0	3.6e-08	8.8e-08	1.1e-08	1.29e-07	1.5e-08	2.1e-08	1.2e-08	0	1e-09	1.2e-08	8e-09	9e-09	3.6e-08	4e-09	7e-09	1e-08	5e-09	2.3e-08	1e-09	9e-09	4e-09	3.3e-08	3e-08	2e-09	1.5e-08	1.5e-08	1.7e-08	2.9e-08	4.5e-08	2.1e-07	0	7e-09	1.9e-08	2.2e-08	8e-09	1.2e-08	1.48e-07	1.8e-08	5e-09	1.2e-08	1.3e-08	4.7e-08	1.2e-08	4.8e-08	3.8e-08	1.9e-08	1.2e-08	3.9e-08	1e-09
2.8e-08	9e-09	1e-09	8e-09	3.4e-08	1.1e-08	2.4e-08	2.5e-08	5e-09	3e-09	2.3e-08	4e-09	2.7e-08	1.2e-08	0	2.5e-08	7.8e-08	6.5e-08	2e-09	2.3e-08	2.1e-08	5e-09	3.8e-08	4.4e-08	7e-09	4.5e-08	1.4e-08	9e-09	4.4e-08	3.3e-08	4.3e-08	1.7e-08	7e-09	2e-08	1e-08	4.9e-08	8e-09	3e-09	4.3e-08	1.4e-08	4.2e-08	6e-09	1.3e-08	7.9e-08	5.6e-08	4.6e-08	1.13e-07	8.5e-08	4.6e-08	4.6e-08
1e-09	4e-09	4.2e-08	4.8e-08	1e-08	2.7e-08	1.5e-08	9e-09	8e-09	1e-09	1.1e-08	1e-09	1.6e-08	3.3e-08	6.7e-08	9e-09	2.4e-08	3e-09	2e-08	1.12e-07	4e-09	1.5e-08	4.9e-08	1.03e-07	2.7e-08	4.3e-08	1.4e-08	1.7e-08	8.5e-08	3.1e-08	2.03e-07	4.9e-08	5e-09	1.7e-08	1.3e-08	3e-09	2e-09	9e-08	3.1e-08	6.3e-08	4.6e-08	8e-09	5.2e-08	7e-09	1.56e-07	4.7e-08	1.02e-07	1.4e-08	2.2e-08	1e-09
4.4e-08	1e-08	1.6e-08	1.2e-08	1.6e-08	1e-08	2e-09	5.8e-08	2.3e-08	2.6e-08	6e-09	1.3e-08	1.1e-08	3e-08	1.3e-08	6.1e-08	1.7e-08	8e-09	6e-08	1.5e-08	2.5e-08	1e-09	1e-09	4.3e-08	9e-09	1.6e-08	1.7e-08	3e-09	1.5e-08	5.4e-08	6.1e-08	1e-09	4.2e-08	4.9e-08	1.7e-08	2.6e-08	1.3e-08	2.1e-08	1.5e-08	4e-09	4.2e-08	1.2e-08	1.3e-08	2.4e-08	6.3e-08	5.4e-08	9e-08	3.9e-08	8e-08	1.5e-08
1e-09	1.5e-08	8e-09	6.4e-08	7e-09	4.9e-08	6e-09	1.1e-08	1e-09	7e-09	1.5e-08	2.5e-08	6.6e-08	4.7e-08	2.8e-08	9e-09	8.1e-08	2.4e-08	4.3e-08	5.5e-08	9e-09	5.8e-08	1.4e-08	4.5e-08	3e-09	1e-08	4e-09	5e-09	4.4e-08	3.8e-08	5e-08	5e-09	7e-09	4.9e-08	3.1e-08	1.8e-08	6e-09	4.3e-08	3.5e-08	1e-08	1.38e-07	2.2e-08	1.04e-07	1.7e-08	2.14e-07	2.7e-08	8.8e-08	3.8e-08	3e-09	1.5e-08
9.2e-08	1e-09	5e-09	1.3e-08	3.1e-08	1.2e-08	6e-09	1.3e-08	1.22e-07	3e-08	4e-08	1e-09	3e-08	3.2e-08	4.6e-08	1.33e-07	4.9e-08	1e-08	2.1e-08	1.1e-08	1e-09	1.2e-08	5.7e-08	2.7e-08	1.9e-08	4.1e-08	5.4e-08	4.2e-08	8.2e-08	3.4e-08	9.2e-08	3.2e-08	1e-09	1.05e-07	4.2e-08	3.2e-08	3.2e-08	2e-08	2.3e-08	2.9e-08	3.2e-08	1e-08	4.7e-08	5.9e-08	6.1e-08	3.4e-08	7e-08	2.8e-08	2.8e-08	1.1e-08
2e-09	8e-09	6.1e-08	1.28e-07	6.3e-08	5e-09	4e-09	3.7e-08	3.8e-08	3.7e-08	9e-08	1.3e-08	3.5e-08	1.42e-07	1.05e-07	3e-09	3.1e-08	2e-09	6.9e-08	1.9e-08	2e-09	4.5e-08	2e-08	3.1e-08	1.1e-08	5.9e-08	1.8e-08	1e-09	4.2e-08	6e-08	7e-08	3.3e-08	3.8e-08	3.7e-08	4e-09	7.3e-08	6e-09	1.3e-08	4.4e-08	1.1e-08	1.61e-07	0	2.5e-08	9e-09	1.4e-07	4.6e-08	1.25e-07	1.04e-07	3.1e-08	3.1e-08
1e-09	1.1e-08	7e-09	1.1e-08	7.7e-08	4.5e-08	6e-09	3.9e-08	8.8e-08	6.4e-08	3.3e-08	4e-09	1.9e-08	1.1e-08	4e-08	5.7e-08	1.39e-07	7.1e-08	5e-09	2.7e-08	1e-09	9e-09	1.5e-08	5.2e-08	2.6e-08	6.7e-08	1.03e-07	2.6e-08	2.1e-08	2e-09	5.4e-08	6e-09	6e-09	1.16e-07	1e-09	9.9e-08	4.3e-08	4.1e-08	9e-09	3.8e-08	1.9e-08	1.8e-08	1e-07	5.1e-08	1.6e-08	5.1e-08	1e-09	7e-09	4.3e-08	9.8e-08
2e-09	9e-09	6.2e-08	3.8e-08	8.4e-08	7.3e-08	2.3e-08	9.6e-08	8.6e-08	1.4e-08	1.2e-08	1.3e-08	2.8e-08	1.97e-07	1.25e-07	4.2e-08	1.4e-08	2e-08	2.6e-08	7.6e-08	3.6e-08	6.1e-08	2.9e-08	8.3e-08	2e-09	5.9e-08	6e-09	1e-09	6.7e-08	3.3e-08	2.04e-07	2e-09	3.7e-08	1.7e-08	1e-08	8.6e-08	1.7e-08	1e-08	2e-08	3.1e-08	1.81e-07	8e-09	1e-09	0	2.9e-08	1.2e-08	3.4e-08	7e-09	4.9e-08	1e-08
1e-08	1.6e-08	9e-09	7e-09	2.6e-08	1.3e-08	3.1e-08	1.25e-07	1.6e-08	2.6e-08	1e-09	2e-09	4.2e-08	3.2e-08	1e-09	5.3e-08	3.8e-08	9.2e-08	1.7e-08	2e-09	2e-09	2.2e-08	7e-09	1e-08	1e-08	3.9e-08	7.4e-08	2.9e-08	4.2e-08	1e-09	2e-09	2e-09	1.6e-08	5.1e-08	1.3e-08	4.5e-08	5.3e-08	1.01e-07	3.8e-08	1.3e-08	1.28e-07	1.6e-08	3.8e-08	2e-09	1.7e-08	7e-09	1e-09	1.04e-07	1.05e-07	7.5e-08
2e-09	1.7e-08	1e-08	1.7e-08	2.9e-08	6.1e-08	2.9e-08	8.7e-08	5.5e-08	2e-09	4e-09	1.5e-08	4e-09	2.71e-07	6e-09	2e-08	4.6e-08	1.9e-08	3.8e-08	1.9e-07	3e-09	1.04e-07	0	4.1e-08	7.5e-08	2.1e-08	5e-08	1.1e-08	3.9e-08	3e-09	1.52e-07	8.1e-08	2.4e-08	6e-09	7e-09	4.2e-08	2e-08	1.8e-08	2.2e-08	8.1e-08	9.2e-08	3e-09	6e-09	7.4e-08	4.1e-08	2.2e-08	5e-09	4e-09	2.8e-08	2.5e-08
1.14e-07	3.8e-08	2.4e-08	1.7e-08	4.7e-08	1e-09	1.2e-08	8.4e-08	1.57e-07	1.23e-07	8e-09	2.7e-08	2e-09	7.5e-08	9.2e-08	9.2e-08	4.2e-08	4.9e-08	9.2e-08	7.1e-08	3.1e-08	1.7e-08	1.07e-07	3e-09	1e-08	1.5e-08	2.9e-08	6.5e-08	2.6e-08	3.9e-08	1e-09	4.7e-08	9e-09	1.4e-07	3.3e-08	7e-09	2.9e-08	3e-08	3.1e-08	3.6e-08	5.6e-08	4.1e-08	8.4e-08	6e-09	1.4e-08	2.1e-08	1.5e-08	1.25e-07	5.7e-08	3.6e-08
2e-09	3e-09	2.8e-08	9.6e-08	1.3e-08	1.38e-07	8.5e-08	1.31e-07	7.2e-08	3.7e-08	5.4e-08	4.5e-08	6.9e-08	2.2e-07	1.74e-07	3.5e-08	1.23e-07	2.3e-08	5.7e-08	3e-09	2e-09	7.4e-08	2e-09	4.7e-08	1.01e-07	6.1e-08	2.3e-08	2.4e-08	7.8e-08	2.4e-08	1.49e-07	1.2e-07	9.1e-08	1.14e-07	3.8e-08	1.41e-07	2.1e-08	1.4e-08	7.4e-08	1.33e-07	7.7e-08	5e-09	1.4e-07	1.4e-07	1.61e-07	2.8e-08	1e-08	2e-08	8.3e-08	1.59e-07
3.42e-07	1.2e-07	1.56e-07	3.2e-08	9.5e-08	1.8e-08	6e-08	1.15e-07	1.39e-07	1.68e-07	1.6e-08	1.7e-08	1.59e-07	1.8e-08	5.7e-08	1.1e-07	8.4e-08	1.42e-07	2e-09	1.64e-07	2.2e-08	8.4e-08	8e-09	4.3e-08	1.4e-08	4.1e-08	2.6e-08	8.2e-08	9.7e-08	4.8e-08	1.07e-07	2.5e-08	5e-08	6.3e-08	4.4e-08	4.4e-08	2.1e-08	9.3e-08	2.02e-07	2.6e-08	1.17e-07	0	2.4e-08	4.5e-08	3.7e-08	3.6e-08	6.3e-08	2.57e-07	3.9e-08	4.3e-08
4e-09	4.2e-08	1.3e-07	1.08e-07	1.12e-07	1.81e-07	1.38e-07	6.2e-08	2.3e-08	4.5e-08	1.3e-08	2e-09	4.9e-08	1.19e-07	8e-08	7.1e-08	4.5e-08	5.7e-08	3.7e-08	3.9e-08	5e-09	3e-08	1.31e-07	1.1e-08	1.53e-07	1.2e-07	1.49e-07	2e-09	4.5e-08	3e-09	9.7e-08	1.19e-07	8.1e-08	4.7e-08	2.91e-07	2.51e-07	6.8e-08	1.2e-08	4.4e-08	4.7e-08	1.91e-07	4.9e-08	2.91e-07	3e-09	3.74e-07	1.2e-08	3.7e-08	3.9e-08	6e-08	9e-08
1.96e-07	2.15e-07	1.23e-07	4.6e-08	7.9e-08	2e-08	2e-09	1.81e-07	1e-08	3.08e-07	1.44e-07	1.95e-07	7e-08	4.3e-08	2e-09	1.09e-07	8.3e-08	6.8e-08	4.8e-08	5.77e-07	3e-09	4.2e-08	4e-09	1.2e-08	9e-09	6.5e-08	3.2e-08	1.28e-07	9.9e-08	1.36e-07	2.95e-07	7e-08	3.1e-08	2.8e-08	2.3e-08	1.3e-08	3.7e-08	7.1e-08	3.77e-07	7e-09	2.65e-07	4.8e-08	5.6e-08	7.1e-08	4.2e-08	2.2e-07	2.12e-07	3.01e-07	7.2e-08	8e-09
5e-09	5e-09	2.91e-07	3.94e-07	1.76e-07	2.06e-07	1.23e-07	3e-09	8.8e-08	0	1.4e-08	1.2e-08	4.4e-08	1.66e-07	3.5e-08	1.84e-07	1.4e-08	2.1e-08	3.5e-08	8.5e-08	4.6e-08	1.18e-07	1.31e-07	1.6e-08	1.32e-07	9.3e-08	1.45e-07	1.6e-08	5e-08	4e-08	1.51e-07	1.22e-07	1.49e-07	3.9e-08	1.17e-07	3.39e-07	1.01e-07	1.7e-08	1.15e-07	1.49e-07	2.48e-07	3.2e-08	1.97e-07	4e-08	1.06e-07	1e-09	6e-08	2.7e-08	2.4e-08	3.5e-08
6.85e-07	1.55e-07	1.88e-07	7.3e-08	7.9e-08	2e-09	7.1e-08	6.1e-08	1.3e-08	1.79e-07	1.2e-08	8e-08	3e-08	1.85e-07	2.9e-08	1.7e-07	9.7e-08	1.23e-07	3e-09	6.35e-07	4.9e-08	6.1e-08	5.1e-08	1.2e-08	3.3e-08	1.08e-07	5.4e-08	1.57e-07	2.4e-08	9e-08	4.8e-07	7.4e-08	5e-09	1.14e-07	1.12e-07	2.7e-08	6.7e-08	3e-08	2e-07	4.8e-08	4e-09	3.4e-08	8.4e-08	2.5e-08	1.94e-07	6e-08	2.65e-07	4.46e-07	5e-09	1.01e-07
6e-09	3.7e-08	2.65e-07	5.25e-07	2.32e-07	2.93e-07	1.39e-07	6e-08	7.1e-08	5.2e-08	4.2e-08	3.7e-08	1.5e-08	5.2e-08	4.7e-08	3.7e-08	9e-09	2.9e-08	7.7e-08	4e-08	1.7e-08	7.2e-08	1.5e-08	1.8e-08	6.3e-08	2.2e-08	2.17e-07	3.4e-08	5e-08	5.8e-08	9.3e-08	2e-08	1.28e-07	1e-09	9.5e-08	3.68e-07	5.3e-08	9.2e-08	1.52e-07	7.6e-08	1.3e-07	1.5e-08	3.4e-08	1e-07	7.6e-08	1.22e-07	1.7e-07	3.8e-08	8.8e-08	5.3e-08
2.87e-07	4.25e-07	1.35e-07	1e-08	5.7e-08	2.1e-08	5e-08	1.26e-07	4.2e-08	1.66e-07	2.01e-07	2.9e-08	1.06e-07	2.06e-07	1.82e-07	2.15e-07	4.1e-08	4.3e-08	1.16e-07	2.91e-07	5.3e-08	3.7e-08	2e-09	5.2e-08	2.9e-08	1.3e-08	6.3e-08	4e-08	9.2e-08	2.2e-08	5.36e-07	3.62e-07	7e-09	8.8e-08	1.69e-07	6.8e-08	9.9e-08	3.5e-08	2.6e-08	1.21e-07	1.07e-07	8.1e-08	3.07e-07	1.56e-07	4.5e-08	2.9e-08	1.33e-07	1.8e-07	7.3e-08	1.12e-07
8e-09	4.9e-08	1.89e-07	2.05e-07	1.65e-07	7.6e-08	1.18e-07	9.7e-08	2.4e-08	2.6e-08	2.3e-08	6.9e-08	4.7e-08	2e-09	1.51e-07	1.49e-07	1.71e-07	1.63e-07	6.6e-08	1.52e-07	1e-09	2.4e-07	2e-08	1.3e-08	3.4e-08	3e-09	2.2e-08	3.6e-08	1.1e-08	3e-09	4e-09	9e-09	8e-09	6.3e-08	3.03e-07	4.5e-08	1.82e-07	1.1e-07	3.17e-07	6e-09	8.9e-08	6e-09	4e-08	3.6e-08	1.05e-07	3.64e-07	1.07e-07	1e-07	1.8e-08	2.7e-08
1.21e-07	1.56e-07	3.1e-08	2.6e-08	6.2e-08	2.9e-08	5.1e-08	1.33e-07	6.6e-08	9.6e-08	8.1e-08	5e-09	1.08e-07	3.52e-07	3.9e-08	1.68e-07	1.7e-08	4e-09	7.6e-08	2.87e-07	9e-09	6.7e-08	6.3e-08	1e-08	2.5e-08	1.26e-07	5.5e-08	9e-09	5.5e-08	3.4e-08	4.85e-07	4.25e-07	1.3e-08	9.6e-08	1.43e-07	6.8e-08	6.4e-08	3e-08	1.75e-07	2.31e-07	3.99e-07	2.53e-07	5.01e-07	8.7e-08	8e-09	2.37e-07	1.34e-07	1.02e-07	2.7e-08	1.61e-07
7e-09	7e-08	2.65e-07	1.84e-07	1.12e-07	8e-08	2.4e-08	1.22e-07	9e-09	7e-09	4e-09	3.6e-08	1.33e-07	1e-08	1.52e-07	5e-08	1.3e-07	1.59e-07	2.54e-07	1.2e-07	6e-09	4.9e-08	2.9e-08	4.8e-08	6e-09	1.3e-08	4e-08	1.04e-07	5.3e-08	9.8e-08	6.7e-08	2.9e-08	5.4e-08	1.95e-07	2.31e-07	6.3e-08	2.38e-07	1.38e-07	5.88e-07	2e-08	4.34e-07	7.6e-08	4.5e-08	1.41e-07	2.44e-07	3.57e-07	1.8e-08	3.26e-07	6.7e-08	4.6e-08
1.93e-07	5.9e-08	7.4e-08	7.5e-08	8.1e-08	1.4e-08	9.8e-08	1.63e-07	1.57e-07	7.8e-08	4.5e-08	7.3e-08	5.2e-08	6.44e-07	2.2e-08	2.48e-07	1.65e-07	3.4e-08	5.08e-07	1.07e-07	2.3e-08	6.7e-08	7.1e-08	7.7e-08	7.5e-08	3.65e-07	1.2e-08	2.5e-08	1.35e-07	3.3e-08	6.22e-07	3.3e-07	9.3e-08	7.8e-08	3.55e-07	5.3e-08	1.01e-07	6e-09	3.14e-07	2.2e-07	5.63e-07	5.46e-07	5.52e-07	1.29e-07	3.4e-08	3.07e-07	3.9e-07	2.7e-08	1.32e-07	3e-08
8e-09	7.2e-08	9.4e-08	7.9e-08	3.02e-07	1.15e-07	1.7e-08	3.6e-08	8.7e-08	1.2e-08	3.1e-08	4.5e-08	5.2e-08	1.65e-07	2.64e-07	2.11e-07	3.64e-07	1.48e-07	3.68e-07	8.9e-08	5.7e-08	2.1e-08	1.63e-07	1.49e-07	1e-09	1.22e-07	2.4e-08	2.92e-07	8.1e-08	5.46e-07	1.23e-07	1e-08	2.8e-08	1.72e-07	2.5e-07	2.9e-08	3.18e-07	2.74e-07	3.52e-07	2.2e-08	2.2e-07	3e-08	1.71e-07	7.3e-08	4.02e-07	5.49e-07	1.1e-07	2.68e-07	9.1e-08	3e-09
4.74e-07	0	1.07e-07	1.12e-07	1.9e-08	7.1e-08	1.3e-08	5.6e-08	2.14e-07	2e-07	5e-09	2.26e-07	0	4.6e-08	6.8e-08	1.83e-07	9.5e-08	1.9e-08	1.36e-07	2.1e-08	8.6e-08	5.5e-08	3.7e-08	6.8e-08	4.3e-08	2.03e-07	7.9e-08	4e-09	5.1e-08	8.5e-08	4.39e-07	5.28e-07	1.52e-07	2.9e-08	8.6e-08	6.3e-08	2.3e-07	0	3.17e-07	1.52e-07	8.6e-07	4.92e-07	2.22e-07	2.2e-08	2.5e-08	2.01e-07	1.15e-07	2.9e-08	2.6e-08	1.1e-08
1e-08	3e-09	3e-09	5.1e-08	2.22e-07	1.1e-08	2.9e-08	2e-08	1.15e-07	1.1e-08	1e-09	1e-08	2e-09	2.33e-07	1.76e-07	1.66e-07	6.73e-07	2.32e-07	3.6e-07	3.98e-07	1.1e-08	1.5e-07	1.9e-08	3.83e-07	1.8e-08	5.64e-07	2.2e-07	2.99e-07	1.21e-07	5.77e-07	2.65e-07	1.07e-07	1.36e-07	1.83e-07	3.61e-07	9.3e-08	8e-08	1.45e-07	9.5e-08	6.4e-08	4.5e-08	1.33e-07	2.45e-07	7e-09	2.54e-07	6.35e-07	3.79e-07	4.26e-07	3.3e-08	2.53e-07
2.82e-07	1.37e-07	1.48e-07	2.58e-07	5.8e-08	1.1e-07	2.7e-08	1.56e-07	2.9e-08	1.45e-07	4.4e-08	6.9e-08	1e-08	6.84e-07	4.5e-08	1.37e-07	7.1e-08	4.8e-08	7.77e-07	7e-09	6.1e-08	2.43e-07	5.4e-08	1.8e-07	5e-09	1.57e-07	1.32e-07	2.21e-07	2.2e-08	4.16e-07	1.19e-07	9.4e-08	2.36e-07	1.5e-07	7e-09	2.72e-07	1.15e-07	5.1e-08	1.32e-07	2.38e-07	8.27e-07	1.94e-07	2.56e-07	8.7e-08	1.17e-07	7.6e-07	1.07e-07	2e-08	1.3e-08	3.6e-08
9e-09	2.9e-08	1.7e-08	2.35e-07	2.21e-07	8.1e-08	1.2e-08	3e-08	9e-09	6.9e-08	9e-08	7e-09	3.2e-08	1.06e-07	1.53e-07	4.35e-07	1.482e-06	2.77e-07	7.3e-08	5.22e-07	0	1.2e-08	1.7e-08	2.65e-07	1e-09	9.13e-07	2.21e-07	1.81e-07	5.4e-08	6.16e-07	7.4e-08	1.67e-07	3.6e-08	7.4e-08	2.7e-07	3.7e-08	8.2e-08	1.08e-07	2.63e-07	4.2e-08	7.1e-08	1.7e-08	1.56e-07	2.7e-08	1.64e-07	8.09e-07	2.26e-07	4.46e-07	4.3e-08	4.14e-07
1.6e-07	2.9e-07	4.83e-07	2.84e-07	1.36e-07	7.3e-08	1.04e-07	3e-07	9.3e-08	9.2e-08	2.7e-08	2.5e-08	1.9e-07	6.19e-07	7.6e-08	4.1e-08	1.56e-07	1.59e-07	6.81e-07	2.3e-08	2.29e-07	2.38e-07	1.59e-07	1.65e-07	1.7e-08	4.98e-07	3.4e-08	2e-08	5.8e-08	7.66e-07	1.86e-07	8e-08	1.36e-07	2.8e-07	2.9e-08	2.8e-08	1.46e-07	6.8e-08	6.06e-07	1.15e-07	1.35e-06	1.97e-07	6.3e-08	4.9e-08	5.95e-07	5.3e-08	1.29e-07	3.89e-07	8e-09	5.3e-08
7e-09	1.64e-07	2.26e-07	2.15e-07	1.74e-07	2.65e-07	2.5e-08	1.34e-07	2.01e-07	7e-08	1.23e-07	4.5e-08	8e-08	4.01e-07	5.09e-07	1.55e-07	1.592e-06	1.61e-07	2.3e-08	4.29e-07	1e-09	2.6e-08	1.2e-08	1.98e-07	6e-09	9.81e-07	4.15e-07	1.11e-07	1.02e-07	2.5e-07	1.85e-07	2.17e-07	7e-09	4.12e-07	1.42e-07	2.39e-07	1.86e-07	7.1e-08	1.06e-07	3e-09	6.2e-08	7.7e-08	1.94e-07	1.2e-08	5.17e-07	1.443e-06	2.08e-07	3.53e-07	7.2e-08	2.51e-07
6.16e-07	2.21e-07	1.1e-07	9.3e-08	3.65e-07	1.5e-08	3e-09	2.37e-07	3.22e-07	2.61e-07	8.5e-08	8.3e-08	1.14e-07	1.23e-07	1e-09	1.55e-07	1.85e-07	8e-08	2.86e-07	4.46e-07	2.77e-07	2.2e-07	5.43e-07	1.02e-07	1.1e-08	1.79e-07	9.7e-08	4e-09	3.31e-07	1.088e-06	1.54e-07	1.27e-07	1.78e-07	3.9e-08	1.45e-07	4.8e-08	2.18e-07	1.6e-08	4.23e-07	1.19e-07	9.99e-07	2.38e-07	1.7e-08	2.3e-08	1.21e-07	7.8e-08	4.28e-07	2.69e-07	4.1e-08	4.7e-08
1.5e-08	7.8e-08	2.41e-07	1.45e-07	1.06e-07	7.8e-08	2.76e-07	1.59e-07	5.3e-08	0	3.3e-08	8.2e-08	3.6e-08	3.33e-07	2.05e-07	1.77e-07	3.17e-07	3.17e-07	1.8e-07	3.33e-07	4e-08	4.46e-07	5.9e-08	3.13e-07	3.3e-08	6.05e-07	7.5e-08	6.9e-08	1.6e-07	0	5.37e-07	3.51e-07	3.3e-08	4.05e-07	1.9e-07	1.32e-07	2.9e-08	4.5e-08	2.99e-07	9e-08	1.198e-06	4.41e-07	5.69e-07	1.9e-08	8.19e-07	8.43e-07	2.9e-08	2.5e-07	9.4e-08	5.9e-08
2.3e-07	1.93e-07	9.9e-08	3.73e-07	9.6e-08	6.8e-08	2.33e-07	1.59e-07	7e-08	1.69e-07	8e-09	7.2e-08	2.91e-07	8.1e-08	8e-09	4.52e-07	5.22e-07	1.2e-07	4.81e-07	4.6e-08	1.12e-07	2.6e-07	5.51e-07	2.12e-07	7.6e-08	3.04e-07	3.7e-08	1.58e-07	8.1e-08	3.94e-07	1.28e-07	1.45e-07	1.37e-07	7.8e-08	1.67e-07	5.6e-08	6.38e-07	4.5e-08	1.78e-07	3.4e-08	6.29e-07	7.3e-08	4e-09	2.3e-07	1.3e-08	7.93e-07	1.73e-07	2.07e-07	2.44e-07	3.5e-08
1.9e-08	1.28e-07	7.5e-08	4.9e-08	4.5e-08	2.9e-08	4.94e-07	1.06e-07	5.9e-08	1.2e-08	1.5e-08	1.19e-07	8.1e-08	9.9e-08	1.25e-07	7.15e-07	6.57e-07	7.4e-08	7.2e-08	4.25e-07	1.29e-07	1.34e-07	1.9e-08	1.35e-07	4.2e-08	6.46e-07	2.32e-07	8.7e-08	2.69e-07	5e-07	2.11e-07	2.82e-07	7.8e-08	1.26e-07	4.5e-08	1.15e-07	1.9e-08	1.6e-08	8.46e-07	1.78e-07	1.266e-06	1.74e-07	6e-08	8.5e-08	5.15e-07	4.4e-08	5e-09	4.4e-08	3.8e-08	1.37e-07
1.6e-08	5e-09	1.7e-07	9.73e-07	3.8e-08	4.8e-08	9.2e-08	3.08e-07	2.73e-07	1.2e-08	1.21e-07	1.91e-07	9.6e-08	4.57e-07	1e-09	6e-09	2.46e-07	1.22e-07	4.94e-07	3.7e-08	3.83e-07	1.47e-07	4.2e-07	5.44e-07	4.5e-08	4.35e-07	1.5e-07	2.31e-07	2.8e-08	7.22e-07	9.2e-08	7e-08	2.76e-07	2.67e-07	3.47e-07	1.74e-07	2.12e-07	6.1e-08	9.2e-08	6.2e-08	1.28e-07	6.9e-08	4.8e-08	1.52e-07	1.8e-08	6.38e-07	3.41e-07	6.3e-07	1.49e-07	1.06e-07
1.4e-08	1.69e-07	2.23e-07	5.18e-07	6.5e-08	1.57e-07	9.6e-07	9.8e-08	2.46e-07	1.11e-07	1.52e-07	4.3e-08	4.4e-08	3.23e-07	1.73e-07	1.096e-06	1.816e-06	2.5e-08	5.9e-08	1.34e-07	4.9e-08	7.6e-08	7e-08	1.89e-07	5.5e-08	1.062e-06	1.79e-07	9e-09	1.44e-07	1.49e-07	4.26e-07	4.3e-08	1.59e-07	3.15e-07	5.1e-08	7.8e-08	1.63e-07	1.32e-07	1.76e-07	2.6e-08	7.54e-07	1.34e-07	3.12e-07	9.7e-08	2.95e-07	1.29e-07	1.58e-07	9.8e-08	2.07e-07	1.3e-08
2.27e-07	9.9e-08	7.9e-08	5.96e-07	3.15e-07	1.4e-08	4e-08	5.06e-07	5.08e-07	5.9e-08	2.5e-08	8.24e-07	2.73e-07	3.91e-07	3.6e-08	3.58e-07	6.36e-07	1.24e-07	2.97e-07	3.21e-07	4.36e-07	1.451e-06	4.49e-07	1.92e-07	1.14e-07	4.7e-07	1.48e-07	4.49e-07	5e-07	1.172e-06	6.9e-08	9.7e-08	7.6e-08	1.67e-07	2.16e-07	1.18e-07	3.17e-07	1.85e-07	4.58e-07	3e-08	7.6e-08	3.8e-08	0	4.05e-07	0	3e-08	8.7e-08	9.41e-07	5e-09	3.84e-07
2.5e-08	3e-08	6.17e-07	1.394e-06	3.62e-07	3.63e-07	1.276e-06	1.96e-07	1.43e-07	1.53e-07	1.82e-07	1.41e-07	1.55e-07	1.26e-07	1.26e-07	4.83e-07	6.5e-07	3.5e-08	1.9e-08	7.9e-08	1.05e-07	1.83e-07	8.5e-08	4.12e-07	6.2e-08	4.73e-07	8.4e-08	8.6e-08	3.46e-07	1.1e-08	6.86e-07	1.91e-07	2.73e-07	5.07e-07	7.6e-08	7.5e-08	1.18e-07	6.4e-08	1.2e-07	7.2e-08	4.3e-08	1.9e-08	3.5e-08	2.8e-07	3.59e-07	2.45e-07	6.8e-08	1.44e-07	9.2e-08	4.2e-08
4.7e-07	6.99e-07	2.79e-07	3.17e-07	1.7e-07	1.6e-08	1.25e-07	3.7e-07	3.72e-07	2.53e-07	1.3e-07	7.71e-07	6.4e-08	7.45e-07	2.35e-07	4.8e-08	8.31e-07	3.2e-08	3.23e-07	9.2e-08	4.58e-07	1.26e-07	1.47e-07	1.22e-07	1.6e-07	3.2e-07	7.9e-08	6.41e-07	4.32e-07	7.42e-07	2.15e-07	1.6e-08	4.7e-08	2.3e-08	1.09e-07	1.6e-08	9.4e-08	3.66e-07	5.64e-07	1.42e-07	1.6e-07	1.9e-07	4.1e-08	1.36e-07	2.9e-08	9.7e-08	6.29e-07	7.97e-07	1.4e-08	1.43e-07
2.3e-08	1.94e-07	5.19e-07	3.55e-07	3.04e-07	5.41e-07	1.74e-07	4.94e-07	1.08e-07	2.9e-08	3.3e-08	4.68e-07	1.05e-07	7.4e-08	5.4e-08	3.91e-07	5.02e-07	8.4e-08	3.2e-07	6.7e-08	1.27e-07	8.1e-08	4.4e-08	5.94e-07	9.5e-08	5.44e-07	8.6e-08	9.7e-08	3.8e-08	3.17e-07	2.6e-07	3.03e-07	2.47e-07	3.1e-07	6.26e-07	3.3e-07	2.03e-07	1.13e-07	7.6e-08	2.11e-07	2.66e-07	1.2e-08	2.89e-07	1.27e-07	7.8e-08	1.35e-07	2.6e-08	1.99e-07	4.5e-08	9.5e-08
1.72e-07	1.48e-07	1.2e-07	2.07e-07	2e-09	9.7e-08	1.73e-07	4.91e-07	3.3e-07	9.5e-08	1.04e-07	2.86e-07	1.5e-08	4.94e-07	1.3e-08	6.34e-07	6.38e-07	2.4e-08	1.85e-07	7.6e-08	2.46e-07	6.7e-08	7.4e-08	4.03e-07	2e-09	3.86e-07	2.31e-07	2.26e-07	9.6e-08	2.4e-07	3.49e-07	1.52e-07	6.2e-08	1.59e-07	1.57e-07	1.15e-07	1.71e-07	2.43e-07	1.052e-06	1.23e-07	6.78e-07	2.32e-07	2.49e-07	7.3e-08	2.66e-07	1.59e-07	1.34e-06	1.117e-06	3e-09	6.82e-07
1.5e-08	3.6e-08	4.8e-07	1.032e-06	9.7e-08	8.36e-07	1.54e-07	2.55e-07	2.83e-07	1.72e-07	5.6e-08	1.3e-08	9e-09	2.36e-07	2.2e-08	4.81e-07	1.279e-06	6.03e-07	6.82e-07	1.97e-07	4.94e-07	6.97e-07	1.1e-08	8.83e-07	6.8e-08	8.11e-07	2.68e-07	4.2e-08	1.19e-07	5.25e-07	5.7e-08	5.48e-07	5.9e-08	1.632e-06	1.095e-06	5.78e-07	3.72e-07	2.02e-07	3.3e-08	2.13e-07	7.36e-07	3.72e-07	5.45e-07	3.2e-08	1.3e-07	1e-08	1.65e-07	6.65e-07	2.24e-07	3.36e-07
2.97e-07	2.06e-07	1.51e-07	2.4e-08	5.1e-08	1.42e-07	3.91e-07	1.306e-06	6.89e-07	9.2e-08	2.8e-08	3.89e-07	8.2e-08	3.9e-08	4.8e-08	5.74e-07	9.8e-07	3.7e-08	4.83e-07	3.5e-08	1.067e-06	6.12e-07	3.14e-07	2.07e-07	2.22e-07	1.298e-06	7.28e-07	1.95e-07	1.577e-06	8e-08	9.56e-07	2.68e-07	1.19e-07	2.6e-07	1.9e-07	2.45e-07	3.19e-07	2.12e-07	9.06e-07	5.83e-07	4.6e-07	4.82e-07	1.76e-07	2.8e-08	3.15e-07	3.79e-07	6.1e-07	6.43e-07	6.2e-08	1.066e-06
4e-08	4.3e-08	4.14e-07	2.542e-06	6.56e-07	1.705e-06	1.32e-07	3.89e-07	6.3e-07	1.1e-08	5.3e-08	1.52e-07	3.9e-08	3e-08	3.3e-08	1.09e-07	1.039e-06	7.74e-07	1.206e-06	2.13e-07	1.231e-06	3.5e-07	1.14e-07	6.33e-07	3.08e-07	3.13e-07	4.85e-07	1.21e-07	4.85e-07	2.9e-07	1.59e-07	5.43e-07	2.87e-07	8.63e-07	1.697e-06	1.091e-06	1.684e-06	9.26e-07	1.91e-07	2.69e-07	5.81e-07	7.58e-07	6.43e-07	4.62e-07	1.182e-06	2.79e-07	8.95e-07	1.44e-06	1.2e-08	1.79e-07
7.59e-07	2.53e-07	3.53e-07	2.4e-08	4.37e-07	2.71e-07	2.84e-07	6.9e-07	1.165e-06	4.09e-07	1.15e-07	2.9e-08	9.6e-08	1.31e-07	9.09e-07	4.6e-07	4.12e-07	3.25e-07	5.48e-07	9.4e-08	1.46e-06	5.3e-08	1.7e-08	4.03e-07	2.27e-07	6e-08	1.324e-06	2.9e-07	6e-07	9e-09	2.671e-06	1.68e-07	1.41e-07	1e-09	3.4e-07	3.01e-07	3.52e-07	3.64e-07	8e-09	5.1e-07	3.11e-07	2.6e-08	1.95e-07	3.05e-07	5.6e-08	8.37e-07	2.53e-07	1.77e-07	7.5e-08	5.24e-07
3.9e-08	1.99e-07	5.26e-07	4.93e-07	3.07e-07	1.132e-06	2.73e-07	7.1e-07	9.43e-07	2e-07	2.65e-07	4.4e-08	1.01e-07	2.8e-08	1.02e-07	1e-08	6.75e-07	1.592e-06	1.926e-06	1.9e-08	2.926e-06	1.245e-06	1.16e-07	4.93e-07	4.05e-07	1.42e-07	2.01e-07	2.7e-08	3.27e-07	4.2e-08	9.88e-07	9.8e-08	7.58e-07	6.57e-07	1.306e-06	5.89e-07	1.489e-06	6.04e-07	9.41e-07	1.65e-07	7.3e-08	5.98e-07	9.82e-07	1.88e-07	4.5e-08	3.6e-07	1.315e-06	7.42e-07	4.38e-07	6.3e-08
2.3e-07	7.81e-07	2.53e-07	3.98e-07	4.13e-07	4.61e-07	2.36e-07	6.29e-07	4.6e-07	1.82e-07	5.42e-07	4.4e-08	8.7e-08	1.74e-07	8.48e-07	1.366e-06	7.28e-07	7.92e-07	1.95e-07	4.6e-08	3.67e-07	4e-08	3.1e-07	3.67e-07	5.2e-08	1.22e-07	1.832e-06	6.76e-07	1.725e-06	6.54e-07	1.992e-06	5.45e-07	2.25e-07	8.7e-08	6.35e-07	2.29e-07	1.429e-06	4e-07	3.22e-07	1.066e-06	3.58e-07	7.8e-08	8.2e-08	7.29e-07	5e-08	1.483e-06	7.06e-07	2.97e-07	1.07e-07	1.98e-07
2.5e-08	2.64e-07	1.86e-07	1.218e-06	7.27e-07	1.982e-06	3.15e-07	1.942e-06	2.72e-07	5.07e-07	5.55e-07	5.56e-07	5.3e-08	1.44e-07	1.2e-08	2.27e-07	1.53e-07	8.42e-07	1.085e-06	1.73e-07	5.911e-06	2.109e-06	3.62e-07	2.98e-07	2.26e-07	8.82e-07	7e-08	2.2e-08	2.77e-07	8.4e-08	2.066e-06	5.4e-07	1.828e-06	3.93e-07	1.63e-07	7.24e-07	1.622e-06	3.73e-07	1.749e-06	3.01e-07	4.92e-07	8.27e-07	6.78e-07	1.96e-07	8.1e-08	1.325e-06	1.746e-06	1.58e-06	1.44e-07	3.54e-07
4.21e-07	1.496e-06	8.87e-07	6.5e-07	1.82e-07	3.45e-07	1.55e-07	8.18e-07	6.86e-07	1.39e-07	3.79e-07	7.6e-08	2.49e-07	2.46e-07	1.236e-06	2.096e-06	1.486e-06	7.57e-07	4.77e-07	3.99e-07	9.79e-07	6e-09	1.17e-07	1.57e-07	1.201e-06	7.49e-07	1.919e-06	7.97e-07	1.488e-06	1.281e-06	1.957e-06	7.25e-07	4.15e-07	2.2e-08	1.181e-06	2e-08	7.79e-07	7.58e-07	7.8e-08	9.22e-07	5.71e-07	1.32e-07	6.96e-07	3.07e-07	2.17e-07	1.16e-07	6.3e-07	4.6e-08	6.1e-08	3.16e-07
6.2e-08	3.43e-07	6.41e-07	9.25e-07	4e-09	1.432e-06	8.34e-07	3.596e-06	9.26e-07	8.39e-07	1.295e-06	1.04e-07	1.94e-07	6.08e-07	1.65e-07	1e-08	2.7e-08	1.697e-06	1.894e-06	3.82e-07	5.2e-06	1.439e-06	4.02e-07	4.65e-07	1.94e-07	1.33e-07	1.99e-07	1.6e-08	8.9e-08	1.34e-06	1.192e-06	2.88e-07	1.03e-06	5.54e-07	3e-09	1.161e-06	4.124e-06	4.45e-07	7.66e-07	4.27e-07	9.32e-07	6.74e-07	4.62e-07	1.635e-06	8.9e-08	2.127e-06	8.28e-07	6.75e-07	1.49e-07	1.24e-07
1.488e-06	7.52e-07	1.676e-06	2.296e-06	1.88e-07	4.98e-07	5.82e-07	1.7e-08	7.32e-07	3.66e-07	7.94e-07	7.54e-07	1.8e-07	1.783e-06	1.091e-06	2.139e-06	1.4e-06	1.322e-06	8.09e-07	2.71e-07	4.21e-07	2.3e-08	9.35e-07	8.52e-07	5.1e-07	2.688e-06	9.61e-07	5.09e-07	1.162e-06	3.1e-08	2.278e-06	3.31e-07	1.72e-06	8.7e-08	1.822e-06	2.58e-07	1.31e-07	8.91e-07	9.58e-07	3.63e-07	4.48e-07	1.361e-06	8.92e-07	7.85e-07	1.07e-07	2.47e-07	1.81e-07	1.38e-07	1.83e-07	2.08e-07
7.4e-08	1.56e-07	3.58e-07	4.07e-07	2.6e-08	1.857e-06	2.32e-07	3.524e-06	2.93e-07	3.1e-08	1.73e-07	6.43e-07	6.69e-07	7.25e-07	1.29e-07	2.66e-07	1.79e-07	1.293e-06	1.127e-06	7.83e-07	6.582e-06	2.306e-06	1.154e-06	1.272e-06	4.14e-07	1.25e-07	8.6e-08	3.33e-07	1.237e-06	8.98e-07	3.34e-06	2.57e-07	1.732e-06	9.67e-07	3.81e-07	2.14e-06	3.969e-06	5.76e-07	5.69e-07	1.67e-07	1.173e-06	3.95e-07	9.05e-07	6.17e-07	6.73e-07	1.008e-06	9.75e-07	7.4e-08	2.57e-07	1.852e-06
4.04e-07	1.364e-06	3.4e-06	4.489e-06	8.19e-07	3.88e-07	7.66e-07	1.289e-06	3.27e-07	1.35e-07	1.97e-07	7.09e-07	8.8e-07	5.346e-06	1.012e-06	1.582e-06	3.92e-07	1.302e-06	1.185e-06	1.057e-06	3.5e-08	4.3e-08	7.67e-07	5.22e-07	4.89e-07	2.36e-07	1.083e-06	1.37e-07	3e-07	7.2e-07	1.052e-06	3.77e-07	7.2e-07	1.185e-06	1.314e-06	1.47e-07	1.245e-06	1.412e-06	7.48e-07	1.107e-06	1.149e-06	1.747e-06	1.816e-06	2.253e-06	6.38e-07	2.462e-06	4.81e-07	2.81e-07	4.57e-07	4.65e-07
3.9e-08	8.5e-08	2.3e-07	7.2e-08	1.687e-06	1.631e-06	7.28e-07	4.03e-06	1.055e-06	1.9e-08	6.14e-07	3.59e-07	1.358e-06	1.176e-06	5.43e-07	9.5e-08	1.5e-08	3.154e-06	1.799e-06	1.832e-06	6.997e-06	1.193e-06	2.679e-06	2.298e-06	7.21e-07	2.759e-06	2.94e-07	1.002e-06	1.521e-06	6.63e-07	3.072e-06	9.2e-08	1.574e-06	7.27e-07	1.012e-06	3.579e-06	3.744e-06	1.485e-06	1.85e-07	5.58e-07	6.6e-08	3.25e-07	2.23e-07	2.09e-07	3.13e-07	1.364e-06	1.211e-06	5.26e-07	2.57e-07	8.96e-07
8.3e-08	2.89e-07	2.301e-06	2.725e-06	1.591e-06	2.62e-07	4.42e-07	1.184e-06	1.219e-06	1.3e-08	1.47e-07	1.501e-06	4.941e-06	7.577e-06	1.42e-07	3.09e-06	1.278e-06	4.27e-07	4.448e-06	7.27e-07	1.558e-06	2.8e-07	1.09e-07	1.5e-07	9.62e-07	6.64e-07	1.179e-06	7.6e-08	6.36e-07	3.533e-06	3.413e-06	2.22e-07	2.545e-06	2.207e-06	1.04e-06	1.47e-07	2.577e-06	3.877e-06	7.37e-07	1.523e-06	3.111e-06	1.567e-06	2.927e-06	2.674e-06	1.038e-06	3.645e-06	3.96e-07	7.05e-07	1.193e-06	6.6e-07
7.5e-08	1.55e-07	1e-06	9.1e-08	2.211e-06	1.171e-06	8.14e-07	2.532e-06	1.811e-06	6.79e-07	5.07e-07	1.48e-07	2.247e-06	2.376e-06	6.4e-07	4e-09	3.79e-07	3.259e-06	3.825e-06	2.35e-07	2.565e-06	5.67e-07	4.247e-06	2.076e-06	9.62e-07	3.016e-06	4.43e-07	4.646e-06	1.938e-06	1.355e-06	5.05e-06	2.09e-07	1.305e-06	2.41e-07	9.3e-07	3.539e-06	3.359e-06	6.941e-06	1.527e-06	2.044e-06	2.21e-07	4.55e-07	1.4e-07	7.6e-08	1.103e-06	2.295e-06	1.585e-06	3.49e-07	5.67e-07	1.069e-06
2.36e-07	7.84e-07	2.328e-06	3.307e-06	2.396e-06	5.49e-07	2.751e-06	5.16e-07	2.681e-06	2.58e-07	6.5e-08	5.12e-07	3.396e-06	9.031e-06	3.19e-07	1.506e-06	8.537e-06	1.358e-06	5.289e-06	1.657e-06	1.017e-06	9.27e-07	9.44e-07	1.81e-07	4.54e-07	4.333e-06	1.399e-06	5.4e-07	1.414e-06	3.317e-06	5.769e-06	6.22e-07	2.462e-06	1.041e-06	5.34e-07	2.58e-07	1.723e-06	3.422e-06	1.56e-07	4.23e-07	3.045e-06	8.39e-07	1.567e-06	1.623e-06	1.517e-06	4.777e-06	5.11e-07	1.992e-06	6.65e-07	2.725e-06
1.5e-07	4.16e-07	1.06e-07	1.16e-07	2.38e-06	2.52e-06	2.044e-06	1.034e-06	8.1e-07	9.46e-07	2.257e-06	8.83e-07	1.092e-06	3.92e-07	2.012e-06	2.44e-07	4.68e-07	2.248e-06	2.553e-06	5.26e-07	1.533e-06	2.74e-07	4.269e-06	5.62e-07	5.37e-07	3.119e-06	1.18e-07	1.905e-06	4.9e-08	7.28e-07	1.977e-06	4.4e-07	2.264e-06	7.3e-08	1.665e-06	3.685e-06	1.772e-06	6.048e-06	2.681e-06	2.243e-06	2.612e-06	6.442e-06	4.696e-06	5.94e-07	5.3e-07	3.47e-06	3.357e-06	7.35e-07	1.22e-07	1.24e-07
4.52e-07	3.119e-06	3.113e-06	2.895e-06	1.503e-06	1.332e-06	2.98e-07	7.07e-07	3.92e-07	3.9e-08	2.88e-07	3.26e-07	4.329e-06	9.005e-06	1.834e-06	1.476e-06	7.207e-06	2.238e-06	4.94e-06	2.899e-06	3.95e-07	1.856e-06	3.75e-07	1.35e-07	1.42e-07	2.43e-06	1.532e-06	1.034e-06	1.986e-06	2.37e-06	5.268e-06	1.92e-07	8.07e-07	4.56e-07	3.901e-06	3.48e-07	1.857e-06	1.106e-06	3.77e-07	6.5e-08	1.98e-07	4.12e-07	3.31e-07	1.345e-06	3.942e-06	2.168e-06	1.081e-06	2.281e-06	1.556e-06	2.387e-06
9.2e-08	7.38e-07	1.303e-06	3.32e-07	3.453e-06	6.873e-06	2.07e-07	3.701e-06	1.594e-06	1.584e-06	2.939e-06	3.614e-06	1.163e-06	2.77e-07	2.94e-06	3.33e-07	1.499e-06	2.368e-06	5.062e-06	5.49e-07	3.663e-06	1.542e-06	1.706e-06	3.1e-07	7.06e-07	2.675e-06	4.75e-07	3.526e-06	3.5e-08	1.488e-06	1.8e-07	1.31e-06	3.36e-07	2.99e-07	6.07e-07	3.105e-06	9.68e-07	6.479e-06	4.19e-07	1.46e-07	4.252e-06	4.699e-06	2.251e-06	8.06e-07	1.071e-06	3.238e-06	1.854e-06	2.1e-08	1.8e-07	7.87e-07
1.258e-06	1.2374e-05	1.159e-06	1.288e-06	1.703e-06	2.352e-06	3.53e-07	2.76e-07	3.509e-06	1.56e-07	5.29e-07	2.153e-06	1.331e-06	6.455e-06	3.93e-06	1.152e-06	3.205e-06	5.605e-06	8.531e-06	5.364e-06	1.7e-08	2.118e-06	5e-09	6.79e-07	1.54e-07	1.498e-06	2.328e-06	1.482e-06	2.5e-07	1.682e-06	4.703e-06	7.49e-07	3.48e-07	6.32e-07	3.376e-06	6.76e-07	8.19e-07	3.028e-06	1.97e-07	2.255e-06	1.489e-06	5.4e-08	3.866e-06	4.02e-07	3.354e-06	9.97e-07	1.747e-06	2.452e-06	2.958e-06	7.166e-06
6.1e-08	5.78e-07	1.606e-06	2.36e-06	3.137e-06	8.252e-06	1.25e-07	4.874e-06	1.413e-06	3.361e-06	2.471e-06	2.092e-06	4.96e-07	2.086e-06	2.852e-06	3.54e-07	9.74e-07	1.871e-06	2.878e-06	2.06e-07	4.855e-06	7.9e-07	2.762e-06	1.635e-06	1.87e-07	2.554e-06	2.082e-06	3.773e-06	3.38e-06	1.809e-06	8.63e-07	2.745e-06	5.85e-07	9.7e-08	2.162e-06	2.545e-06	2.656e-06	1.0972e-05	7.37e-07	3.6e-07	3.137e-06	6.655e-06	5.34e-07	2.97e-06	3.093e-06	3e-07	2.56e-06	1.084e-06	1.414e-06	7.21e-07
5.05e-06	1.3371e-05	1.795e-06	7.24e-07	2.304e-06	2.34e-06	1.946e-06	6.59e-07	9.89e-07	8.23e-07	5.34e-07	3.306e-06	2.891e-06	7.384e-06	1.158e-06	1.113e-06	1.1635e-05	6.366e-06	5.77e-06	6.259e-06	3.8e-08	2.097e-06	2.126e-06	5.93e-07	8e-07	2.741e-06	1.74e-07	1.108e-06	4.81e-07	4.658e-06	1.247e-06	6.53e-07	2.005e-06	2.062e-06	4.897e-06	2.53e-07	3.77e-07	1.1792e-05	2.46e-07	2.793e-06	2.164e-06	2.082e-06	6.289e-06	5.19e-07	2.247e-06	5.268e-06	5.105e-06	1.723e-06	6.771e-06	7.073e-06
1.74e-07	1.192e-06	8.31e-07	1.521e-06	6.235e-06	2.255e-06	6.24e-07	3.041e-06	3.475e-06	4.069e-06	3.661e-06	1.149e-06	7.42e-07	6.707e-06	4.789e-06	5.5e-07	1.569e-06	3.625e-06	1.693e-06	1.713e-06	4.919e-06	7.81e-07	5.761e-06	3.5e-07	5.1e-08	2.86e-06	2.467e-06	1.0529e-05	2.174e-06	2.7e-08	8.117e-06	4.21e-06	2.83e-06	5.17e-07	2.271e-06	2.519e-06	5.089e-06	2.71e-07	3.78e-07	1.216e-06	2.723e-06	5.19e-06	1.544e-06	6.667e-06	3.598e-06	3.66e-07	1.04e-07	5.384e-06	1.492e-06	2.28e-06
1.633e-06	6.54e-06	3.811e-06	8e-09	1.723e-06	1.632e-06	2e-09	1.327e-06	2.741e-06	2.18e-07	1.323e-06	4.67e-07	8.16e-07	1.4379e-05	1.2305e-05	1.266e-06	8.783e-06	7.275e-06	5.604e-06	3.068e-06	5.71e-07	1.15e-06	4.61e-06	3.475e-06	2.073e-06	5.516e-06	2.944e-06	7.91e-07	7.25e-07	7.01e-06	2.697e-06	2.214e-06	4.433e-06	2.043e-06	6.554e-06	7.46e-07	7.62e-07	1.7482e-05	2.087e-06	3.3e-06	5.605e-06	5.9e-08	8.8e-07	2.509e-06	5.292e-06	1.873e-06	4.574e-06	5.95e-07	1.521e-06	2.886e-06
1.82e-07	1.003e-06	8e-09	1.286e-06	2.985e-06	4.022e-06	1.278e-06	5.287e-06	7.746e-06	1.739e-06	7.93e-07	3.26e-06	8.2e-08	1.4404e-05	3.797e-06	1.21e-06	4.751e-06	3.961e-06	3.681e-06	1.192e-06	1.916e-06	1.791e-06	4.116e-06	2.416e-06	3.211e-06	3.3e-08	2.865e-06	1.9875e-05	4.03e-07	1.741e-06	1.9729e-05	3.195e-06	7.743e-06	1.079e-06	7e-07	4.159e-06	3.159e-06	3.389e-06	3.72e-07	8.769e-06	4.96e-07	8.12e-07	6.882e-06	3.938e-06	2.853e-06	8.104e-06	5.912e-06	1.4543e-05	6e-09	9.001e-06
7.034e-06	8.638e-06	2.669e-06	2.17e-07	1.02e-07	1.863e-06	1.934e-06	2.834e-06	3.046e-06	3.97e-07	3.29e-07	1.121e-06	6.2e-07	9.741e-06	1.028e-05	3.89e-07	7e-08	6.675e-06	1.2236e-05	7.135e-06	1.22e-07	6.64e-07	4.046e-06	7.074e-06	2.009e-06	4.924e-06	3.342e-06	2.22e-07	4.18e-07	1.642e-06	7.2e-07	4.065e-06	5.91e-06	4.21e-07	4.575e-06	9.46e-07	1.18e-07	2.0946e-05	3.094e-06	2.474e-06	1.1691e-05	2.112e-06	1.597e-06	3.413e-06	1.1297e-05	2.274e-06	2.61e-06	5.4e-08	7.508e-06	7.94e-07
7.8e-08	0	4.89e-07	3.012e-06	1.79e-07	1.2e-08	6.069e-06	6.164e-06	1.2123e-05	1.362e-06	1.77e-07	5.887e-06	2.846e-06	1.7045e-05	3.03e-06	1.001e-06	5.684e-06	5.287e-06	5.419e-06	8.13e-07	2.58e-06	3.282e-06	1.381e-06	1.735e-06	8.646e-06	2.782e-06	4.028e-06	9.561e-06	4.323e-06	1.2053e-05	6.74e-06	3.7e-08	6.83e-07	5.158e-06	1.305e-06	4.872e-06	1.579e-06	3.27e-07	4.365e-06	2.348e-06	6.989e-06	1.394e-06	1.0006e-05	1.433e-06	6.745e-06	9.353e-06	1.0212e-05	2.1841e-05	3.777e-06	8.666e-06
1.449e-06	3.023e-06	8.802e-06	9.18e-07	1.606e-06	1.242e-06	3.96e-07	8.76e-07	1.13e-06	2.068e-06	5.4e-08	4.939e-06	8.85e-07	4.735e-06	1.1286e-05	2.877e-06	2.439e-06	2.892e-06	1.3143e-05	2.174e-06	1.349e-06	1.978e-06	8.2e-08	3.705e-06	3.787e-06	5.211e-06	7.38e-07	4.433e-06	1.297e-06	2.14e-06	9.3e-08	3.176e-06	4.653e-06	1.708e-06	6.767e-06	6.403e-06	1.578e-06	2.825e-05	3.359e-06	3.17e-06	8.561e-06	1.42e-07	2.383e-06	4.205e-06	9.822e-06	3.64e-07	8.01e-07	1.469e-06	7.38e-07	1.549e-06
1.01e-07	6.3e-08	3.46e-07	8.553e-06	4.129e-06	2.826e-06	3.715e-06	5.673e-06	7.329e-06	1.92e-06	3.57e-07	6.969e-06	1.66e-06	2.9102e-05	8.73e-07	1.518e-06	3.341e-06	1.216e-06	5.692e-06	4.06e-07	4.291e-06	2.732e-06	2.67e-07	8.262e-06	4.442e-06	4.112e-06	8.272e-06	1.2501e-05	4.523e-06	8.666e-06	5.586e-06	2.708e-06	1.71e-07	3.663e-06	6.791e-06	2.642e-06	3.94e-07	1.379e-06	3.62e-06	1.692e-06	8.827e-06	3.619e-06	1.683e-06	2.63e-07	7.935e-06	7.732e-06	1.0962e-05	1.5017e-05	8.33e-07	2.9733e-05
5.748e-06	5.807e-06	1.8e-05	7.588e-06	1.838e-06	2.6e-07	1.338e-06	3.095e-06	1.134e-06	5.1e-08	7.91e-07	3.347e-06	4.585e-06	9.81e-07	2.023e-06	2.83e-07	4.723e-06	3.283e-06	2.2084e-05	9.794e-06	3.598e-06	9.62e-07	8.37e-07	4.914e-06	1.103e-06	3.505e-06	4.54e-06	3.413e-06	4.12e-06	4.009e-06	8.1e-08	4.71e-07	2.349e-06	4.043e-06	3.25e-07	6.174e-06	1.236e-06	4.0479e-05	2.01e-06	4.919e-06	5.867e-06	1.02e-06	8.923e-06	2.617e-06	1.813e-06	1.502e-06	1.408e-06	2.66e-07	6.37e-07	4.06e-07
1.21e-07	3.07e-07	1.177e-06	1.416e-06	4.413e-06	2.34e-07	6.271e-06	3.519e-06	3.301e-06	5.681e-06	2.58e-07	1.552e-06	1.2461e-05	1.3109e-05	3.567e-06	7.956e-06	4.319e-06	2.091e-06	7.518e-06	1.434e-06	1.404e-06	2.894e-06	5.753e-06	5.509e-06	2.325e-06	1.649e-06	8.206e-06	2.8784e-05	7.506e-06	5.49e-06	1.3717e-05	7.98e-07	1.183e-06	2.625e-06	6.439e-06	1.44e-06	1.582e-06	1.122e-06	1.287e-06	7.789e-06	7.745e-06	1.659e-06	4.79e-07	1.568e-06	8.708e-06	2.533e-06	1.0147e-05	3.891e-06	5.02e-07	2.9567e-05
1.93e-07	2.017e-06	6.459e-06	7.521e-06	1.489e-06	1.46e-07	5.18e-07	2.029e-06	7.58e-07	1.847e-06	1.068e-06	5.07e-07	2.529e-06	7.66e-07	1.054e-06	2.495e-06	2.528e-06	4.598e-06	1.8348e-05	8.934e-06	3.604e-06	2.357e-06	7.162e-06	9e-08	1.452e-06	2.11e-06	5.102e-06	1.825e-06	3.653e-06	2.2e-06	5.214e-06	4e-09	6.542e-06	4.215e-06	5.315e-06	3.72e-07	1.231e-06	1.8568e-05	6.702e-06	6.475e-06	6.288e-06	6.583e-06	7.911e-06	8.65e-07	5.09e-06	1.267e-06	1.166e-06	4.4e-07	5.508e-06	1.282e-06
5.5e-08	1.37e-07	1.533e-06	8.46e-07	3.018e-06	2.01e-07	4.41e-07	2.675e-06	3.632e-06	1.599e-06	2.514e-06	8.19e-07	2.447e-06	8.908e-06	4.428e-06	7.884e-06	5.24e-06	6.06e-07	4.061e-06	1.418e-06	1.64e-07	1.484e-06	4.07e-06	1.207e-06	5.22e-07	3.24e-07	7.691e-06	1.5247e-05	6.266e-06	4.561e-06	7.79e-06	2.08e-07	2.519e-06	8.23e-07	5.691e-06	1.724e-06	8.42e-06	2.001e-06	3.56e-07	6.986e-06	1.684e-06	1.82e-07	7.142e-06	6.924e-06	4.84e-06	7.36e-07	3.68e-06	9.303e-06	2.206e-06	9.888e-06
2.486e-06	3.056e-06	1.0004e-05	5.289e-06	3.122e-06	2.05e-07	6.75e-07	6.5e-07	2.89e-07	3.36e-06	6e-07	8.2e-07	5.2e-08	2.184e-06	2.925e-06	3.774e-06	4.299e-06	7.755e-06	5.661e-06	2.877e-06	7.42e-07	8.589e-06	2.068e-06	1.71e-07	1.29e-06	1.93e-06	3.44e-07	2.23e-07	5.183e-06	6.95e-07	4.352e-06	7.08e-07	3.62e-06	5.547e-06	6.138e-06	2.11e-06	3.541e-06	1.2941e-05	5.773e-06	5.28e-06	5.356e-06	9.856e-06	4.711e-06	5.48e-07	1.316e-06	1.37e-07	2.384e-06	1.0523e-05	4.741e-06	1.029e-05
8e-09	3.8e-08	2.85e-07	2.975e-06	4.939e-06	3.38e-07	3.623e-06	3.78e-06	7.228e-06	2.037e-06	3.236e-06	1.239e-06	1.9e-07	3.463e-06	5.25e-06	5.396e-06	2.23e-06	3.27e-07	9.148e-06	1.8e-07	2.586e-06	3.612e-06	7.71e-07	2.575e-06	4.787e-06	3.009e-06	1.2812e-05	6.479e-06	8.315e-06	5.085e-06	2.889e-06	5.68e-07	1.844e-06	4.067e-06	5.979e-06	3.14e-07	8.466e-06	1.222e-06	3.86e-06	8.85e-07	1.18e-06	2.052e-06	6.787e-06	9.77e-07	8.569e-06	2.261e-06	6.167e-06	7.895e-06	5.966e-06	1.827e-05
4.389e-06	3.393e-06	9.805e-06	1.2132e-05	3.692e-06	1.31e-07	2.051e-06	3.33e-07	4.75e-07	2.514e-06	1.275e-06	1.79e-07	3.085e-06	2.477e-06	1.53e-07	5.453e-06	6.305e-06	2.552e-06	1.3431e-05	4.506e-06	5.221e-06	1.1502e-05	2.49e-06	8.58e-07	1.78e-07	1.195e-06	6.04e-07	1.265e-06	5.987e-06	2.994e-06	5.7e-06	1.731e-06	4.133e-06	1.1932e-05	1.351e-06	2.076e-06	1.301e-06	1.491e-05	5.3e-07	9.24e-06	3.009e-06	6.69e-06	6.135e-06	5.93e-07	1.387e-06	1.333e-06	5.052e-06	7.21e-06	6.616e-06	1.3495e-05
1e-09	1.29e-07	1.066e-06	8.07e-07	9.409e-06	7.3e-07	9.151e-06	3.67e-07	1.0777e-05	3.927e-06	1.1867e-05	6.335e-06	9.74e-07	2.489e-06	4.932e-06	6.185e-06	4.708e-06	1.39e-07	1.1667e-05	1.36e-07	1.609e-06	2.73e-06	4.619e-06	6.251e-06	1.982e-06	2.186e-06	5.024e-06	1.5469e-05	1.6165e-05	4.551e-06	1.249e-06	8.38e-07	1.875e-06	8.705e-06	1.661e-05	3.155e-06	5.833e-06	1.259e-05	8.827e-06	1.208e-06	3.556e-06	6.015e-06	5.259e-06	2e-07	5.94e-06	1.414e-06	4.907e-06	1.625e-06	8.201e-06	2.248e-06
4.35e-06	2.408e-06	6.51e-07	1.1613e-05	4.062e-06	9.6e-08	5.299e-06	2.627e-06	2.22e-06	2.11e-07	6.7e-07	8.03e-07	2.656e-06	2.093e-06	1.477e-06	6.955e-06	3.631e-06	1.394e-05	3.773e-06	5.009e-06	7.396e-06	6.283e-06	4.884e-06	3.192e-06	1.038e-06	1.584e-06	2.507e-06	1.1849e-05	7.188e-06	5.511e-06	2.7339e-05	2.509e-06	1.6083e-05	1.4344e-05	6.639e-06	4.538e-06	7.859e-06	1.6264e-05	4.043e-06	4.497e-06	3.944e-06	3.276e-06	1.8862e-05	1.57e-07	1.2903e-05	1.0517e-05	2.997e-06	1.648e-06	7.36e-06	1.94e-07
1.1e-08	7.1e-08	5.18e-07	3.913e-06	8.573e-06	1.755e-06	7.924e-06	7.5e-07	4.376e-06	2.549e-06	5.609e-06	1.2068e-05	1.364e-06	8.35e-06	1.7075e-05	1.028e-06	2.701e-06	1.46e-07	5.406e-06	3.14e-07	7.429e-06	3.275e-06	1.4449e-05	9.885e-06	1.934e-06	8.69e-07	8.388e-06	1.3073e-05	7.013e-06	7.72e-07	3.762e-06	8.088e-06	3.44e-07	3.412e-06	2.2297e-05	1.349e-06	2.959e-06	2.7054e-05	1.0415e-05	8.246e-06	3.188e-06	4.926e-06	9.087e-06	7.535e-06	8.307e-06	2.685e-06	4.745e-06	7.27e-07	4.824e-06	1.3358e-05
1.033e-06	7.397e-06	3.003e-06	1.886e-06	3.512e-06	1.955e-06	7.203e-06	3.67e-06	4.279e-06	1.0786e-05	7.81e-07	2.066e-06	3.78e-07	4.076e-06	1.339e-06	9.446e-06	4.35e-07	6.121e-06	1.0295e-05	5.74e-06	9.591e-06	4.542e-06	1.9e-07	4.88e-06	8.9e-07	4.247e-06	2.819e-06	1.5981e-05	1.5524e-05	1.1101e-05	1.5805e-05	1.855e-06	1.4356e-05	1.688e-05	8.169e-06	1.1045e-05	7.191e-06	1.5098e-05	6.925e-06	2.67e-07	8.269e-06	7.736e-06	1.6155e-05	1.157e-06	1.0065e-05	9.737e-06	4.298e-06	9.1e-07	6.9e-08	8.485e-06
5e-08	7e-09	4.27e-07	2.3e-07	1.166e-06	6.89e-07	8.52e-07	1e-09	6.998e-06	9.753e-06	1.0618e-05	1.732e-05	3.737e-06	2.4497e-05	1.7149e-05	3.818e-06	1.2836e-05	2.976e-06	2.9075e-05	1.433e-06	5.669e-06	1.5414e-05	5.219e-06	2.71e-06	1.1682e-05	1.77e-07	2.5996e-05	3.925e-06	8.723e-06	3.894e-06	1.0464e-05	4.052e-06	4.409e-06	5.089e-06	1.8115e-05	9.518e-06	3.223e-06	1.8758e-05	1.14e-06	1.645e-06	4.371e-06	2.21e-06	4.135e-06	9.578e-06	2.6075e-05	2.581e-06	1.0688e-05	1.532e-06	7.193e-06	7.766e-06
2.7512e-05	1.573e-06	3.928e-06	4.99e-07	2.405e-06	2.956e-06	5.738e-06	4.218e-06	3.176e-06	1.226e-06	6.13e-07	2.664e-06	3e-09	2.655e-06	5.4e-07	5.717e-06	8.21e-07	3.782e-06	1.111e-05	1.873e-06	1.2572e-05	9.484e-06	4.791e-06	7.147e-06	1.572e-06	5.307e-06	1.5489e-05	1.5457e-05	1.6649e-05	2.2483e-05	2.2799e-05	1.446e-06	1.1831e-05	1.8089e-05	1.879e-06	1.0729e-05	2.095e-06	3.066e-06	3.958e-06	1.731e-06	8.604e-06	1.4575e-05	1.2946e-05	1.4e-08	2.1208e-05	1.977e-06	4.073e-06	3.242e-06	3.606e-06	3.5067e-05
1.55e-07	3.1e-08	1.026e-06	2.862e-06	9.18e-07	2.818e-06	5.278e-06	1.0667e-05	1.9309e-05	1.2213e-05	5.22e-06	7.08e-06	7.707e-06	2.0206e-05	1.2981e-05	2.5899e-05	4.284e-06	2.682e-06	3.9093e-05	6.047e-06	7.624e-06	1.3878e-05	7.025e-06	2.954e-06	6.517e-06	6.843e-06	1.0063e-05	6.429e-06	1.3159e-05	9.88e-07	2.049e-06	2.707e-06	3.345e-06	1.7198e-05	2.6813e-05	2.1394e-05	2.4419e-05	1.3099e-05	8.981e-06	8.43e-07	1.1779e-05	7.05e-07	4.61e-07	4.95e-06	3.7327e-05	1.917e-06	9.076e-06	8.69e-07	2.0368e-05	7.73e-07
6.139e-06	1.267e-06	1.0215e-05	1.5583e-05	9.219e-06	7.446e-06	6.957e-06	6.656e-06	9.775e-06	2.468e-06	3.106e-06	5.204e-06	2.85e-07	3.331e-06	2.473e-06	1.2548e-05	2.684e-06	2.4057e-05	2.9451e-05	3.117e-06	3.0435e-05	4.1125e-05	1.4913e-05	1.6106e-05	1.808e-06	8.472e-06	2.0554e-05	1.3544e-05	3.03e-06	1.5465e-05	2.1972e-05	7.503e-06	1.2635e-05	3.951e-06	2.505e-06	9.088e-06	2.132e-06	9.458e-06	1.641e-06	6.596e-06	8.61e-07	1.996e-06	3.382e-06	1.57e-07	3.8349e-05	5.231e-06	6.826e-06	2.455e-06	2.469e-06	3.6272e-05
4.33e-07	1.64e-07	2.08e-07	8.555e-06	1.183e-06	4.638e-06	8.572e-06	9.337e-06	1.508e-05	8.358e-06	1.839e-06	2.7751e-05	1.7082e-05	1.5631e-05	3.7934e-05	2.6207e-05	1.2785e-05	3.102e-06	1.8633e-05	4.469e-06	3.233e-06	5.788e-06	7.316e-06	7.181e-06	4.2e-06	4.97e-07	8.047e-06	8.258e-06	1.35e-05	2.179e-06	1.853e-06	7.38e-06	2.405e-06	1.0552e-05	1.4962e-05	1.3955e-05	1.9579e-05	1.6451e-05	4.36e-06	2.377e-06	2.1309e-05	2.345e-06	7.85e-07	7.797e-06	3.107e-06	1.6053e-05	1.226e-06	3.124e-06	9.855e-06	6.3e-08
2.3435e-05	1.8297e-05	8.296e-06	1.5754e-05	1.3428e-05	9.138e-06	1.7786e-05	3.721e-06	9.511e-06	4.41e-07	6.77e-07	7.636e-06	9e-09	1.981e-06	8.2e-07	2.3046e-05	5.44e-07	4.975e-06	3.0592e-05	3.932e-06	2.1312e-05	2.4175e-05	8.185e-06	7.011e-06	8.022e-06	1.3784e-05	1.468e-05	1.0399e-05	8.491e-06	1.4703e-05	1.3873e-05	1.4297e-05	7.12e-06	2.745e-06	5.18e-07	1.0859e-05	5.845e-06	3.5609e-05	1.935e-06	5.49e-07	3.24e-07	4.96e-06	9.9e-08	1.881e-06	3.4931e-05	7.75e-07	7.1e-08	5.47e-07	5.067e-06	3.463e-06
6.3e-07	1.05e-07	2.63e-07	4.338e-06	9.38e-07	2.047e-06	5.434e-06	2.31e-06	6.635e-06	2.953e-06	1.43e-06	3.5369e-05	2.2619e-05	3.2417e-05	1.6679e-05	1.9523e-05	1.9476e-05	5.694e-06	3.5677e-05	1.3379e-05	2.86e-06	1.7087e-05	3.617e-06	4.536e-06	1.9574e-05	1.907e-06	1.2273e-05	7.828e-06	2.4828e-05	1.0815e-05	9.279e-06	7.422e-06	2.885e-06	1.0612e-05	4.081e-06	1.3862e-05	1.0004e-05	8.396e-06	8.79e-07	8.252e-06	1.0599e-05	3.675e-06	4.884e-06	3.0384e-05	1.88e-06	9.537e-06	1.4139e-05	1.5242e-05	2.5288e-05	4.219e-06
1.1557e-05	2.9786e-05	7.101e-06	1.787e-06	2.0638e-05	9.357e-06	1.8313e-05	1.885e-06	1.4185e-05	8.549e-06	2.0955e-05	4.128e-06	2.796e-06	1.641e-06	4.64e-07	1.6796e-05	1.616e-06	7.957e-06	1.1883e-05	1.621e-06	1.2969e-05	1.8524e-05	1.4978e-05	7.868e-06	2.2917e-05	5.409e-06	1.8093e-05	2.562e-05	1.3704e-05	1.2436e-05	2.9317e-05	2.1256e-05	8.381e-06	1.0227e-05	5.119e-06	9.832e-06	5.884e-06	2.3226e-05	6.9e-08	2.786e-06	3.519e-06	2.517e-06	2.709e-06	1.054e-06	4.138e-06	4.13e-07	1.362e-06	1.491e-06	8.48e-07	8.628e-06
1.061e-06	7.7e-08	3.99e-07	8.933e-06	1.801e-06	6.936e-06	5.236e-06	4.741e-06	9.698e-06	7.35e-07	2.696e-06	3.3127e-05	1.3138e-05	3.5498e-05	1.0746e-05	4.5591e-05	1.738e-05	5.627e-06	1.5191e-05	1.6564e-05	4.192e-06	4.1837e-05	1.085e-06	1.5195e-05	1.852e-05	9.82e-07	5.449e-06	1.427e-06	2.0682e-05	1.1297e-05	1.065e-05	4.89e-06	4.29e-06	1.968e-06	2.0703e-05	1.5545e-05	3.727e-06	1.8395e-05	1.9683e-05	1.1631e-05	2.474e-05	9.016e-06	1.0293e-05	1.0455e-05	1.0808e-05	5.374e-06	1.1733e-05	1.3896e-05	2.5255e-05	3.71e-06
2.1393e-05	1.8843e-05	4.1569e-05	4.1249e-05	1.2896e-05	1.0787e-05	1.438e-05	1.4783e-05	7.266e-06	3.679e-06	1.3755e-05	2.498e-06	2.87e-07	3.016e-06	6.197e-06	1.9609e-05	5.472e-06	2.0807e-05	4.5849e-05	1.0951e-05	2.4842e-05	3.7176e-05	1.7102e-05	1.5227e-05	1.4792e-05	4.055e-06	2.5599e-05	4.765e-06	1.4945e-05	3.054e-06	9.471e-06	5.2239e-05	1.2614e-05	3.1278e-05	3.3094e-05	5.573e-06	4.053e-06	1.7626e-05	1.8193e-05	6.068e-06	2.7264e-05	8.084e-06	2.7533e-05	4.794e-06	1.3126e-05	2.4011e-05	5.382e-06	1.1314e-05	6.634e-06	9.528e-06
1.751e-06	7.19e-07	1.346e-06	2.1008e-05	7.865e-06	2.008e-06	6.742e-06	1.8469e-05	3.206e-06	6.933e-06	7.815e-06	2.5437e-05	1.7333e-05	3.61e-06	9.332e-06	6.6436e-05	6.485e-06	7.801e-06	6.064e-06	2.1598e-05	2.024e-06	2.1152e-05	5.679e-06	8.717e-06	1.2745e-05	1.3731e-05	4.824e-06	2.776e-06	1.7025e-05	1.3518e-05	4.586e-06	3.408e-06	2.27e-07	1.3991e-05	7.189e-06	1.3695e-05	7.891e-06	4.333e-06	2.1574e-05	2.694e-06	2.3684e-05	1.279e-05	1.4605e-05	9.835e-06	1.1451e-05	1.41e-05	3.0801e-05	1.6348e-05	3.4079e-05	1.2998e-05
4.7322e-05	1.6313e-05	4.2464e-05	6.4363e-05	1.599e-06	5.79e-07	5.38e-07	1.5771e-05	1.038e-06	1.2844e-05	1.2488e-05	2.066e-06	1.0135e-05	2.852e-06	1.3405e-05	2.6264e-05	1.3462e-05	4.356e-06	3.0149e-05	1.1182e-05	1.2691e-05	6.9425e-05	5.157e-06	7.684e-06	2.1115e-05	9.03e-07	1.8741e-05	3.116e-06	2.9204e-05	4.196e-06	1.1091e-05	2.0197e-05	2.5e-06	8.313e-06	2.5122e-05	6.497e-06	8.756e-06	5.131e-06	1.1945e-05	7.638e-06	2.5372e-05	5.271e-06	1.2081e-05	8.685e-06	3.299e-06	3.7736e-05	1.3377e-05	3.2892e-05	1.2534e-05	9.157e-06
2.383e-06	2.21e-07	3.32e-07	8.879e-06	3.095e-06	4.18e-07	6.075e-06	9.133e-06	4.419e-06	1.092e-06	9.21e-06	8.393e-06	3.95e-07	3.96e-06	1.965e-06	9.3381e-05	7.76e-06	5.6e-07	4.226e-06	3.952e-06	1.0353e-05	1.7624e-05	4.255e-06	8.012e-06	1.4229e-05	1.0747e-05	6.392e-06	4.26e-07	4.631e-05	3.7242e-05	1.609e-06	1.7702e-05	1.103e-06	1.7563e-05	7.618e-06	6.8e-06	1.9179e-05	7.786e-06	1.1809e-05	7.509e-06	1.3842e-05	4.024e-06	4.305e-06	2.643e-06	3.651e-06	2.478e-06	1.543e-06	1.96e-06	1.2753e-05	4.904e-06
1.221e-06	3.384e-06	1.3555e-05	2.8854e-05	1.087e-06	1.128e-06	1.0965e-05	2.5954e-05	8.74e-07	1.4663e-05	4.7425e-05	1.216e-06	8.47e-07	1.1486e-05	3.33e-06	1.6709e-05	9.806e-06	1.3624e-05	2.1821e-05	6.748e-06	2.3861e-05	3.8338e-05	6.474e-06	1.128e-05	3.5978e-05	5.87e-07	2.0972e-05	1.2377e-05	3.5216e-05	5.248e-06	3.4e-07	2.6369e-05	8.37e-07	3.5893e-05	1.105e-06	3.49e-07	9.532e-06	1.049e-06	6.295e-06	1.493e-06	4.226e-05	1.6931e-05	1.4227e-05	8.787e-06	4.1171e-05	5.4294e-05	9.801e-06	3.5051e-05	4.83e-07	8.792e-06
3.195e-06	1.32e-07	2.21e-07	1.1973e-05	5.337e-06	2.322e-06	1.1759e-05	1.8508e-05	1.3224e-05	9.867e-06	1.6771e-05	1.8721e-05	4.86e-07	1.9165e-05	5.193e-06	9.5192e-05	1.6731e-05	1.633e-06	9.124e-06	1.4686e-05	1.034e-05	5.055e-05	7.63e-07	1.7184e-05	3.7992e-05	2.0999e-05	4.449e-06	3.313e-06	1.1182e-05	3.3011e-05	2.4446e-05	1.939e-06	9.095e-06	1.033e-06	4.651e-06	3.689e-06	6.266e-06	1.7745e-05	2.625e-06	1.4696e-05	1.6049e-05	3.256e-06	4.682e-06	3.988e-06	2.8633e-05	7.999e-06	1.919e-06	1.691e-06	2.2664e-05	4.19e-06
2.7143e-05	1.9851e-05	4.1456e-05	9.2779e-05	2.286e-05	5.472e-06	3.2543e-05	2.87e-05	4.985e-06	2.8e-07	8.502e-06	8.086e-06	1.5628e-05	1.8825e-05	1.4048e-05	1.5796e-05	5.962e-06	1.5921e-05	2.8558e-05	3.578e-06	2.467e-05	1.1535e-05	2.391e-06	1.0354e-05	2.4879e-05	7.681e-06	1.3647e-05	1.1905e-05	2.3113e-05	2.8105e-05	4.902e-06	5.1489e-05	6.784e-06	5.3235e-05	8.1e-07	7.681e-06	1.1659e-05	8.06e-07	2.43e-07	1.748e-06	1.5671e-05	7.403e-06	9.793e-06	1.0726e-05	9.52e-07	2.0346e-05	3.1913e-05	2.9362e-05	9.518e-06	2.319e-05
3.683e-06	1.23e-07	5.06e-07	3.8192e-05	5.364e-06	1.345e-06	1.5977e-05	4.0598e-05	6.28e-07	1.291e-05	3.1359e-05	3.2878e-05	1.0776e-05	1.8209e-05	1.4108e-05	9.86e-05	1.7742e-05	3.983e-06	2.863e-06	4.6426e-05	6.944e-06	1.7227e-05	1.0904e-05	4.504e-06	5.17e-06	6.405e-06	4.257e-06	1.1837e-05	1.5426e-05	6.52e-07	4.174e-06	5.92e-07	3.833e-06	1.3489e-05	9.623e-06	9.241e-06	7.023e-06	1.3002e-05	1.8485e-05	1.1382e-05	1.5818e-05	7.36e-07	7.386e-06	1.2883e-05	5.7723e-05	2.2951e-05	9.46e-07	2.1118e-05	3.8486e-05	9.294e-06
6.7387e-05	2.6903e-05	5.7347e-05	0.000108822	3.111e-05	1.4659e-05	3.1187e-05	2.3946e-05	1.86e-07	1.7259e-05	2.7816e-05	8.38e-06	1.1493e-05	2.65e-06	1.8495e-05	2.007e-05	4.623e-06	2.53e-06	3.559e-05	7.685e-06	2.3897e-05	5.7685e-05	2.3238e-05	9.407e-06	4.4254e-05	2.466e-06	6.248e-06	4.65e-06	2.1436e-05	6.95e-06	1.4403e-05	1.6503e-05	1.6883e-05	2.5521e-05	1.027e-06	3.44e-06	1.4527e-05	2.7566e-05	4.165e-06	2.1192e-05	1.7144e-05	6.156e-06	6.121e-06	1.0522e-05	4.0782e-05	2.9933e-05	2.2417e-05	2.6156e-05	1.1434e-05	2.7717e-05
4.725e-06	2.24e-07	1.527e-06	2.0928e-05	6.449e-06	6.369e-06	7.375e-06	6.986e-06	8.82e-07	8.489e-06	2.0074e-05	1.9379e-05	6.438e-06	2.4828e-05	1.9595e-05	0.000103821	1.2673e-05	8.737e-06	6.767e-06	4.6004e-05	1.1111e-05	1.7805e-05	6.038e-06	2.8294e-05	2.0539e-05	7.267e-06	1.934e-06	8.899e-06	1.5306e-05	5.234e-06	1.0833e-05	1.3578e-05	7.816e-06	1.5805e-05	1.2221e-05	6.37e-07	2.9944e-05	4.218e-06	1.9111e-05	5.383e-06	2.7316e-05	1.1584e-05	1.3389e-05	5.872e-06	5.6e-06	3.9635e-05	3.691e-06	2.4813e-05	6.375e-06	1.879e-06
2e-09	7.6713e-05	0.0001098	7.0757e-05	2.5433e-05	9.099e-06	2.0931e-05	4.2617e-05	2.0192e-05	5.3065e-05	6.9195e-05	2.092e-06	2.4633e-05	2.4408e-05	7.275e-06	9.763e-06	1.969e-06	2.845e-06	9.237e-06	7.554e-06	2.2279e-05	3.0856e-05	1.8668e-05	2.9349e-05	3.8274e-05	1.0853e-05	5.895e-06	3.7022e-05	5.193e-05	6.431e-06	6.073e-06	1.6171e-05	3.93e-06	3.132e-05	1.733e-06	1.08e-06	7.078e-06	8.51e-07	1.3418e-05	1.694e-05	9.741e-06	1.375e-06	3.152e-06	1.1846e-05	5.0587e-05	2.292e-06	2.6743e-05	1.4817e-05	1.2648e-05	3.947e-06
6.359e-06	2.49e-07	4.41e-07	1.2525e-05	1.413e-06	2.2031e-05	5.75e-06	3.9448e-05	1.7491e-05	1.5462e-05	3.5222e-05	1.7869e-05	1.1595e-05	3.8792e-05	9.102e-06	9.6137e-05	4.161e-06	8.49e-07	1.8026e-05	1.9874e-05	2.9949e-05	3.0768e-05	6.607e-06	4.5818e-05	2.9604e-05	8.811e-06	2.8077e-05	8.095e-06	3.471e-06	5.5323e-05	1.816e-06	1.733e-06	3.791e-06	1.636e-06	3.166e-06	9.011e-06	2.745e-06	4.475e-06	1.4828e-05	1.4286e-05	7.665e-06	2.82e-06	1.5105e-05	5.06e-07	5.1896e-05	3.1218e-05	1.448e-06	1.0569e-05	9.53e-07	8.83e-06
9.0351e-05	4.6305e-05	2.6788e-05	5.3272e-05	3.1825e-05	1.1673e-05	2.6656e-05	7.6822e-05	1.802e-06	2.3435e-05	1.5582e-05	3.407e-06	1.0233e-05	6.548e-06	1.6501e-05	1.5556e-05	4.234e-06	4.733e-06	2.7329e-05	2.9554e-05	1.3088e-05	2.5053e-05	2.079e-05	1.2947e-05	1.779e-05	1.0902e-05	4.836e-06	3.5168e-05	2.6743e-05	5.953e-06	2.8274e-05	2.0692e-05	2.1598e-05	3.6735e-05	1.022e-06	1.1304e-05	8.283e-06	9.443e-06	6.692e-06	6.823e-06	1.6203e-05	1.3839e-05	5.049e-06	3.186e-06	9.517e-06	1.7647e-05	2.4e-07	9.492e-06	2.956e-06	2.6e-07
7.514e-06	6.76e-07	1.465e-06	4.6146e-05	7.698e-06	8.144e-06	9.148e-06	9.0511e-05	3.372e-06	4.3589e-05	5.2884e-05	2.8483e-05	4.537e-06	2.9155e-05	4.22e-07	6.7767e-05	4.656e-06	8.733e-06	3.465e-06	1.1291e-05	3.368e-06	9.321e-06	9.802e-06	5.805e-06	5.886e-06	1.7967e-05	1.9136e-05	2.1e-08	1.8486e-05	1.8203e-05	6.864e-06	1.0213e-05	7.916e-06	5.155e-06	7.881e-06	2.718e-05	2.501e-06	2.3688e-05	6.673e-06	1.4468e-05	6.203e-06	4.418e-06	5.046e-06	9.89e-07	3.9317e-05	1.6241e-05	3.86e-07	8.362e-06	7.07e-06	1.5427e-05
1.6748e-05	4.808e-06	1.602e-06	5.612e-05	9.333e-06	2.464e-06	1.2611e-05	6.5156e-05	2.0678e-05	3.8287e-05	2.2415e-05	9.416e-06	3.7342e-05	5.7e-08	3.4808e-05	4.17e-05	2.2234e-05	1.2787e-05	3.5939e-05	1.6306e-05	1.109e-05	6.0757e-05	1.0347e-05	2.5721e-05	3.3783e-05	1.04e-06	5e-06	3.5817e-05	3.1273e-05	1.216e-05	1.636e-05	1.1107e-05	1.5135e-05	3.3857e-05	2.347e-06	3.3106e-05	1.2647e-05	1.01e-07	1.42e-06	9.42e-07	6.07e-07	1.859e-06	1.702e-06	2.648e-06	5.7429e-05	1.2853e-05	2.07e-07	4.3e-08	1.7485e-05	8.426e-06
9.037e-06	7.1e-08	3.855e-06	2.497e-05	5.551e-06	1.08e-07	3.426e-06	3.4143e-05	4.25e-06	6.853e-06	8.641e-06	6.594e-06	1.57e-07	1.1161e-05	1.4791e-05	7.4674e-05	1.861e-06	1.157e-05	2.296e-06	3.7866e-05	1.9506e-05	5.596e-06	4.77e-06	4.2532e-05	1.3877e-05	1.1417e-05	1.0957e-05	3.4061e-05	2.1189e-05	2.8612e-05	2.9887e-05	6.611e-06	8.618e-06	2.3772e-05	4.096e-06	1.955e-06	1.1976e-05	2.3164e-05	1.656e-06	3.915e-06	4.487e-06	1.305e-06	4.44e-06	8.047e-06	1.3209e-05	1.139e-05	4.34e-07	1.716e-06	6.79e-07	4.01e-06
4.003e-06	4.5435e-05	2.9148e-05	9.5508e-05	2.3563e-05	1.1841e-05	3.139e-06	3.5143e-05	5.5e-08	1.1959e-05	4.038e-06	2.0506e-05	8.785e-06	2.8025e-05	3.3951e-05	2.9134e-05	1.6618e-05	1.5789e-05	6.081e-06	3.2048e-05	1.272e-06	1.0548e-05	2.0291e-05	2.929e-05	2.599e-05	7.609e-06	1.08e-06	1.9711e-05	3.0053e-05	2.2971e-05	3.63e-07	4.098e-06	5.805e-06	1.0341e-05	1.0205e-05	1.902e-06	4.937e-06	2.172e-06	6.49e-06	9.866e-06	7.609e-06	3.275e-06	5.16e-06	1.6688e-05	1.8074e-05	1.788e-06	2.3576e-05	7.976e-06	5.164e-06	1.341e-06
1.0752e-05	8.4e-08	3.862e-06	2.3934e-05	1.0013e-05	2.4036e-05	2.156e-06	8.6077e-05	1.2607e-05	7.323e-06	9.766e-06	2.3081e-05	3.622e-06	2.3345e-05	1.9678e-05	7.2766e-05	2.3983e-05	1.7898e-05	1.0786e-05	6.095e-06	1.0649e-05	3.1754e-05	5.78e-07	4.7909e-05	1.461e-06	4.916e-06	9.13e-07	6.567e-06	1.393e-05	5.041e-06	1.3206e-05	1.8449e-05	9.943e-06	5.832e-06	4.608e-06	1.5278e-05	1.4989e-05	5.0988e-05	6.304e-06	1.1353e-05	1.3236e-05	4.044e-06	1.063e-06	1.8285e-05	2.2849e-05	1.4521e-05	1.0047e-05	2.056e-06	1.837e-05	2.771e-06
1.7143e-05	0.000147432	7.7125e-05	2.3627e-05	9.1656e-05	2.671e-05	1.273e-06	4.2595e-05	2.148e-06	6.058e-06	3.74e-07	1.8136e-05	3.8262e-05	1.3719e-05	7.4828e-05	1.437e-05	1.8039e-05	8.979e-06	3.2591e-05	4.7069e-05	4.2695e-05	6.3331e-05	1.6171e-05	1.1898e-05	1.6258e-05	1.5319e-05	3.616e-06	3.2319e-05	8.63e-06	1.1623e-05	2.8812e-05	5.2e-06	9.336e-06	5.924e-06	4.584e-06	1.624e-06	3.228e-06	1.3886e-05	6.772e-06	4.997e-06	2.0456e-05	1.6845e-05	1.0201e-05	4.699e-05	5.1841e-05	1.2356e-05	4.6206e-05	2.3166e-05	4.779e-06	1.3978e-05
1.199e-05	7.01e-07	1.862e-06	6.8118e-05	1.646e-05	1.2109e-05	3.624e-06	8.8149e-05	2.9962e-05	3.269e-05	1.728e-05	2.628e-06	6.59e-07	4.1317e-05	1.1337e-05	7.5486e-05	5.037e-06	2.5677e-05	8.037e-06	1.9038e-05	2.0867e-05	5.208e-06	3.5541e-05	2.9426e-05	9.3e-08	3.519e-06	5.0514e-05	2.2746e-05	1.2117e-05	2.521e-06	2.2072e-05	1.1637e-05	1.7595e-05	1.3413e-05	2.5896e-05	4.26e-07	2.0417e-05	6.134e-06	2.1717e-05	2.998e-06	3.741e-06	3.085e-06	2.2366e-05	2.074e-06	1.695e-06	1.963e-06	1.4023e-05	7.557e-06	4.224e-06	9.064e-06
9.38e-07	2.1607e-05	3.706e-06	2.0292e-05	2.247e-05	1.3933e-05	9.058e-06	5.145e-06	4.194e-06	4.0839e-05	1.8299e-05	6.7239e-05	2.2113e-05	9.139e-06	2.4915e-05	5.2791e-05	1.8667e-05	3.463e-05	3.095e-06	2.0936e-05	1.0567e-05	4.6533e-05	5.3089e-05	1.8926e-05	6.9222e-05	1.9542e-05	4.9075e-05	2.8973e-05	0.000102129	2.786e-06	3.011e-06	3.91e-06	8.786e-06	4.9444e-05	1.2953e-05	6.213e-06	1.1082e-05	6.339e-06	2.3696e-05	1.7745e-05	3.5342e-05	2.7224e-05	3.0196e-05	4.1332e-05	2.8272e-05	2.0597e-05	2.3156e-05	1.4058e-05	1.7571e-05	1.1579e-05
1.3261e-05	3.632e-06	8.898e-06	4.6069e-05	6.8306e-05	2.1928e-05	1.7918e-05	1.6954e-05	1.7692e-05	9.62e-06	1.7605e-05	1.96e-07	8.46e-07	1.5618e-05	3.8998e-05	3.3178e-05	1.8848e-05	4.2822e-05	8.77e-06	4.6358e-05	1.1311e-05	2.04e-07	3.6028e-05	5.3441e-05	1.7594e-05	5.955e-06	3.9923e-05	5.733e-06	1.043e-06	1.1098e-05	5.723e-06	7.559e-06	5.643e-06	9.343e-06	1.6626e-05	6.674e-06	1.1e-05	2.4872e-05	1.0257e-05	3.1972e-05	7.635e-06	1.4138e-05	2.2225e-05	3.9089e-05	7.852e-06	8.606e-06	2.603e-05	4.8e-07	9.326e-06	4.068e-06
4.2708e-05	6.0697e-05	8.838e-06	4.7816e-05	2.2239e-05	5.7088e-05	6.0823e-05	7.398e-06	3.5818e-05	1.1247e-05	3.8019e-05	6.0497e-05	9.9739e-05	5.3802e-05	9.0126e-05	5.9511e-05	4.6003e-05	4.0276e-05	4.818e-05	6.3635e-05	4.2899e-05	5.6164e-05	4.3224e-05	7.8466e-05	0.000113273	2.8427e-05	3.9023e-05	2.1345e-05	5.6814e-05	1.246e-05	3.6582e-05	2.4139e-05	6.2583e-05	5.1146e-05	2.2501e-05	5.854e-05	2.182e-05	1.4433e-05	1.433e-05	1.1875e-05	1.758e-06	7.845e-06	1.054e-06	7.256e-06	3.1281e-05	2.5857e-05	2.4123e-05	3.2166e-05	3.4226e-05	1.6585e-05
1.4838e-05	1.616e-06	4.934e-06	2.6391e-05	2.6149e-05	5.1645e-05	1.3866e-05	0.000128309	7.184e-06	9.09e-06	1.0414e-05	2.0709e-05	1.502e-06	3.533e-05	2.6724e-05	0.000115722	3.2643e-05	9.881e-06	3.6724e-05	2.2755e-05	6.272e-05	2.6858e-05	4.588e-05	1.9851e-05	7.977e-06	2.298e-05	1.48e-05	3.4242e-05	7.601e-06	9.362e-06	6.6939e-05	5.533e-05	6.8727e-05	2.0693e-05	2.5797e-05	6.4942e-05	6.27e-07	4.9592e-05	2.6037e-05	3.3863e-05	2.8492e-05	5.9301e-05	5.7549e-05	4.404e-05	1.0303e-05	1.2797e-05	1.5585e-05	3.052e-06	1.5089e-05	1.4931e-05
0.000108897	0.000190745	0.000108691	6.6118e-05	0.000200369	0.000140546	0.000104056	3.1666e-05	3.0673e-05	4.4669e-05	8.8076e-05	0.000119092	4.8307e-05	3.415e-05	5.0624e-05	0.0001558	5.4662e-05	4.9257e-05	4.1596e-05	3.663e-05	6.112e-06	4.6755e-05	0.000100421	2.9753e-05	0.000117168	3.3332e-05	3.4565e-05	4.3822e-05	4.766e-05	5.0403e-05	2.2815e-05	4.2721e-05	4.425e-05	1.8007e-05	2.9954e-05	3.2626e-05	3.165e-05	6.42e-06	5.9679e-05	2.4257e-05	1.5255e-05	2.9759e-05	6.8942e-05	6.386e-06	6.9376e-05	7.126e-06	2.2888e-05	2.0306e-05	3.1205e-05	1.9521e-05
1.6657e-05	4.51e-07	1.077e-06	7.8204e-05	1.095e-05	6.783e-06	2.6246e-05	9.5932e-05	1.2417e-05	4.631e-06	4.243e-06	2.6059e-05	1.5998e-05	4.223e-05	2.6961e-05	5.4628e-05	1.8463e-05	7.9861e-05	8.52e-07	2.0023e-05	1.3673e-05	3.5961e-05	5.8918e-05	2.457e-06	2.6564e-05	5.251e-06	1.3773e-05	1.9035e-05	3.5825e-05	1.0128e-05	3.6955e-05	2.815e-05	3.8511e-05	5.426e-05	7.6919e-05	6.2591e-05	4.9912e-05	4.817e-05	1.5365e-05	3.8826e-05	1.7764e-05	3.7084e-05	3.6042e-05	2.8589e-05	2.5764e-05	1.9639e-05	5.287e-06	2.189e-06	5.814e-05	4.532e-06
0.000123958	0.000258809	0.000103933	0.000213905	0.000146447	0.000109765	0.000146335	3.9409e-05	7.8315e-05	7.2569e-05	0.000125503	4.9532e-05	6.0411e-05	9.3732e-05	1.6429e-05	7.3306e-05	1.6844e-05	3.6127e-05	5.2374e-05	4.7103e-05	1.6302e-05	7.52e-05	1.6525e-05	0.00010927	0.000140425	2.7673e-05	6.6051e-05	1.6954e-05	8.2011e-05	0.000100411	4.1792e-05	0.000122321	7.6686e-05	6.943e-05	0.000112973	4.0489e-05	6.675e-06	3.4905e-05	7.4697e-05	3.9363e-05	1.8912e-05	1.7068e-05	3.0203e-05	1.1149e-05	3.8254e-05	3.177e-06	2.0765e-05	2.0496e-05	3.9294e-05	3.0944e-05
1.914e-05	8.69e-07	5.34e-06	5.6306e-05	7.2729e-05	2.286e-05	1.1976e-05	6.654e-05	2.032e-06	2.172e-05	1.3029e-05	4.074e-06	3.147e-06	1.4922e-05	2.7173e-05	8.1476e-05	3.0168e-05	2.2935e-05	3.3464e-05	2.1645e-05	1.6073e-05	1.3549e-05	2.2429e-05	4.3724e-05	2.0179e-05	5.0357e-05	7.594e-06	2.1366e-05	2.946e-06	2.0966e-05	4.5886e-05	2.959e-05	7.7611e-05	4.24e-06	2.8547e-05	3.3472e-05	1.1147e-05	4.6983e-05	3.9397e-05	6.2334e-05	3.699e-06	1.0986e-05	1.9518e-05	1.3544e-05	4.1692e-05	3.412e-06	7.754e-06	1.4025e-05	6.8608e-05	2.8465e-05
0.000136046	0.000317853	0.000238838	0.000171889	0.000198605	5.9143e-05	6.954e-05	4.5157e-05	4.7172e-05	6.6974e-05	0.000103445	2.1122e-05	2.7704e-05	0.000113421	9.354e-06	8.9018e-05	2.535e-06	5.3937e-05	8.2076e-05	2.2425e-05	7.239e-06	4.4108e-05	3.8365e-05	3.0861e-05	7.4844e-05	3.0526e-05	3.6284e-05	2.4832e-05	4.4222e-05	5.6768e-05	1.7643e-05	8.8622e-05	2.0504e-05	2.9738e-05	4.3552e-05	5.1272e-05	8.2106e-05	1.1131e-05	8.153e-05	2.3834e-05	6.4291e-05	7.915e-05	0.000125111	5.9491e-05	6.3329e-05	3.8075e-05	7.9275e-05	3.3593e-05	1.2087e-05	2.9679e-05
2.1374e-05	2.804e-06	2.158e-06	7.8033e-05	3.6144e-05	6.609e-06	3.278e-06	0.000203813	3.339e-06	3.1003e-05	2.9039e-05	7.236e-06	2.346e-06	2.4056e-05	1.887e-06	6.0703e-05	1.1762e-05	5.0271e-05	4.9895e-05	6.295e-06	4.1278e-05	2.9033e-05	4.7664e-05	2.4333e-05	4.9262e-05	5.242e-06	8.743e-06	2.7564e-05	1.001e-05	6.663e-06	3.879e-05	3.7907e-05	5.0965e-05	1.184e-05	4.7981e-05	4.6451e-05	2.982e-06	8.6175e-05	5.995e-05	4.8901e-05	9.583e-06	8.5e-06	1.9452e-05	2.6983e-05	2.8418e-05	2.312e-06	2.2375e-05	1.792e-05	4.7517e-05	2.4179e-05
8.6496e-05	0.000250834	9.6204e-05	0.000233402	0.000105666	6.4144e-05	2.8809e-05	0.000109361	1.9489e-05	5.7752e-05	9.3485e-05	1.716e-06	1.2453e-05	0.000100116	8.975e-06	0.000118748	1.7432e-05	1.7484e-05	0.000164397	2.6905e-05	6.7639e-05	8.2714e-05	1.1038e-05	0.000153985	2.7438e-05	6.212e-06	6.18e-05	1.3579e-05	4.0699e-05	1.1649e-05	1.638e-06	0.00010881	2.5698e-05	4.0241e-05	3.1063e-05	2.2479e-05	2.8457e-05	1.5017e-05	6.3673e-05	2.405e-06	5.4638e-05	5.2638e-05	4.7729e-05	2.9516e-05	2.3117e-05	5.3787e-05	5.5774e-05	5.0954e-05	4.2895e-05	3.3035e-05
2.3359e-05	7.84e-07	5.205e-06	6.642e-05	2.3272e-05	4.9208e-05	4.881e-06	5.8642e-05	6.408e-06	4.132e-06	8.85e-06	1.1234e-05	1.1924e-05	5.2507e-05	3.0379e-05	8.9181e-05	2.2111e-05	4.4906e-05	9.849e-06	1.6246e-05	3.603e-06	4.5721e-05	3.2699e-05	6.887e-06	7.882e-06	2.1679e-05	3.807e-06	2.2554e-05	2.906e-06	4.0625e-05	3.8642e-05	1.7589e-05	7.0215e-05	6.662e-06	2.206e-05	5.6926e-05	4.141e-05	3.9602e-05	1.3594e-05	0.000125337	9.282e-06	2.082e-06	2.414e-06	1.0518e-05	4.6596e-05	2.5951e-05	1.4803e-05	1.2972e-05	3.8325e-05	2.8765e-05
2.3923e-05	0.000148849	0.000227948	0.000211892	0.00014193	0.00011997	6.7522e-05	0.00019804	7.6e-08	2.599e-06	4.865e-06	3.435e-06	1.2487e-05	0.000106106	6.8383e-05	3.6256e-05	2.5031e-05	6.974e-06	0.000117462	4.254e-06	7.7718e-05	2.3959e-05	2.078e-06	1.5781e-05	7.42e-07	3.1911e-05	2.2939e-05	2.0301e-05	1.7904e-05	1.7783e-05	7.673e-06	5.4882e-05	7.114e-06	3.2795e-05	1.2674e-05	2.9165e-05	3.9012e-05	4.3208e-05	3.5249e-05	8.353e-06	3.4849e-05	4.8585e-05	7.502e-06	8.722e-06	7.262e-06	4.9594e-05	1.1174e-05	6.513e-06	9.802e-05	2.129e-06
2.602e-05	8.96e-07	3.022e-06	8.455e-05	7.8692e-05	5.386e-06	2.2718e-05	0.000123787	2.8099e-05	2.7899e-05	1.1092e-05	4.811e-06	1.6952e-05	7.5361e-05	1.672e-05	9.2737e-05	2.0366e-05	1.9805e-05	2.1883e-05	2.57e-07	1.2099e-05	4.6537e-05	2.6034e-05	1.6173e-05	3.5699e-05	8.6839e-05	1.8022e-05	1.7502e-05	1.3374e-05	8.004e-05	6.3673e-05	3.6344e-05	0.000103539	1.7024e-05	2.3604e-05	3.2372e-05	1.587e-06	2.0556e-05	4.2823e-05	5.05e-06	6.2569e-05	3.9349e-05	1.7292e-05	5.0995e-05	8.496e-06	5.5997e-05	0.000130531	1.14e-07	2.63e-06	1.1134e-05
0.000113951	0.000322139	0.000187063	0.000163879	0.000222341	0.000181475	0.000103206	0.000149778	4.7666e-05	9.77e-06	4.109e-06	6.4844e-05	7.0252e-05	1.5192e-05	2.6977e-05	2.4788e-05	2.1952e-05	3.6019e-05	2.8749e-05	2.1476e-05	8.6857e-05	1.63e-06	6e-08	2.3548e-05	1.8308e-05	1.0724e-05	1.5566e-05	1.1869e-05	2.2619e-05	3.5507e-05	4.0565e-05	1.148e-06	5.9157e-05	7.3922e-05	2.5952e-05	2.4012e-05	1.2292e-05	8.347e-06	8.9936e-05	1.4987e-05	6.416e-05	7.6467e-05	3.7935e-05	8.076e-06	4.3006e-05	8.9358e-05	2.4784e-05	8.575e-06	4.6936e-05	1.7677e-05
2.9184e-05	2.112e-06	3.883e-06	8.2037e-05	0.000112515	4.3103e-05	3.8975e-05	5.2307e-05	6.3117e-05	4.4401e-05	2.0543e-05	3.594e-06	8.241e-06	6.0582e-05	1.0006e-05	5.4616e-05	6.985e-06	4.131e-05	9.726e-06	1.4443e-05	1.7665e-05	5.0382e-05	8.9116e-05	3.1537e-05	5.3049e-05	1.4787e-05	3.4388e-05	7.061e-06	3.4878e-05	1.2005e-05	3.1779e-05	2.074e-06	2.9493e-05	1.8006e-05	5.7981e-05	2.7577e-05	6.093e-06	7.905e-06	8.6296e-05	1.7163e-05	7.6667e-05	5.5569e-05	2.543e-05	4.1784e-05	2.716e-06	5.7959e-05	0.000109157	1.9816e-05	1.4423e-05	7.881e-06
0.000203251	0.000340783	0.000172958	9.5311e-05	0.000125947	0.000224561	8.8026e-05	0.000136852	5.2252e-05	9.7854e-05	9.9268e-05	1.1718e-05	2.8266e-05	8.1435e-05	5.7819e-05	2.7012e-05	1.9512e-05	7.6962e-05	1.8621e-05	1.832e-06	2.3958e-05	4.965e-06	3.7123e-05	5.894e-06	2.2721e-05	2.9235e-05	2.6393e-05	3.0175e-05	4.8612e-05	1.649e-06	1.3124e-05	4.54e-06	8.133e-06	9.2183e-05	7.633e-06	2.5384e-05	0.000111912	6.16e-07	8.9126e-05	1.6107e-05	9.4721e-05	0.000123435	9.7146e-05	2.2788e-05	6.1742e-05	0.000197984	0.000144578	6.0528e-05	4.4918e-05	8.5822e-05
3.1584e-05	5.34e-07	5.849e-06	0.000103546	4.9906e-05	5.3219e-05	4.225e-06	5.8684e-05	5.683e-06	1.3156e-05	3.807e-06	7.641e-06	6.235e-06	2.2049e-05	1.591e-05	9.2552e-05	2.1092e-05	1.13e-05	7.913e-06	5.723e-06	5.3484e-05	2.592e-05	1.2143e-05	3.4839e-05	3.487e-06	2.1083e-05	8.322e-06	3.109e-06	2.1712e-05	1.2641e-05	1.9538e-05	3.1306e-05	2.8492e-05	3.5054e-05	2.3863e-05	7.3343e-05	2.8954e-05	2.3666e-05	7.1112e-05	2.6615e-05	8.1719e-05	0.000103669	5.0778e-05	1.5562e-05	7.5071e-05	0.000111868	0.000155125	7.3833e-05	5.7265e-05	6.337e-06
8.5958e-05	0.00040408	0.000330019	0.000113331	0.000219325	0.000105041	5.6908e-05	0.000131705	6.7993e-05	3.7565e-05	4.6979e-05	1.3024e-05	8.7259e-05	9.2817e-05	4.3078e-05	4.8648e-05	2.9089e-05	9.3622e-05	6.1513e-05	2.36e-06	6.1717e-05	2.9196e-05	1.8431e-05	1.492e-05	1.8473e-05	4.8205e-05	1.179e-06	2.8819e-05	6.2313e-05	2.2256e-05	4.2531e-05	3.7391e-05	4.0682e-05	5.6608e-05	3.189e-06	3.488e-06	2.18e-05	6.5782e-05	3.3248e-05	4.796e-05	4.4284e-05	2.165e-05	9.558e-06	2.2504e-05	7.4363e-05	3.3178e-05	2.6431e-05	3.7406e-05	4.9775e-05	4.8284e-05
3.3306e-05	8.7e-08	3.3e-07	9.3068e-05	4.946e-05	2.3e-07	5.1481e-05	9.1592e-05	1.5417e-05	2.9082e-05	3.0633e-05	1.8473e-05	2.1149e-05	2.7365e-05	3.1046e-05	2.8558e-05	5.5933e-05	4.7312e-05	1.7648e-05	6.217e-06	5.702e-06	1.3754e-05	6.09e-06	1.868e-05	1.8611e-05	2.5823e-05	1.512e-06	9.86e-07	2.5795e-05	3.325e-06	5.27e-06	1.6382e-05	1.1639e-05	4.5613e-05	1.7388e-05	2.463e-06	1.6063e-05	3.1266e-05	8.8617e-05	3.2749e-05	0.000111643	0.000169334	8.2632e-05	6.322e-06	0.000171477	0.000232712	0.000118673	0.000189965	3.6795e-05	8.4991e-05
9.5323e-05	0.000481952	0.000237322	0.000211448	0.000330969	0.000112683	0.0001136	0.000120859	4.0547e-05	1.6459e-05	3.101e-05	0.000110487	1.643e-06	0.000147361	2.265e-06	8.7403e-05	0.000175208	1.5693e-05	1.557e-05	1.4334e-05	1.1778e-05	3.5734e-05	1.583e-05	6.954e-06	2.53e-07	6.4408e-05	1.9412e-05	3.0937e-05	3.9649e-05	6.4038e-05	5.2666e-05	7.753e-06	1.5172e-05	8.038e-06	1.4083e-05	1.2765e-05	1.3528e-05	3.65e-07	9.94e-06	4.766e-06	3.4918e-05	1.9116e-05	3.511e-06	1.1704e-05	2.1978e-05	3.605e-05	3.7622e-05	1.4915e-05	4.7261e-05	3.3394e-05
3.5985e-05	2.4e-08	1.092e-06	8.7361e-05	5.2245e-05	2.7715e-05	1.3762e-05	0.000101402	4.619e-06	7.4653e-05	4.2597e-05	1.71e-07	1.462e-06	3.005e-05	1.8313e-05	4.8728e-05	4.0693e-05	2.6629e-05	4.763e-05	5.7538e-05	3.9843e-05	2.0502e-05	4.8007e-05	0.000100219	0.000113801	3.9672e-05	5.0823e-05	3.6909e-05	1.3108e-05	2.1857e-05	9.0929e-05	2.5797e-05	6.5354e-05	3.6e-08	8.57e-07	4.71e-07	6.169e-06	1.9722e-05	2.1493e-05	1.7535e-05	8.621e-06	3.7517e-05	2.4945e-05	8.174e-06	0.000107262	4.1761e-05	7.4136e-05	0.00020986	0.000176014	6.179e-05
0.000129385	0.000239336	0.000185406	0.000127405	0.000404104	6.5944e-05	0.000281135	8.5485e-05	7.9241e-05	3.1087e-05	6.0429e-05	0.000209253	6.1427e-05	0.00010048	3.4574e-05	4.751e-05	0.000174842	0.000107488	0.000144218	5.0546e-05	4.528e-05	4.5833e-05	3.546e-05	4.5613e-05	1.4178e-05	9.7284e-05	0.000108311	3.7557e-05	6.4779e-05	6.8933e-05	2.9244e-05	9.016e-06	2.1531e-05	1.6463e-05	3.5953e-05	2.8378e-05	3.4948e-05	3.956e-06	0.000130859	4.055e-05	0.000207804	0.000201405	0.000103225	5.8414e-05	0.000156784	0.000229219	0.000211836	0.000162326	3.5078e-05	9.3902e-05
4.0237e-05	1.223e-06	4.989e-06	0.000106133	5.7563e-05	1.6523e-05	1.5822e-05	6.6108e-05	4.687e-06	5.181e-05	3.8987e-05	4.693e-06	1.0405e-05	5.0884e-05	1.4945e-05	8.6178e-05	7.967e-06	9.7176e-05	1.7461e-05	1.8341e-05	2.7489e-05	2.0016e-05	4.3153e-05	9.718e-05	0.000146972	1.5191e-05	5.2166e-05	1.4017e-05	5.507e-05	1.534e-05	3.661e-06	2.6783e-05	3.0228e-05	0.000106883	1.0276e-05	6.3908e-05	5.3681e-05	3.0316e-05	5.76e-07	1.8699e-05	5.54e-06	5.25e-07	5.862e-06	3.2737e-05	6.6842e-05	1.5391e-05	2.009e-06	2.0678e-05	1.473e-06	4.5444e-05
1.7835e-05	0.000155255	9.5964e-05	8.051e-05	0.000140938	6.3296e-05	0.000102113	7.3823e-05	1.413e-05	1.2835e-05	2.7124e-05	6.9424e-05	2.755e-06	6.7623e-05	1.0586e-05	3.4769e-05	0.000125951	3.7577e-05	0.000100363	2.9593e-05	3.3529e-05	1.8e-07	0.000143078	3.777e-05	0.000120228	0.00024674	4.901e-05	0.000130423	9.5465e-05	0.000129682	0.000166348	0.000128138	0.000189547	6.2105e-05	5.4509e-05	7.4858e-05	0.00010758	5.6486e-05	0.000106272	6.4079e-05	0.000105015	0.000101412	5.4148e-05	4.4267e-05	0.000199899	0.000101792	7.2651e-05	0.000157544	3.7812e-05	0.000176806
4.3341e-05	3.57e-07	6.637e-06	0.000179533	0.000106273	6.689e-06	0.000105584	0.000216013	5.6106e-05	1.0003e-05	1.2817e-05	4.6576e-05	2.9209e-05	0.000209584	3.3303e-05	9.5923e-05	2.6092e-05	2.152e-06	0.000171696	5.895e-05	3.9587e-05	6.9508e-05	1.4256e-05	5.7883e-05	2.0982e-05	4.4794e-05	8.1756e-05	9.5325e-05	8.8054e-05	5.5928e-05	9.3153e-05	0.000169708	7.2322e-05	7.9313e-05	2.647e-05	5.9636e-05	0.000125556	0.000118999	3.7959e-05	0.000118066	3.5256e-05	7.213e-05	1.8478e-05	3.6697e-05	5.2679e-05	1.1298e-05	2.4684e-05	4.5387e-05	4.2553e-05	2.045e-05
9.1441e-05	0.000389539	0.000280703	0.000321673	0.000119653	0.000144364	9.661e-05	4.7005e-05	5.8918e-05	1.4954e-05	6.747e-06	8.1037e-05	3.221e-06	3.3881e-05	9.468e-06	0.000126049	7.3035e-05	1.4457e-05	1.089e-05	1.5967e-05	1.9028e-05	3.904e-06	2.0044e-05	0.000117	2.3541e-05	1.2515e-05	6.008e-05	3.651e-06	0.000159947	1.6725e-05	4.4028e-05	8.4266e-05	0.000116657	7.9992e-05	0.000126481	6.0456e-05	0.000118415	0.000159664	9.0987e-05	0.000276483	8.2313e-05	7.3997e-05	0.000153815	0.000125854	0.000111973	0.000149997	0.00044049	0.000253398	0.000191946	0.000222747
4.3788e-05	4.393e-06	1.9608e-05	0.00019241	9.9294e-05	2.5236e-05	0.000106586	0.000121047	7.8943e-05	0.000239201	0.000253608	7.7574e-05	7.8493e-05	7.1943e-05	0.000122552	6.6986e-05	8.9139e-05	2.5685e-05	8.3444e-05	5.7201e-05	7.914e-06	8.0186e-05	6.5444e-05	5.266e-06	1.0376e-05	0.000187551	5.9806e-05	3.8188e-05	1.9666e-05	9.2641e-05	5.5084e-05	8.2753e-05	7.5692e-05	1.5229e-05	8.2643e-05	9.552e-05	4.5726e-05	0.000152385	5.3359e-05	0.000158308	5.5818e-05	8.8521e-05	3.4619e-05	3.9971e-05	0.000127363	6.569e-05	5.826e-05	0.0001109	4.6248e-05	7.4844e-05
0.000612503	0.000856098	0.000740172	0.000350914	0.000755476	0.000353462	0.000354874	0.000279724	0.000289024	0.000240071	0.000156714	0.000351331	0.000183425	0.000216896	0.000217138	0.00035355	0.000188495	0.000131377	0.00014055	4.8461e-05	4.202e-05	0.000227738	2.8974e-05	1.0496e-05	4.6569e-05	3.8137e-05	9.9762e-05	3.804e-05	2.0357e-05	4.4889e-05	7.749e-05	8.4933e-05	6.7144e-05	7.7424e-05	3.3851e-05	5.7317e-05	0.000101568	1.7586e-05	3.9222e-05	5.79e-07	2.774e-05	6.5466e-05	0.000115355	6.5176e-05	0.000204547	6.3712e-05	3.5395e-05	0.000104937	9.0372e-05	0.000155288
4.8941e-05	8.06e-07	6.713e-06	0.000171814	0.000134938	1.4641e-05	7.9916e-05	8.5809e-05	2.4667e-05	5.8879e-05	4.6071e-05	5.2831e-05	2.811e-06	1.5073e-05	8.5925e-05	1.7766e-05	0.000200394	5.526e-05	6.8104e-05	0.000173796	5.336e-05	0.000177678	0.000108144	9.7652e-05	0.000194184	0.00026298	0.000149009	0.000176454	0.000110613	0.000127088	0.00022853	0.000278314	0.000232302	0.00017714	0.000285205	0.000248373	0.000211979	0.000188691	0.000218522	0.000316476	5.9516e-05	0.000101689	0.000195589	0.000103098	0.000370362	5.6943e-05	0.000212812	0.000164389	1.8662e-05	8.2779e-05
0.000383314	0.00045161	0.000505677	0.000621046	0.000827442	0.00037156	0.000665892	0.000488894	0.000338931	0.000239731	0.000321727	0.000553617	0.000199428	0.000442773	0.000389649	0.000268596	0.000454462	0.000344959	0.000330707	0.000257497	0.000144146	0.000180311	0.00026287	8.1172e-05	0.00014913	0.000214217	0.00010841	0.000149972	4.9937e-05	4.8053e-05	5.544e-05	2.0834e-05	8.6618e-05	1.183e-06	5.5663e-05	4.5268e-05	1.1728e-05	0.000139218	0.000128561	0.000132899	8.4604e-05	0.000145302	0.000209163	0.000238718	0.000131451	0.000117197	0.00026521	0.000151981	0.000365382	0.000167518
5.497e-05	9.54e-07	2.522e-06	0.000151962	0.000166905	3.458e-06	8.254e-05	4.2125e-05	3.186e-05	1.927e-05	3.6095e-05	1.8541e-05	7.0092e-05	3.3298e-05	0.000245715	5.855e-06	0.000113136	3.8156e-05	4.3627e-05	4.1073e-05	6.1997e-05	0.000240702	2.6463e-05	9.0264e-05	0.000127259	0.000111399	6.7762e-05	8.1023e-05	2.3489e-05	0.000203621	0.000159184	0.000107305	0.000167682	6.5531e-05	0.000333453	0.00023866	9.4091e-05	0.000212746	0.000328265	0.000274146	0.000177901	0.000222253	0.000276017	0.000171	0.000382326	0.000185159	0.000199179	0.000219402	0.000197345	0.000139906
0.00038187	0.00063483	0.000411027	0.000790616	0.00064851	0.00032585	0.000461972	0.000386302	0.000254599	0.000137428	0.000109511	0.000338651	8.3074e-05	0.000225759	0.000258685	0.00016073	0.000286706	9.2326e-05	0.000133029	0.000112357	6.427e-05	0.000189241	0.000176779	0.000146829	0.000253914	0.000387857	0.000208231	0.000410015	0.000150571	0.000353552	0.000390319	0.000352324	0.000623036	0.000232932	0.000391367	0.000231067	0.000147696	0.000555533	0.000497976	0.000590867	0.000309415	0.000365315	0.000369892	0.000204544	0.000402634	0.000380466	0.000545141	0.000340075	0.000241853	0.000164707
5.8815e-05	2.193e-06	6.486e-06	0.000227787	0.000154288	7.7298e-05	0.000178503	0.000159832	0.000128099	0.000195649	0.000278384	7.2321e-05	0.000119875	1.824e-06	0.000279495	0.000166791	0.000322966	0.000174979	1.9085e-05	0.000269082	8.732e-06	0.000361263	0.000239591	6.848e-06	0.000177473	0.000440573	0.000104527	0.000289315	1.0428e-05	0.000342701	0.000282664	0.00017343	0.000238335	5.5059e-05	0.000281358	0.000244434	8.3085e-05	0.000208753	0.000399766	0.00028382	0.000458819	0.000483189	0.000494654	0.000327062	0.000478816	0.000757114	0.00079515	0.000520216	0.000603415	0.000532082
0.0012617	0.00109537	0.000664728	0.000922502	0.00121926	0.000591042	0.000772427	0.000479749	0.000364842	0.000305414	0.00018428	0.000618183	0.00013329	0.00016671	0.000531252	0.000376123	0.000634404	0.000339849	0.000256742	0.000322215	0.000221278	0.000456642	0.000437561	0.000483062	0.000596165	0.000265073	0.000542863	0.000627791	0.000741902	0.000304625	0.000461439	0.000373464	0.00057993	0.0010488	0.000446361	0.000665535	0.000931587	0.000537087	0.000976817	0.000567561	0.00105539	0.00114229	0.00114292	0.000779609	0.00119708	0.00124898	0.00136517	0.00105167	0.0010511	0.000767367
7.1868e-05	2.7309e-05	7.4379e-05	0.000383877	0.000525514	0.000157259	0.00041816	0.00104338	0.00013574	0.000501368	0.000705749	0.000397408	0.000292757	0.000897984	0.000301121	0.000920275	0.00104778	0.000480802	0.0014244	0.00108924	0.000974883	0.00204086	0.000829347	0.000871237	0.000697726	0.00109399	0.000979915	0.000811288	0.000696527	0.000958977	0.000898111	0.000913313	0.00118926	0.000574767	0.00152924	0.00101759	0.000361914	0.00161088	0.00153471	0.00172353	0.000881387	0.000999573	0.00125096	0.00136216	0.000889748	0.0010991	0.00134377	0.00107416	0.00154664	0.00147389
0.00124668	0.00278683	0.00256678	0.00201614	0.00299108	0.000858277	0.00179289	0.00140201	0.000901272	0.000795426	0.000845659	0.00147418	0.00077086	0.000913161	0.00135936	0.000859855	0.000910925	0.000728043	0.000877006	0.000526746	0.000552828	0.00105735	0.000765798	0.000738945	0.000896939	0.000597433	0.000757067	0.00104207	0.00100272	0.000948113	0.000917875	0.00119488	0.00124275	0.00142328	0.00105846	0.00143626	0.0018469	0.00150414	0.00190816	0.00170286	0.00221386	0.00239619	0.00196689	0.00205877	0.00259885	0.00275556	0.00296187	0.00228296	0.00260645	0.00292179
7.9083e-05	2.5769e-05	8.2977e-05	0.000525991	0.000516519	0.000186585	0.000496175	0.00116795	0.000454432	0.000504528	0.00070712	0.00068186	0.000586425	0.00111269	0.000844761	0.00150977	0.00179756	0.000749651	0.002238	0.00199965	0.00175146	0.00249149	0.0014678	0.00188055	0.0014704	0.00237258	0.00175326	0.00162134	0.00163574	0.00215481	0.0017587	0.00168975	0.00201329	0.00245648	0.00205676	0.00250334	0.00255645	0.00234103	0.00233898	0.00240999	0.00208851	0.00232327	0.00243694	0.00249938	0.00450202	0.00337552	0.00423822	0.00432347	0.00446129	0.004025
0.00319353	0.00458558	0.00336826	0.00303698	0.003917	0.00174467	0.00239193	0.00233552	0.00147584	0.0011184	0.00102458	0.00168083	0.000573824	0.00104229	0.00110537	0.0012396	0.00164707	0.000690984	0.00126818	0.00132026	0.00100391	0.00147321	0.00151006	0.00146757	0.00247412	0.00249477	0.00182443	0.00245674	0.00212878	0.00272017	0.00263025	0.00376353	0.00401062	0.00276364	0.00356864	0.00363194	0.00353114	0.00344846	0.00495648	0.00415765	0.00509911	0.00503351	0.00429398	0.00375506	0.00530447	0.00483538	0.00580636	0.00499232	0.00422648	0.00517784
8.4728e-05	6.3035e-05	0.000173342	0.000745373	0.00114409	0.000624709	0.00140354	0.00165025	0.00180076	0.00137033	0.00179536	0.00178208	0.00231866	0.00138783	0.00364258	0.00238522	0.00275096	0.00278348	0.00300038	0.00315421	0.00221561	0.00382359	0.00305176	0.00210359	0.00243465	0.00175288	0.00257047	0.00228312	0.00231606	0.00230516	0.00194034	0.00269912	0.00221471	0.0031145	0.00300738	0.00349753	0.00347437	0.00304241	0.00483629	0.00364633	0.00479708	0.00519663	0.00495859	0.00517513	0.00515138	0.00567707	0.00766955	0.00674514	0.00674569	0.00621576
0.00396565	0.00347988	0.00297557	0.00411749	0.00321361	0.00224981	0.00265976	0.00321219	0.00200284	0.00152854	0.00146064	0.00175401	0.0010816	0.00126534	0.00190564	0.00147621	0.0017329	0.00129369	0.00135987	0.00162718	0.0012942	0.0022832	0.00258772	0.00193692	0.00298243	0.00322068	0.0028211	0.00349558	0.00336444	0.00408427	0.00367686	0.00390441	0.00475249	0.00464856	0.00467733	0.00439299	0.00509033	0.00405842	0.00555814	0.00435977	0.0050545	0.00521583	0.00504454	0.00496743	0.00796183	0.00603087	0.00774859	0.00733094	0.00713859	0.00693446
8.4854e-05	5.4891e-05	0.000195512	0.00106079	0.00114658	0.00076848	0.00110687	0.00260485	0.00144779	0.0023439	0.0030197	0.0010755	0.0019586	0.00405177	0.00207791	0.00447149	0.00249512	0.00265077	0.00607636	0.00497547	0.00579462	0.00655153	0.00319085	0.00496252	0.00401633	0.00398916	0.00419864	0.00350216	0.00418655	0.00379409	0.00299128	0.00443735	0.00369522	0.0034559	0.00469028	0.00525244	0.00368399	0.00553194	0.00610884	0.00531403	0.00566264	0.00605952	0.00624912	0.00708348	0.0068981	0.00715987	0.00917675	0.00844282	0.00693322	0.00812088
0.00562435	0.00648164	0.0056484	0.00679342	0.006318	0.00284686	0.0038107	0.00605905	0.00240239	0.00276279	0.00279269	0.00312921	0.00174317	0.0020895	0.00253196	0.00260538	0.00263285	0.00147478	0.00174807	0.00188066	0.0014754	0.00210745	0.00178049	0.00198477	0.00215389	0.00224919	0.00264944	0.00307126	0.00434579	0.003063	0.00327728	0.00446665	0.00399986	0.00629654	0.00409942	0.00478188	0.00707334	0.00494122	0.00645146	0.00553287	0.00665468	0.00684279	0.00599458	0.00619463	0.00810245	0.00740229	0.00844183	0.00778031	0.00746424	0.00755565
8.6358e-05	7.6065e-05	0.000267626	0.0013004	0.00152396	0.000320278	0.00141327	0.00336434	0.00122582	0.00185804	0.00231662	0.00277482	0.00186613	0.00332554	0.00227105	0.00541796	0.00443097	0.0027967	0.00667425	0.00587584	0.00650972	0.00799406	0.00497824	0.00605172	0.00615059	0.00525932	0.00549848	0.00458226	0.00528508	0.00375924	0.00384982	0.00479017	0.00417756	0.00500379	0.00415589	0.0048347	0.00567697	0.00496748	0.0055945	0.00460392	0.00597025	0.00620072	0.0063535	0.00580342	0.00962046	0.00865959	0.0101574	0.0104753	0.00956116	0.0101402
0.00730986	0.00823232	0.00594525	0.00805975	0.00807252	0.00391728	0.00453219	0.0068068	0.00286744	0.00366412	0.00358316	0.00335288	0.00207102	0.00259215	0.00262499	0.00228803	0.00195207	0.00122184	0.00174929	0.00142086	0.00150124	0.00160621	0.00176259	0.00239885	0.00326804	0.00316482	0.00320894	0.00308944	0.00432088	0.00474846	0.00394486	0.00672774	0.00545118	0.00606112	0.00616078	0.00759663	0.00721849	0.00645854	0.00830031	0.00679818	0.00788804	0.00731274	0.00621864	0.00659909	0.00854105	0.00636668	0.00804856	0.0074458	0.00654984	0.0062501
9.0766e-05	6.6595e-05	0.000221494	0.000898887	0.00105162	0.000662933	0.000914642	0.00203604	0.00159917	0.00186689	0.00235661	0.00190389	0.0030813	0.00293571	0.00317118	0.00418635	0.00356663	0.00415948	0.00586193	0.00533741	0.00564802	0.00781247	0.00620929	0.00568714	0.0058293	0.00581094	0.00593196	0.00520661	0.00574853	0.00490271	0.00397942	0.00523895	0.00366221	0.0051448	0.00434242	0.00438227	0.00481722	0.00293627	0.00453495	0.00304355	0.00471917	0.00514704	0.00428355	0.00480148	0.00562594	0.00710064	0.00791907	0.00738114	0.00801646	0.00741523
0.00456667	0.00669269	0.00483994	0.00573415	0.00614168	0.003764	0.00501654	0.00601459	0.00361584	0.00355127	0.00370086	0.004404	0.00297753	0.00333044	0.00362472	0.00380281	0.00372899	0.00212568	0.00201006	0.00258857	0.00161057	0.00196315	0.00161489	0.00103031	0.00212275	0.00203597	0.00120133	0.00138924	0.00125037	0.00160964	0.00195988	0.00284039	0.00300994	0.00305997	0.00308024	0.00333361	0.00467273	0.00532775	0.00554773	0.00585537	0.00623171	0.00664649	0.00705565	0.00758976	0.0105557	0.00907828	0.0108419	0.011044	0.0108313	0.00926274
8.8741e-05	3.4602e-05	0.000129278	0.000742584	0.000420261	0.000192878	0.000309782	0.00170745	0.000323127	0.000839483	0.00105339	0.000594958	0.000767689	0.00218096	0.000489895	0.00242232	0.00181869	0.00174262	0.00517828	0.00410304	0.00552467	0.00605174	0.00465417	0.0068445	0.00655458	0.00634255	0.00643412	0.0072017	0.00791937	0.00725637	0.00741888	0.0100177	0.00803982	0.00827441	0.00889629	0.00788955	0.00782333	0.00723673	0.00869969	0.00655072	0.00721246	0.0069762	0.00611047	0.00602129	0.00382135	0.0053223	0.00516641	0.00392623	0.00384189	0.0034219
0.00422633	0.00802235	0.00624915	0.00743919	0.00837217	0.00427697	0.00572633	0.00820577	0.00427882	0.00416739	0.00423509	0.00571563	0.00411302	0.00505132	0.00492893	0.0060155	0.00503793	0.00338966	0.00324836	0.00412682	0.00207241	0.00343524	0.00275514	0.00157518	0.00280114	0.00214679	0.00153162	0.00253596	0.00144811	0.00158237	0.00198983	0.00223773	0.00188009	0.00188273	0.00293896	0.00179183	0.00344088	0.00299124	0.0047307	0.00344541	0.00614042	0.00696763	0.00718683	0.00768754	0.00869468	0.010584	0.0112557	0.0115306	0.0108392	0.010856
0.000115245	8.754e-05	0.000284392	0.00100676	0.00111514	0.000435329	0.00109076	0.00208238	0.00129871	0.00118618	0.00142176	0.00147606	0.00213429	0.00258674	0.00159893	0.00265232	0.00333445	0.00318666	0.00569068	0.00501472	0.00632981	0.00572704	0.00598672	0.00757265	0.00674029	0.00822186	0.00717032	0.00604408	0.00792201	0.00843314	0.00729247	0.00880212	0.00815738	0.00949313	0.00973784	0.00928928	0.0096786	0.00775513	0.0100714	0.00725462	0.00932647	0.00913579	0.00858249	0.00766231	0.00766084	0.00759183	0.00724169	0.00641376	0.00664491	0.0059656
0.0043676	0.00983222	0.00578393	0.00639008	0.00780055	0.00409905	0.0043856	0.00562363	0.00366941	0.00316807	0.00335649	0.00357403	0.00288279	0.00366151	0.0029665	0.00471564	0.00352986	0.00226262	0.0033791	0.00310075	0.00269173	0.00335818	0.00270161	0.00339585	0.00430279	0.00497803	0.0039504	0.00369333	0.00496977	0.00614698	0.00430722	0.00636287	0.00512228	0.00522534	0.00680723	0.00519603	0.00643262	0.00479334	0.00611087	0.00470955	0.00624911	0.00629227	0.00613546	0.00691504	0.00503623	0.0071899	0.00722559	0.00643784	0.00634745	0.00572989
0.000121093	0.000116244	0.000405892	0.00150025	0.00181044	0.00134379	0.00221404	0.00324488	0.00303785	0.00189892	0.00271092	0.00421263	0.0050806	0.00388863	0.00542072	0.00508534	0.00626036	0.00615974	0.00597625	0.00725477	0.00582248	0.00683171	0.00769307	0.00538118	0.006255	0.0065301	0.00572447	0.00555578	0.00449969	0.00469379	0.00533149	0.00534927	0.00482839	0.00441948	0.00488109	0.00485652	0.00415723	0.0041844	0.00594933	0.00379982	0.00654245	0.0073892	0.00698329	0.0056339	0.00557819	0.00770309	0.00796073	0.00641747	0.00729416	0.00675481
0.00368728	0.00505593	0.00353602	0.00514899	0.00524101	0.00336918	0.00363643	0.00421089	0.00325279	0.00315278	0.00377072	0.00310269	0.00237239	0.00282198	0.0025294	0.00473458	0.00334833	0.00205593	0.00258695	0.00299656	0.00180754	0.0026954	0.00272495	0.00206984	0.00333196	0.00401472	0.0033616	0.00313234	0.00307497	0.00466578	0.00407866	0.00535346	0.00542423	0.00364197	0.00680234	0.00407675	0.00393036	0.00468167	0.00639202	0.00444489	0.00567949	0.0052531	0.00530842	0.00552412	0.0030201	0.00501438	0.00443078	0.00397507	0.00425307	0.00317241
0.00011915	3.8728e-05	0.000149587	0.000819389	0.000833085	0.000260104	0.000609096	0.00109053	0.000552103	0.000384116	0.000663763	0.000972399	0.000766161	0.00160206	0.00128786	0.0022296	0.00209405	0.00154881	0.00311844	0.00299868	0.00304681	0.00480772	0.00357828	0.00439142	0.00513551	0.0049251	0.00566508	0.00549502	0.00526456	0.00491143	0.0047905	0.00614455	0.00432446	0.00543678	0.00437711	0.00509092	0.00573659	0.00467443	0.00404364	0.00331448	0.00387215	0.00421426	0.00421482	0.00419249	0.00341286	0.00422283	0.00351874	0.00316835	0.0042941	0.00372237
0.00361621	0.00807699	0.00629202	0.00773699	0.00743883	0.00238237	0.00542664	0.00712232	0.00328232	0.004408	0.00487324	0.0047739	0.0037424	0.00548899	0.00374959	0.00788483	0.00520356	0.00392087	0.00580711	0.00484885	0.0038143	0.00395983	0.00370152	0.00313834	0.0039407	0.00300595	0.0025872	0.00298357	0.00181047	0.00199935	0.00215711	0.00226799	0.00166818	0.00110392	0.00238149	0.00109543	0.00074702	0.00175609	0.00227263	0.00180005	0.00236645	0.00241506	0.00242838	0.00268935	0.00152924	0.00324572	0.00363015	0.00289464	0.00318047	0.00316487
0.000149735	5.0037e-05	0.000252539	0.00107322	0.00130854	0.000536293	0.000988745	0.00242358	0.000949155	0.000918409	0.00138562	0.00146911	0.00125854	0.00332131	0.00162513	0.00230453	0.00275688	0.0016102	0.00518004	0.00326695	0.00444441	0.00364267	0.00325569	0.00502308	0.00537081	0.00441081	0.00543977	0.00469762	0.00475207	0.00493609	0.00460666	0.00629421	0.00478221	0.00563315	0.00526523	0.00463306	0.0061022	0.00518724	0.00438122	0.00388931	0.0039212	0.00390984	0.00432614	0.00392707	0.00386191	0.0029573	0.00206668	0.00209372	0.00240062	0.00239396
0.00362095	0.00474194	0.0039009	0.00489974	0.00337645	0.00192894	0.00274428	0.00400838	0.00202502	0.00251663	0.00267062	0.00217199	0.00199134	0.00176151	0.00167527	0.00333318	0.00307908	0.0018351	0.00247277	0.003336	0.00206224	0.00252808	0.00235317	0.00227543	0.00416165	0.00394385	0.00311081	0.00303879	0.00276255	0.00305048	0.00241078	0.00352928	0.0020214	0.0027112	0.00290281	0.00214206	0.00204518	0.00132813	0.00236953	0.00135835	0.00221197	0.00234442	0.00252935	0.00205839	0.00200294	0.00299043	0.0034659	0.00354037	0.00348532	0.00413551
0.000135203	0.000117083	0.000528208	0.00159171	0.00209111	0.00118121	0.00212057	0.00350107	0.00222796	0.00268516	0.00382968	0.00378997	0.00339917	0.00433291	0.00381998	0.00406969	0.00460915	0.00305142	0.0055828	0.00436736	0.00430828	0.00292445	0.00264923	0.0027076	0.00285119	0.00139464	0.00121033	0.00119424	0.000819448	0.00118194	0.00118697	0.00166996	0.00132459	0.000872401	0.00159898	0.000770475	0.00127678	0.00139477	0.00178203	0.00106212	0.00188653	0.00207113	0.00251261	0.00315948	0.00228652	0.00239718	0.00249377	0.00257642	0.00270812	0.00279186
0.00132942	0.00404519	0.00248783	0.00320088	0.00329588	0.00130141	0.0019238	0.0026134	0.00177398	0.00113811	0.00144448	0.002105	0.00179155	0.00177372	0.00256396	0.00229174	0.00402981	0.00294987	0.00279293	0.00486011	0.00191788	0.00385766	0.00481468	0.0027495	0.00646822	0.00680694	0.00440118	0.00577919	0.00481524	0.0062246	0.0053951	0.00696294	0.00521556	0.00553094	0.00647871	0.00459457	0.00458743	0.00352286	0.00447603	0.00285502	0.0032	0.00308741	0.00304269	0.00285212	0.00430833	0.00212883	0.00189519	0.00147259	0.00188638	0.00198032
0.000130335	6.6946e-05	0.000195125	0.000846696	0.00125274	0.000503547	0.00100984	0.00165446	0.00117424	0.00106429	0.00161917	0.00169735	0.00161747	0.00247422	0.00208074	0.00249217	0.00223031	0.00148369	0.00263754	0.00179239	0.00156193	0.00156554	0.00159047	0.00149745	0.0021773	0.00183354	0.00109923	0.00121896	0.00100666	0.00160646	0.00135919	0.00138564	0.00123069	0.000574216	0.0020718	0.00120244	0.000941678	0.00237241	0.00300368	0.00222958	0.00370258	0.00442957	0.00412887	0.00494032	0.0036986	0.00583533	0.0061501	0.00651976	0.00674268	0.00745101
0.0148217	0.0233659	0.0193809	0.0196263	0.022897	0.0144755	0.0181862	0.0133576	0.0145124	0.0118464	0.0124415	0.0138256	0.011015	0.00990899	0.0106255	0.00993359	0.0107098	0.0081411	0.00691333	0.0070181	0.00488114	0.0038487	0.0055541	0.00336912	0.00583701	0.00490639	0.00300516	0.00352243	0.00269585	0.00364241	0.003632	0.00408859	0.00360529	0.00269039	0.00416623	0.0031679	0.00245709	0.0027749	0.00354169	0.00227015	0.00275488	0.00288158	0.00303802	0.00335978	0.00426266	0.00258029	0.00274052	0.00291568	0.00237715	0.00311922
0.00013804	7.7653e-05	0.000217961	0.000871509	0.00141442	0.000794683	0.00141655	0.00150562	0.00150042	0.00161498	0.00265249	0.00409756	0.00335646	0.0036816	0.00424048	0.00471761	0.00745546	0.00558826	0.00630045	0.00721703	0.0063666	0.00649699	0.00895197	0.00846043	0.00942838	0.0112548	0.00877022	0.00914063	0.00867358	0.0105444	0.00937265	0.00806938	0.00871187	0.00731659	0.00953214	0.00586998	0.00663831	0.00803442	0.00906886	0.00721938	0.00811234	0.00883918	0.00904954	0.008832	0.00571707	0.00779941	0.00878645	0.00730806	0.00757058	0.00538428
0.00960337	0.0121262	0.0104105	0.00737307	0.0110695	0.00986947	0.0106278	0.00689391	0.00958777	0.00822069	0.00945339	0.0100932	0.00933462	0.00720347	0.00804541	0.00765203	0.00809823	0.00632615	0.004853	0.00508864	0.00473649	0.00331975	0.00494443	0.00385347	0.00253429	0.00289946	0.00195108	0.00149395	0.00151397	0.000836825	0.00092714	0.000470962	0.000797065	0.000116176	0.000224167	6.9452e-05	7.4328e-05	1.8004e-05	0.000202161	3.2947e-05	0.00035146	0.000533619	0.000368383	0.00040485	0.00108625	0.00127152	0.00178371	0.00192985	0.00197916	0.00270837
0.000146008	0.000102439	0.00038294	0.00127273	0.00189532	0.00206885	0.00252997	0.00283936	0.00330134	0.00422872	0.0046305	0.00584364	0.00498027	0.00555781	0.00732646	0.00475166	0.00774887	0.00647183	0.00698428	0.00668188	0.00604633	0.00498814	0.00732872	0.00541361	0.0077503	0.00867901	0.00610324	0.00645973	0.00482219	0.00858957	0.0069431	0.00745201	0.00783166	0.00617818	0.0100068	0.00706834	0.00688158	0.00802184	0.0114492	0.00829058	0.0107163	0.0115318	0.0115584	0.0108586	0.0102549	0.0098724	0.00983157	0.00839429	0.00980707	0.0072954
0.00326608	0.00214391	0.00209949	0.00173029	0.00364127	0.00455841	0.00481782	0.00220458	0.00411829	0.00375077	0.00313139	0.00426776	0.00353711	0.00252936	0.00393471	0.00341996	0.00397766	0.00467871	0.0058176	0.00453542	0.00426945	0.00619737	0.00449297	0.00459381	0.00529327	0.0046625	0.00498258	0.00523864	0.00423562	0.00433594	0.00424073	0.00543581	0.00340014	0.00388695	0.00363549	0.00372572	0.00367182	0.00394729	0.00395107	0.00377591	0.00383537	0.00426729	0.00393472	0.00368342	0.00430739	0.00511495	0.00558769	0.00549763	0.0058238	0.00566291
0.000150425	4.2942e-05	0.000131677	0.000700236	0.000753577	0.000437232	0.000476579	0.000819579	0.00036624	0.000277586	0.000262448	0.00058	0.000102573	0.000574578	0.000351765	6.651e-06	0.000231971	0.000295329	0.00013289	0.000498647	0.000604325	0.00112883	0.00155339	0.0014597	0.00148254	0.00241803	0.00280858	0.00322516	0.00417509	0.00420621	0.0044268	0.00542015	0.00536996	0.00526699	0.0056781	0.0057298	0.00490738	0.00612814	0.00629083	0.00577639	0.00611766	0.00580948	0.00633256	0.00572275	0.00415539	0.00612013	0.00513151	0.00421353	0.00595331	0.00426167
0.0331059	0.0320312	0.0278185	0.034909	0.0347477	0.0286824	0.0308682	0.0304473	0.0275737	0.0289867	0.0288704	0.029391	0.0241878	0.024693	0.0260151	0.0256286	0.0298804	0.0248432	0.0243305	0.0227896	0.0201566	0.0211682	0.0205009	0.018603	0.0195194	0.0206498	0.0179297	0.0158346	0.0149993	0.0154519	0.0150135	0.0160061	0.013862	0.0128267	0.0129096	0.014548	0.0124398	0.0133695	0.0133868	0.013542	0.0123344	0.0130883	0.0127036	0.0126258	0.0131491	0.0130952	0.0137878	0.0136098	0.0157234	0.0125702
0.000163882	0.000129178	0.000441847	0.00180045	0.00203686	0.00139187	0.00228505	0.00321408	0.00239372	0.00304055	0.00365085	0.00558735	0.0041847	0.005155	0.0059763	0.00675999	0.00757094	0.00613776	0.00653721	0.00668504	0.00653211	0.0060928	0.00736797	0.00791624	0.00971552	0.00924562	0.00612588	0.0079669	0.00856792	0.0105017	0.00896875	0.00922323	0.00908719	0.00877948	0.0107588	0.00826041	0.0100462	0.0101054	0.0118424	0.0107343	0.0129118	0.0137621	0.0121681	0.0135329	0.0126932	0.0143583	0.0143445	0.0131371	0.0121419	0.0114971
0.0439332	0.0453533	0.0398184	0.0412302	0.0441411	0.0416422	0.0412578	0.0369825	0.0365609	0.0376874	0.0395491	0.0346809	0.0334339	0.027099	0.0292219	0.0282401	0.0293038	0.0292645	0.0235697	0.023415	0.0258666	0.0226114	0.0272436	0.0253423	0.026343	0.0251648	0.0237125	0.0234611	0.0232923	0.0220282	0.0246493	0.0228117	0.024066	0.0204577	0.0218379	0.0194184	0.0179963	0.0198168	0.0193675	0.0180547	0.0163554	0.0160166	0.0149523	0.0130364	0.011719	0.0114667	0.01048	0.00878167	0.0104099	0.00702562
0.000189581	0.000143756	0.000428766	0.00172196	0.00280214	0.0022464	0.0035673	0.00406717	0.00431116	0.00550634	0.00613208	0.00799091	0.00550271	0.00812345	0.00978324	0.00520746	0.010292	0.00826903	0.00978777	0.00849801	0.00850842	0.00861749	0.0107439	0.0094171	0.0143453	0.0129902	0.0113731	0.0135993	0.00963175	0.0161045	0.0162622	0.0178469	0.0193844	0.016042	0.0221521	0.0206199	0.020976	0.0232059	0.0289852	0.025755	0.0299405	0.0321034	0.0299113	0.0289	0.0275978	0.0309243	0.0305717	0.026826	0.0256937	0.0220481
0.0208972	0.0143249	0.0150742	0.0141541	0.0199126	0.0253763	0.0229574	0.0188034	0.0249251	0.0218277	0.0213625	0.0246428	0.0239367	0.0172326	0.0247742	0.0165461	0.0213875	0.0234354	0.0177571	0.0171238	0.0164211	0.0166921	0.0201756	0.0155601	0.0165859	0.0174886	0.0122	0.0138814	0.0112078	0.0138262	0.0118634	0.0106243	0.0113998	0.00718508	0.00981942	0.00459373	0.00700996	0.00619136	0.0067982	0.00613535	0.00678264	0.00615327	0.00598329	0.00690089	0.00601691	0.00672605	0.00540662	0.00401527	0.00474098	0.00350616
0.000151414	5.1978e-05	0.00016877	0.000866323	0.000975491	0.000551394	0.000981814	0.00161503	0.000995682	0.00104598	0.00112131	0.00190055	0.00111103	0.00131989	0.00224393	0.00100779	0.00254895	0.00243895	0.00259684	0.00326205	0.0038906	0.00513282	0.0060472	0.00529132	0.00765471	0.00813567	0.00902633	0.0106425	0.0079907	0.0108202	0.012694	0.0138951	0.0148674	0.0131274	0.0150154	0.0145746	0.014257	0.0154462	0.0169048	0.0164943	0.0161485	0.0169562	0.0168731	0.0155508	0.0145598	0.0167663	0.0160758	0.016661	0.0194116	0.0171334
0.0470721	0.0491518	0.0395079	0.0431472	0.0533553	0.0480673	0.0524323	0.0401474	0.0487615	0.0421453	0.0408335	0.0501023	0.0417431	0.0368519	0.044615	0.0356361	0.048401	0.0430396	0.0410195	0.0356621	0.0351848	0.0300292	0.0408533	0.0305151	0.0341557	0.0389719	0.0263362	0.0309964	0.0249013	0.0331728	0.0293245	0.0289209	0.0301507	0.0227075	0.0285753	0.0203798	0.0216343	0.0256013	0.0289027	0.0260363	0.0280612	0.0280175	0.0266155	0.0260784	0.0204569	0.026528	0.024184	0.0213428	0.022687	0.0171648
0.000134121	5.0533e-05	0.000175898	0.000854044	0.00120875	0.000534298	0.00128822	0.00160341	0.00129576	0.00136024	0.0015838	0.00244993	0.00178767	0.00332166	0.00274562	0.00285685	0.00209733	0.00251279	0.00256748	0.00161415	0.00209596	0.00135324	0.00244997	0.00271134	0.00170017	0.00116202	0.00144255	0.00107748	0.00282261	0.00109011	0.0013092	0.00129313	0.00140049	0.00149323	0.00113819	0.000729076	0.00153086	0.00127178	0.00106866	0.001002	0.00162708	0.0016674	0.00212222	0.00223165	0.00260985	0.00271557	0.00308971	0.00263243	0.002987	0.00264464
0.0525513	0.0537087	0.0411852	0.0394172	0.0554539	0.0490986	0.0523176	0.0356083	0.0472399	0.0472788	0.047602	0.0448033	0.0450742	0.03193	0.0405911	0.0324285	0.0412573	0.0437555	0.0288642	0.0330079	0.0286543	0.0261451	0.0433604	0.027546	0.0380266	0.0415576	0.0296702	0.0385911	0.0332197	0.0449221	0.0441256	0.0417975	0.0478557	0.0402938	0.0486974	0.0396529	0.0407729	0.0470755	0.0512354	0.0460283	0.0461687	0.0455422	0.0444226	0.0431663	0.0308198	0.0370051	0.0346962	0.0336879	0.0360994	0.0265754
0.000130173	0.000101863	0.000343788	0.00129662	0.00197131	0.00180601	0.00323795	0.00386578	0.00346752	0.00372882	0.00415341	0.00608512	0.00370756	0.00530612	0.00611315	0.00396672	0.00591492	0.00448058	0.005719	0.00503128	0.0054758	0.00427616	0.00547064	0.00591022	0.00765359	0.00634348	0.00695516	0.00843943	0.00606628	0.00848479	0.00937689	0.00898168	0.00990138	0.00794708	0.0106657	0.0105519	0.0102763	0.00854947	0.0106595	0.00765234	0.00791561	0.00791485	0.00703511	0.0052498	0.0058593	0.0048836	0.00418527	0.00286264	0.0021105	0.00200868
0.016286	0.00949959	0.00764883	0.00548248	0.0111325	0.0168714	0.0141453	0.00793591	0.0145442	0.0170809	0.0161704	0.0146232	0.0147491	0.00699588	0.0163919	0.00806663	0.0147754	0.0162597	0.00848442	0.011117	0.0104343	0.0115193	0.0167397	0.0126274	0.015333	0.0160899	0.0121482	0.0157483	0.0139182	0.0160635	0.0168868	0.013502	0.0164731	0.0113869	0.0154007	0.00966363	0.00858558	0.0115292	0.0127521	0.0107454	0.0100531	0.010291	0.0104916	0.00934352	0.0067652	0.00897571	0.00889129	0.00855341	0.00789426	0.00709045
0.000137344	4.7393e-05	0.000138393	0.000704614	0.00104051	0.000330477	0.000789961	0.00133415	0.000605324	0.000748435	0.000700742	0.00106944	0.000128986	0.00130427	0.000349143	0.000178064	0.000152901	0.000151733	0.000263211	0.000354904	0.000635033	0.000699417	0.00151159	0.00112742	0.00135525	0.00243586	0.0020739	0.00308511	0.00173145	0.00377028	0.0037217	0.00378671	0.00423181	0.00317272	0.00480518	0.00588622	0.00531087	0.0049241	0.00508879	0.00596271	0.004472	0.00463519	0.00529772	0.00618031	0.00644954	0.00542812	0.00556899	0.00679132	0.00922558	0.00701475
0.0230009	0.0199678	0.018229	0.0214207	0.0205709	0.0192886	0.0209738	0.0232893	0.0196192	0.019919	0.018484	0.0181262	0.0156274	0.0200397	0.0172342	0.0151327	0.0148118	0.0141618	0.0184282	0.0127832	0.0162834	0.010408	0.0116163	0.0124569	0.00822656	0.00825684	0.00689854	0.00716426	0.00606683	0.00621154	0.00572526	0.00461565	0.00560177	0.0062286	0.00607157	0.00453131	0.00680065	0.00466425	0.00476529	0.00336869	0.00387231	0.00347601	0.00283531	0.00228393	0.00187384	0.0024551	0.00158654	0.00143401	0.000739228	0.000869883
0.000141915	0.000121356	0.000357722	0.00126222	0.00218192	0.000880689	0.00181984	0.00271854	0.0017772	0.0013509	0.00127167	0.00339242	0.00137167	0.00274913	0.0021048	0.00123262	0.00156287	0.000571517	0.00031608	0.000193937	4.7472e-05	3.836e-05	4.56e-05	0.00011746	0.000109548	9.8089e-05	0.00041469	0.000596055	0.000435808	0.000253941	0.000397821	0.000555704	0.000264021	0.000508126	0.000135539	0.000522446	0.000290694	0.00043104	0.000585281	0.00121573	0.00125658	0.0020113	0.00242521	0.00278596	0.0016565	0.00377486	0.00372466	0.00480127	0.00613654	0.00557098
0.016051	0.0153261	0.0159548	0.0113941	0.0132168	0.0141054	0.0128722	0.0104442	0.0109085	0.0113304	0.0111434	0.00886133	0.00796528	0.00680496	0.00788978	0.00524956	0.0065463	0.00779883	0.00468263	0.00703576	0.00459869	0.0047784	0.00842463	0.00534907	0.00662375	0.00887579	0.0071823	0.00831889	0.00774828	0.00887812	0.00808593	0.00831367	0.00865444	0.00871478	0.00852622	0.00715897	0.00821631	0.00713518	0.00683319	0.00504514	0.00506615	0.00525203	0.00548262	0.00391764	0.00308381	0.00369588	0.00267529	0.00286158	0.00265739	0.00280629
0.000165717	0.000181779	0.000641514	0.00224876	0.00334368	0.00226119	0.00383797	0.00542734	0.00389498	0.00476414	0.00466552	0.00702328	0.00420179	0.00579912	0.00592064	0.00377859	0.00563784	0.00403845	0.00353014	0.00347644	0.00433474	0.00327113	0.00453614	0.00594209	0.00724732	0.0076216	0.00852376	0.0103033	0.00931331	0.010685	0.013884	0.0151623	0.0138535	0.0122929	0.0130908	0.0145022	0.0145186	0.0125306	0.0122251	0.0111586	0.0111872	0.0108015	0.00912252	0.0084333	0.00722757	0.00949028	0.00718003	0.00793327	0.00680525	0.00545188
0.00438858	0.00848519	0.00539697	0.00822325	0.00993243	0.00698004	0.00916026	0.0107185	0.0094319	0.00738834	0.00676915	0.012122	0.0104668	0.0116038	0.0110944	0.00917843	0.0112768	0.00884191	0.00914482	0.00666838	0.00676034	0.00369749	0.00470587	0.00390626	0.00220744	0.00274018	0.00075519	0.00144532	0.00119138	0.00124117	0.000954704	0.000542349	0.000921602	0.000321569	0.000974702	0.000605704	0.00025661	0.000813131	0.00104023	0.00144481	0.00122512	0.00151159	0.00242052	0.00208741	0.00340381	0.00323815	0.00393475	0.00607792	0.00832985	0.00732326
0.000182286	0.00011462	0.000498052	0.0018101	0.00211231	0.00117383	0.00211068	0.00421123	0.00150034	0.00227814	0.00216134	0.00154686	0.00141905	0.00223262	0.00158971	0.00201753	0.00248147	0.00411532	0.00599033	0.00721351	0.0111503	0.0103362	0.0105831	0.0163646	0.0138689	0.0127327	0.0141098	0.0165424	0.0153405	0.0143985	0.0182543	0.0190317	0.0169422	0.0152999	0.0136267	0.0135463	0.0196517	0.0154921	0.0129567	0.0158072	0.0114839	0.0131718	0.0146505	0.0177882	0.0171892	0.0149202	0.0148287	0.0176669	0.0208123	0.0155319
0.0252236	0.0316138	0.0271061	0.0263906	0.0254631	0.0180257	0.020468	0.0199576	0.0144491	0.0141203	0.0125603	0.0121744	0.0106758	0.0100847	0.00803329	0.00711929	0.0092216	0.0079341	0.00781767	0.00808238	0.00939529	0.00844609	0.00996368	0.0101391	0.0114099	0.0121489	0.0109165	0.0112058	0.00924614	0.0126648	0.010548	0.00997437	0.00960738	0.00766398	0.0083952	0.00430589	0.00641865	0.00552284	0.00572654	0.00440235	0.00474086	0.00416286	0.00286545	0.00326814	0.00138711	0.00322455	0.00234685	0.0013119	0.00140786	0.0012292
0.000166444	0.000246699	0.00102513	0.003062	0.00430699	0.00323268	0.00515773	0.00691472	0.0048986	0.0037752	0.00312537	0.00568248	0.00322925	0.002917	0.0036145	0.00137168	0.00168885	0.00180142	0.000773566	0.000333978	0.00126278	0.000316238	0.00123095	0.0015992	0.000498484	0.000347548	0.00014655	0.000435899	0.000672829	0.00124264	0.00113412	0.00103002	0.00306643	0.00234256	0.00261175	0.00180183	0.00277995	0.00328291	0.00351549	0.00408355	0.00313558	0.00313862	0.00289486	0.00432238	0.00364432	0.00291221	0.00232564	0.00254708	0.0063412	0.00247408
0.00356473	0.00410677	0.00422921	0.0032862	0.00160002	0.000974028	0.00121576	0.000770204	0.00033297	0.00172494	0.00114361	0.00204276	0.00126374	0.00155475	0.00299183	0.0030868	0.00310302	0.00302886	0.00302474	0.00408479	0.00340667	0.00384467	0.00458837	0.00503972	0.00834585	0.00816292	0.00685731	0.00881941	0.00781272	0.00949239	0.00950967	0.0111229	0.00949181	0.00990398	0.00941469	0.0109278	0.0107852	0.0108292	0.0115702	0.0108883	0.0118937	0.0138712	0.0153428	0.0145398	0.0125262	0.0155623	0.0152577	0.015442	0.014388	0.0125862
0.00018119	0.000187223	0.000762675	0.002142	0.00339959	0.00253106	0.00337573	0.00578181	0.00312176	0.00305608	0.00241421	0.00306352	0.00217745	0.00190792	0.00304459	0.0015517	0.00370648	0.00347869	0.00375345	0.0060074	0.00644753	0.00817728	0.00886367	0.00692473	0.00701292	0.00990503	0.00748826	0.00956798	0.00482792	0.00801913	0.0094097	0.00594249	0.0106594	0.00302472	0.00651058	0.00339018	0.00298657	0.00564529	0.00517223	0.00364589	0.00546705	0.00558076	0.00563074	0.00629047	0.0052503	0.00685357	0.00777844	0.00621341	0.00464593	0.00542308
0.00705481	0.0103976	0.00818666	0.00845476	0.0070528	0.00480069	0.00359804	0.00296262	0.00284074	0.00142328	0.00126155	0.000971959	0.00114828	0.00204346	0.00101932	0.000829978	0.0014382	0.0014555	0.00214109	0.000971581	0.00192076	0.00164817	0.00185892	0.00265323	0.00191315	0.00219902	0.00245171	0.00231679	0.00294065	0.00264902	0.00210547	0.001505	0.00238975	0.00184717	0.00312307	0.00245769	0.00280633	0.00365246	0.00445121	0.00438097	0.00424792	0.00445112	0.00534284	0.00564861	0.00481708	0.00404447	0.00416933	0.0051729	0.00531458	0.00482695
0.000150623	0.000180212	0.000629461	0.00161878	0.0028595	0.00172122	0.00277994	0.00441149	0.00221377	0.00320321	0.00240476	0.00295129	0.000934049	0.00123593	0.000775338	0.000413073	3.1548e-05	0.000724573	0.000229909	0.000617029	0.00123252	0.00153347	0.00217275	0.0015375	0.00149094	0.00170811	0.0015132	0.00181364	0.000818415	0.00136677	0.00152653	0.00111306	0.00225159	0.00213482	0.00320544	0.00378798	0.00251348	0.00471162	0.00520813	0.00553195	0.00592426	0.00740564	0.00868332	0.0117538	0.00776114	0.0099204	0.0114442	0.0097318	0.0116729	0.00835955
0.00292655	0.00448905	0.00339428	0.00303347	0.00241162	0.00163183	0.00144784	0.00061738	0.000887679	0.000864745	0.0010833	0.00181063	0.00150427	0.000828137	0.00305376	0.00181068	0.00239794	0.00210697	0.00105315	0.00232075	0.00137065	0.00305794	0.00432284	0.00279122	0.00656785	0.00634837	0.00546368	0.00760978	0.00588014	0.00834632	0.00788306	0.00966098	0.00822594	0.00855324	0.00833347	0.00788994	0.00981046	0.00797409	0.00901835	0.008331	0.00969809	0.00965694	0.00848882	0.0085506	0.00735486	0.00952469	0.00909878	0.008098	0.00759674	0.00559251
0.000147882	0.000223752	0.000637183	0.00174247	0.00365718	0.00266828	0.00422448	0.00510846	0.00457015	0.00576609	0.00503088	0.00595973	0.00385106	0.00498588	0.00496629	0.00386779	0.00377079	0.00336601	0.00418966	0.00339436	0.00431655	0.00301559	0.00407211	0.00365843	0.00415577	0.00296841	0.00185724	0.00426174	0.00191277	0.0026703	0.00348721	0.00362121	0.00376931	0.00175522	0.00237211	0.0018863	0.00151821	0.00366209	0.00209182	0.00289774	0.00169757	0.00145242	0.00148029	0.00149097	0.000505488	0.00111424	0.000514397	0.00102969	0.000851796	0.0013702
0.00755091	0.00615705	0.00491436	0.00643631	0.00488296	0.00404779	0.00287862	0.003863	0.0032152	0.0036294	0.00323491	0.00202114	0.00287397	0.00226643	0.00323746	0.00156719	0.00197261	0.00233359	0.00198915	0.00126086	0.00127658	0.000465066	0.000804226	0.000686635	0.000216046	0.000836241	0.000452713	7.6432e-05	0.000350699	0.000839802	0.000595505	0.000894759	0.00168621	0.00148029	0.00284299	0.00266112	0.00439513	0.0071369	0.00634947	0.00944485	0.00750929	0.00847157	0.00994739	0.0110283	0.00883499	0.00972475	0.00892801	0.00863958	0.0104938	0.00711543
0.000132245	0.000136334	0.00030047	0.00113705	0.00237661	0.000672379	0.00215725	0.00240364	0.00142628	0.000694639	0.000627985	0.00178165	0.0002215	0.000932417	0.000529785	0.0007753	0.00084816	0.00202489	0.00289949	0.00192573	0.00349421	0.00312195	0.00572991	0.00422925	0.00689723	0.0038255	0.00367637	0.00692653	0.00325334	0.00348742	0.004639	0.00330845	0.0034707	0.00188235	0.00305242	0.00170154	0.00205283	0.00325798	0.00372109	0.00379436	0.00486049	0.00523704	0.00529146	0.00573103	0.0065445	0.00761224	0.00962363	0.00923883	0.0095752	0.00825626
0.0118857	0.0091893	0.0078231	0.00802646	0.00695235	0.00664215	0.00512223	0.00494116	0.00376502	0.00385429	0.00250963	0.00213786	0.00175779	0.00193508	0.00209643	0.00149227	0.00223758	0.00194875	0.00179268	0.00299368	0.00181201	0.00356874	0.0039813	0.00285805	0.0050362	0.00518209	0.00410448	0.00471223	0.00459781	0.00532087	0.00398894	0.00401153	0.00318393	0.00349409	0.00268098	0.00235144	0.00196589	0.000381538	0.00114471	0.000166991	0.000727068	0.000493474	0.000148124	1.3822e-05	9.4851e-05	6.9055e-05	2.5808e-05	3.0957e-05	0.000448844	0.000222019
0.000113923	0.000154007	0.000434618	0.00179475	0.00323574	0.00228299	0.00380859	0.00345206	0.00415909	0.00363351	0.00359314	0.00495146	0.00232681	0.00275033	0.00236223	0.00301568	0.0015336	0.000583776	0.00115326	0.00111884	0.000928319	0.000466415	0.00015389	0.000678123	0.000353941	0.000241418	0.000151323	0.000570383	1.2161e-05	0.000105017	0.000572374	0.00050219	0.00061768	0.000901379	0.000662877	0.000984963	0.00171429	0.0020639	0.00148348	0.00289515	0.00157759	0.00203797	0.00255744	0.00312389	0.0043918	0.00308459	0.00423088	0.00409185	0.00533209	0.00331304
3.012e-05	0.00121261	0.000298965	0.000651814	0.000285346	0.000186748	0.000141079	9.7313e-05	0.000654685	0.000859135	0.000936259	0.00145086	0.0015006	0.000767901	0.00270612	0.00149034	0.00186759	0.00219938	0.00147988	0.00141966	0.000825975	0.00134588	0.0010045	0.00071015	0.00103962	0.000875008	0.00104629	0.000958126	0.000885609	0.00151609	0.00145252	0.00243039	0.00196105	0.00255794	0.00303691	0.00386387	0.00409319	0.0030025	0.00460588	0.00405453	0.00486101	0.00484131	0.00412793	0.0044828	0.00607343	0.00439837	0.00484595	0.00485643	0.00356334	0.00313999
0.000110033	0.000116786	0.000379154	0.00154352	0.00267396	0.00233178	0.00340677	0.00348906	0.00405646	0.00358025	0.00361839	0.00471411	0.00335992	0.00387486	0.00441896	0.00410398	0.0024475	0.00236303	0.00304298	0.00259339	0.00321674	0.00261824	0.00270926	0.00337929	0.00281175	0.00264848	0.0020524	0.00202262	0.00277121	0.00227555	0.00184973	0.00176565	0.0015145	0.00114961	0.00148954	0.00065034	0.000553428	0.000478971	0.00105512	0.000135284	0.00139385	0.00116309	0.000923753	0.000402533	0.000774709	0.0014474	0.00145239	0.00131658	0.00053576	0.00134787
0.00261182	0.0070904	0.0039966	0.00512557	0.00459647	0.00181112	0.00234452	0.00286935	0.00169963	0.0013185	0.00134058	0.000880625	0.000832021	0.000806124	0.000511438	0.000461922	0.000781625	0.000373291	0.000261546	0.000642449	0.000357968	0.000729484	0.00120856	0.000453824	0.0011948	0.00153111	0.00104749	0.00204513	0.00102999	0.00174525	0.00196893	0.00191616	0.00146217	0.000825849	0.0012049	0.000650987	0.000895994	0.000658492	0.000752792	0.000699707	0.00067456	0.000732748	0.00080986	0.00117932	0.00283337	0.00191238	0.0028372	0.00313249	0.00329685	0.00301362
0.000116356	0.000107801	0.000369782	0.00143853	0.00262691	0.00215259	0.00335144	0.00321557	0.00322483	0.00284994	0.00238818	0.0049179	0.00229664	0.00231777	0.00338104	0.00212646	0.00252588	0.0010858	0.00159022	0.00130959	0.00155363	0.000746658	0.00116208	0.00127361	0.00100679	0.000743321	0.00103381	0.00134201	0.000997966	0.00105622	0.00187059	0.0014248	0.00164789	0.00109533	0.00177941	0.00160495	0.00187604	0.0019226	0.00319021	0.00258596	0.00408653	0.00456307	0.00446017	0.00458606	0.00506643	0.00633382	0.00661682	0.00691991	0.00471978	0.00592393
0.0011093	0.00216837	0.00118339	0.00184199	0.00117871	0.000649007	0.00032217	0.000920421	0.000181063	0.000210012	0.000198023	0.000338911	9.9307e-05	0.000446726	0.000778842	0.000735342	0.0014352	0.000768843	0.000943698	0.00182008	0.00117351	0.00274162	0.00257955	0.00150142	0.00275446	0.00351621	0.00331102	0.00367811	0.00250003	0.00448821	0.00357365	0.00395908	0.00391269	0.00294187	0.00439604	0.00224483	0.00256913	0.00255474	0.00308838	0.00224846	0.00275157	0.00254458	0.00190353	0.00217779	0.00160117	0.00234233	0.00207895	0.00265938	0.00315722	0.00288953
0.000126721	0.000121506	0.000428688	0.00191863	0.00282384	0.00233019	0.00346229	0.00378752	0.00361319	0.0042948	0.00370287	0.00497522	0.00259556	0.00231668	0.00308735	0.00289944	0.00281617	0.00166621	0.000940826	0.00140569	0.00180233	0.000875547	0.00221838	0.00184014	0.00218646	0.00292417	0.00182859	0.00218393	0.00156226	0.00348758	0.00204644	0.00159415	0.0014744	0.00088489	0.00125944	0.00110597	0.000995035	0.00059902	0.00068727	0.000715333	0.000736906	0.000906162	0.000881277	0.00145239	0.00209831	0.00161997	0.00189026	0.00207678	0.0016276	0.00170865
0.00296907	0.00600793	0.00311251	0.00449372	0.00700726	0.00214736	0.00344532	0.00231539	0.0016556	0.000876328	0.000554934	0.000582039	0.000405152	0.000156909	6.787e-05	2.6271e-05	1.822e-05	2.0773e-05	7.4206e-05	0.000134583	0.00014686	0.000280936	0.000453913	0.000178156	0.000750422	0.000445676	0.000533204	0.00125135	0.000529779	0.00104369	0.00174496	0.00204372	0.0020678	0.00122677	0.0019238	0.00071133	0.00131642	0.0019597	0.00243571	0.00225997	0.00280694	0.00279296	0.00284942	0.00296237	0.00242063	0.00386142	0.00323781	0.00325246	0.00427868	0.00332942
0.000129435	0.000123815	0.000519334	0.00186171	0.00216941	0.00243442	0.00305689	0.00509075	0.00382118	0.00486515	0.00504591	0.00487172	0.00400567	0.00459968	0.00408863	0.003717	0.00295045	0.00272066	0.00133972	0.00104762	0.00135679	0.000762781	0.0019152	0.00104098	0.00202935	0.00195473	0.0011195	0.00197563	0.00185936	0.00292615	0.00277485	0.0026477	0.0033854	0.00199652	0.00340148	0.00347102	0.00335785	0.00393414	0.00435072	0.00393771	0.0051111	0.00504458	0.00428919	0.00371605	0.00425153	0.00571626	0.00574178	0.00454605	0.00401326	0.00343006
0.00288423	0.00301587	0.00189813	0.00286008	0.00299002	0.00193153	0.00183347	0.00139833	0.00128525	0.00140697	0.00102034	0.00127414	0.000678407	0.00100529	0.00137411	0.00098852	0.00175132	0.000868102	0.00087966	0.00148168	0.000947814	0.00182147	0.00139708	0.000910332	0.00174344	0.00134314	0.00159808	0.00223453	0.00160516	0.00149965	0.00198614	0.00206509	0.00130583	0.00144049	0.000709788	0.000597359	0.000962213	0.00107263	0.00092025	0.00112501	0.0011773	0.00108832	0.00131088	0.00134714	0.00224149	0.00226411	0.00254937	0.00277872	0.00250528	0.00333101
0.000124437	7.7156e-05	0.000379255	0.00118631	0.00127676	0.00123323	0.00173329	0.00344012	0.00190896	0.00257573	0.0027748	0.00329941	0.00217056	0.00302474	0.00250828	0.00210737	0.00276154	0.0020551	0.00160594	0.00160739	0.00186397	0.00119787	0.0024789	0.00208749	0.00311913	0.00267234	0.00260938	0.00274735	0.00283196	0.00322596	0.00224549	0.00222549	0.00163707	0.0013399	0.000929291	0.00126317	0.00155263	0.00231819	0.00145361	0.00277701	0.00249946	0.0027961	0.00277784	0.00367974	0.00298988	0.00455168	0.00484927	0.00435927	0.00452244	0.00405933
0.001846	0.00404695	0.00288803	0.00371036	0.00267155	0.0016573	0.0012756	0.00184211	0.000741723	0.00041429	0.000370932	0.000165461	0.000144863	0.000354024	0.000458619	0.000113939	0.000271612	0.000587476	0.000262408	0.000892163	0.00051063	0.00134932	0.00154789	0.00079538	0.00158805	0.00111177	0.00139167	0.00218356	0.00122629	0.00155006	0.00196321	0.00183532	0.00155755	0.000967945	0.000905521	0.0012084	0.00142279	0.00185065	0.00146689	0.0023717	0.00213426	0.00203844	0.00188034	0.00248834	0.00361605	0.00305706	0.00342356	0.00339638	0.00483374	0.00306196
0.000118728	0.000102097	0.000456731	0.00153514	0.00173325	0.00136665	0.00254975	0.00473442	0.00362081	0.00301849	0.00319007	0.00416156	0.00269578	0.00313846	0.00283415	0.00346396	0.00168281	0.000547389	0.000599385	0.00069455	0.000503938	7.3395e-05	0.00113496	0.00112692	0.00250332	0.00235872	0.00211771	0.00345375	0.00275059	0.00508903	0.00345527	0.00355132	0.00236217	0.00269967	0.00248144	0.00321877	0.00295441	0.0021648	0.00186035	0.00192268	0.00253109	0.00248839	0.00235253	0.0030308	0.00266402	0.00399732	0.00398965	0.00278469	0.00389694	0.00274073
0.00166002	0.00462192	0.00384364	0.00303566	0.00360638	0.00128161	0.00206507	0.00202852	0.00132462	0.000650729	0.000715641	0.0018819	0.000819214	0.000984696	0.00135891	0.000941666	0.00138725	0.000598451	0.00147653	0.00226325	0.00139322	0.00242064	0.000775345	0.00143124	0.00143068	0.00114773	0.00137704	0.00114406	0.000999172	0.000763267	0.00108572	0.00140229	0.00115219	0.000611231	0.001105	0.000893833	0.000971939	0.00119728	0.00207513	0.00164839	0.00245394	0.00228332	0.00178652	0.00162356	0.00287056	0.00181206	0.00219297	0.00315816	0.00279308	0.00316416
0.000112549	0.00011674	0.000551669	0.0019287	0.00228669	0.00197304	0.00365841	0.00727436	0.00510999	0.00654368	0.00713486	0.00608724	0.00492492	0.00733262	0.00556148	0.00617626	0.00395681	0.00184107	0.00306831	0.00317878	0.00203004	0.00104182	0.000985181	0.00170828	0.00213798	0.00245185	0.0023285	0.00315973	0.00323231	0.00388694	0.00360793	0.00446076	0.0030211	0.00352079	0.00178166	0.00372779	0.00485608	0.00304957	0.00174719	0.00254535	0.00232779	0.00262172	0.00313543	0.00313874	0.00328572	0.00413288	0.00529625	0.00550991	0.00323432	0.00402365
0.00172713	0.00299659	0.00317648	0.00365489	0.00166824	0.000799473	0.000599488	0.00179739	0.00048771	0.00020868	0.000331152	0.000551621	0.000549835	0.000536308	0.00162815	0.000642199	0.00155299	0.00102123	0.00235996	0.00272192	0.00270376	0.00392278	0.000820926	0.00249604	0.00175742	0.00174946	0.00224415	0.000779093	0.00120981	0.000633816	0.000352221	0.000885205	0.000416367	0.00081894	0.00116328	0.00166445	0.00190646	0.00210849	0.0038872	0.00316247	0.0047677	0.00450866	0.00391789	0.00334364	0.0038352	0.00305874	0.00255618	0.00283585	0.00219717	0.00259462
0.000104184	7.8451e-05	0.000336393	0.0016559	0.00213067	0.00200147	0.00385353	0.00567329	0.00472314	0.00658958	0.0073914	0.00655267	0.00419983	0.00436274	0.00452514	0.00446601	0.00336984	0.00199862	0.00148831	0.00110151	0.00139814	0.000503291	0.00140776	0.00221572	0.0034181	0.00513383	0.00445308	0.00458207	0.00525215	0.0084835	0.00508619	0.00558805	0.00366153	0.00534735	0.00422247	0.00481348	0.00433117	0.00276007	0.00243075	0.00244788	0.00255097	0.00251775	0.00263063	0.00375031	0.00531331	0.00441391	0.00523784	0.00616962	0.00586096	0.00660019
0.00874178	0.0080725	0.0064898	0.00684034	0.00747701	0.00412128	0.00462758	0.00418063	0.00243815	0.00148489	0.00131231	0.00219205	0.0012788	0.00187711	0.00273813	0.00192789	0.00359644	0.00266496	0.00413465	0.00437543	0.00518571	0.00688789	0.00417854	0.00473562	0.00542095	0.00462367	0.00405945	0.00390942	0.00252085	0.00241557	0.00224857	0.00170333	0.00148514	0.00160478	0.00183811	0.00282585	0.00335541	0.00246595	0.00387649	0.00455911	0.00480121	0.00431294	0.00340635	0.00408238	0.00384405	0.00379419	0.00304113	0.0033714	0.00371294	0.00326474
0.000100717	0.000183368	0.000656272	0.00236266	0.00402211	0.00322184	0.00635834	0.00966529	0.00853685	0.0100507	0.0114722	0.0114242	0.00797396	0.00720934	0.00779962	0.00757763	0.00585951	0.00267944	0.00150866	0.00157037	0.000688137	0.000264272	0.000903528	0.00138564	0.0040378	0.00318686	0.00393536	0.00608178	0.00482292	0.00718563	0.00722735	0.00808177	0.00624074	0.00565231	0.00532188	0.00418224	0.00399775	0.00415447	0.0041241	0.00309843	0.00399323	0.00370639	0.0038466	0.00323508	0.00467288	0.00567058	0.0061619	0.0062355	0.00527589	0.00604978
0.00841465	0.00625912	0.00472821	0.00633735	0.00499335	0.00392924	0.00307064	0.00290882	0.00264929	0.00222611	0.00216358	0.00248382	0.00175364	0.00205537	0.00396206	0.00305953	0.00553341	0.00379042	0.00690823	0.00751429	0.00740596	0.00956169	0.00479133	0.00630965	0.00591232	0.00604982	0.00428007	0.00378458	0.00305152	0.00313279	0.00275297	0.00270871	0.00303676	0.00330074	0.00567804	0.00664366	0.00664625	0.00592772	0.0084548	0.0078104	0.00777102	0.00674634	0.00539697	0.00556182	0.00605027	0.00485059	0.00434297	0.00478147	0.00522056	0.00352898
8.9819e-05	0.000213548	0.00100478	0.00246249	0.00439783	0.00313538	0.0056306	0.0116876	0.00754808	0.0102423	0.0122919	0.00834464	0.00729998	0.010074	0.0055976	0.0070988	0.00419575	0.00242305	0.0022324	0.0018065	0.00147062	0.000915163	0.00247742	0.00273574	0.00562208	0.00695162	0.00539402	0.00665896	0.00649509	0.0094998	0.00639882	0.00685596	0.00549406	0.00629976	0.00465354	0.00396747	0.00425577	0.002913	0.00286811	0.00232747	0.00347202	0.00368187	0.00427689	0.00458801	0.00697677	0.00833866	0.00847576	0.00836764	0.00758355	0.00767215
0.011533	0.0150524	0.0125438	0.0123556	0.0129469	0.00513919	0.00648131	0.00639338	0.00288633	0.00222042	0.00199554	0.0021449	0.00142192	0.00210743	0.00363999	0.00346446	0.00613465	0.0050015	0.00881551	0.00869207	0.00949819	0.0127224	0.00689196	0.00880322	0.00694891	0.00741631	0.00602653	0.00345154	0.00462628	0.0030872	0.00268317	0.00334907	0.00326944	0.00430753	0.00642369	0.00624504	0.00692	0.00830593	0.00910518	0.00909565	0.00823602	0.00727254	0.00600544	0.00522072	0.00592467	0.00543058	0.00581094	0.00594813	0.00634121	0.00597276
7.3659e-05	0.000226388	0.00115129	0.00267598	0.00442859	0.00318526	0.00648551	0.0103764	0.0064995	0.00838392	0.00995843	0.00757897	0.00533546	0.00620285	0.00312968	0.00401654	0.00194203	0.000753427	0.00121176	0.000436948	0.00110572	0.0013096	0.0027184	0.00339525	0.00608116	0.00646193	0.00672252	0.00769681	0.00691547	0.0100829	0.00677179	0.00715197	0.00687467	0.00673372	0.00625697	0.00452797	0.00509274	0.00330505	0.0039206	0.00273936	0.00505172	0.00538311	0.00615424	0.00583232	0.00784391	0.00946102	0.00982346	0.00938214	0.00743728	0.00790585
0.0144158	0.0142001	0.0122355	0.0103977	0.0118029	0.00750835	0.00739818	0.00649137	0.00370972	0.00298507	0.00262619	0.00306549	0.00252668	0.00385319	0.00534233	0.00555196	0.00894829	0.00740059	0.0108225	0.0111334	0.0119319	0.011903	0.0097147	0.009207	0.00750829	0.0094053	0.00597265	0.00445434	0.00499583	0.00626184	0.00409013	0.00536766	0.00521732	0.00738184	0.00779758	0.0095051	0.00995925	0.00945414	0.00883259	0.00944232	0.00811864	0.00719607	0.00657359	0.00681299	0.00520688	0.00677094	0.00600922	0.00565146	0.00653476	0.00541751
5.7292e-05	0.000317072	0.00127217	0.00322761	0.00498209	0.00464903	0.00754002	0.0109893	0.00952745	0.0092025	0.0113058	0.00851547	0.00814816	0.00461047	0.0040208	0.0034766	0.00224396	0.000986519	0.000814873	0.00105508	0.00154058	0.00146498	0.0028247	0.00361109	0.00542953	0.00498308	0.00494574	0.00645718	0.00386447	0.0050392	0.00483767	0.00380309	0.00422695	0.00294885	0.00291308	0.00191758	0.00237221	0.00203136	0.00338235	0.00264803	0.00563884	0.00651321	0.00736178	0.00781746	0.00943549	0.00919074	0.00924846	0.00879405	0.00824018	0.0059741
0.0143188	0.0184309	0.017428	0.0128921	0.0103062	0.00737488	0.00586973	0.00492729	0.0028644	0.002038	0.00161876	0.00174001	0.00225779	0.00288601	0.004927	0.0066355	0.00818424	0.00855551	0.00860745	0.0111452	0.00991008	0.0100429	0.0091028	0.00627466	0.00602622	0.00510506	0.00282478	0.00383076	0.00342048	0.00631718	0.00575337	0.00695951	0.00828919	0.00797847	0.00998413	0.0102823	0.00926856	0.00970183	0.00757936	0.00812014	0.00619107	0.00495896	0.00446143	0.00593571	0.00489378	0.0073067	0.00743662	0.00768913	0.00802481	0.00871896
4.0967e-05	0.000439979	0.00170178	0.00364901	0.00574386	0.00608514	0.00745699	0.0134792	0.00991968	0.0103395	0.0119613	0.00639608	0.00653976	0.00521216	0.00203904	0.00131547	0.000699758	0.000428271	0.000748579	0.00237221	0.0029214	0.00441184	0.00566582	0.00683515	0.00868685	0.00977009	0.0103394	0.00917704	0.00653936	0.00744351	0.0071649	0.00567946	0.00633611	0.00275959	0.0027563	0.00210572	0.00276259	0.00320119	0.00478556	0.00463247	0.00723162	0.00814109	0.00885694	0.00736335	0.010681	0.00887801	0.00886962	0.00811734	0.0067645	0.00653508
0.0170966	0.0249276	0.0250558	0.0204709	0.0150821	0.00985108	0.00778902	0.00582879	0.00334815	0.00170076	0.0011404	0.001585	0.00296455	0.00459662	0.00717486	0.0102394	0.0129373	0.0119721	0.0128326	0.0149006	0.0115248	0.0128788	0.00926077	0.00562774	0.00473065	0.00243276	0.00230391	0.00169027	0.00233733	0.00489531	0.0047867	0.00648853	0.00834447	0.00746916	0.0101007	0.00938038	0.00773392	0.00894257	0.00738316	0.00698353	0.00513881	0.00398418	0.00321108	0.00476129	0.00276116	0.00530995	0.00558195	0.00606283	0.00576313	0.00685354
2.916e-05	0.000700999	0.00287704	0.00492214	0.00856582	0.007428	0.0129649	0.0160378	0.0119264	0.0101417	0.0110503	0.010123	0.00523342	0.00553114	0.00177883	0.00150532	0.000415301	0.00047284	0.00172732	0.00252	0.00529536	0.00666557	0.00699823	0.0101581	0.00923385	0.0103226	0.0122264	0.00901191	0.007444	0.00649668	0.00558942	0.00488082	0.0037408	0.00264589	0.00190154	0.00338695	0.00457761	0.00591857	0.00794258	0.0094845	0.0110903	0.0118565	0.0126794	0.0118904	0.0132186	0.0105552	0.00915417	0.0074121	0.00663515	0.0056396
0.0203065	0.0300053	0.0264673	0.0189026	0.0182093	0.00965458	0.00816783	0.00582788	0.00212862	0.00109792	0.000531536	0.00126019	0.0035903	0.00638786	0.00902772	0.0132236	0.0154396	0.0134537	0.0145897	0.0177521	0.011619	0.0115385	0.00794118	0.00454587	0.00392144	0.00224843	0.00184938	0.00308252	0.00311519	0.00676513	0.00706493	0.00881357	0.00867361	0.00981262	0.0104347	0.00983	0.00752969	0.00531927	0.00590124	0.00337786	0.00370206	0.00335091	0.00359287	0.00500665	0.00278926	0.00731213	0.00659412	0.00788229	0.00899087	0.00870887
2.4512e-05	0.000876739	0.0030395	0.00536418	0.0104175	0.0105	0.0178295	0.0184807	0.0180691	0.013233	0.0129274	0.0154178	0.00849783	0.00591984	0.00395459	0.00124328	0.000975436	0.00073991	0.00288091	0.00568196	0.00866705	0.0112856	0.00971479	0.0150555	0.0106966	0.0159203	0.0153515	0.00982942	0.0093105	0.00680481	0.00452951	0.00276086	0.00200462	0.00220618	0.00208266	0.00412184	0.00651014	0.00753705	0.00992679	0.0112568	0.0124362	0.0127669	0.0125708	0.0126115	0.0138317	0.00822786	0.00732394	0.00585058	0.0040971	0.00381392
0.0251037	0.0399907	0.0357605	0.0245534	0.021858	0.010431	0.00900868	0.00591302	0.00122258	0.000195158	0.000349798	0.00250995	0.00560149	0.00902649	0.012471	0.0182787	0.0181781	0.0166678	0.0160207	0.0206577	0.0114608	0.0110216	0.00491652	0.00260641	0.000901631	0.000544398	0.000956069	0.00321393	0.00414474	0.00873717	0.0103694	0.013069	0.0130712	0.0122345	0.0134413	0.0106542	0.00832813	0.00625458	0.00552937	0.002908	0.00290533	0.00313224	0.00399381	0.00520213	0.00604155	0.0123655	0.0123974	0.0147936	0.0145186	0.0169189
2.5646e-05	0.00124448	0.0039356	0.00591176	0.0134047	0.015543	0.0200763	0.0220866	0.0237161	0.0191076	0.0175452	0.0167031	0.0111649	0.00618565	0.00382918	0.000390918	0.000633178	0.00189217	0.00419267	0.00838196	0.0123012	0.0181753	0.0169804	0.0223196	0.0203456	0.0251635	0.022205	0.0152921	0.0144024	0.00995044	0.00532504	0.00255285	0.00142589	0.00185563	0.00357674	0.00471642	0.00806424	0.0111871	0.0154947	0.0162099	0.0178186	0.0179239	0.017018	0.0154488	0.0159027	0.00942091	0.00753194	0.00561621	0.00262748	0.00375852
0.0364837	0.0366055	0.0320706	0.0241766	0.0209148	0.0133541	0.00813737	0.00518985	0.00129126	0.000624739	0.0016729	0.00686169	0.0104207	0.0159299	0.0199157	0.029027	0.0262855	0.0258955	0.022331	0.0254352	0.01454	0.0117347	0.00718531	0.0018318	0.00109284	0.00029706	0.00199666	0.00330115	0.0091847	0.012494	0.0118884	0.0165806	0.0162879	0.0178128	0.0173681	0.0145884	0.00985686	0.00735163	0.00534649	0.00311133	0.00218157	0.00285586	0.00482639	0.00677486	0.00901972	0.0162575	0.0173049	0.0203982	0.0203693	0.0221296
3.5224e-05	0.00157976	0.00524271	0.00740856	0.0176344	0.02163	0.0251804	0.0271359	0.0298796	0.028876	0.0269092	0.0218825	0.0141684	0.00857529	0.00470581	0.00099611	0.00027984	0.00181175	0.00438789	0.00976613	0.0132456	0.0203328	0.0240247	0.0247135	0.0334642	0.0287098	0.0228964	0.0211906	0.0133669	0.0100648	0.00652183	0.00290931	0.00119739	0.00188227	0.00541337	0.00663596	0.010971	0.0157313	0.0218689	0.021114	0.0247685	0.0235472	0.0203834	0.0185606	0.0141429	0.0103163	0.00621896	0.00448343	0.00392386	0.00385127
0.0340415	0.0342335	0.0284614	0.0187988	0.0175375	0.00973678	0.0046171	0.00334883	0.000499762	0.00177794	0.00526283	0.0144412	0.0177292	0.0263735	0.0288433	0.0359594	0.0344887	0.0323737	0.0273732	0.0240678	0.0158221	0.00968379	0.00561466	0.00120458	0.000315541	0.00127302	0.00437452	0.00649384	0.0153622	0.0194583	0.0182258	0.0251102	0.0239797	0.0260405	0.0219912	0.0190371	0.0145247	0.0109452	0.00571004	0.00448682	0.00324932	0.00479482	0.00810636	0.0106488	0.0163543	0.0222661	0.0256732	0.0283767	0.0256569	0.0258593
5.1561e-05	0.00147382	0.00537899	0.00918695	0.017722	0.0222273	0.0288104	0.0308892	0.0331819	0.0318401	0.0292884	0.0255009	0.0172867	0.00969545	0.0059593	0.00115441	0.000236077	0.00195023	0.00542169	0.0144434	0.017379	0.0275163	0.0254811	0.0305694	0.0348971	0.0309069	0.0259842	0.020349	0.0119198	0.00871623	0.00464622	0.00187867	0.00116067	0.00380637	0.00754768	0.0115128	0.0175856	0.0205222	0.0285172	0.0259851	0.0314277	0.0292962	0.0236172	0.0205297	0.0151706	0.0110416	0.00613058	0.0050541	0.0056432	0.00710405
0.0238241	0.0266581	0.0202315	0.0126681	0.0112738	0.00457686	0.00152167	0.000641594	0.00170688	0.00474014	0.0100866	0.021407	0.0239496	0.0336659	0.0351564	0.0371137	0.0393463	0.0304255	0.0275147	0.0206512	0.0142271	0.00577273	0.00222053	0.000824337	0.000653338	0.00445283	0.00971258	0.0139552	0.0215905	0.029322	0.02875	0.0370137	0.0308903	0.0302192	0.0255804	0.0197856	0.0146506	0.0111948	0.00477342	0.0046513	0.00519893	0.00855832	0.0136452	0.0186137	0.0244177	0.0308536	0.0349043	0.035378	0.031184	0.0289157
6.7941e-05	0.00131315	0.00512667	0.0107872	0.0169627	0.0196412	0.0265991	0.0343744	0.030022	0.027449	0.0247229	0.0215194	0.0158451	0.00711259	0.00382747	0.000704914	0.000529729	0.00238518	0.0078291	0.0160963	0.0203936	0.0273766	0.025993	0.031873	0.0314198	0.0273325	0.0207116	0.0154722	0.00882453	0.0056019	0.00261319	0.00183035	0.0031107	0.00778605	0.011349	0.0193697	0.0238347	0.0242648	0.0308478	0.0286235	0.0309601	0.0285249	0.0224429	0.0168827	0.0113997	0.0101502	0.00513199	0.00558862	0.00852465	0.0117352
0.018443	0.0218305	0.0147559	0.00985094	0.00812894	0.00301852	0.000858505	0.000847395	0.00258901	0.00635044	0.0121287	0.0221069	0.0242822	0.0304233	0.0341082	0.0308854	0.0348091	0.0242745	0.0194646	0.0154155	0.00913232	0.00295565	0.000645274	0.000996731	0.0032896	0.00821324	0.0133855	0.0194691	0.0253147	0.0327067	0.0319606	0.0357228	0.0285058	0.026304	0.0234375	0.0146577	0.00939543	0.00694021	0.00414787	0.00314416	0.00722129	0.0113687	0.0160682	0.0208053	0.0271235	0.0321188	0.0338219	0.0326354	0.0299712	0.022827
6.7733e-05	0.00103017	0.00365935	0.0089851	0.0139174	0.0151122	0.0208054	0.0326455	0.0208867	0.018841	0.0163157	0.0125712	0.00762171	0.00395096	0.000807252	0.000523336	0.00215792	0.0042513	0.0103399	0.0160628	0.0205946	0.0242259	0.0243065	0.0274296	0.0251796	0.0200603	0.0139049	0.00965744	0.006315	0.00328951	0.00248104	0.00411226	0.00741828	0.0127644	0.0184333	0.0245462	0.0273281	0.0312341	0.033948	0.0299291	0.0289231	0.0255105	0.0196833	0.0143839	0.00925148	0.00791303	0.00543478	0.00674099	0.010217	0.0138142
0.018137	0.0228125	0.0175526	0.0128719	0.00972217	0.00560803	0.00318076	0.00206113	0.00239864	0.00496977	0.00873263	0.0134892	0.0167824	0.0221472	0.0229738	0.0204738	0.0214583	0.0178493	0.0137077	0.00859785	0.00533433	0.00186234	0.00155646	0.00179054	0.00647428	0.0104491	0.0163913	0.0197909	0.0250208	0.0279994	0.026843	0.0271868	0.0203595	0.0180504	0.0159186	0.0078454	0.00494691	0.00336673	0.00498239	0.00508189	0.0100136	0.0139512	0.0171594	0.0201116	0.0297618	0.0262095	0.0283277	0.0262516	0.0201814	0.0178206
4.9858e-05	0.000896526	0.00285649	0.00718183	0.0112874	0.013154	0.0164725	0.0241343	0.0168806	0.0148738	0.0113259	0.00747731	0.00431216	0.00141511	0.000231691	0.00102845	0.00414372	0.00602593	0.0129988	0.0159481	0.0212872	0.0186022	0.0204069	0.0227147	0.0186624	0.0143118	0.00844845	0.00629519	0.00505642	0.00323843	0.00300677	0.0053243	0.00817515	0.015871	0.0180743	0.0224018	0.0279095	0.0279676	0.0261653	0.0236076	0.0202501	0.0165558	0.0129992	0.00914697	0.00481476	0.00538631	0.00562004	0.00874624	0.00931034	0.0145918
0.0171956	0.0215447	0.0160386	0.0142389	0.0105057	0.00610346	0.00356531	0.00324442	0.00169488	0.00273622	0.00437574	0.00514542	0.0088059	0.0123568	0.00969671	0.011459	0.00944668	0.00917844	0.0081291	0.00402006	0.00322032	0.00253497	0.00247622	0.00360445	0.00929469	0.0116012	0.0143498	0.0191523	0.0205879	0.0195613	0.0193738	0.0178082	0.013893	0.0102967	0.00786774	0.00478017	0.00374453	0.00279474	0.00644416	0.00903411	0.0122071	0.0158058	0.0190542	0.0193795	0.0229402	0.0201705	0.0195226	0.0161726	0.0132261	0.0106378
2.7036e-05	0.000815115	0.00247689	0.00475446	0.00936715	0.0122418	0.0133655	0.0178173	0.0134321	0.0108786	0.00730621	0.00640322	0.00385664	0.00159919	0.00162374	0.0017487	0.00418511	0.00586203	0.0105833	0.012171	0.0175305	0.014258	0.0140393	0.0181054	0.0116781	0.0104933	0.00645986	0.00533947	0.00397976	0.00398384	0.00469513	0.00722846	0.00810756	0.012379	0.0143832	0.0168384	0.0203261	0.016824	0.0141684	0.0114929	0.00917115	0.00632207	0.00494895	0.00303937	0.00333192	0.00397077	0.0062645	0.00859423	0.00968513	0.0106271
0.0141249	0.0143106	0.0105488	0.00951315	0.00762577	0.00434627	0.00225976	0.00163451	0.000136005	0.000239352	0.00104913	0.00205799	0.00475795	0.00643519	0.00559511	0.00724393	0.00656207	0.00664028	0.00511369	0.00353408	0.00319539	0.0045292	0.00274279	0.00677924	0.00720251	0.0101527	0.0103568	0.0124998	0.0142746	0.0117485	0.0108788	0.01038	0.00740274	0.00609379	0.00391648	0.0036888	0.00399982	0.00448005	0.0061126	0.00904656	0.00938069	0.0117656	0.0136617	0.0129862	0.0131116	0.011028	0.00972174	0.00625404	0.00537717	0.00324537
1.6941e-05	0.000610042	0.00156138	0.00281542	0.00604983	0.00791959	0.00811119	0.0116595	0.00749306	0.00552413	0.00381358	0.00531453	0.00331012	0.00310792	0.00278603	0.0017958	0.00365534	0.00564549	0.00600534	0.00731878	0.0103021	0.00864288	0.0090981	0.010224	0.00642871	0.0062491	0.00383674	0.00386434	0.00264214	0.00344851	0.0047112	0.00723437	0.00673243	0.00794107	0.0112808	0.00885161	0.00963646	0.00930054	0.00709275	0.00553514	0.00355653	0.00207695	0.00183856	0.0015271	0.0036833	0.00365311	0.00609187	0.00695685	0.00781772	0.00731911
0.00815508	0.00701793	0.00508905	0.00360824	0.00370743	0.00209361	0.00105579	0.000470576	0.00020352	0.000634055	0.0015092	0.00425479	0.00548515	0.00722086	0.00712246	0.00786563	0.00799586	0.00700699	0.00603646	0.00481165	0.00368346	0.00428203	0.0035766	0.00510338	0.00524565	0.00715696	0.00599489	0.00610298	0.00768273	0.00598361	0.00416165	0.00396685	0.00283147	0.00366068	0.00223311	0.00319453	0.00443465	0.00541486	0.00494893	0.00732718	0.00617897	0.00667601	0.00759747	0.00709335	0.00472293	0.00350194	0.0027985	0.00113982	0.00052372	0.000191951
1.317e-05	0.000347887	0.000865217	0.0014843	0.00351765	0.00472925	0.00468382	0.00587635	0.00436872	0.00450496	0.0032612	0.00353567	0.00226184	0.00233036	0.00113352	0.00119772	0.00124288	0.00260086	0.0037268	0.00388994	0.00596584	0.00470082	0.00452677	0.00535042	0.00357871	0.00340589	0.00222561	0.00225151	0.00229682	0.00291305	0.00262381	0.00386142	0.00386225	0.00499287	0.00578357	0.00454259	0.00603095	0.00343054	0.00246657	0.00211051	0.00136988	0.00123656	0.00163916	0.00244007	0.00324491	0.00343494	0.00538269	0.00530741	0.00438809	0.00400684
0.00163599	0.00328501	0.00130487	0.000658599	0.000843535	8.7999e-05	4.4422e-05	0.000397855	0.00145288	0.00240555	0.00311945	0.00626643	0.00683614	0.00853111	0.00737134	0.00829168	0.00807291	0.0056225	0.00638382	0.00438916	0.00368474	0.00253286	0.00198852	0.00329301	0.00309987	0.00314829	0.00315794	0.00371747	0.00360042	0.00281906	0.00245884	0.00188264	0.00177641	0.00150105	0.00182702	0.00165269	0.00248935	0.00322315	0.00291054	0.00309214	0.00329778	0.00275266	0.00302896	0.00212376	0.000853983	0.000589646	0.000281395	0.000191737	9.5833e-05	0.000839243
1.7082e-05	0.000146481	0.000441949	0.000853555	0.00196942	0.00244178	0.00285095	0.00439273	0.00281453	0.00322451	0.0028759	0.00231997	0.00167276	0.00114821	0.000975153	0.000541682	0.00052153	0.00114235	0.00160054	0.00211467	0.00301608	0.00311987	0.00225763	0.00330564	0.00271289	0.00291831	0.00193369	0.00232355	0.00238279	0.00261569	0.00237041	0.00303556	0.00254846	0.00311115	0.00209268	0.00114696	0.00211024	0.000829175	0.000403518	0.000463623	0.000605168	0.000971752	0.00123278	0.00177441	0.00210011	0.00258731	0.00302597	0.00228215	0.00205503	0.00145939
0.00125718	0.00224706	0.00109257	0.000722131	0.00114208	0.00055826	0.000850364	0.00161564	0.00212972	0.00277125	0.00348923	0.00508715	0.00524173	0.00820404	0.00580365	0.0065762	0.00507459	0.00410359	0.00412305	0.00244955	0.00215833	0.00113069	0.00052363	0.00110636	0.00044164	0.00070149	0.000870212	0.00107833	0.00111889	0.000967487	0.00117019	0.000949839	0.00126221	0.00104009	0.00202251	0.00078135	0.00112693	0.0015105	0.00158338	0.000802175	0.00120252	0.000725831	0.000436787	0.000514805	0.000236547	0.000414899	0.00101342	0.00131162	0.00170367	0.00273548
2.1894e-05	9.4048e-05	0.000250763	0.000584891	0.00151209	0.00096478	0.00132573	0.00315131	0.00143179	0.00118837	0.00105706	0.00081769	0.000739813	0.000153221	0.000364457	0.000419022	0.000708292	0.000846632	0.0014313	0.0017053	0.00196757	0.00235584	0.00176457	0.0022984	0.00169595	0.00250789	0.00129458	0.00146864	0.00154998	0.00180013	0.00156292	0.00158298	0.00131468	0.00154004	0.000782173	0.00037742	0.000614825	0.000524213	0.000312843	0.000197863	0.000747365	0.000978631	0.000919188	0.00138453	0.000723368	0.00129474	0.00108522	0.000515028	0.000298106	0.000349711
0.00295503	0.00291175	0.00254177	0.00243178	0.00232101	0.00184471	0.00146125	0.00196552	0.00188803	0.00231982	0.00244698	0.00267091	0.00222899	0.00400858	0.00253109	0.00204151	0.00187908	0.00136594	0.00175177	0.000720655	0.000863826	0.000174007	0.000191486	0.000367044	0.000278872	0.000229757	0.000250538	0.000734348	0.00071493	0.00079194	0.000648862	0.000943106	0.000812884	0.00121051	0.00112177	0.000831982	0.00107173	0.00097586	0.000909497	0.000345678	0.000614826	0.000385071	0.000182479	0.000396929	0.000525403	0.000308526	0.00102625	0.001229	0.00128523	0.00193092
1.6888e-05	7.9097e-05	0.000289721	0.000667271	0.00124704	0.000927642	0.00103976	0.00258404	0.00104452	0.00106792	0.000871935	0.000577402	0.000523034	0.000268613	0.000313482	0.000444341	0.000832038	0.000707717	0.00160685	0.0012472	0.00160174	0.00163733	0.00136226	0.00173275	0.00124355	0.00139866	0.00102417	0.00101441	0.00095948	0.000610136	0.000590076	0.000339514	0.000358146	0.000139073	7.4024e-05	7.1807e-05	9.253e-06	4.5784e-05	0.000470857	0.000130468	0.000962665	0.00116571	0.00109896	0.000989778	0.000451657	0.00105463	0.000784783	0.000471804	0.000135734	0.000147846
0.00282393	0.00274683	0.0022251	0.00222826	0.00251072	0.0016438	0.00144342	0.00196632	0.00151944	0.00162341	0.00153325	0.00148114	0.000983532	0.00140437	0.00090124	0.000429066	0.000361696	0.000147617	8.1991e-05	4.547e-06	2.2322e-05	0.000223888	0.000324562	0.000321742	0.000583788	0.000280172	0.000347943	0.00106078	0.000833435	0.000851452	0.000648405	0.000747195	0.000608041	0.000502655	0.000551012	8.5572e-05	0.000494343	0.000502907	0.000231167	0.000171864	0.000215254	0.000191319	0.000142665	0.000291735	0.000975534	0.000444853	0.0009195	0.00119503	0.000966998	0.000838834
1.213e-05	6.159e-05	0.000202721	0.000414307	0.000890462	0.00112566	0.00101682	0.00175819	0.00106602	0.00120765	0.00102189	0.000696845	0.000418213	0.000743708	0.000411604	0.000804967	0.000441198	0.000543702	0.00148635	0.000605131	0.000894887	0.000539864	0.000550604	0.000476795	0.000584053	0.000302037	0.00016989	0.000132851	0.000200678	1.3975e-05	8.8053e-05	1.3877e-05	0.000117296	3.603e-06	8.3966e-05	0.000289734	0.000195664	0.000238184	0.000364554	0.000421007	0.000769793	0.000795927	0.000803932	0.000657954	0.000751833	0.00079838	0.000445475	0.000483852	0.000178221	0.000611003
0.00273518	0.00204525	0.00220406	0.00250526	0.00205642	0.00147764	0.0012068	0.00153988	0.000746237	0.0004065	0.000268045	0.000445195	5.9007e-05	0.000134478	4.1928e-05	4.4319e-05	5.0606e-05	3.4456e-05	0.000111385	0.000187195	0.000197513	0.000333062	0.000636181	0.000582784	0.000703926	0.000517623	0.000241917	0.00142663	0.000739496	0.000813588	0.00068938	0.000420374	0.000329396	0.000254654	0.000273464	2.8054e-05	0.000140403	0.000133168	4.0013e-05	0.000181555	0.0001495	0.000204078	0.000190196	0.000201466	0.000694517	0.00049621	0.000559283	0.000925513	0.000424121	0.000866622
9.23e-06	3.4106e-05	0.000123518	0.00028221	0.000464242	0.000772754	0.000697193	0.00111122	0.000880425	0.00117592	0.00113617	0.000768533	0.000609862	0.000500054	0.00033088	0.000261849	0.000126396	0.000314132	0.000941564	9.8965e-05	0.00028679	0.000241023	0.000101308	7.9278e-05	8.3234e-05	0.00010645	0.000386265	0.000123492	0.000301497	0.000427565	0.000296935	0.000250427	0.000227458	0.000545539	0.000430364	0.000613985	0.000573457	0.000436889	0.000473667	0.000464576	0.000277918	0.000243046	0.000120845	0.000219235	0.000347799	0.000221415	0.000248498	0.00038069	0.000205213	0.000525217
0.00177225	0.00140159	0.00122399	0.00160597	0.00109919	0.000606444	0.000579899	0.000861683	0.000671708	0.000330443	0.000337089	0.000947092	0.000747934	0.000449747	0.00130846	0.000899758	0.000939228	0.00105591	0.00085694	0.000520327	0.000519927	0.000717138	0.000517418	0.000668329	0.000329334	7.2474e-05	9.8948e-05	0.000418987	0.000252034	4.5667e-05	7.7817e-05	7.045e-05	2.042e-06	2.791e-05	4.1958e-05	0.000406297	0.000122272	0.000268984	0.000324015	0.000455918	0.000427198	0.000482208	0.000404516	0.000264733	0.000729544	0.000517645	0.00048182	0.000663685	0.000234237	0.000385543
8.256e-06	1.3447e-05	6.5788e-05	0.000200019	0.000130823	0.000658428	0.000245028	0.000715781	0.000341668	0.00078427	0.000759548	0.000479053	0.000362434	0.000579949	0.000391277	0.000464813	0.000576225	7.243e-06	0.000357011	0.000460027	0.000119112	0.000247907	5.189e-05	0.000186328	3.9324e-05	0.000118936	0.000403744	0.000315348	0.000503009	0.000266003	0.000380875	0.000413227	0.000373436	0.000819583	0.000332532	0.000412044	0.00062458	0.000409931	0.000550008	0.000285147	0.00029863	0.000312577	0.000248765	0.000139761	0.000196329	3.2687e-05	5.3153e-05	0.000157414	2.0599e-05	0.000136385
0.000321059	0.000384817	0.00094471	0.000722543	0.00043645	0.000258566	0.000471502	0.000723963	0.000880226	0.000741566	0.000900276	0.00131203	0.001559	0.00100465	0.00118282	0.00117394	0.000826424	0.000940102	0.00100189	0.000420872	0.000471821	0.000450769	0.000122287	0.000347652	0.000143626	0.00017983	0.000260298	7.4747e-05	0.000288119	0.000327164	0.000237009	0.000301556	0.00038922	0.000795864	0.000495295	0.00144297	0.00075564	0.00090764	0.000834019	0.000951922	0.000755966	0.000756688	0.000638266	0.000341803	0.000653897	0.000388433	0.00035778	0.000585364	0.000122053	0.000481599
6.676e-06	3.178e-06	1.5867e-05	5.9457e-05	9.453e-06	0.000109861	2.8201e-05	0.000315848	0.00011072	0.000226476	0.000291291	0.000105918	0.000227801	0.000342578	0.000310326	0.00063543	0.000671145	0.000247489	0.000437475	0.000864254	0.000418001	0.000834396	0.000419927	0.000650624	0.000304535	0.000662294	0.000680845	0.000614824	0.000853999	0.000170866	0.000302283	0.000295961	0.000312944	0.000420409	3.1685e-05	2.0108e-05	0.000189363	7.1208e-05	6.778e-06	1.2361e-05	1.4705e-05	2.1509e-05	1.2879e-05	3.898e-05	0.000205211	8.574e-06	3.3348e-05	0.000193391	1.1675e-05	0.000155968
7.8774e-05	1.2724e-05	0.000155626	0.000257259	0.0001172	0.000171966	0.000244541	0.000618071	0.000502824	0.00065507	0.000780654	0.00088078	0.000858436	0.00139829	0.000694868	0.0010289	0.000647626	0.000760731	0.000816646	0.000568454	0.00032348	0.000916327	0.000203779	0.000302287	0.000391519	0.00128523	0.00133889	0.000815802	0.00127221	0.000948875	0.00103003	0.000886925	0.000726051	0.00151065	0.000429308	0.00129837	0.00135557	0.000947409	0.000463557	0.00100899	0.000526125	0.000689682	0.000556767	0.000489961	0.000460582	0.000687738	0.000682004	0.00071499	0.000237466	0.00053477
7.64e-06	6.673e-06	4.0879e-05	2.3005e-05	2.02e-05	3.887e-05	0.000103674	0.000216974	7.8525e-05	4.7254e-05	7.4699e-05	0.000185502	0.000234801	0.000206055	0.000355304	0.00068258	0.000385395	0.00055722	0.000445741	0.000778671	0.000558928	0.000964944	0.000499096	0.000797481	0.000310758	0.000516344	0.000568026	0.000518783	0.000427505	0.00022744	6.0992e-05	2.8305e-05	2.9839e-05	4.8294e-05	1.2063e-05	5.8959e-05	9.728e-06	4.2267e-05	4.7291e-05	4.877e-05	7.5515e-05	0.00013908	0.000112816	6.0934e-05	0.000259843	0.000160214	0.000250184	0.000330292	2.2267e-05	0.00011107
4.8614e-05	6.5001e-05	0.000180902	3.953e-05	0.000133956	8.8531e-05	0.000140232	0.000381888	0.000263166	0.000290104	0.000298327	0.000251148	0.000479854	0.000768753	0.000489578	0.000631449	0.00039803	0.000569413	0.000531267	0.000649154	0.000342034	0.00130277	0.000568739	0.00063651	0.00097735	0.00187508	0.00206979	0.00143594	0.00196922	0.00127603	0.00135556	0.00121409	0.00105567	0.00214683	0.00102607	0.00131638	0.00163179	0.00110632	0.00078577	0.00107373	0.000588645	0.000693217	0.000583671	0.000542497	0.000596213	0.000729944	0.000798395	0.000626269	0.000594793	0.000753487
7.159e-06	9.42e-07	1.3629e-05	9.883e-05	1.3196e-05	6.7623e-05	1.1341e-05	0.000241822	2.5234e-05	4.4471e-05	4.7747e-05	8.0782e-05	0.000172703	0.000136569	0.000260592	0.000344216	0.000296123	0.000481648	0.000386712	0.000644363	0.000551411	0.000602317	0.000329013	0.000825747	0.00032429	0.000465708	0.000348781	0.000158598	0.00020966	0.000223335	7.1354e-05	9.0275e-05	7.6414e-05	0.000161241	6.3995e-05	0.000413113	0.000206322	0.000262653	5.6249e-05	9.9499e-05	0.000121883	0.000142449	0.000149554	0.000116917	0.000258071	0.000331582	0.000537973	0.000578008	0.000318009	0.000222685
9.4897e-05	9.0877e-05	0.000218193	3.4137e-05	4.1247e-05	6.7596e-05	8.0392e-05	0.00038566	0.000256468	0.000533294	0.000555361	0.000558896	0.000356597	0.00120138	0.000471388	0.000716665	0.000510613	0.000609098	0.000431727	0.000736532	0.000274006	0.000827149	0.00081394	0.000640159	0.00101195	0.00138492	0.00187607	0.0020112	0.00211208	0.00150887	0.00189971	0.00135283	0.00110139	0.00211526	0.000878888	0.00144231	0.00159014	0.000973938	0.000639789	0.000704583	0.000463364	0.000484343	0.000421398	0.000474278	0.000278802	0.00047075	0.00056635	0.000422698	0.000458289	0.000708118
5.959e-06	1.785e-06	3.9505e-05	0.000244935	1.8953e-05	6.2306e-05	1.5635e-05	0.000447343	8.0946e-05	2.283e-05	2.1694e-05	6.566e-06	4.6583e-05	3.4706e-05	4.4232e-05	3.6675e-05	5.6763e-05	0.000100176	0.000184335	0.000148641	0.000208667	0.00021685	0.000180041	0.00061208	0.000348277	0.000361881	0.000407042	0.000266597	0.00017567	0.000433804	0.000242574	0.000254919	0.000253764	0.000448377	0.000269231	0.000751376	0.000952514	0.000945942	0.00048995	0.00078351	0.000464612	0.000528096	0.000334569	0.000271109	0.000233507	0.000330511	0.000539003	0.000440127	0.000386661	0.000167183
2.2112e-05	0.000193952	0.000278418	0.00035183	1.0626e-05	7.6081e-05	0.000215755	0.00044258	0.000545348	0.000819492	0.00101055	0.000604264	0.000562871	0.000613814	0.000585194	0.000902623	0.000300202	0.000573563	0.000355722	0.00018764	0.0003239	0.000287913	0.000473583	0.000496189	0.000321815	0.000773189	0.0011298	0.00160507	0.00174431	0.00188449	0.0023349	0.00187133	0.00166651	0.00239834	0.00125995	0.00159123	0.00130647	0.0006317	0.000434222	0.000465701	0.000154805	0.00011831	7.7431e-05	3.3906e-05	0.000468061	0.000171999	0.00023546	0.000324544	0.000411507	0.000921642
5.436e-06	1.4343e-05	0.000141202	0.000493238	0.000370058	0.000120134	0.0002634	0.001127	0.000185686	0.000107873	0.00010678	0.000118393	3.6556e-05	8.695e-05	0.000123665	3.5371e-05	0.000102034	4.1609e-05	0.00021967	4.55e-07	4.5632e-05	5.5576e-05	2.8749e-05	0.000393406	0.000494926	0.000353498	0.000417609	6.9674e-05	0.000144101	0.00014538	8.0899e-05	9.5168e-05	0.00032549	0.000564771	0.000359535	0.00116375	0.00143259	0.00129819	0.000782891	0.00123013	0.000613246	0.000595921	0.000396893	0.000417522	0.000299884	0.000246436	0.000379687	0.000171847	5.4805e-05	0.000273979
0.000320813	0.000502118	0.00074874	0.00102532	0.000118111	0.000223802	0.000288321	0.00037363	0.000964301	0.00101383	0.00126338	0.00108705	0.00123207	0.000176592	0.0010983	0.000654226	0.000386922	0.000487327	0.000797306	0.000290886	0.000855051	0.000675748	9.5652e-05	0.000714134	0.000148555	0.000166652	0.000638302	0.000867691	0.00110904	0.00104796	0.00170722	0.00171466	0.00167388	0.00108239	0.00100028	0.000882575	0.000541754	0.000405476	0.000411877	0.000402467	0.00035491	0.000387341	0.00031327	0.000253282	0.00080307	0.000445431	0.000591553	0.000601397	0.000687047	0.000790931
5.186e-06	4.587e-05	0.000221667	0.0008965	0.000868895	0.00035305	0.000565592	0.00162067	0.000373536	0.00028477	0.000174354	0.000109838	3.777e-05	3.6459e-05	0.000227749	0.000227631	0.000250611	0.000322777	0.000172569	1.143e-06	3.9515e-05	8.3757e-05	2.0305e-05	0.0004449	0.000522261	0.000344789	0.000718952	0.000122579	0.000365327	1.7693e-05	6.8604e-05	1.8995e-05	0.000458515	0.000484425	0.000714808	0.00105986	0.00105808	0.00146341	0.0012916	0.00113459	0.000742015	0.000512606	0.000237077	0.000227034	0.000395164	0.000114797	0.000187705	0.000267241	0.000243175	0.000735325
0.000807384	0.000984014	0.00131225	0.0016224	0.000529873	0.000431938	0.000307471	0.00022863	0.000595751	0.000581838	0.000723002	0.000788261	0.000536283	0.000134111	0.000480153	0.000530101	0.000370998	0.00057734	0.00102134	0.000533468	0.00123121	0.00153355	0.000459653	0.000743277	0.000478428	0.000221324	0.000255177	0.000423119	0.000533761	0.000327811	0.000807202	0.00119379	0.000795005	0.000264887	0.00051726	0.000269521	0.000392568	0.000342617	0.000528759	0.000692874	0.000652246	0.000730558	0.000663663	0.000564965	0.00102531	0.000402775	0.000377533	0.00020632	0.000336961	0.000100698
3.064e-06	8.2788e-05	0.000309502	0.000970552	0.00110548	0.000895011	0.00081356	0.00118887	0.000780363	0.000453558	0.000228089	2.6427e-05	2.2988e-05	4.3179e-05	0.000139595	0.000269627	0.000134089	0.000276452	3.1344e-05	2.0613e-05	0.000155645	0.000299962	0.000233035	0.000728278	0.0005805	0.000995209	0.00139237	0.000570057	0.000532305	0.000339147	0.000353894	0.000145749	0.000417798	0.000393495	0.000565147	0.000673985	0.000391455	0.000761466	0.000602358	0.000464816	0.00033208	0.000272019	0.000195677	0.000500494	0.00116017	0.000860775	0.00131876	0.0013285	0.00111515	0.00141847
0.00195093	0.00148038	0.0014806	0.00226972	0.000839032	0.000468243	0.000238239	0.000324404	0.000112211	0.000139086	0.000150621	6.7885e-05	2.4856e-05	0.000168889	0.000170824	0.000412049	0.000244635	0.000973439	0.000891416	0.00100159	0.00119459	0.00202665	0.000829147	0.000636416	0.000731979	0.000204386	9.3087e-05	2.4674e-05	0.000203881	6.539e-05	0.000182142	0.000365468	0.000152219	2.3141e-05	7.9821e-05	4.1454e-05	0.000329678	0.000410083	0.000653801	0.000871818	0.000846175	0.000922302	0.000933238	0.000752601	0.000597474	0.000370458	0.000280972	5.1274e-05	5.705e-06	0.000174437
1.693e-06	9.6651e-05	0.000362289	0.001023	0.00106046	0.00121027	0.00109951	0.000736957	0.000899032	0.000382863	0.000156672	8.7514e-05	6.0519e-05	0.000129332	0.00013452	0.000341682	0.000232851	2.8816e-05	2.4175e-05	6.7809e-05	0.000422389	0.000706678	0.000689557	0.00116629	0.000921333	0.00152418	0.00192463	0.00117465	0.000469081	0.000451766	0.000485496	7.104e-05	0.000192681	0.00014789	8.8633e-05	0.000275197	0.000108751	9.4629e-05	9.0807e-05	9.5809e-05	0.000293554	0.000521453	0.000718815	0.0012264	0.00233025	0.00200989	0.00251127	0.00222113	0.00177608	0.00125281
0.00263439	0.00178705	0.00163819	0.00212162	0.000906455	0.000519511	0.000183616	0.000540973	8.8501e-05	0.000273844	0.000324663	0.000141837	0.000186246	0.000427932	0.000114849	0.000657313	0.000394148	0.000847566	0.000730832	0.000940184	0.000734058	0.00151776	0.000867933	0.000355064	0.000543909	5.5736e-05	9.9232e-05	0.000159888	0.00015011	0.000304475	0.000469516	0.000347569	0.000307666	0.000198598	0.000100512	0.000116323	0.000259476	0.000335364	0.000634737	0.000511664	0.00064424	0.000565875	0.000392377	0.000121273	2.7852e-05	5.9804e-05	0.000108839	0.0002067	0.00030505	0.00113105
2.275e-06	2.8566e-05	0.000127911	0.000519729	0.000516222	0.000933029	0.000591275	0.000336764	0.000324912	0.000217702	0.000166361	0.000124405	0.000258406	0.000162238	0.000425855	0.000763946	0.000584788	0.000286781	0.000103818	0.000402838	0.000365547	0.000732266	0.00113112	0.000889058	0.00115848	0.00120843	0.00132835	0.0013442	0.000400967	0.000357346	0.000412263	0.000197289	0.000229302	0.000348442	0.000327136	0.000461851	0.000333325	0.000267142	0.000209394	0.000129728	0.000407685	0.000566393	0.000803769	0.00141097	0.00191604	0.00150923	0.00177781	0.00141141	0.00101386	0.000469061
0.00162532	0.00145184	0.00123238	0.00134234	0.000696296	0.000536552	0.000334256	0.000754249	0.000607901	0.00137696	0.00145999	0.00092214	0.000953022	0.000552162	0.000361477	0.00068129	0.000311326	0.000407652	0.000569062	0.00035971	0.000298514	0.000528646	0.000297381	8.0412e-05	6.8737e-05	7.994e-06	0.000147862	0.000569025	0.000290113	0.000696905	0.000895817	0.000605343	0.00068687	0.000298564	0.000231593	0.000108594	8.3429e-05	0.000136628	0.000178839	0.000261155	0.000400318	0.000349436	0.000177475	0.000132914	0.000175153	6.0111e-05	0.000332785	0.00052846	0.00081046	0.00140583
2.306e-06	3.1472e-05	0.000128942	0.000265467	0.000686732	0.000859849	0.000471932	0.000176338	4.9537e-05	1.0037e-05	6.4729e-05	0.000103341	0.000500434	0.000245588	0.000727849	0.00106217	0.00083589	0.00102235	0.00055636	0.00053288	0.000333085	0.000498284	0.000535462	0.000192521	0.000541048	0.000388855	0.000384421	0.000681043	0.000207955	0.000104842	0.000390564	0.00062057	0.00104101	0.000392705	0.0012346	0.000869868	0.000539461	0.000942587	0.000838487	0.000399757	0.000379293	0.000290045	0.000333303	0.000463543	0.000484163	0.000278321	0.000287611	0.000243937	0.000247988	8.7275e-05
0.000185004	0.000178621	0.000150309	0.000455573	0.000342266	0.000643207	0.000736868	0.00101238	0.00127451	0.00257666	0.00238464	0.00141693	0.00115571	0.000498319	0.000389138	0.000311024	4.8064e-05	0.00011262	3.9636e-05	0.000200134	2.0113e-05	7.768e-05	0.000131397	4.9307e-05	5.2106e-05	1.4041e-05	5.5509e-05	0.000660181	0.000236491	0.000536597	0.000802216	0.000681839	0.000459362	0.000252638	9.6183e-05	8.1283e-05	0.000172479	0.000243467	0.000342752	0.000664159	0.000689607	0.000614737	0.000387517	0.00025011	0.000573541	0.000117711	0.000123121	0.0001732	0.000499722	0.000564902
1.541e-06	3.9541e-05	0.0001627	0.00019101	0.000468507	0.000478046	0.000308853	0.000224584	0.000113998	3.43e-05	3.2421e-05	0.000126099	0.000576476	0.000540709	0.00122255	0.00108261	0.000935182	0.00130952	0.000820569	0.000379442	0.000265618	0.000285067	1.0716e-05	5.8862e-05	9.4608e-05	0.000137761	4.15e-07	6.4168e-05	8.4504e-05	6.7727e-05	0.000527103	0.000983497	0.00118613	0.000201839	0.00122633	0.0007695	0.000383395	0.00106778	0.00093139	0.000322052	0.000362933	0.000124239	2.5639e-05	8.096e-05	3.4452e-05	0.000111626	0.000117897	2.3909e-05	0.000147061	4.657e-06
0.000336578	0.000762763	0.000405306	0.000271605	0.000284629	0.000617975	0.000784688	0.000570366	0.00122181	0.00202716	0.00175485	0.000880151	0.000578919	0.00043403	0.000153101	0.000240334	0.000121978	0.000205651	0.000313311	0.000809099	0.000407404	0.00039644	0.0003084	0.000146895	1.2325e-05	5.5079e-05	4.89e-05	0.000216784	8.3185e-05	0.000555247	0.000457482	0.000341093	0.000118543	0.000110739	9.9841e-05	0.000423013	0.000555741	0.00080999	0.00097286	0.00124245	0.000868026	0.000686048	0.000387833	0.000144658	0.00036952	5.6853e-05	8.47e-05	0.000115989	0.000178266	8.767e-06
9.14e-07	7.4217e-05	0.00019596	0.000176734	0.000385785	0.000458571	0.000170943	4.5094e-05	4.7373e-05	2.2196e-05	0.000122961	0.000457666	0.000839036	0.000688801	0.00142294	0.000889279	0.000823594	0.000798682	0.00051697	0.000354744	0.000227229	0.000641607	0.000313716	0.000539122	0.000624345	0.000674705	0.000231863	0.000114339	3.5678e-05	2.126e-05	0.000309949	0.000735086	0.00061677	0.000239808	0.000508031	0.000294759	9.561e-05	0.000655195	0.000777196	0.000495027	0.00110282	0.00114044	0.000853849	0.00080364	0.000509997	0.000466831	0.00036395	0.000149454	0.000205679	4.8036e-05
0.00143893	0.00265984	0.00136151	0.000650133	0.000377844	0.000239232	0.000223367	0.000144825	0.000630498	0.000646022	0.000608424	0.000336459	0.000431079	0.000171194	7.4167e-05	0.000365382	0.00056533	0.000770178	0.00126648	0.00128444	0.00101151	0.000562509	0.000155839	8.8547e-05	1.5762e-05	0.00032358	0.000297552	0.000372525	0.00016199	0.000859969	0.000403162	8.6097e-05	1.239e-06	0.000178934	0.000174522	0.000835085	0.000690946	0.00104171	0.000952398	0.00126316	0.000499012	0.000417919	0.000327158	0.000249107	0.000485788	0.000646551	0.000931419	0.0012206	0.000495017	0.000385285
1.629e-06	0.000124327	0.000261814	0.000307435	0.000758882	0.000969897	0.000660401	0.000212214	0.000186795	0.00013366	0.000235645	0.000398218	0.000945665	0.000445881	0.000984803	0.000300623	0.000372596	0.000262634	0.000271773	0.000274214	0.000438942	0.00100859	0.00107391	0.00096089	0.00140375	0.00111662	0.000442305	0.000325125	1.8107e-05	3.9136e-05	0.000216631	0.000256267	0.000523573	0.000296414	0.000356635	5.6033e-05	9.558e-06	0.000187677	0.000538444	0.000822343	0.00148201	0.00190531	0.00178311	0.00157978	0.00071037	0.000576744	0.000346729	6.1988e-05	4.1137e-05	0.000451101
0.00192196	0.00291704	0.00141745	0.000702577	0.000257847	1.184e-05	2.7423e-05	0.000476802	0.000650985	0.000335229	0.000329329	0.00037952	0.000273815	6.92e-07	0.00011771	0.000397643	0.000937824	0.00131335	0.00138936	0.00123248	0.000943329	0.000521181	0.000201602	4.4955e-05	8.987e-05	0.000502254	0.000662608	0.00103288	0.000751349	0.00104214	0.00077131	0.000257145	3.3221e-05	0.000304323	0.000379089	0.000773993	0.000795338	0.000905668	0.00077195	0.000560621	0.000108064	2.9757e-05	0.00025321	0.000537291	0.000977785	0.00136389	0.00167006	0.00162272	0.000772192	0.000553418
9.54e-07	0.000194012	0.00042189	0.000642028	0.00163961	0.00168888	0.00137351	0.00045905	0.000434889	0.00018608	3.1441e-05	7.2238e-05	0.000536969	7.6357e-05	0.00050421	0.000104007	0.000110827	5.6491e-05	0.000218106	0.000366409	0.000599877	0.0012078	0.00187124	0.00122044	0.00162556	0.00140487	0.000498647	0.000177868	3.2584e-05	0.00015341	0.000486527	0.000494055	0.000934517	0.000305156	0.00039891	0.000164238	9.58e-07	0.000133432	0.000587847	0.00088287	0.00130575	0.00155493	0.00145577	0.00141447	0.000383278	0.000299374	0.000196534	0.000338033	0.000326731	0.00116252
0.00132151	0.00119898	0.00061211	0.000276039	7.6399e-05	3.1408e-05	0.000319335	0.000506042	0.000952439	0.00111862	0.00107699	0.000636283	0.000133604	9.6286e-05	0.00014744	0.000343489	0.00112415	0.00178896	0.00071683	0.00103762	0.00034723	0.000150072	0.000121062	7.1794e-05	0.000268827	0.00107599	0.00144028	0.00142217	0.00141948	0.000878349	0.000599941	0.000205101	6e-06	8.1055e-05	0.000632622	0.000668977	0.000628537	0.000827978	0.00093843	0.00020645	0.000101622	2.5802e-05	0.000363689	0.000732566	0.00122211	0.00165891	0.00189371	0.00120799	0.00070431	0.000267514
1.14e-07	0.000192008	0.000479704	0.000903439	0.00189143	0.00181076	0.00130064	0.000555275	0.000396273	0.000173544	0.000134811	0.000498024	0.000483177	0.000476771	0.00101918	0.000642816	0.00039291	2.6805e-05	4.3544e-05	0.00034283	0.000383305	0.000845647	0.00185659	0.000838325	0.00118847	0.000983447	0.00024356	6.8436e-05	0.000163452	0.000556849	0.000985673	0.00135634	0.00124448	0.000616049	0.000317499	0.000252118	5.833e-06	0.000137398	0.000660111	0.000743522	0.00121125	0.00108121	0.000723785	0.000401711	3.9298e-05	0.000102768	0.000492857	0.000907908	0.0014143	0.0014654
0.00147273	0.000924846	0.000680369	0.000219762	5.7355e-05	1.8612e-05	0.000453257	0.000300498	0.00104398	0.00145659	0.00139271	0.00062273	0.00023074	6.4504e-05	0.000128215	0.000215906	0.00100132	0.00156788	0.000283224	0.000899518	0.000135547	5.1627e-05	2.5366e-05	0.00021449	0.000501979	0.00175994	0.00212577	0.00166807	0.00147663	0.000933266	0.000353293	3.0828e-05	4.6354e-05	5.052e-05	0.000790105	0.000895394	0.000430009	0.00107115	0.000581347	0.000228949	2.9868e-05	0.000148513	0.000429176	0.000628263	0.0011403	0.00126949	0.00100201	0.000517273	0.000315384	1.8203e-05
1.62e-07	0.000105952	0.000374738	0.000791104	0.00137743	0.00129828	0.000701316	0.000268451	7.6637e-05	0.000189338	0.000580156	0.00132378	0.00129909	0.00122158	0.00167298	0.00118664	0.000644657	0.000138328	7.1884e-05	0.00025168	0.000319581	0.000641995	0.00145277	0.000527494	0.000674025	0.000288144	1.916e-06	0.000112461	0.000217052	0.00130084	0.00145281	0.00165688	0.00134919	0.000754125	0.000423637	0.000187753	2.4516e-05	0.000251662	0.000617399	0.000936349	0.00118747	0.00105341	0.000560096	0.000158459	6.335e-06	0.000100016	0.000611549	0.000990657	0.00171796	0.00114549
0.00130405	0.00100839	0.000689066	0.000208708	9.0285e-05	3.3225e-05	0.000270642	0.000351467	0.000789506	0.00102307	0.000885533	0.000592156	0.000168872	1.6031e-05	0.000118105	0.000358188	0.000981418	0.00106726	0.000575051	0.000689851	0.000234653	6.63e-05	5.7342e-05	0.000247434	0.000792356	0.00173259	0.00149994	0.00159925	0.000807943	0.000552765	0.000224959	3.597e-06	0.000155198	0.000401541	0.000830415	0.000912618	0.000606299	0.00100246	0.000326937	0.000100443	9.6042e-05	0.000348037	0.000560351	0.000617016	0.000760195	0.00107944	0.000528519	0.000261137	6.007e-05	2.4709e-05
3.11e-07	6.9905e-05	0.000336572	0.000639054	0.00102807	0.000881581	0.000561087	0.000219469	3.3487e-05	0.000152442	0.000467852	0.00095431	0.00111767	0.000572244	0.00114505	0.000705094	0.000342676	0.000127328	6.835e-06	0.000113571	0.00023936	0.000552248	0.000946611	0.000398821	0.000249378	0.000116229	0.00010513	0.000226805	0.000248293	0.00133417	0.00140674	0.00132152	0.00107072	0.000382707	0.000372435	4.0737e-05	7.9662e-05	0.000287113	0.000400096	0.000885072	0.000690397	0.000528018	0.000328026	0.000216681	5.021e-05	0.000124238	0.000300687	0.000511136	0.000959141	0.000512775
0.00044431	0.000335083	0.000274167	9.6082e-05	4.6941e-05	0.00021629	0.000298457	0.00037391	0.000700642	0.000955396	0.000765889	0.000519579	7.9241e-05	7.722e-06	7.2723e-05	0.000392892	0.000460562	0.000689183	0.000517321	0.000412449	0.000269552	9.5048e-05	0.000103094	9.8015e-05	0.000468775	0.000743953	0.000546044	0.000783227	0.000107293	0.000163649	6.3487e-05	3.4882e-05	0.000254106	0.000519385	0.000719052	0.000668935	0.000534833	0.00057791	0.000382587	2.1381e-05	0.000140407	0.000260299	0.000410578	0.000466154	0.00031695	0.000525956	0.000273888	9.4604e-05	2.2129e-05	0.000108943
9.3e-08	3.4847e-05	0.000192247	0.000375158	0.000466641	0.000492705	0.000359809	0.000195822	8.3508e-05	2.0729e-05	8.3598e-05	0.000181616	0.000265048	9.1669e-05	0.000335708	0.00011089	7.8339e-05	1.7954e-05	9.513e-05	0.000223299	0.000330505	0.000628537	0.000635769	0.000435276	0.000313779	0.000172543	8.9967e-05	0.000195366	0.000180288	0.000507653	0.0008316	0.000718812	0.000617904	5.4734e-05	0.000138977	8.694e-06	0.000207959	0.000199485	0.000376322	0.00063178	0.000556977	0.000412394	0.000241159	0.00011245	8.1097e-05	0.000113646	0.000117558	0.000225088	0.000277956	0.000245296
0.000179037	1.6282e-05	2.592e-06	2.8456e-05	6.7665e-05	0.000248513	0.00021595	0.000143068	0.000272749	0.000749655	0.000600017	0.000167621	4.3525e-05	3.743e-06	2.1513e-05	0.000245259	6.2345e-05	0.000320241	9.8553e-05	0.000146517	6.1761e-05	4.2119e-05	4.0458e-05	5.5838e-05	0.000266614	0.000183422	0.000218814	0.000292187	1.0638e-05	4.547e-05	8.112e-06	0.000156714	0.000334689	0.000400588	0.000414516	0.000358423	0.000168935	0.000256941	0.000184665	2.0521e-05	3.707e-06	2.2657e-05	9.3246e-05	0.00018898	0.000170952	0.00014806	0.000103255	1.3332e-05	4.6598e-05	0.000129463
6.1e-08	3.742e-06	3.404e-05	0.00010643	2.202e-05	0.000156395	1.6539e-05	2.8449e-05	6.143e-06	2.5401e-05	9.5729e-05	5.8671e-05	0.000183128	0.000134251	0.000206898	6.3124e-05	3.6324e-05	1.8199e-05	9.129e-05	0.000243195	0.000288835	0.000350087	0.000266277	0.000205974	0.000202995	4.443e-05	1.3097e-05	7.0134e-05	4.6217e-05	7.5784e-05	0.000210564	0.000120349	0.000125236	5.5976e-05	9.011e-06	0.000168953	0.000395807	0.000272726	0.000343881	0.000445352	0.000441816	0.000371725	0.000182905	1.4374e-05	3.8084e-05	3.807e-05	0.000111065	0.000148393	0.000196338	0.000114969
0.000371446	0.000286602	7.2009e-05	5.1098e-05	8.8153e-05	0.000105835	3.7371e-05	2.3435e-05	5.695e-06	0.000258924	0.000161733	2.907e-06	2.609e-06	1.373e-06	1.2005e-05	0.000149417	6.7766e-05	5.7081e-05	4.16e-07	4.4793e-05	6.28e-07	2.99e-06	3.3412e-05	2.6834e-05	0.000234948	8.3358e-05	8.6887e-05	0.000210806	8.2032e-05	9.559e-06	4.8841e-05	0.000140464	0.000171247	0.000221403	8.4132e-05	0.000103643	3.101e-05	3.5701e-05	2.7757e-05	2.0384e-05	9.5437e-05	0.000154378	0.00014575	8.5297e-05	6.5022e-05	8.9951e-05	1.3613e-05	1.2557e-05	7.1257e-05	7.4404e-05
1.73e-07	9.692e-06	4.62e-07	1.6043e-05	7.0586e-05	0.000116013	0.000185357	7.05e-05	7.5935e-05	0.000139903	0.000147038	7.9274e-05	0.000209868	7.542e-05	0.000113014	1.0328e-05	2.285e-06	4.2419e-05	1.4381e-05	0.000103604	0.000121706	0.000109029	1.5385e-05	2.2765e-05	4.818e-06	3.6516e-05	4.1776e-05	7.8916e-05	1.2527e-05	0.000106675	7.4546e-05	4.7051e-05	1.5496e-05	0.000150372	1.121e-05	0.000120469	0.000256541	0.000251997	9.5489e-05	0.000210378	9.9815e-05	9.3387e-05	3.7664e-05	2.0845e-05	9.724e-06	5.1925e-05	0.000140981	8.7513e-05	0.000131863	4.2266e-05
0.00024839	0.000323351	7.7567e-05	4.7674e-05	6.0404e-05	1.6626e-05	7.186e-05	5.4e-06	7.0146e-05	1.2618e-05	3.627e-06	4.2536e-05	2.5772e-05	2.1387e-05	6.6435e-05	0.000133733	0.000152511	6.7001e-05	3.8846e-05	7.381e-06	1.8758e-05	8.502e-06	4.3638e-05	6.9814e-05	0.000175299	9.6625e-05	4.5683e-05	6.215e-05	4.6913e-05	1.4166e-05	2.6972e-05	5.5512e-05	4.8407e-05	7.7297e-05	1.5038e-05	8.449e-06	5.432e-06	2.7515e-05	3.8558e-05	0.000121033	0.0001363	0.000174975	0.000163591	0.000127593	4.879e-06	2.7303e-05	2.37e-07	2.664e-05	7.9278e-05	7.682e-06
1.14e-07	8.961e-06	6.9e-08	1.2633e-05	7.2536e-05	8.6085e-05	0.000137845	5.1251e-05	6.0874e-05	9.8767e-05	5.4177e-05	2.7215e-05	4.1137e-05	0.000222359	2.4515e-05	3.0449e-05	4.3159e-05	1.8086e-05	1.0965e-05	8.713e-06	7.8894e-05	2.998e-05	1.8662e-05	4.2468e-05	5.6482e-05	0.000194148	6.3898e-05	0.00016507	3.8697e-05	0.000121909	7.8383e-05	5.7418e-05	2.244e-06	6.8254e-05	5.7633e-05	4.85e-06	7.9935e-05	4.2145e-05	2.1191e-05	1.1863e-05	3.4371e-05	8.4505e-05	0.000132837	0.000174209	4.3774e-05	0.000197086	0.000154902	8.0177e-05	3.0755e-05	1.8505e-05
4.4341e-05	0.000106547	8.014e-05	9.5132e-05	4.736e-05	2.5267e-05	0.000146732	2.8996e-05	0.000170318	2.0224e-05	7.4779e-05	7.2126e-05	9.8586e-05	4.0418e-05	9.2233e-05	0.000146555	0.000107367	7.6228e-05	6.685e-05	3.021e-06	2.5316e-05	3.637e-06	2.4928e-05	8.3395e-05	6.211e-05	3.0143e-05	1.4804e-05	1.3212e-05	3.767e-06	0.000106262	0.000104755	0.000124379	7.3902e-05	2.7434e-05	3.4357e-05	5.311e-06	1.9895e-05	7.4716e-05	5.3486e-05	0.000130836	4.6512e-05	3.989e-05	3.4514e-05	6.7729e-05	1.186e-05	3.5784e-05	3.754e-05	4.0539e-05	2.9787e-05	1.368e-06
2.9e-08	5.352e-06	7.084e-06	5.0989e-05	3.4764e-05	8.358e-06	6.324e-06	1.974e-06	1e-06	3.918e-05	2.076e-05	2.9173e-05	1.3947e-05	0.000236532	2.7146e-05	4.6954e-05	7.2398e-05	7.5585e-05	2.3053e-05	4.409e-06	0.000109227	1.9566e-05	1.6193e-05	3.1525e-05	3.2539e-05	0.000152637	3.1201e-05	8.6004e-05	4.0519e-05	4.2307e-05	4.1167e-05	6.0578e-05	1.5297e-05	3.8468e-05	0.00018319	2.2401e-05	3.0975e-05	1.3464e-05	0.000129285	2.1474e-05	7.9282e-05	7.9477e-05	0.000119504	0.000120359	2.3937e-05	5.1926e-05	2.4541e-05	2.819e-05	3.7322e-05	1.2323e-05
8.4554e-05	0.000115703	0.000169395	0.000111166	6.7637e-05	2.7538e-05	7.9514e-05	0.000132438	4.2308e-05	2.7511e-05	3.9397e-05	3.491e-05	7.9034e-05	4.2116e-05	8.9531e-05	0.000240428	6.3836e-05	4.0733e-05	0.000162367	7.9015e-05	1.106e-06	2.776e-06	6.7305e-05	6.3447e-05	2.151e-06	1.5991e-05	1.0387e-05	4.2784e-05	1.7639e-05	0.000172367	0.000200163	0.000206426	0.000123136	3.181e-06	1.4828e-05	1.0896e-05	6.1018e-05	9.482e-06	5.3387e-05	1.8929e-05	1.9278e-05	4.704e-06	1.937e-06	4.08e-07	3.3193e-05	0.000103398	0.00011561	3.3636e-05	2.2059e-05	5.935e-06
2.3e-08	1.1079e-05	2.3357e-05	8.2773e-05	4.866e-05	1.0079e-05	1.1291e-05	3.7076e-05	1.0355e-05	3.886e-06	1.673e-06	2.0221e-05	1.8751e-05	6.9345e-05	1.2251e-05	1.1809e-05	6.3183e-05	0.000105446	0.000122914	3.942e-06	0.000134062	3.531e-05	9.108e-06	4.748e-06	2.2812e-05	6.8175e-05	5.7945e-05	6.8932e-05	0.000119399	1.7059e-05	6.1514e-05	5.2302e-05	5.8532e-05	1.5998e-05	0.000179914	3.8483e-05	2.5648e-05	2.2493e-05	4.8154e-05	2.8362e-05	2.8978e-05	2.9912e-05	4.3636e-05	2.4811e-05	2.9564e-05	1.0614e-05	2.3176e-05	3.817e-06	1.2172e-05	3.4575e-05
9.2317e-05	5.9608e-05	9.3876e-05	4.5283e-05	3.6445e-05	3.0341e-05	7.9581e-05	0.000240769	5.6849e-05	3.3887e-05	6.044e-06	2.767e-06	5.39e-06	4.1444e-05	4.68e-05	0.000272795	5.7464e-05	0.00010523	0.000214042	0.000117326	1.8209e-05	5.092e-06	0.000119144	4.0359e-05	2.157e-06	3.1405e-05	1.048e-06	1.3753e-05	1.5496e-05	0.000125517	0.000136722	0.000164	6.2328e-05	1.8538e-05	2.313e-06	7.13e-07	7.4083e-05	1.029e-06	4.7559e-05	2.844e-06	2.8601e-05	4.1843e-05	4.8435e-05	7.7903e-05	2.6576e-05	0.000139836	0.000152591	4.7151e-05	4.9997e-05	2.765e-06
5e-08	1.7747e-05	3.1047e-05	8.3816e-05	5.7863e-05	3.6195e-05	4.884e-06	4.2009e-05	1.4954e-05	1.5631e-05	3.0735e-05	6.129e-05	5.1853e-05	1.623e-06	7.6e-08	5.717e-06	4.6604e-05	0.000113313	0.000184364	1.0768e-05	0.000105383	4.8498e-05	1.9151e-05	8.108e-06	2.434e-06	4.2746e-05	5.4537e-05	4.0371e-05	7.6467e-05	1.3232e-05	5.9278e-05	3.5129e-05	0.000108365	2.2493e-05	0.000203093	7.0822e-05	2.9403e-05	2.2917e-05	6.173e-06	1.6106e-05	1.9386e-05	2.1058e-05	1.5077e-05	1.5531e-05	2.0622e-05	3.885e-05	9.0403e-05	2.2839e-05	8.206e-06	6.7618e-05
8.7379e-05	8.1317e-05	2.2452e-05	1.6953e-05	7.104e-06	2.8481e-05	9.7812e-05	0.000123931	0.000125161	4.5869e-05	9.934e-06	2.359e-06	2.352e-06	1.3861e-05	2.2563e-05	0.000155212	5.1697e-05	8.0846e-05	6.2128e-05	6.2548e-05	7.144e-06	3.3722e-05	0.000147153	4.6775e-05	5.8787e-05	6.7886e-05	1.7269e-05	2.1879e-05	4.4813e-05	8.9857e-05	0.000100922	0.00015418	3.5571e-05	3.9582e-05	4.961e-06	9.104e-06	5.1949e-05	8.899e-06	5.1463e-05	5.175e-06	1.322e-05	3.2167e-05	6.3738e-05	0.000156249	5.8296e-05	0.000159958	0.000184959	0.000100165	5.3478e-05	5.981e-06
5.2e-08	2.4003e-05	2.3762e-05	7.5236e-05	0.000111844	9.6944e-05	2.2173e-05	3.0736e-05	2.4587e-05	5.8801e-05	9.778e-05	0.000148618	0.000140506	6.1791e-05	1.439e-05	1.5441e-05	3.2618e-05	9.7173e-05	6.6918e-05	2.9721e-05	6.7602e-05	5.3884e-05	3.9689e-05	2.167e-05	2.2932e-05	4.6205e-05	3.9277e-05	4.578e-06	1.0049e-05	1.342e-06	1.6313e-05	2.5096e-05	0.000163877	0.000105845	0.000205759	0.000122619	8.327e-05	3.5297e-05	2.479e-06	2.649e-06	3.0537e-05	3.5332e-05	7.296e-06	5.67e-07	2.4383e-05	4.1702e-05	0.000165614	6.6714e-05	6.9955e-05	8.2133e-05
0.000173636	0.000216978	4.9067e-05	2.8377e-05	5.714e-06	1.7326e-05	0.000100114	1.4157e-05	0.000126685	3.0128e-05	6.685e-06	5.79e-06	9.19e-07	1.294e-06	2.5711e-05	1.9462e-05	4.2999e-05	6.077e-06	3.392e-06	3.4576e-05	2.0153e-05	6.8983e-05	0.000221879	0.000102809	0.000119766	8.1888e-05	2.9321e-05	2.1218e-05	1.7165e-05	8.7792e-05	5.0753e-05	8.7875e-05	1.9565e-05	1.8328e-05	2.1438e-05	4.959e-05	3.531e-06	6.1039e-05	8.4469e-05	3.3377e-05	1.0158e-05	1.5842e-05	4.5025e-05	0.000116184	6.2362e-05	0.000120026	0.000137464	8.0318e-05	6.9412e-05	1.483e-06
3e-08	4.0081e-05	7.4248e-05	4.5773e-05	0.000216727	0.000120182	8.1741e-05	4.56e-07	3.138e-06	4.3848e-05	7.156e-05	0.000129258	0.000120228	7.2408e-05	1.9904e-05	1.6436e-05	2.7872e-05	3.7912e-05	7.7e-08	2.8898e-05	1.8958e-05	1.8253e-05	7.41e-06	7.557e-06	4.9393e-05	0.000103471	1.8508e-05	4.1438e-05	1.454e-06	2.3471e-05	3.7619e-05	2.2264e-05	0.000175055	0.00017871	0.00018246	6.8309e-05	7.123e-05	1.6045e-05	1.0656e-05	1.1156e-05	8.0992e-05	7.4942e-05	2.2347e-05	7.203e-06	2.9141e-05	4.0618e-05	0.000183572	9.9525e-05	0.000164483	9.2073e-05
0.000237557	0.00025959	5.2984e-05	2.4748e-05	1.1979e-05	2.2215e-05	0.000145751	5.0374e-05	0.000167989	7.3558e-05	4.9648e-05	1.7294e-05	3.34e-06	3.1673e-05	8.4436e-05	4.038e-06	8.274e-05	4.2337e-05	3.0631e-05	3.1971e-05	1.0402e-05	6.7085e-05	0.0001936	4.757e-05	6.7362e-05	3.798e-05	1.8412e-05	1.1835e-05	4.978e-06	8.5122e-05	1.0074e-05	1.068e-05	8.663e-06	1.178e-05	6.2245e-05	4.9385e-05	3.754e-05	8.1307e-05	8.765e-05	4.655e-05	9.158e-06	3.6955e-05	6.8877e-05	9.7617e-05	2.9158e-05	9.7968e-05	5.6995e-05	3.2375e-05	3.6791e-05	1.2884e-05
2e-08	4.7482e-05	9.9515e-05	9.2493e-05	0.000326662	0.000112365	0.000109953	2.2861e-05	1.634e-06	1.9926e-05	3.2283e-05	8.924e-05	5.3687e-05	1.4185e-05	3.842e-06	4.777e-06	3.0727e-05	3.5021e-05	6.1664e-05	6.7871e-05	1.5461e-05	2.393e-06	3.307e-06	1.6131e-05	0.000105741	0.000157771	6.1771e-05	9.2637e-05	3.9049e-05	2.6174e-05	2.9473e-05	5.8e-06	9.3555e-05	9.476e-05	0.000100555	1.0113e-05	2.8321e-05	1.025e-06	6.0295e-05	5.1497e-05	9.9159e-05	7.2161e-05	4.0255e-05	2.6673e-05	1.9429e-05	6.7854e-05	0.000214424	0.000143169	0.000120681	7.4167e-05
0.000152782	0.000165467	3.0543e-05	1.4298e-05	2.0247e-05	6.447e-05	0.000209274	7.7492e-05	0.000216733	0.000125735	7.4614e-05	9.902e-06	1.9506e-05	4.1851e-05	0.000182023	1.564e-05	0.000137774	6.3994e-05	1.5365e-05	1.4581e-05	5.249e-06	5.086e-05	0.000128451	2.8702e-05	1.5048e-05	5.028e-06	1.6024e-05	3.8834e-05	3.3173e-05	0.000156729	7.0322e-05	3.956e-05	5.403e-05	1.1872e-05	8.0701e-05	1.8119e-05	4.9858e-05	0.000111237	0.000113789	4.4867e-05	5.86e-06	2.4378e-05	5.9835e-05	5.6522e-05	2.0335e-05	5.151e-05	6.582e-06	9.487e-06	5.5802e-05	4.2163e-05
3.1e-08	3.555e-05	5.2255e-05	6.5631e-05	0.0002458	8.9104e-05	7.7619e-05	4.6264e-05	7.12e-06	5.534e-06	1.6031e-05	6.7735e-05	4.0544e-05	1.3326e-05	4.095e-06	8.308e-06	4.7501e-05	8.9946e-05	0.000109602	6.9442e-05	2.1144e-05	1.3838e-05	3.1006e-05	2.9512e-05	0.000133978	0.00014263	6.5456e-05	4.7367e-05	4.5813e-05	7.991e-06	4.721e-06	2.4996e-05	4.5574e-05	5.796e-06	2.896e-05	6.064e-06	1.3892e-05	2.2248e-05	0.000105004	0.000131378	0.000111178	7.9713e-05	4.9537e-05	1.6245e-05	9.896e-06	4.896e-05	0.000153322	0.000100693	4.7534e-05	4.7274e-05
6.9618e-05	4.3669e-05	2.3958e-05	4.48e-07	2.7681e-05	7.9446e-05	0.000178406	4.2373e-05	0.000204669	0.000107629	5.0897e-05	3.147e-06	1.86e-05	1.7646e-05	0.000169917	1.782e-06	9.6163e-05	3.6748e-05	8.904e-06	1.8378e-05	5.814e-06	8.265e-06	6.7345e-05	1.409e-05	1.0291e-05	3.166e-06	6.567e-06	9.4336e-05	4.0927e-05	0.000153868	0.000116417	4.9112e-05	6.0537e-05	6.632e-06	4.1386e-05	2.0664e-05	2.175e-05	6.4479e-05	4.1586e-05	1.712e-06	1.053e-06	1.5579e-05	3.7897e-05	2.68e-05	3.1595e-05	6.49e-06	3.4852e-05	4.9965e-05	7.1205e-05	6.6387e-05
3e-09	1.6835e-05	2.329e-05	3.2464e-05	0.000147449	8.8693e-05	3.1346e-05	3.0061e-05	1.9392e-05	1.9924e-05	2.7817e-05	0.000104908	7.5109e-05	3.2659e-05	1.3153e-05	1.557e-06	3.7995e-05	0.000114345	4.3657e-05	5.4056e-05	9.861e-06	1.3892e-05	1.5814e-05	1.0439e-05	6.7429e-05	7.0318e-05	1.0124e-05	4.707e-06	1.6395e-05	5.739e-06	3.0628e-05	8.4556e-05	4.9186e-05	2.0599e-05	3.0685e-05	2.3632e-05	2.8978e-05	5.2511e-05	6.3125e-05	0.000136591	8.504e-05	7.5653e-05	4.1918e-05	7.62e-06	5.428e-06	1.4419e-05	5.1357e-05	2.024e-05	4.455e-06	2.604e-06
1.5834e-05	3.1013e-05	2.2148e-05	2.025e-06	1.6351e-05	5.3375e-05	7.2902e-05	9.864e-06	8.6653e-05	3.3033e-05	1.1975e-05	2.182e-06	2.1082e-05	7.559e-06	8.4812e-05	3.51e-06	3.7537e-05	5.646e-06	1.6533e-05	1.9254e-05	1.5293e-05	1.893e-06	2.4026e-05	3.694e-06	4.613e-06	5.496e-06	1.4188e-05	7.2064e-05	1.4485e-05	5.8655e-05	5.2673e-05	1.2517e-05	1.4325e-05	2.306e-06	1.3795e-05	1.7833e-05	6.336e-06	1.1389e-05	6.403e-06	9.015e-06	6.155e-06	1.7095e-05	2.8238e-05	2.3685e-05	5.2115e-05	2.5734e-05	7.294e-05	3.1974e-05	3.2811e-05	1.7833e-05
6e-09	7.06e-06	1.2056e-05	9.429e-06	6.6666e-05	8.2877e-05	3.977e-06	2.4568e-05	2.5653e-05	4.0799e-05	4.7782e-05	8.0294e-05	9.9192e-05	2.1767e-05	3.3642e-05	7.4e-08	1.6857e-05	5.9106e-05	4.697e-06	9.687e-06	3.158e-06	1.457e-06	1.004e-06	8.513e-06	2.4749e-05	4.1595e-05	3.269e-06	1.3955e-05	5.249e-06	1.4768e-05	6.2594e-05	0.00010649	8.6323e-05	4.7246e-05	4.1506e-05	7.47e-06	6.201e-06	4.3888e-05	2.3626e-05	6.1974e-05	2.111e-05	1.4885e-05	4.881e-06	4.25e-07	4.734e-06	9.96e-07	5.184e-06	1.014e-06	1.3868e-05	8.36e-07
3.6089e-05	4.0199e-05	3.3758e-05	6.966e-06	6.41e-06	2.2123e-05	1.5816e-05	1.19e-07	2.5484e-05	1.2789e-05	7.674e-06	5.38e-07	9.936e-06	1.1042e-05	2.3592e-05	7.845e-06	9.892e-06	4e-08	1.0178e-05	2.0145e-05	2.8194e-05	9.742e-06	1.6115e-05	2.153e-06	3.505e-06	2.922e-06	3.713e-06	2.5552e-05	5.98e-06	5.303e-06	1.145e-05	2.594e-06	1.561e-06	1.0981e-05	6.367e-06	3.165e-06	1.1854e-05	8.605e-06	1.717e-05	1.3524e-05	9.75e-06	1.2393e-05	1.827e-05	3.3413e-05	2.0672e-05	3.1035e-05	6.9086e-05	1.5716e-05	3.371e-06	5.05e-07
2e-08	2.454e-06	1.0016e-05	1.1202e-05	3.2534e-05	4.6183e-05	1.671e-06	1.919e-05	1.5935e-05	2.2644e-05	2.6585e-05	3.6743e-05	5.5422e-05	1.7411e-05	2.2082e-05	2.384e-06	5.437e-06	2.0674e-05	5.751e-06	3.698e-06	1.7742e-05	2.2227e-05	6.67e-06	2.2808e-05	1.955e-05	2.0683e-05	3.646e-06	1.3185e-05	1.548e-05	1.0552e-05	4.6359e-05	5.8069e-05	5.9165e-05	1.3838e-05	1.8198e-05	1.675e-06	5.899e-06	2.5883e-05	3.209e-06	1.5728e-05	4.376e-06	7.45e-07	5.738e-06	8.168e-06	4.0507e-05	1.8042e-05	1.8639e-05	1.2419e-05	6.849e-06	1.806e-06
6.3355e-05	4.2934e-05	3.3167e-05	2.692e-06	1.205e-06	8.763e-06	2.142e-06	9.537e-06	5.779e-06	4.201e-06	4.31e-06	6.16e-07	1.0097e-05	1.8897e-05	8.945e-06	2.0057e-05	3.49e-06	5.252e-06	8.025e-06	3.278e-06	1.9391e-05	6.262e-06	1.2101e-05	2.725e-06	4.348e-06	2.952e-06	5.919e-06	1.807e-06	8.609e-06	2.238e-06	1.43e-07	9.972e-06	1.4136e-05	1.2902e-05	1.5524e-05	1.4311e-05	1.4106e-05	2.0519e-05	1.5435e-05	2.3066e-05	3.1693e-05	2.5484e-05	1.9769e-05	2.0094e-05	3.87e-07	5.228e-06	2.6497e-05	1.2768e-05	3.94e-07	4.304e-06
1.9e-08	2.902e-06	1.0768e-05	5.806e-06	1.8425e-05	1.2789e-05	1.96e-06	1.7739e-05	9.582e-06	1.3153e-05	1.5323e-05	4.7456e-05	2.5745e-05	9.984e-06	1.7829e-05	4.724e-06	3.3e-08	7.963e-06	9.71e-07	1.895e-06	5.765e-06	4.91e-06	7.693e-06	1.1391e-05	1.1106e-05	1.0318e-05	1.595e-06	5.13e-07	2.0171e-05	9.71e-07	7.251e-06	3.371e-06	9.79e-06	3.699e-06	7.068e-06	5.307e-06	2.7765e-05	2.504e-06	1.1267e-05	6.659e-06	9.295e-06	1.32e-05	2.338e-05	2.2491e-05	9.017e-06	3.4299e-05	3.774e-05	1.7971e-05	8.651e-06	4.4e-08
3.6444e-05	1.114e-05	2.841e-06	3.667e-06	4.76e-07	4.581e-06	2.277e-06	1.2096e-05	5.323e-06	3.882e-06	6.07e-07	4.32e-06	1.4699e-05	2.7475e-05	3.1701e-05	2.061e-05	6.18e-06	1.4175e-05	5.864e-06	6.132e-06	7.431e-06	2.522e-06	1.2397e-05	1.457e-06	2.232e-06	9.662e-06	1.3324e-05	2.075e-06	9.059e-06	6.024e-06	7.79e-07	1.1211e-05	1.3102e-05	1.6565e-05	1.8376e-05	2.3817e-05	8.451e-06	1.8898e-05	4.435e-06	1.1708e-05	6.482e-06	5.294e-06	1.1667e-05	1.7267e-05	3.01e-07	2.03e-06	1.0669e-05	2.4299e-05	2.381e-06	1.6118e-05
2e-09	1.12e-06	4.615e-06	6.724e-06	5.494e-06	6.99e-07	3.67e-07	2.8688e-05	9.091e-06	1.5453e-05	2.0416e-05	2.9224e-05	1.0209e-05	4.526e-06	8.759e-06	8.99e-07	3.746e-06	3.86e-06	1.2464e-05	6.994e-06	5.197e-06	1.2769e-05	3.011e-06	1.138e-06	2.689e-06	1.0869e-05	3.206e-06	3.358e-06	5.604e-06	1.03e-07	1.044e-06	2.066e-06	1.39e-07	2.389e-06	2.649e-06	2.3333e-05	2.2663e-05	2.2958e-05	7.811e-06	2.2523e-05	1.993e-06	7.565e-06	2.4234e-05	2.9663e-05	4.123e-06	4.5559e-05	5.9246e-05	2.4658e-05	4.367e-06	5.355e-06
2.7532e-05	5.609e-06	1.06e-06	2.086e-06	2.416e-06	6.718e-06	1.7046e-05	9.234e-06	7.137e-06	1.733e-06	5.491e-06	9.846e-06	1.9004e-05	2.4303e-05	6.6074e-05	2.6823e-05	2.6395e-05	1.6206e-05	4.555e-06	2.304e-06	2.43e-07	1.41e-06	1.4719e-05	1.675e-06	6.792e-06	1.1461e-05	5.294e-06	3.658e-06	1.381e-05	9.092e-06	1.322e-06	3.43e-06	5.027e-06	3.981e-06	5.316e-06	3.73e-07	8.96e-07	5.12e-07	8.029e-06	3.69e-07	2.585e-06	4.28e-06	6.98e-07	1.062e-06	6.29e-06	1.722e-06	4.29e-07	5.656e-06	6.781e-06	1.8653e-05
7e-09	9.5e-08	7.7e-08	2.4e-08	5e-07	4.71e-07	5.37e-07	1.171e-05	8.279e-06	9.578e-06	9.328e-06	1.226e-05	1.4798e-05	7.39e-07	8.49e-06	8.97e-06	2.1979e-05	9.762e-06	6.228e-06	1.895e-05	1.1588e-05	6.841e-06	8.917e-06	2.726e-06	4.534e-06	5.06e-06	2.981e-06	2.06e-07	5.07e-06	2.25e-07	7.23e-07	3.273e-06	7.72e-07	1.4926e-05	4.512e-06	3.1445e-05	1.7201e-05	1.9074e-05	5.135e-06	1.0153e-05	4.98e-07	1.174e-06	7.011e-06	9.089e-06	2.952e-06	1.3759e-05	2.5647e-05	8.126e-06	1.9e-07	4.38e-06
2.2189e-05	7.662e-06	9.11e-07	3.627e-06	1.16e-06	6.439e-06	1.4337e-05	4.964e-06	5.058e-06	4.12e-07	3.105e-06	7.91e-06	2.0096e-05	2.261e-05	3.5956e-05	3.097e-06	1.0032e-05	5.197e-06	1.538e-06	1.564e-06	1.72e-07	2.7e-07	4.949e-06	2.28e-07	5.683e-06	1.187e-06	3.859e-06	1e-09	2.515e-06	5.667e-06	1.828e-06	6.185e-06	6.382e-06	9.826e-06	1.1659e-05	9.013e-06	6.291e-06	4.494e-06	6.768e-06	1.241e-06	5.756e-06	9.179e-06	2.73e-06	6.656e-06	1.955e-06	3.517e-06	5.416e-06	1.3482e-05	5.776e-06	1.1807e-05
1.9e-08	1.434e-06	5.72e-07	1.622e-06	2.89e-06	7.318e-06	1.609e-06	7.485e-06	9.895e-06	6.703e-06	6.961e-06	2.988e-06	8.282e-06	4.212e-06	7.762e-06	4.791e-06	1.7713e-05	6.444e-06	9.866e-06	2.0806e-05	1.8406e-05	8.64e-06	1.4278e-05	3.762e-06	6.676e-06	3.768e-06	8.178e-06	7.836e-06	5.241e-06	2.84e-07	4.863e-06	4.488e-06	2.506e-06	1.1591e-05	1.153e-06	1.9996e-05	1.0909e-05	8.643e-06	3.01e-07	3.82e-06	3.909e-06	1.773e-06	2.605e-06	2.142e-06	5.16e-07	6.884e-06	1.2872e-05	4.652e-06	3.111e-06	1.854e-06
3.044e-06	6.283e-06	1.023e-06	1.875e-06	1.034e-06	3.303e-06	4.377e-06	4.957e-06	5.945e-06	6.78e-07	5.74e-07	5.143e-06	1.6456e-05	2.5736e-05	2.217e-05	2.862e-06	2.9e-06	5e-09	9.01e-07	7.745e-06	6.2e-08	6.41e-07	7.478e-06	3.286e-06	1.13e-07	2.925e-06	1.0548e-05	5.58e-06	2.245e-06	5.973e-06	1.352e-06	4.323e-06	5.053e-06	1.0992e-05	5.388e-06	6.691e-06	6.542e-06	6.432e-06	8.4e-06	1.517e-06	6.157e-06	3.557e-06	6.51e-07	2.272e-06	3.96e-07	5.5e-08	2.047e-06	4.392e-06	2.597e-06	2.508e-06
2.5e-08	1.037e-06	4.42e-07	3.052e-06	6.773e-06	1.2969e-05	6.966e-06	4.744e-06	5.311e-06	4.231e-06	2.932e-06	1.74e-07	6.68e-07	1.083e-06	1.2451e-05	6.356e-06	1.2308e-05	6.274e-06	9.468e-06	3.321e-06	5.012e-06	1.131e-06	3.479e-06	9.74e-07	4.734e-06	2.719e-06	4.306e-06	2.899e-06	1.131e-06	3.643e-06	4.694e-06	7.595e-06	3.527e-06	1.8834e-05	5.367e-06	2.0225e-05	1.1189e-05	7.604e-06	2.923e-06	2.556e-06	8.162e-06	5.418e-06	1.516e-06	4.011e-06	1.41e-06	5.72e-06	6.984e-06	5.449e-06	6.154e-06	6.841e-06
6.387e-06	4.259e-06	2.578e-06	9.2e-08	5.864e-06	3.448e-06	4.316e-06	3.292e-06	5.335e-06	2.014e-06	2.275e-06	4.277e-06	1.1388e-05	5.393e-06	8.109e-06	3.51e-07	3.528e-06	1.674e-06	1.255e-06	3.224e-06	7e-09	9.9e-08	3.695e-06	5.454e-06	5.69e-06	4.792e-06	1.2409e-05	1.9347e-05	5.843e-06	4.464e-06	2.342e-06	5.67e-07	6.623e-06	3.484e-06	2.78e-06	1.152e-06	5.395e-06	3.365e-06	5.12e-06	5.088e-06	2.171e-06	1.65e-07	2.71e-07	4.11e-07	3.482e-06	5.14e-07	7.2e-07	1.312e-06	5.16e-07	6.18e-07
2.8e-08	2.087e-06	2.027e-06	2.362e-06	1.4498e-05	5.521e-06	4.135e-06	2.029e-06	3.11e-07	9.45e-07	4.38e-06	6e-07	2.98e-07	4.601e-06	5.342e-06	1.2346e-05	4.313e-06	5.66e-06	7.169e-06	1.182e-06	1.11e-06	2.754e-06	4.603e-06	1.78e-07	4.19e-07	2.6e-07	1.808e-06	2.518e-06	5.8e-07	2.012e-06	5.5e-08	2.197e-06	1.84e-07	1.1307e-05	4.181e-06	2.706e-06	4.142e-06	1.931e-06	6.21e-07	1.462e-06	6.58e-07	3.57e-07	7.97e-07	2.535e-06	8.156e-06	3.819e-06	8.255e-06	1.0305e-05	7.543e-06	8.151e-06
2.036e-05	4.679e-06	5.416e-06	5.54e-07	8.55e-06	3.632e-06	7.954e-06	6.348e-06	1.2562e-05	1.2128e-05	3.435e-06	5.239e-06	2.506e-06	2.886e-06	3.27e-07	5.473e-06	1.53e-07	1.934e-06	4.1e-07	8.55e-07	1.608e-06	1.783e-06	1.21e-06	8.176e-06	4.578e-06	3.327e-06	1.9771e-05	2.1398e-05	8.563e-06	2.284e-06	2.133e-06	1.019e-06	4.628e-06	9.4e-08	3.13e-07	1.848e-06	2.818e-06	8.99e-07	3.802e-06	3.533e-06	6.29e-06	5.585e-06	5.408e-06	9.6e-07	4.407e-06	2.147e-06	8.11e-07	1.244e-06	8.398e-06	8.8e-08
2.1e-08	1.137e-06	1.671e-06	6.774e-06	8.607e-06	4.16e-07	1.3e-08	2.054e-06	3.98e-07	4.154e-06	6.647e-06	5.029e-06	7.29e-07	1.234e-06	2.65e-06	1.0287e-05	2.221e-06	4.595e-06	1.1539e-05	6.98e-07	3.4e-08	3.606e-06	1.773e-06	9.09e-07	1.217e-06	1.7e-08	5.43e-07	3.953e-06	4.825e-06	2.688e-06	3.76e-06	8.64e-07	2.521e-06	3.591e-06	1.342e-06	5.62e-07	3.165e-06	2.581e-06	7.18e-07	4.017e-06	7.48e-07	2.339e-06	1.557e-06	8e-08	1.1845e-05	7.3e-07	1.4e-06	6.1e-06	2.228e-06	9.126e-06
6.056e-06	4.962e-06	1.0095e-05	1.471e-06	1.1993e-05	1.587e-06	7.972e-06	8.47e-07	3.849e-06	4.452e-06	4.64e-07	3.698e-06	1.59e-07	6.497e-06	1.664e-06	3.481e-06	1.371e-06	1.239e-06	2.35e-07	1.594e-06	3.304e-06	2.394e-06	3.53e-07	6.285e-06	7.45e-06	3.138e-06	7.547e-06	3.02e-06	4.48e-06	1.218e-06	3.561e-06	1.288e-06	1.46e-06	1.113e-06	6.09e-07	1.61e-06	6.933e-06	3.603e-06	1.4937e-05	9.24e-06	1.0374e-05	8.79e-06	1.0194e-05	4.512e-06	1.624e-06	2.542e-06	6.12e-07	5.6e-08	1.0342e-05	4.109e-06
1.6e-08	1.54e-06	1.384e-06	5.151e-06	5.296e-06	6.357e-06	6.71e-07	2.279e-06	1.02e-06	5.831e-06	5.17e-06	5.85e-06	1.329e-06	1.18e-06	5.865e-06	4.245e-06	3.733e-06	3.383e-06	3.017e-06	4.28e-07	7.04e-07	3.603e-06	5.151e-06	1.624e-06	1.225e-06	4.36e-07	3.077e-06	2.415e-06	6.807e-06	4.368e-06	1.378e-06	2.397e-06	2.79e-07	1.616e-06	1.43e-06	5.501e-06	1.998e-06	4.463e-06	2.47e-07	1.221e-06	4.13e-07	3.86e-07	3.74e-07	9.4e-07	1.561e-05	1.196e-06	5.908e-06	3.13e-07	2.895e-06	5.492e-06
7.09e-06	1.609e-06	7.116e-06	2.234e-06	1.0311e-05	6.3e-07	8.198e-06	6.747e-06	2.152e-06	2.003e-06	1.052e-06	2.803e-06	8.16e-07	5.598e-06	2.406e-06	5.527e-06	1.7e-08	1.15e-07	9.2e-07	3.382e-06	3.204e-06	2.143e-06	7.39e-07	2.574e-06	5.186e-06	7.834e-06	4.344e-06	1.175e-06	3.047e-06	3.021e-06	3.932e-06	2.505e-06	3.98e-07	3.614e-06	5.43e-07	1.93e-07	3.775e-06	6.209e-06	1.5278e-05	4.821e-06	1.0113e-05	5.394e-06	2.776e-06	2.063e-06	3.3e-08	1.847e-06	1.401e-06	5.39e-07	4.368e-06	2.476e-06
1.9e-08	1.622e-06	6e-07	2.541e-06	2.023e-06	4.604e-06	1.712e-06	3.064e-06	2e-09	4.68e-07	5.52e-07	5.85e-07	1.254e-06	1.33e-06	5.341e-06	4.7e-08	1.405e-06	8.77e-07	1.374e-06	1.313e-06	1.274e-06	7.1e-08	2.243e-06	9.44e-07	2.97e-07	6.34e-07	1.965e-06	1.867e-06	4.427e-06	3.661e-06	2.471e-06	1.948e-06	4.968e-06	1.924e-06	1.478e-06	6.357e-06	1.46e-06	3.066e-06	9.84e-07	7.59e-07	4.046e-06	7.284e-06	4.862e-06	9.21e-07	1.1146e-05	6.3e-07	9.405e-06	3.059e-06	9.308e-06	1.439e-06
8.559e-06	1.0362e-05	6.656e-06	1.979e-06	3.513e-06	6.2e-08	2.677e-06	1.892e-06	5.31e-07	9.39e-07	1.62e-06	2.768e-06	5.032e-06	7.648e-06	8.284e-06	6.232e-06	8.17e-07	1.978e-06	7.88e-07	1.0497e-05	5.942e-06	1.257e-06	1.739e-06	1.487e-06	1.096e-06	1.283e-05	5.59e-07	7.69e-07	1.193e-06	2.794e-06	6.49e-07	1.288e-06	2.5e-08	2.846e-06	8.96e-07	3.5e-08	1.933e-06	4.183e-06	5.01e-06	3.44e-06	5.689e-06	4.239e-06	8.374e-06	5.67e-06	3.484e-06	6.976e-06	2.61e-06	8.05e-07	1.273e-06	2.92e-07
2e-08	9.62e-07	2.8e-08	9.29e-07	4.81e-06	1.746e-06	2.447e-06	3.335e-06	8.29e-07	5.91e-06	6.517e-06	1.018e-06	1.08e-07	1.102e-06	6.26e-07	1.509e-06	3.774e-06	1.234e-06	1.084e-06	3.963e-06	3.2e-08	3.402e-06	1.436e-06	5.39e-07	6.42e-07	2.317e-06	6.52e-07	1.446e-06	8.79e-07	3.26e-06	4.347e-06	6.255e-06	8.791e-06	2.896e-06	4.097e-06	4.674e-06	2.964e-06	4.17e-06	9.59e-07	6.237e-06	2.739e-06	1.0285e-05	8.657e-06	3.051e-06	2.153e-06	1.525e-06	1.984e-06	3.574e-06	4.166e-06	1.82e-06
1.5784e-05	2.2514e-05	1.0304e-05	2.167e-06	9.8e-08	2.897e-06	6.025e-06	4.05e-07	3.857e-06	1.263e-06	3.18e-07	2.92e-07	8.25e-07	1.099e-06	2.123e-06	1.756e-06	1.868e-06	2.49e-07	2.759e-06	1.22e-05	1.586e-06	1.1e-07	3.244e-06	2.182e-06	5.68e-07	6.089e-06	9.13e-07	2.852e-06	1.49e-07	8.08e-07	1.208e-06	9.28e-07	1.069e-06	2.874e-06	8.79e-07	4.3e-07	2.196e-06	1.466e-06	8.09e-07	4.587e-06	2.3e-06	3.464e-06	7.344e-06	8.272e-06	3.295e-06	3.146e-06	5.81e-07	2.667e-06	2.317e-06	4.233e-06
1.2e-08	1.358e-06	1.395e-06	2.76e-07	8.723e-06	7.5e-07	9.76e-07	3.631e-06	2.892e-06	1.5335e-05	1.1292e-05	2.4e-06	6.93e-07	1.133e-06	2.602e-06	1.238e-06	4.898e-06	4.337e-06	1.57e-07	5.813e-06	8.53e-07	6.104e-06	4.025e-06	1.587e-06	1.258e-06	6.34e-07	1.258e-06	2.617e-06	1.112e-06	3.087e-06	3.82e-06	7.206e-06	6.731e-06	1.15e-07	1.972e-06	7.61e-07	2.094e-06	6.293e-06	4.862e-06	2.0126e-05	1.153e-06	4.26e-07	7.85e-07	6.33e-07	2.794e-06	2.437e-06	1.915e-06	5.87e-07	7.819e-06	1.99e-07
1.215e-05	9.804e-06	4.136e-06	2.321e-06	1.853e-06	2.92e-06	8.417e-06	1.079e-06	7.009e-06	2.038e-06	1.122e-06	1.055e-06	5.14e-06	1.942e-06	2.492e-06	2.304e-06	1.118e-06	5.96e-07	4.374e-06	5.031e-06	6.51e-07	3.34e-07	7.306e-06	1.332e-06	1.28e-06	1.216e-06	5.78e-07	2.578e-06	2.921e-06	4.814e-06	4.837e-06	9.55e-07	2.025e-06	3.677e-06	1.24e-07	5.177e-06	6.916e-06	2.972e-06	2.96e-07	4.162e-06	1.376e-06	2.149e-06	3.531e-06	3.721e-06	1.27e-06	5.23e-07	1.548e-06	3.618e-06	5.671e-06	1.325e-05
7e-09	1.439e-06	3.463e-06	1.382e-06	6.184e-06	6.158e-06	4.83e-07	3.988e-06	1.947e-06	1.6153e-05	1.128e-05	1.101e-06	1.593e-06	2.47e-06	3.656e-06	1.05e-07	3.526e-06	3.935e-06	2.6e-07	2.738e-06	5.55e-07	6.467e-06	2.185e-06	1.124e-06	4.5e-07	1.847e-06	8.59e-07	7.114e-06	9.06e-07	1.851e-06	4.011e-06	4.336e-06	4.69e-07	9.16e-07	7.2e-07	5.82e-07	2.603e-06	4.278e-06	1.359e-06	1.2383e-05	3.159e-06	3.9e-06	6.787e-06	1.112e-06	3.264e-06	2.134e-06	2.308e-06	2.196e-06	1.47e-05	2.83e-06
1.1152e-05	8.626e-06	4.083e-06	3.833e-06	2.667e-06	1.597e-06	3.183e-06	1.265e-06	2.777e-06	4.015e-06	2.528e-06	4.436e-06	1.1921e-05	2.91e-06	7.693e-06	3.857e-06	3.5e-08	9.71e-07	1.633e-06	1.375e-06	1.563e-06	2.58e-07	7.379e-06	3.94e-07	2.468e-06	1.653e-06	1.615e-06	3.887e-06	2.75e-06	6.792e-06	4.881e-06	3.9e-07	1.665e-06	1.819e-06	4.77e-07	5.423e-06	9.37e-06	4.325e-06	4.81e-07	4.31e-06	2.317e-06	4.583e-06	5.931e-06	3.81e-07	2.041e-06	1.914e-06	6.7e-06	7.799e-06	1.1097e-05	9.469e-06
7e-09	4.37e-07	1.417e-06	5.4e-07	5.98e-07	6.817e-06	9.09e-07	1.539e-06	8.59e-07	9.29e-07	1.35e-07	1.269e-06	2.16e-07	2.69e-06	1.214e-06	9.55e-07	6.03e-07	3.799e-06	1.204e-06	5.176e-06	3.41e-06	7.624e-06	1.365e-06	1.877e-06	9e-08	1.637e-06	3.2e-07	6.593e-06	9.12e-07	4.319e-06	8.943e-06	3.875e-06	2.78e-07	5.9e-08	7.7e-08	8.3e-08	1.405e-06	4.195e-06	2.425e-06	3.107e-06	5.98e-07	1.97e-07	9.44e-07	3.89e-07	8.99e-07	6.1e-08	1.6e-08	1.346e-06	5.241e-06	4.603e-06
1.825e-06	1.556e-06	2.338e-06	1.816e-06	1.239e-06	6.52e-07	1.26e-07	2.47e-07	1.664e-06	4.239e-06	2.508e-06	9.697e-06	1.5357e-05	3.223e-06	1.1241e-05	3.207e-06	2.72e-07	9.26e-07	7.6e-07	3.12e-07	1.077e-06	9.5e-08	7.101e-06	2.154e-06	1.0549e-05	5.56e-07	6.466e-06	6.29e-06	4.002e-06	1.196e-06	1.703e-06	1.423e-06	1.73e-07	1.964e-06	6.54e-07	1.224e-06	3.041e-06	3.302e-06	3.141e-06	5.894e-06	4.54e-07	4.5e-08	1.428e-06	3.586e-06	1.785e-06	5.467e-06	9.539e-06	4.486e-06	1.567e-06	5.77e-07
7e-09	7.02e-07	1.294e-06	9.59e-07	1.586e-06	9.156e-06	1.179e-06	1.541e-06	3.155e-06	2.505e-06	4.271e-06	8.24e-07	5.27e-07	2.021e-06	1.262e-06	1.009e-06	1.495e-06	6.601e-06	1.399e-06	9.9e-07	1.271e-06	2.897e-06	1.026e-06	1.71e-07	4.95e-07	6.83e-07	9.41e-07	1.298e-06	1.086e-06	2.109e-06	2.794e-06	1.802e-06	3.74e-07	8.2e-08	2.39e-07	1.5e-07	1.406e-06	4.641e-06	1.037e-06	1.935e-06	7.66e-07	3.42e-07	1.583e-06	1.714e-06	3.395e-06	7.464e-06	5.509e-06	6.618e-06	2.394e-06	3.192e-06
1.942e-06	1.185e-06	9.97e-07	1.27e-07	4.77e-07	2.29e-06	7e-09	4.28e-07	1.368e-06	4.088e-06	2.602e-06	5.956e-06	9.957e-06	2.829e-06	6.496e-06	5.988e-06	9.81e-07	3.389e-06	1.628e-06	5.34e-07	3.863e-06	3.43e-07	2.031e-06	4.382e-06	8.744e-06	2.044e-06	1.456e-06	5.996e-06	3.34e-06	2.309e-06	3.15e-07	1.06e-07	2.306e-06	3.4e-08	3.438e-06	3.6e-08	4.818e-06	1.906e-06	9.97e-07	4.368e-06	6.76e-07	4.02e-07	2.58e-07	1.105e-06	1.64e-06	1.586e-06	4.786e-06	2.091e-06	5.4e-08	1.96e-07
4e-09	1.142e-06	1.853e-06	1.22e-06	2.753e-06	1.5453e-05	6.352e-06	7.62e-07	4.734e-06	2.441e-06	2.602e-06	6.46e-07	1.723e-06	7.61e-07	1.316e-06	2.182e-06	5.4e-07	1.691e-06	1.565e-06	3.36e-07	3.004e-06	1.929e-06	3.808e-06	1.99e-07	1.993e-06	4.9e-08	2.67e-07	3.69e-07	8.29e-07	2.133e-06	2.243e-06	4.803e-06	3.661e-06	5.6e-08	3.48e-07	1.76e-07	6.972e-06	4.366e-06	1.316e-06	1.651e-06	6.29e-07	2.8e-08	5.75e-07	1.117e-06	8.328e-06	1.3303e-05	9.518e-06	8.495e-06	4.74e-07	1.28e-06
4.396e-06	3.9e-08	4.3e-07	7.52e-07	1.461e-06	7.069e-06	1.213e-06	4.36e-07	2.62e-07	1.08e-06	1.538e-06	4.86e-06	1.174e-05	1.651e-06	9.936e-06	6.845e-06	6.87e-07	4.49e-06	2.945e-06	4.54e-07	2.402e-06	2.14e-07	1e-08	1.281e-06	1.807e-06	4.52e-06	3.075e-06	5.639e-06	1.642e-06	1.27e-06	4.649e-06	9.23e-07	2.532e-06	6.36e-07	3.267e-06	2.112e-06	1.241e-06	1.501e-06	1.026e-06	4.658e-06	5.73e-07	8.81e-07	6.7e-07	7.88e-07	3.24e-06	2.68e-07	1.966e-06	3.64e-07	7e-09	7.7e-08
2e-09	4.83e-07	5.21e-07	1.3e-07	1.851e-06	1.0696e-05	6.843e-06	1.578e-06	8.949e-06	1.139e-06	1.306e-06	1.086e-06	6.871e-06	6.13e-07	7.53e-07	2.216e-06	1.446e-06	3.548e-06	7.88e-07	3.09e-07	3.118e-06	4.2e-07	3.264e-06	7.15e-07	2.21e-07	1.519e-06	3.24e-07	1.496e-06	1.172e-06	2.996e-06	1.17e-06	1.56e-06	1.618e-06	5e-08	1.702e-06	1.01e-07	9.4e-06	4.968e-06	3.23e-06	2.326e-06	6.3e-08	2.9e-07	1.099e-06	1.324e-06	6.04e-06	8.56e-06	5.043e-06	4.264e-06	3.96e-07	4.5e-08
1.111e-05	1.523e-06	5.71e-07	1.186e-06	1.616e-06	6.195e-06	2.876e-06	4.53e-07	5.92e-07	2.7e-08	1.116e-06	2.888e-06	2.796e-06	1.722e-06	6.715e-06	3.337e-06	8.15e-07	6.305e-06	1.513e-06	2.67e-06	7.6e-08	2.41e-06	9.2e-08	2.83e-07	8.92e-07	1.246e-06	2.688e-06	7.769e-06	7.74e-07	9.78e-07	5.883e-06	1.21e-06	1.532e-06	9.05e-07	2.7e-08	3.53e-06	3.41e-07	8.47e-07	2.929e-06	3.176e-06	2.977e-06	3.768e-06	4.109e-06	5.801e-06	5.87e-07	4.609e-06	1.1633e-05	3.95e-06	4.73e-07	1.406e-06
5e-09	1.45e-07	5.86e-07	1.85e-07	3.17e-06	8.402e-06	1.0865e-05	3.664e-06	1.1649e-05	4.339e-06	1.631e-06	1.02e-07	4.627e-06	6.25e-07	2.391e-06	1.771e-06	5.72e-07	2.687e-06	7.62e-07	7.76e-07	1.636e-06	1.06e-07	8.727e-06	2.483e-06	1.048e-06	1.248e-06	5.48e-07	1.6e-07	1.792e-06	2.334e-06	1.291e-06	5.11e-07	1.61e-07	7.1e-08	9.5e-07	1.019e-06	6.291e-06	1.867e-06	2.788e-06	3.451e-06	3.39e-07	2.06e-07	1.11e-07	1.04e-07	4.473e-06	8.62e-06	8.144e-06	5.532e-06	5.69e-07	2.174e-06
4.324e-06	2.27e-06	2.07e-07	1.202e-06	5.72e-07	6.145e-06	2.995e-06	1.69e-07	2.16e-07	1.89e-07	2.366e-06	3.016e-06	2.222e-06	1.049e-06	4.507e-06	3.5e-06	2.595e-06	4.751e-06	2.645e-06	1.965e-06	4.03e-07	1.102e-06	5.572e-06	2.156e-06	1.05e-07	4.217e-06	2.586e-06	9.888e-06	1.548e-06	3.393e-06	8.127e-06	1.249e-06	7.75e-07	1.035e-06	5.49e-07	1.873e-06	1.597e-06	1.9e-08	2.082e-06	1.36e-07	7.92e-07	1.923e-06	5.678e-06	1.0475e-05	6.16e-07	9.255e-06	1.0071e-05	4.035e-06	7.39e-07	4e-06
[truncated: 331 more rows]
[truncated: 950 more columns]

## Sheet: Extended Data Fig. 1e
Time (fs)
[truncated: 3 more rows]
[truncated: 950 more columns]
