# Supplementary material for: Attosecond physics in optical near fields
Source: Nat Phys. 2025 Nov 12;21(12):1893–8. doi: 10.1038/s41567-025-03093-3 (PMC12695665; doi:10.1038/s41567-025-03093-3)
Supplement: Supplementary file 6 — Simulation of NILES scaling. [file 41567_2025_3093_MOESM6_ESM.xlsx]

## Sheet: 5a time axis (fs)
-10	-9.9	-9.8	-9.7	-9.6	-9.5	-9.4	-9.3	-9.2	-9.1	-9	-8.9	-8.8	-8.7	-8.6	-8.5	-8.4	-8.3	-8.2	-8.1	-8	-7.9	-7.8	-7.7	-7.6	-7.5	-7.4	-7.3	-7.2	-7.1	-7	-6.9	-6.8	-6.7	-6.6	-6.5	-6.4	-6.3	-6.2	-6.1	-6	-5.9	-5.8	-5.7	-5.6	-5.5	-5.4	-5.3	-5.2	-5.1
[truncated: 151 more columns]

## Sheet: 5a Minimum Energy (eV)
0.733023	0.732507	0.731992	0.731476	0.73096	0.730445	0.729116	0.726878	0.72464	0.722403	0.720165	0.717927	0.715689	0.713451	0.709925	0.705759	0.701593	0.697427	0.693261	0.689095	0.684929	0.680826	0.675543	0.669408	0.663273	0.657138	0.651004	0.644869	0.638734	0.632193	0.624128	0.616063	0.607998	0.599934	0.591869	0.583804	0.575739	0.566672	0.556807	0.546941	0.537076	0.52721	0.517345	0.507479	0.497614	0.486326	0.474886	0.463446	0.452006	0.440565
1.18535	1.18674	1.18812	1.18951	1.19089	1.19228	1.19214	1.19109	1.19003	1.18898	1.18793	1.18687	1.18582	1.18477	1.18152	1.17778	1.17404	1.1703	1.16656	1.16282	1.15909	1.1553	1.14856	1.14182	1.13508	1.12834	1.12159	1.11485	1.10811	1.10031	1.09064	1.08097	1.0713	1.06164	1.05197	1.0423	1.03263	1.02107	1.00873	0.996391	0.98405	0.971709	0.959368	0.947027	0.934687	0.919801	0.904642	0.889482	0.874323	0.859164
1.63723	1.64082	1.64442	1.64801	1.65161	1.6552	1.65646	1.65704	1.65761	1.65819	1.65876	1.65934	1.65991	1.66049	1.65767	1.65473	1.6518	1.64886	1.64593	1.643	1.64006	1.63651	1.62982	1.62313	1.61644	1.60975	1.60306	1.59637	1.58968	1.5815	1.57066	1.55983	1.54899	1.53816	1.52733	1.51649	1.50566	1.49208	1.47735	1.46263	1.44791	1.43319	1.41847	1.40375	1.38883	1.37044	1.35205	1.33366	1.31527	1.29688
2.08442	2.09047	2.09652	2.10257	2.10862	2.11467	2.11745	2.11996	2.12247	2.12498	2.12749	2.13	2.13251	2.13451	2.13272	2.13094	2.12915	2.12736	2.12558	2.12379	2.122	2.11875	2.11231	2.10586	2.09942	2.09297	2.08653	2.08009	2.07364	2.06471	2.05339	2.04208	2.03076	2.01944	2.00813	1.99681	1.9855	1.97047	1.9539	1.93734	1.92077	1.90421	1.88764	1.87107	1.85426	1.83298	1.8117	1.79043	1.76915	1.74787
2.52454	2.53338	2.54222	2.55106	2.5599	2.56842	2.5729	2.57738	2.58186	2.58633	2.59081	2.59529	2.59977	2.60367	2.60329	2.60292	2.60254	2.60216	2.60178	2.6014	2.60103	2.59891	2.59302	2.58712	2.58123	2.57534	2.56944	2.56355	2.55765	2.54879	2.5371	2.5254	2.5137	2.50201	2.49031	2.47861	2.46692	2.45068	2.43257	2.41445	2.39634	2.37822	2.36011	2.34199	2.32357	2.29973	2.27588	2.25203	2.22818	2.20434
2.95754	2.96894	2.98034	2.99174	3.00315	3.01422	3.02103	3.02784	3.03466	3.04147	3.04828	3.0551	3.06191	3.06722	3.06842	3.06961	3.07081	3.07201	3.07321	3.07441	3.07561	3.07469	3.06938	3.06408	3.05878	3.05347	3.04817	3.04287	3.03756	3.02784	3.01585	3.00385	2.99186	2.97987	2.96788	2.95589	2.9439	2.92602	2.90716	2.88831	2.86945	2.85059	2.83174	2.81288	2.79363	2.76746	2.74129	2.71512	2.68895	2.66278
3.38391	3.39809	3.41227	3.42645	3.44063	3.45365	3.4626	3.47156	3.48052	3.48947	3.49843	3.50739	3.51634	3.52366	3.5265	3.52935	3.53219	3.53503	3.53788	3.54072	3.54357	3.54309	3.5388	3.5345	3.53021	3.52591	3.52162	3.51732	3.51303	3.50365	3.49166	3.47966	3.46767	3.45568	3.44369	3.4317	3.41971	3.40063	3.38037	3.36012	3.33986	3.3196	3.29935	3.27909	3.25733	3.22968	3.20203	3.17438	3.14672	3.11907
3.80057	3.81756	3.83455	3.85155	3.86854	3.88428	3.89563	3.90698	3.91833	3.92969	3.94104	3.95239	3.96374	3.97326	3.97779	3.98233	3.98686	3.99139	3.99593	4.00046	4.00499	4.00587	4.00255	3.99923	3.9959	3.99258	3.98925	3.98593	3.9826	3.97366	3.96183	3.95	3.93817	3.92634	3.9145	3.90267	3.89084	3.87095	3.8497	3.82845	3.80721	3.78596	3.76472	3.74347	3.72058	3.69124	3.6619	3.63256	3.60322	3.57388
4.21138	4.23085	4.25033	4.2698	4.28928	4.30751	4.32142	4.33533	4.34924	4.36315	4.37705	4.39096	4.40487	4.41565	4.42209	4.42853	4.43497	4.44141	4.44785	4.45428	4.46072	4.46181	4.45957	4.45733	4.45509	4.45285	4.45061	4.44837	4.44613	4.43748	4.42553	4.41359	4.40164	4.3897	4.37775	4.36581	4.3538	4.33226	4.31072	4.28918	4.26764	4.24611	4.22457	4.20303	4.17943	4.14775	4.11607	4.08438	4.0527	4.02102
[truncated: 151 more columns]

## Sheet: 5b time axis (fs)
-10	-9.9	-9.8	-9.7	-9.6	-9.5	-9.4	-9.3	-9.2	-9.1	-9	-8.9	-8.8	-8.7	-8.6	-8.5	-8.4	-8.3	-8.2	-8.1	-8	-7.9	-7.8	-7.7	-7.6	-7.5	-7.4	-7.3	-7.2	-7.1	-7	-6.9	-6.8	-6.7	-6.6	-6.5	-6.4	-6.3	-6.2	-6.1	-6	-5.9	-5.8	-5.7	-5.6	-5.5	-5.4	-5.3	-5.2	-5.1
[truncated: 146 more columns]

## Sheet: 5b Minimum Energy (eV)
-0.0159892	-0.0171061	-0.0182229	-0.0193398	-0.0204567	-0.0215736	-0.0227588	-0.0240876	-0.0254165	-0.0267453	-0.0280742	-0.029403	-0.0307318	-0.0320607	-0.0328971	-0.0334892	-0.0340813	-0.0346734	-0.0352654	-0.0358575	-0.0364496	-0.0373011	-0.0394694	-0.0416376	-0.0438059	-0.0459741	-0.0481424	-0.0503107	-0.0524789	-0.0537881	-0.0542744	-0.0547608	-0.0552471	-0.0557334	-0.0562197	-0.0567061	-0.0572031	-0.0592191	-0.061235	-0.063251	-0.065267	-0.0672829	-0.0692989	-0.0713149	-0.0729739	-0.0739792	-0.0749844	-0.0759897	-0.076995	-0.0780003
0.66651	0.658931	0.651351	0.643772	0.636192	0.628613	0.621033	0.613162	0.605072	0.596982	0.588892	0.580802	0.572712	0.564622	0.556285	0.54456	0.532835	0.52111	0.509385	0.49766	0.485935	0.47421	0.463384	0.45383	0.444276	0.434723	0.425169	0.415615	0.406061	0.396507	0.386991	0.37748	0.367968	0.358456	0.348944	0.339432	0.32992	0.318807	0.305359	0.291911	0.278462	0.265014	0.251566	0.238117	0.224669	0.214434	0.205253	0.196072	0.186891	0.177709
1.69576	1.68111	1.66646	1.65181	1.63716	1.62251	1.60786	1.59321	1.57685	1.56044	1.54404	1.52763	1.51122	1.49482	1.47841	1.46123	1.44317	1.42511	1.40704	1.38898	1.37092	1.35286	1.3348	1.30114	1.28133	1.26152	1.24171	1.2219	1.20209	1.18228	1.16203	1.14079	1.11955	1.09831	1.07707	1.05582	1.03458	1.01334	0.992785	0.97239	0.951994	0.931599	0.911204	0.890808	0.870413	0.849709	0.828293	0.806878	0.785463	0.764047
2.51709	2.50425	2.4914	2.47855	2.46571	2.45286	2.44001	2.42717	2.41136	2.39411	2.37686	2.35961	2.34236	2.32511	2.30786	2.29055	2.26965	2.24874	2.22784	2.20693	2.18603	2.16513	2.14422	2.12209	2.09781	2.07354	2.04926	2.02498	2.0007	1.97643	1.95215	1.92569	1.89887	1.87205	1.84524	1.81842	1.7916	1.76479	1.73723	1.70833	1.67944	1.65055	1.62165	1.59276	1.56386	1.53497	1.50506	1.47497	1.44488	1.41479
2.87171	2.8675	2.86329	2.85908	2.85487	2.85066	2.84645	2.83801	2.82895	2.81988	2.81082	2.80176	2.7927	2.78364	2.77424	2.76018	2.74612	2.73206	2.718	2.70394	2.68988	2.67582	2.66044	2.64134	2.62225	2.60315	2.58406	2.56497	2.54587	2.52678	2.5053	2.48101	2.45673	2.43245	2.40816	2.38388	2.3596	2.33531	2.30792	2.27978	2.25164	2.2235	2.19536	2.16721	2.13907	2.11092	2.07806	2.0452	2.01234	1.97948
2.90021	2.90354	2.90686	2.91019	2.91352	2.91684	2.91724	2.91587	2.9145	2.91312	2.91175	2.91037	2.909	2.90763	2.90267	2.89593	2.88919	2.88246	2.87572	2.86898	2.86225	2.85551	2.84387	2.83147	2.81906	2.80665	2.79424	2.78184	2.76943	2.75667	2.73847	2.72027	2.70208	2.68388	2.66568	2.64748	2.62928	2.60951	2.58519	2.56088	2.53656	2.51224	2.48793	2.46361	2.43929	2.41183	2.38229	2.35275	2.3232	2.29366
2.76204	2.7705	2.77896	2.78743	2.79589	2.80403	2.80803	2.81204	2.81604	2.82004	2.82404	2.82805	2.83205	2.83544	2.83432	2.83319	2.83207	2.83094	2.82982	2.82869	2.82757	2.82463	2.81776	2.81088	2.804	2.79713	2.79025	2.78337	2.7765	2.76647	2.75342	2.74037	2.72733	2.71428	2.70123	2.68819	2.67514	2.65781	2.63871	2.61961	2.60051	2.58141	2.56231	2.54321	2.52411	2.49908	2.47342	2.44775	2.42208	2.39641
2.54267	2.55408	2.56548	2.57689	2.58829	2.59878	2.60606	2.61334	2.62062	2.62789	2.63517	2.64245	2.64973	2.65571	2.65815	2.66059	2.66303	2.66547	2.66791	2.67035	2.67279	2.67263	2.66946	2.66629	2.66312	2.65995	2.65678	2.65361	2.65045	2.64328	2.63407	2.62485	2.61563	2.60642	2.5972	2.58799	2.57877	2.56394	2.54818	2.53242	2.51666	2.5009	2.48514	2.46938	2.45238	2.43054	2.40871	2.38687	2.36503	2.34319
2.28662	2.29932	2.31202	2.32473	2.33743	2.34929	2.35824	2.36718	2.37612	2.38507	2.39401	2.40295	2.41189	2.41961	2.42399	2.42837	2.43275	2.43713	2.44151	2.44588	2.45026	2.45217	2.45122	2.45027	2.44933	2.44838	2.44743	2.44649	2.44554	2.43983	2.43301	2.42619	2.41937	2.41255	2.40572	2.3989	2.39204	2.37935	2.36666	2.35397	2.34128	2.32859	2.31591	2.30322	2.28922	2.27007	2.25093	2.23179	2.21265	2.19351
2.0159	2.0288	2.04171	2.05462	2.06752	2.08018	2.08971	2.09923	2.10876	2.11828	2.12781	2.13733	2.14686	2.15521	2.16038	2.16555	2.17071	2.17588	2.18105	2.18622	2.19138	2.19424	2.19443	2.19462	2.19481	2.19499	2.19518	2.19537	2.19556	2.19206	2.18667	2.18128	2.17589	2.1705	2.16511	2.15972	2.15429	2.14335	2.13241	2.12148	2.11054	2.0996	2.08867	2.07773	2.06559	2.04874	2.03189	2.01503	1.99818	1.98133
1.74437	1.75669	1.76902	1.78134	1.79366	1.80599	1.81547	1.8247	1.83394	1.84318	1.85242	1.86166	1.87089	1.87965	1.88487	1.89009	1.8953	1.90052	1.90574	1.91095	1.91617	1.91993	1.92051	1.9211	1.92168	1.92227	1.92285	1.92344	1.92402	1.92123	1.9167	1.91217	1.90764	1.90312	1.89859	1.89406	1.88953	1.88045	1.87061	1.86077	1.85093	1.84109	1.83125	1.82141	1.81054	1.79565	1.78076	1.76587	1.75099	1.7361
1.47692	1.48844	1.49996	1.51148	1.523	1.53452	1.54368	1.55214	1.5606	1.56906	1.57752	1.58598	1.59443	1.60289	1.60776	1.61251	1.61726	1.62201	1.62676	1.63151	1.63626	1.64032	1.6409	1.64148	1.64206	1.64264	1.64322	1.6438	1.64438	1.64251	1.63831	1.6341	1.62989	1.62569	1.62148	1.61728	1.61307	1.60545	1.5964	1.58735	1.5783	1.56925	1.56021	1.55116	1.54186	1.52803	1.5142	1.50037	1.48654	1.47271
1.21818	1.2284	1.23862	1.24884	1.25907	1.26929	1.27829	1.28591	1.29354	1.30116	1.30879	1.31642	1.32404	1.33167	1.33629	1.34023	1.34418	1.34813	1.35208	1.35603	1.35997	1.36387	1.36403	1.36418	1.36434	1.3645	1.36466	1.36482	1.36498	1.36422	1.36006	1.35589	1.35172	1.34755	1.34338	1.33921	1.33505	1.32845	1.31994	1.31142	1.3029	1.29438	1.28586	1.27734	1.26882	1.2566	1.24399	1.23138	1.21876	1.20615
[truncated: 146 more columns]

## Sheet: 5c time axis (fs)
-30	-29.9	-29.8	-29.7	-29.6	-29.5	-29.4	-29.3	-29.2	-29.1	-29	-28.9	-28.8	-28.7	-28.6	-28.5	-28.4	-28.3	-28.2	-28.1	-28	-27.9	-27.8	-27.7	-27.6	-27.5	-27.4	-27.3	-27.2	-27.1	-27	-26.9	-26.8	-26.7	-26.6	-26.5	-26.4	-26.3	-26.2	-26.1	-26	-25.9	-25.8	-25.7	-25.6	-25.5	-25.4	-25.3	-25.2	-25.1
[truncated: 551 more columns]

## Sheet: 5c Minimum Energy (eV)
													0.899205	0.908834	0.918463	0.928092	0.937721	0.947351	0.95698	0.966609	0.976694	0.987132	0.99757	1.00801	1.01845	1.02888	1.03932	1.04972	1.06003	1.07033	1.08064	1.09095	1.10126	1.11157	1.12188	1.1325	1.14322	1.15395	1.16467	1.17539	1.18612	1.19684	1.20762	1.21869	1.22975	1.24082	1.25188	1.26295	1.27401
0.98694	0.996256	1.00557	1.01489	1.0242	1.03352	1.04284	1.05242	1.06203	1.07164	1.08126	1.09087	1.10048	1.11009	1.11984	1.12976	1.13969	1.14961	1.15954	1.16946	1.17939	1.18931	1.19944	1.20959	1.21973	1.22987	1.24001	1.25015	1.2603	1.27056	1.28096	1.29135	1.30175	1.31215	1.32254	1.33294	1.34334	1.35389	1.36444	1.37499	1.38555	1.3961	1.40665	1.4172	1.42785	1.43859	1.44933	1.46006	1.4708	1.48154
[truncated: 551 more columns]

## Sheet: 5d intensity (1e12 W_cm2)
7.688	11.532	15.376	19.22	23.064	26.908	30.752	34.596	38.44

## Sheet: 5d niles amplitude (eV)
1.25824	1.77731	2.28773	2.79867	3.29556	3.79363	4.28473	4.76653	5.23834

## Sheet: 5e radius (nm)
150	50	30	21.4286	16.6667	13.6364	11.5385	10	8.82353	7.89474	7.14286	6.52174	6

## Sheet: 5e niles amplitude (eV)
0.10027	1.05538	2.26217	3.03075	3.33753	3.44374	3.42905	3.34058	3.1958	3.01915	2.83224	2.63986	2.45269

[truncated: 2 more sheets: 5f pulse duration (fs), 5f niles amplitude (eV)]
