# Supplementary material for: Attosecond physics in optical near fields
Source: Nat Phys. 2025 Nov 12;21(12):1893–8. doi: 10.1038/s41567-025-03093-3 (PMC12695665; doi:10.1038/s41567-025-03093-3)
Supplement: Supplementary file 7 — Simulation of momentum width extraction. [file 41567_2025_3093_MOESM7_ESM.xlsx]

## Sheet: Figure 5a
CEP (2*pi)
0.835447	0.845548	0.855649	0.86575	0.875851	0.885952	0.896053	0.906154	0.916255	0.926356	0.936457	0.946558	0.956659	0.96676	0.976861	0.986962	0.997063	1.00716	1.01727	1.02737	1.03747	1.04757	1.05767	1.06777	1.07787	1.08797	1.09807	1.10817	1.11828	1.12838	1.13848	1.14858	1.15868	1.16878	1.17888	1.18898	1.19908	1.20918	1.21929	1.22939	1.23949	1.24959	1.25969	1.26979	1.27989	1.28999	1.30009	1.31019	1.3203	1.3304
Energy (eV)
-2.49	-2.48	-2.47	-2.46	-2.45	-2.44	-2.43	-2.42	-2.41	-2.4	-2.39	-2.38	-2.37	-2.36	-2.35	-2.34	-2.33	-2.32	-2.31	-2.3	-2.29	-2.28	-2.27	-2.26	-2.25	-2.24	-2.23	-2.22	-2.21	-2.2	-2.19	-2.18	-2.17	-2.16	-2.15	-2.14	-2.13	-2.12	-2.11	-2.1	-2.09	-2.08	-2.07	-2.06	-2.05	-2.04	-2.03	-2.02	-2.01	-2
SMM yield (norm.)
2.71445e-11	2.35451e-11	2.03498e-11	1.75357e-11	1.50789e-11	1.29554e-11	1.11414e-11	9.61385e-12	8.35083e-12	7.33213e-12	6.53942e-12	5.95652e-12	5.56958e-12	5.36727e-12	5.34078e-12	5.4839e-12	5.79301e-12	6.26703e-12	6.90731e-12	7.71759e-12	8.7038e-12	9.87394e-12	1.12379e-11	1.28073e-11	1.4595e-11	1.66155e-11	1.88839e-11	2.14162e-11	2.42287e-11	2.73376e-11	3.07592e-11	3.45088e-11	3.86008e-11	4.30481e-11	4.78618e-11	5.30505e-11	5.86203e-11	6.45741e-11	7.09109e-11	7.76261e-11	8.47104e-11	9.215e-11	9.99258e-11	1.08014e-10	1.16384e-10	1.25002e-10	1.33826e-10	1.4281e-10	1.51903e-10	1.61049e-10
3.39692e-11	2.94882e-11	2.55062e-11	2.19956e-11	1.89272e-11	1.62719e-11	1.40003e-11	1.20843e-11	1.0497e-11	9.2134e-12	8.21084e-12	7.46928e-12	6.9715e-12	6.7033e-12	6.6536e-12	6.81451e-12	7.18127e-12	7.75227e-12	8.5289e-12	9.51545e-12	1.07189e-11	1.21489e-11	1.38173e-11	1.57381e-11	1.7927e-11	2.04013e-11	2.31797e-11	2.62813e-11	2.97262e-11	3.35342e-11	3.77249e-11	4.23171e-11	4.73285e-11	5.27748e-11	5.86696e-11	6.50235e-11	7.1844e-11	7.91346e-11	8.68944e-11	9.51177e-11	1.03794e-10	1.12905e-10	1.22429e-10	1.32337e-10	1.42592e-10	1.53151e-10	1.63966e-10	1.74979e-10	1.86129e-10	1.97346e-10
4.24631e-11	3.68909e-11	3.19343e-11	2.75596e-11	2.37318e-11	2.04151e-11	1.75739e-11	1.51735e-11	1.3181e-11	1.15656e-11	1.02993e-11	9.35739e-12	8.71835e-12	8.36449e-12	8.28191e-12	8.46056e-12	8.89427e-12	9.58068e-12	1.05212e-11	1.17206e-11	1.31873e-11	1.49327e-11	1.6971e-11	1.93191e-11	2.1996e-11	2.50227e-11	2.84217e-11	3.22165e-11	3.64313e-11	4.10903e-11	4.62173e-11	5.18355e-11	5.79661e-11	6.46285e-11	7.18392e-11	7.96113e-11	8.79541e-11	9.68719e-11	1.06364e-10	1.16423e-10	1.27036e-10	1.38183e-10	1.49836e-10	1.61959e-10	1.74509e-10	1.87434e-10	2.00673e-10	2.14159e-10	2.27815e-10	2.41558e-10
5.30227e-11	4.61014e-11	3.99384e-11	3.44934e-11	2.97236e-11	2.55856e-11	2.20359e-11	1.90322e-11	1.6534e-11	1.45036e-11	1.29064e-11	1.17117e-11	1.08929e-11	1.04281e-11	1.02997e-11	1.04951e-11	1.10061e-11	1.18295e-11	1.29665e-11	1.44227e-11	1.62078e-11	1.83354e-11	2.08226e-11	2.36897e-11	2.69597e-11	3.06579e-11	3.48115e-11	3.94492e-11	4.46002e-11	5.0294e-11	5.65597e-11	6.34253e-11	7.09168e-11	7.90578e-11	8.78685e-11	9.7365e-11	1.07559e-10	1.18455e-10	1.30053e-10	1.42344e-10	1.55313e-10	1.68935e-10	1.83177e-10	1.97995e-10	2.13337e-10	2.29139e-10	2.45329e-10	2.61824e-10	2.78532e-10	2.95351e-10
6.61354e-11	5.75482e-11	4.98941e-11	4.31244e-11	3.71876e-11	3.20308e-11	2.76012e-11	2.38469e-11	2.07184e-11	1.81694e-11	1.61573e-11	1.46443e-11	1.35975e-11	1.29894e-11	1.27981e-11	1.30075e-11	1.36072e-11	1.45928e-11	1.59651e-11	1.77304e-11	1.99002e-11	2.24905e-11	2.55218e-11	2.90184e-11	3.30081e-11	3.75216e-11	4.25917e-11	4.82531e-11	5.45412e-11	6.1492e-11	6.91408e-11	7.75214e-11	8.66659e-11	9.66027e-11	1.07357e-10	1.18947e-10	1.31389e-10	1.44688e-10	1.58843e-10	1.73846e-10	1.89676e-10	2.06305e-10	2.23691e-10	2.41783e-10	2.60517e-10	2.79817e-10	2.99594e-10	3.19747e-10	3.40166e-10	3.60727e-10
8.24005e-11	7.17584e-11	6.22632e-11	5.38562e-11	4.64753e-11	4.00562e-11	3.45348e-11	2.98477e-11	2.59346e-11	2.27385e-11	2.02072e-11	1.8294e-11	1.69581e-11	1.61654e-11	1.58886e-11	1.61073e-11	1.68083e-11	1.79852e-11	1.96386e-11	2.17755e-11	2.44092e-11	2.75588e-11	3.12487e-11	3.55081e-11	4.03704e-11	4.58726e-11	5.20543e-11	5.89576e-11	6.66254e-11	7.51013e-11	8.4428e-11	9.46468e-11	1.05797e-10	1.17912e-10	1.31023e-10	1.45155e-10	1.60323e-10	1.76536e-10	1.93794e-10	2.12086e-10	2.31388e-10	2.51664e-10	2.72866e-10	2.94932e-10	3.17783e-10	3.41328e-10	3.6546e-10	3.90057e-10	4.14983e-10	4.4009e-10
1.02553e-10	8.93794e-11	7.76135e-11	6.71852e-11	5.80193e-11	5.00381e-11	4.31636e-11	3.7319e-11	3.24302e-11	2.84276e-11	2.52472e-11	2.28314e-11	2.11299e-11	2.01002e-11	1.97084e-11	1.99287e-11	2.07442e-11	2.21463e-11	2.41349e-11	2.67177e-11	2.99102e-11	3.3735e-11	3.8221e-11	4.34034e-11	4.93222e-11	5.60219e-11	6.35505e-11	7.19586e-11	8.12984e-11	9.16224e-11	1.02983e-10	1.15429e-10	1.29009e-10	1.43764e-10	1.59732e-10	1.76942e-10	1.95414e-10	2.15159e-10	2.36177e-10	2.58454e-10	2.81963e-10	3.0666e-10	3.32487e-10	3.59369e-10	3.87212e-10	4.15904e-10	4.45318e-10	4.75305e-10	5.05701e-10	5.36326e-10
1.27494e-10	1.11205e-10	9.66424e-11	8.37213e-11	7.23517e-11	6.24396e-11	5.38905e-11	4.66107e-11	4.05103e-11	3.55039e-11	3.15131e-11	2.84671e-11	2.63038e-11	2.49707e-11	2.44253e-11	2.46354e-11	2.55793e-11	2.72455e-11	2.96329e-11	3.27499e-11	3.66145e-11	4.12532e-11	4.67005e-11	5.29983e-11	6.01947e-11	6.83433e-11	7.75018e-11	8.77313e-11	9.90948e-11	1.11656e-10	1.25478e-10	1.40621e-10	1.57142e-10	1.75093e-10	1.94518e-10	2.15454e-10	2.37925e-10	2.61945e-10	2.87514e-10	3.14615e-10	3.43215e-10	3.73265e-10	4.04692e-10	4.37405e-10	4.71292e-10	5.0622e-10	5.42031e-10	5.78549e-10	6.15574e-10	6.5289e-10
1.58327e-10	1.38209e-10	1.20205e-10	1.04213e-10	9.01263e-11	7.78303e-11	6.72107e-11	5.81541e-11	5.05506e-11	4.42963e-11	3.92951e-11	3.54599e-11	3.27145e-11	3.09938e-11	3.02449e-11	3.04275e-11	3.15138e-11	3.34888e-11	3.63497e-11	4.01056e-11	4.47773e-11	5.03958e-11	5.70021e-11	6.46463e-11	7.33859e-11	8.32852e-11	9.44138e-11	1.06845e-10	1.20656e-10	1.35922e-10	1.5272e-10	1.71123e-10	1.912e-10	2.13015e-10	2.3662e-10	2.6206e-10	2.89366e-10	3.18555e-10	3.49625e-10	3.82559e-10	4.17317e-10	4.53837e-10	4.92036e-10	5.31802e-10	5.73002e-10	6.15472e-10	6.59025e-10	7.03448e-10	7.48499e-10	7.93915e-10
1.96401e-10	1.71582e-10	1.49348e-10	1.29579e-10	1.12145e-10	9.69094e-11	8.37331e-11	7.24789e-11	6.30132e-11	5.52095e-11	4.895e-11	4.41283e-11	4.06502e-11	3.84356e-11	3.74188e-11	3.75491e-11	3.87915e-11	4.1126e-11	4.45478e-11	4.90666e-11	5.47059e-11	6.15023e-11	6.95044e-11	7.87716e-11	8.93728e-11	1.01385e-10	1.14892e-10	1.29983e-10	1.46748e-10	1.65281e-10	1.85673e-10	2.08014e-10	2.32386e-10	2.58866e-10	2.8752e-10	3.184e-10	3.51545e-10	3.86974e-10	4.24689e-10	4.64667e-10	5.06861e-10	5.51198e-10	5.97576e-10	6.45864e-10	6.95898e-10	7.47483e-10	8.00394e-10	8.54373e-10	9.09129e-10	9.64345e-10
2.43363e-10	2.1278e-10	1.85354e-10	1.60944e-10	1.39392e-10	1.20535e-10	1.04205e-10	9.02361e-11	7.84662e-11	6.87409e-11	6.09167e-11	5.4863e-11	5.04645e-11	4.7622e-11	4.62542e-11	4.62979e-11	4.77085e-11	5.04601e-11	5.45448e-11	5.99726e-11	6.67704e-11	7.49809e-11	8.46614e-11	9.58827e-11	1.08727e-10	1.23287e-10	1.39662e-10	1.57959e-10	1.78289e-10	2.00762e-10	2.25491e-10	2.52581e-10	2.82135e-10	3.14243e-10	3.48986e-10	3.86428e-10	4.26616e-10	4.69574e-10	5.15303e-10	5.63779e-10	6.14944e-10	6.68712e-10	7.2496e-10	7.83529e-10	8.44226e-10	9.06815e-10	9.71023e-10	1.03654e-09	1.10302e-09	1.17008e-09
3.01224e-10	2.6358e-10	2.29789e-10	1.99681e-10	1.73069e-10	1.49757e-10	1.29542e-10	1.12224e-10	9.76062e-11	8.55009e-11	7.57332e-11	6.81436e-11	6.25904e-11	5.89516e-11	5.71266e-11	5.70364e-11	5.86248e-11	6.18579e-11	6.67241e-11	7.32333e-11	8.14159e-11	9.13216e-11	1.03018e-10	1.16589e-10	1.32132e-10	1.49759e-10	1.69589e-10	1.91749e-10	2.16373e-10	2.43595e-10	2.73549e-10	3.06363e-10	3.42159e-10	3.8105e-10	4.2313e-10	4.68478e-10	5.17151e-10	5.6918e-10	6.24567e-10	6.83282e-10	7.45258e-10	8.1039e-10	8.78533e-10	9.49497e-10	1.02305e-09	1.0989e-09	1.17674e-09	1.25617e-09	1.3368e-09	1.41815e-09
3.72432e-10	3.2615e-10	2.84564e-10	2.47471e-10	2.14648e-10	1.85861e-10	1.60866e-10	1.39421e-10	1.21288e-10	1.06238e-10	9.40597e-11	8.45576e-11	7.75583e-11	7.29118e-11	7.04936e-11	7.02056e-11	7.19768e-11	7.57635e-11	8.15489e-11	8.9342e-11	9.91772e-11	1.11112e-10	1.25226e-10	1.41619e-10	1.60407e-10	1.81721e-10	2.05707e-10	2.32516e-10	2.62308e-10	2.95245e-10	3.31487e-10	3.7119e-10	4.14501e-10	4.61553e-10	5.12464e-10	5.67328e-10	6.26214e-10	6.8916e-10	7.5617e-10	8.27209e-10	9.02197e-10	9.8101e-10	1.06347e-09	1.14936e-09	1.23839e-09	1.33022e-09	1.42447e-09	1.52068e-09	1.61835e-09	1.71692e-09
4.59969e-10	4.03131e-10	3.52009e-10	3.06363e-10	2.65927e-10	2.3042e-10	1.9955e-10	1.73025e-10	1.50556e-10	1.31869e-10	1.16704e-10	1.04824e-10	9.60167e-11	9.00976e-11	8.69134e-11	8.6342e-11	8.82943e-11	9.27139e-11	9.95772e-11	1.08892e-10	1.20696e-10	1.35057e-10	1.52067e-10	1.71843e-10	1.94526e-10	2.20271e-10	2.4925e-10	2.81646e-10	3.17651e-10	3.57457e-10	4.01259e-10	4.49244e-10	5.01588e-10	5.58453e-10	6.1998e-10	6.86283e-10	7.57447e-10	8.33518e-10	9.14501e-10	1.00036e-09	1.09099e-09	1.18625e-09	1.28594e-09	1.38977e-09	1.49742e-09	1.60847e-09	1.72247e-09	1.83886e-09	1.95705e-09	2.07637e-09
5.67457e-10	4.97737e-10	4.34964e-10	3.78856e-10	3.29097e-10	2.85351e-10	2.47269e-10	2.14498e-10	1.86691e-10	1.63515e-10	1.44655e-10	1.29823e-10	1.18758e-10	1.11235e-10	1.07065e-10	1.06097e-10	1.08219e-10	1.13358e-10	1.21482e-10	1.32596e-10	1.46742e-10	1.63998e-10	1.84472e-10	2.08302e-10	2.35654e-10	2.66713e-10	3.01685e-10	3.40788e-10	3.84252e-10	4.32308e-10	4.85188e-10	5.43118e-10	6.06309e-10	6.74957e-10	7.49232e-10	8.29272e-10	9.15178e-10	1.00701e-09	1.10477e-09	1.20842e-09	1.31784e-09	1.43286e-09	1.55323e-09	1.67862e-09	1.80864e-09	1.94279e-09	2.08052e-09	2.22118e-09	2.36405e-09	2.50832e-09
6.99296e-10	6.1387e-10	5.36879e-10	4.6799e-10	4.06829e-10	3.52995e-10	3.06069e-10	2.65629e-10	2.31256e-10	2.02547e-10	1.79122e-10	1.60627e-10	1.46749e-10	1.37209e-10	1.31776e-10	1.30261e-10	1.32526e-10	1.38478e-10	1.48072e-10	1.6131e-10	1.78238e-10	1.98944e-10	2.23555e-10	2.52235e-10	2.85177e-10	3.22604e-10	3.6476e-10	4.11905e-10	4.64314e-10	5.22264e-10	5.86033e-10	6.55891e-10	7.32094e-10	8.14876e-10	9.04441e-10	1.00096e-09	1.10455e-09	1.21528e-09	1.33317e-09	1.45816e-09	1.59013e-09	1.72885e-09	1.87403e-09	2.0253e-09	2.18215e-09	2.34403e-09	2.51026e-09	2.68006e-09	2.85256e-09	3.02681e-09
8.6082e-10	7.5627e-10	6.61948e-10	5.77463e-10	5.02372e-10	4.36199e-10	3.78443e-10	3.28596e-10	2.86157e-10	2.50638e-10	2.21577e-10	1.98549e-10	1.81168e-10	1.69097e-10	1.62049e-10	1.59794e-10	1.62156e-10	1.69019e-10	1.80322e-10	1.96061e-10	2.16286e-10	2.41098e-10	2.70645e-10	3.05118e-10	3.44746e-10	3.89793e-10	4.4055e-10	4.97327e-10	5.6045e-10	6.30253e-10	7.07068e-10	7.91217e-10	8.83009e-10	9.82724e-10	1.09061e-09	1.20686e-09	1.33164e-09	1.46502e-09	1.60703e-09	1.7576e-09	1.91656e-09	2.08369e-09	2.25862e-09	2.44089e-09	2.62993e-09	2.82505e-09	3.02544e-09	3.23019e-09	3.43825e-09	3.64848e-09
1.05849e-09	9.30681e-10	8.15258e-10	7.11765e-10	6.19678e-10	5.3843e-10	4.67426e-10	4.06056e-10	3.53719e-10	3.09826e-10	2.7382e-10	2.45185e-10	2.23453e-10	2.0821e-10	1.99106e-10	1.95856e-10	1.98243e-10	2.06117e-10	2.19401e-10	2.3808e-10	2.62207e-10	2.91898e-10	3.27323e-10	3.68708e-10	4.16322e-10	4.70477e-10	5.31519e-10	5.99817e-10	6.7576e-10	7.59746e-10	8.52172e-10	9.53424e-10	1.06387e-09	1.18385e-09	1.31366e-09	1.45354e-09	1.60367e-09	1.76416e-09	1.93503e-09	2.1162e-09	2.30749e-09	2.50861e-09	2.71914e-09	2.93854e-09	3.16611e-09	3.40104e-09	3.64237e-09	3.88899e-09	4.13966e-09	4.39302e-09
1.30013e-09	1.14406e-09	1.00298e-09	8.76343e-10	7.63542e-10	6.639e-10	5.76708e-10	5.0124e-10	4.36771e-10	3.82595e-10	3.38041e-10	3.02481e-10	2.75348e-10	2.5614e-10	2.44425e-10	2.39854e-10	2.42157e-10	2.51144e-10	2.66713e-10	2.88839e-10	3.17577e-10	3.53055e-10	3.95473e-10	4.45093e-10	5.02233e-10	5.67261e-10	6.40587e-10	7.2265e-10	8.13914e-10	9.14851e-10	1.02594e-09	1.14763e-09	1.28038e-09	1.42459e-09	1.5806e-09	1.74872e-09	1.92916e-09	2.12205e-09	2.32741e-09	2.54517e-09	2.77512e-09	3.01689e-09	3.26999e-09	3.53378e-09	3.80744e-09	4.08999e-09	4.38029e-09	4.67702e-09	4.9787e-09	5.2837e-09
1.59517e-09	1.40482e-09	1.23257e-09	1.0778e-09	9.39779e-10	8.17718e-10	7.10772e-10	6.18073e-10	5.38755e-10	4.71968e-10	4.16903e-10	3.72803e-10	3.38979e-10	3.1482e-10	2.99801e-10	2.93489e-10	2.9555e-10	3.05747e-10	3.23944e-10	3.50102e-10	3.84276e-10	4.2661e-10	4.77334e-10	5.36753e-10	6.05241e-10	6.83233e-10	7.71213e-10	8.69703e-10	9.79253e-10	1.10043e-09	1.23379e-09	1.3799e-09	1.53927e-09	1.7124e-09	1.89971e-09	2.10154e-09	2.31817e-09	2.54975e-09	2.79631e-09	3.05776e-09	3.33385e-09	3.62417e-09	3.92813e-09	4.24495e-09	4.57366e-09	4.91312e-09	5.26195e-09	5.61858e-09	5.98125e-09	6.34802e-09
1.95503e-09	1.72312e-09	1.51306e-09	1.32411e-09	1.15543e-09	1.00608e-09	8.75056e-10	7.61325e-10	6.6385e-10	5.81614e-10	5.13644e-10	4.59025e-10	4.16924e-10	3.86597e-10	3.67404e-10	3.58814e-10	3.60413e-10	3.71905e-10	3.93113e-10	4.23976e-10	4.64548e-10	5.1499e-10	5.75564e-10	6.46627e-10	7.28618e-10	8.22047e-10	9.27487e-10	1.04556e-09	1.17691e-09	1.32221e-09	1.48215e-09	1.65736e-09	1.84849e-09	2.05612e-09	2.28074e-09	2.52279e-09	2.78258e-09	3.0603e-09	3.356e-09	3.66957e-09	4.00071e-09	4.34894e-09	4.71356e-09	5.09365e-09	5.48808e-09	5.89545e-09	6.31415e-09	6.7423e-09	7.17782e-09	7.61838e-09
2.39345e-09	2.11124e-09	1.85535e-09	1.62494e-09	1.41903e-09	1.23649e-09	1.07615e-09	9.36774e-10	8.17127e-10	7.15991e-10	6.32194e-10	5.64637e-10	5.12309e-10	4.74311e-10	4.49861e-10	4.3831e-10	4.39145e-10	4.51997e-10	4.76637e-10	5.12976e-10	5.61064e-10	6.21078e-10	6.93319e-10	7.782e-10	8.76235e-10	9.88024e-10	1.11424e-09	1.25562e-09	1.41294e-09	1.58698e-09	1.77856e-09	1.98846e-09	2.21742e-09	2.46613e-09	2.73521e-09	3.02517e-09	3.33637e-09	3.66907e-09	4.02331e-09	4.39897e-09	4.7957e-09	5.21294e-09	5.64985e-09	6.10536e-09	6.57811e-09	7.06645e-09	7.56846e-09	8.08192e-09	8.60435e-09	9.13297e-09
2.92696e-09	2.58393e-09	2.27258e-09	1.99194e-09	1.74085e-09	1.51802e-09	1.32202e-09	1.15142e-09	1.00473e-09	8.80499e-10	7.77319e-10	6.93867e-10	6.28925e-10	5.81402e-10	5.50347e-10	5.34967e-10	5.34631e-10	5.48875e-10	5.77408e-10	6.20104e-10	6.77003e-10	7.48301e-10	8.34338e-10	9.35595e-10	1.05267e-09	1.18626e-09	1.33718e-09	1.50628e-09	1.69447e-09	1.90271e-09	2.13194e-09	2.38309e-09	2.65707e-09	2.95468e-09	3.27667e-09	3.62363e-09	3.99602e-09	4.39413e-09	4.81803e-09	5.26758e-09	5.74238e-09	6.24175e-09	6.76473e-09	7.31002e-09	7.87602e-09	8.46078e-09	9.06202e-09	9.67712e-09	1.03031e-08	1.09367e-08
3.57548e-09	3.15899e-09	2.78059e-09	2.43916e-09	2.13334e-09	1.86162e-09	1.62232e-09	1.41374e-09	1.2341e-09	1.08168e-09	9.5479e-10	8.51838e-10	7.71358e-10	7.12028e-10	6.72696e-10	6.52391e-10	6.50337e-10	6.65959e-10	6.98883e-10	7.48938e-10	8.16147e-10	9.00722e-10	1.00305e-09	1.12369e-09	1.26332e-09	1.42279e-09	1.60302e-09	1.80503e-09	2.02991e-09	2.27878e-09	2.55275e-09	2.85295e-09	3.18042e-09	3.53616e-09	3.92102e-09	4.33574e-09	4.78086e-09	5.25672e-09	5.76343e-09	6.30082e-09	6.86842e-09	7.46544e-09	8.09074e-09	8.74279e-09	9.4197e-09	1.01192e-08	1.08385e-08	1.15745e-08	1.23237e-08	1.30823e-08
4.3629e-09	3.85781e-09	3.39844e-09	2.98352e-09	2.61147e-09	2.28051e-09	1.98869e-09	1.73396e-09	1.51423e-09	1.32745e-09	1.17159e-09	1.04475e-09	9.45153e-10	8.71214e-10	8.2153e-10	7.9492e-10	7.9043e-10	8.07345e-10	8.45193e-10	9.03739e-10	9.82985e-10	1.08316e-09	1.20469e-09	1.34823e-09	1.51457e-09	1.70469e-09	1.91968e-09	2.16074e-09	2.42915e-09	2.72623e-09	3.05332e-09	3.41173e-09	3.80272e-09	4.22745e-09	4.68697e-09	5.18213e-09	5.71359e-09	6.28177e-09	6.88681e-09	7.52849e-09	8.2063e-09	8.91928e-09	9.66609e-09	1.0445e-08	1.12536e-08	1.20894e-08	1.2949e-08	1.38288e-08	1.47246e-08	1.56318e-08
5.3179e-09	4.70606e-09	4.14904e-09	3.64538e-09	3.19327e-09	2.79063e-09	2.43515e-09	2.12443e-09	1.85599e-09	1.62736e-09	1.43616e-09	1.28008e-09	1.15701e-09	1.06502e-09	1.00242e-09	9.67774e-10	9.59906e-10	9.77936e-10	1.02126e-09	1.08958e-09	1.18285e-09	1.30131e-09	1.44546e-09	1.61602e-09	1.81393e-09	2.04031e-09	2.29646e-09	2.58379e-09	2.90379e-09	3.25803e-09	3.64809e-09	4.07553e-09	4.54183e-09	5.04839e-09	5.59643e-09	6.18698e-09	6.82085e-09	7.49851e-09	8.22015e-09	8.98554e-09	9.79405e-09	1.06446e-08	1.15356e-08	1.24649e-08	1.34299e-08	1.44274e-08	1.54535e-08	1.6504e-08	1.75738e-08	1.86576e-08
6.47485e-09	5.73453e-09	5.05987e-09	4.4492e-09	3.90044e-09	3.41114e-09	2.97862e-09	2.60004e-09	2.27246e-09	1.99296e-09	1.75868e-09	1.56688e-09	1.41501e-09	1.30076e-09	1.22208e-09	1.17722e-09	1.16476e-09	1.18359e-09	1.23297e-09	1.31249e-09	1.42206e-09	1.56193e-09	1.73265e-09	1.93506e-09	2.17022e-09	2.43947e-09	2.7443e-09	3.08637e-09	3.46744e-09	3.88936e-09	4.354e-09	4.86319e-09	5.4187e-09	6.02217e-09	6.67507e-09	7.37863e-09	8.13379e-09	8.94115e-09	9.80092e-09	1.07129e-08	1.16762e-08	1.26898e-08	1.37516e-08	1.48592e-08	1.60095e-08	1.71987e-08	1.84223e-08	1.96752e-08	2.09516e-08	2.22448e-08
7.87485e-09	6.98011e-09	6.1639e-09	5.42434e-09	4.75901e-09	4.1651e-09	3.63944e-09	3.17871e-09	2.77944e-09	2.43815e-09	2.15143e-09	1.91604e-09	1.7289e-09	1.58724e-09	1.48858e-09	1.4308e-09	1.41216e-09	1.43131e-09	1.48731e-09	1.57962e-09	1.7081e-09	1.87299e-09	2.0749e-09	2.31477e-09	2.59386e-09	2.91369e-09	3.27602e-09	3.68279e-09	4.13607e-09	4.63804e-09	5.19088e-09	5.79678e-09	6.45783e-09	7.17597e-09	7.95294e-09	8.7902e-09	9.68888e-09	1.06497e-08	1.16729e-08	1.27583e-08	1.39049e-08	1.51113e-08	1.63753e-08	1.7694e-08	1.90638e-08	2.048e-08	2.19375e-08	2.34302e-08	2.49512e-08	2.64928e-08
9.56709e-09	8.48695e-09	7.50062e-09	6.60597e-09	5.80025e-09	5.08017e-09	4.44207e-09	3.88201e-09	3.39591e-09	2.97967e-09	2.62922e-09	2.34068e-09	2.1104e-09	1.93504e-09	1.8116e-09	1.73754e-09	1.71071e-09	1.72946e-09	1.79262e-09	1.89949e-09	2.04984e-09	2.2439e-09	2.48234e-09	2.76624e-09	3.09704e-09	3.4765e-09	3.90666e-09	4.3898e-09	4.92835e-09	5.52487e-09	6.18193e-09	6.90211e-09	7.68787e-09	8.54152e-09	9.46511e-09	1.04604e-08	1.15287e-08	1.26709e-08	1.38873e-08	1.51776e-08	1.65409e-08	1.79754e-08	1.94784e-08	2.10467e-08	2.26759e-08	2.43607e-08	2.60949e-08	2.78713e-08	2.96819e-08	3.15175e-08
1.16102e-08	1.03078e-08	9.11723e-09	8.03623e-09	7.0616e-09	6.18957e-09	5.41584e-09	4.73583e-09	4.14473e-09	3.63766e-09	3.20983e-09	2.85661e-09	2.57363e-09	2.35689e-09	2.2028e-09	2.10825e-09	2.07067e-09	2.08801e-09	2.15881e-09	2.28217e-09	2.45776e-09	2.68577e-09	2.96695e-09	3.3025e-09	3.69408e-09	4.14372e-09	4.65381e-09	5.22699e-09	5.86613e-09	6.57419e-09	7.35424e-09	8.20929e-09	9.14226e-09	1.01559e-08	1.12525e-08	1.24344e-08	1.37029e-08	1.50592e-08	1.65037e-08	1.80361e-08	1.96551e-08	2.13589e-08	2.31443e-08	2.50073e-08	2.6943e-08	2.8945e-08	3.10062e-08	3.3118e-08	3.52709e-08	3.74542e-08
1.40743e-08	1.25056e-08	1.10702e-08	9.76547e-09	8.58788e-09	7.53303e-09	6.59595e-09	5.77125e-09	5.05328e-09	4.43631e-09	3.91465e-09	3.4828e-09	3.13554e-09	2.86808e-09	2.67613e-09	2.55591e-09	2.50431e-09	2.51883e-09	2.59765e-09	2.73961e-09	2.94424e-09	3.2117e-09	3.54278e-09	3.93884e-09	4.40177e-09	4.93392e-09	5.53806e-09	6.21727e-09	6.97488e-09	7.81441e-09	8.73942e-09	9.75347e-09	1.086e-08	1.20622e-08	1.3363e-08	1.47647e-08	1.62694e-08	1.78782e-08	1.95917e-08	2.14095e-08	2.33302e-08	2.53515e-08	2.747e-08	2.96808e-08	3.19781e-08	3.43546e-08	3.68016e-08	3.93094e-08	4.18666e-08	4.44606e-08
1.70426e-08	1.51553e-08	1.34267e-08	1.18538e-08	1.04327e-08	9.15813e-09	8.0245e-09	7.02548e-09	6.15446e-09	5.40465e-09	4.76935e-09	4.24202e-09	3.81646e-09	3.48695e-09	3.24831e-09	3.09602e-09	3.02629e-09	3.03608e-09	3.12312e-09	3.28595e-09	3.52391e-09	3.8371e-09	4.22635e-09	4.69318e-09	5.23975e-09	5.86878e-09	6.58344e-09	7.38734e-09	8.28437e-09	9.27863e-09	1.03743e-08	1.15756e-08	1.28865e-08	1.43108e-08	1.58519e-08	1.75127e-08	1.92955e-08	2.12018e-08	2.32321e-08	2.53861e-08	2.76622e-08	3.00577e-08	3.25685e-08	3.51892e-08	3.79127e-08	4.07305e-08	4.36326e-08	4.66073e-08	4.96413e-08	5.272e-08
2.06144e-08	1.83465e-08	1.62671e-08	1.43731e-08	1.26599e-08	1.11217e-08	9.7519e-09	8.54312e-09	7.48763e-09	6.57747e-09	5.80471e-09	5.16161e-09	4.6408e-09	4.23544e-09	3.93936e-09	3.7471e-09	3.65408e-09	3.65657e-09	3.7518e-09	3.93792e-09	4.21402e-09	4.58011e-09	5.03705e-09	5.58653e-09	6.23102e-09	6.97361e-09	7.818e-09	8.76836e-09	9.82923e-09	1.10054e-08	1.23018e-08	1.37232e-08	1.52745e-08	1.69601e-08	1.8784e-08	2.07496e-08	2.28596e-08	2.51157e-08	2.75188e-08	3.00684e-08	3.27627e-08	3.55986e-08	3.85713e-08	4.16744e-08	4.48996e-08	4.82371e-08	5.16751e-08	5.51998e-08	5.87957e-08	6.24454e-08
2.49075e-08	2.21852e-08	1.96868e-08	1.74088e-08	1.53459e-08	1.34916e-08	1.18383e-08	1.03774e-08	9.0999e-09	7.9964e-09	7.05758e-09	6.27428e-09	5.63776e-09	5.13987e-09	4.77322e-09	4.53127e-09	4.40848e-09	4.40032e-09	4.50337e-09	4.7153e-09	5.03491e-09	5.46204e-09	5.99761e-09	6.64348e-09	7.40241e-09	8.27797e-09	9.27443e-09	1.03966e-08	1.16498e-08	1.30395e-08	1.45716e-08	1.62517e-08	1.80855e-08	2.0078e-08	2.22342e-08	2.45579e-08	2.70524e-08	2.97198e-08	3.2561e-08	3.55756e-08	3.87615e-08	4.2115e-08	4.56306e-08	4.93008e-08	5.31161e-08	5.70648e-08	6.11331e-08	6.5305e-08	6.95621e-08	7.38842e-08
3.00616e-08	2.67979e-08	2.37994e-08	2.10625e-08	1.85815e-08	1.63488e-08	1.43556e-08	1.2592e-08	1.10476e-08	9.71124e-09	8.57205e-09	7.61918e-09	6.84228e-09	6.23166e-09	5.77848e-09	5.47492e-09	5.31428e-09	5.29108e-09	5.4011e-09	5.64145e-09	6.01051e-09	6.50795e-09	7.13468e-09	7.89275e-09	8.78527e-09	9.81631e-09	1.09908e-08	1.23143e-08	1.37929e-08	1.54332e-08	1.72417e-08	1.92254e-08	2.13905e-08	2.37434e-08	2.62895e-08	2.90336e-08	3.19794e-08	3.51295e-08	3.84851e-08	4.20455e-08	4.58085e-08	4.97698e-08	5.3923e-08	5.82593e-08	6.27677e-08	6.74344e-08	7.22434e-08	7.71757e-08	8.22102e-08	8.7323e-08
3.62427e-08	3.23341e-08	2.87397e-08	2.54554e-08	2.24748e-08	1.97895e-08	1.73893e-08	1.52629e-08	1.33978e-08	1.17815e-08	1.04008e-08	9.2431e-09	8.29612e-09	7.54836e-09	6.98927e-09	6.6095e-09	6.40097e-09	6.35704e-09	6.47257e-09	6.74391e-09	7.16899e-09	7.74721e-09	8.47944e-09	9.36792e-09	1.04161e-08	1.16287e-08	1.30113e-08	1.45704e-08	1.63129e-08	1.82466e-08	2.03792e-08	2.27186e-08	2.52722e-08	2.80474e-08	3.10507e-08	3.42876e-08	3.77626e-08	4.14788e-08	4.54373e-08	4.96378e-08	5.40777e-08	5.87518e-08	6.36528e-08	6.87706e-08	7.4092e-08	7.96013e-08	8.52796e-08	9.11048e-08	9.70521e-08	1.03094e-07
4.36468e-08	3.89715e-08	3.46675e-08	3.07308e-08	2.71542e-08	2.39282e-08	2.10413e-08	1.84803e-08	1.62308e-08	1.4278e-08	1.26067e-08	1.12019e-08	1.00491e-08	9.13477e-09	8.44627e-09	7.97243e-09	7.70356e-09	7.63164e-09	7.75035e-09	8.0552e-09	8.54348e-09	9.21428e-09	1.00684e-08	1.11082e-08	1.23376e-08	1.37618e-08	1.53874e-08	1.72217e-08	1.9273e-08	2.155e-08	2.40618e-08	2.68175e-08	2.9826e-08	3.30958e-08	3.66344e-08	4.04484e-08	4.45432e-08	4.89222e-08	5.35871e-08	5.85373e-08	6.37699e-08	6.92792e-08	7.50564e-08	8.10897e-08	8.73641e-08	9.3861e-08	1.00558e-07	1.07431e-07	1.14449e-07	1.21579e-07
5.2506e-08	4.692e-08	4.17723e-08	3.70589e-08	3.27721e-08	2.89012e-08	2.54328e-08	2.23519e-08	1.96419e-08	1.72854e-08	1.52647e-08	1.35622e-08	1.21608e-08	1.10443e-08	1.01979e-08	9.60825e-09	9.26366e-09	9.15445e-09	9.27295e-09	9.61358e-09	1.01729e-08	1.09495e-08	1.19441e-08	1.31591e-08	1.45991e-08	1.62698e-08	1.81788e-08	2.03344e-08	2.27462e-08	2.54244e-08	2.83794e-08	3.16219e-08	3.51623e-08	3.90104e-08	4.31752e-08	4.76644e-08	5.2484e-08	5.76385e-08	6.31297e-08	6.89572e-08	7.51174e-08	8.16038e-08	8.84064e-08	9.55114e-08	1.02901e-07	1.10554e-07	1.18445e-07	1.26544e-07	1.34816e-07	1.43224e-07
6.30944e-08	5.64278e-08	5.02782e-08	4.46415e-08	3.95093e-08	3.48696e-08	3.07075e-08	2.70055e-08	2.37445e-08	2.09042e-08	1.8464e-08	1.64033e-08	1.47018e-08	1.33406e-08	1.23019e-08	1.15699e-08	1.11306e-08	1.09724e-08	1.10858e-08	1.14641e-08	1.21029e-08	1.30001e-08	1.41563e-08	1.55741e-08	1.72583e-08	1.92156e-08	2.14545e-08	2.39846e-08	2.6817e-08	2.99633e-08	3.34359e-08	3.72469e-08	4.14086e-08	4.59323e-08	5.08286e-08	5.61065e-08	6.17733e-08	6.78339e-08	7.42907e-08	8.11433e-08	8.83877e-08	9.60163e-08	1.04017e-07	1.12375e-07	1.2107e-07	1.30075e-07	1.39362e-07	1.48895e-07	1.58635e-07	1.68537e-07
7.57351e-08	6.77882e-08	6.045e-08	5.37168e-08	4.75795e-08	4.2025e-08	3.7036e-08	3.25929e-08	2.86734e-08	2.52541e-08	2.23109e-08	1.98195e-08	1.77565e-08	1.60992e-08	1.48267e-08	1.39201e-08	1.33629e-08	1.31408e-08	1.32426e-08	1.36599e-08	1.4387e-08	1.54214e-08	1.6763e-08	1.84148e-08	2.0382e-08	2.26721e-08	2.52946e-08	2.82607e-08	3.15831e-08	3.52752e-08	3.93512e-08	4.38254e-08	4.87118e-08	5.40239e-08	5.97739e-08	6.59723e-08	7.26276e-08	7.97458e-08	8.73298e-08	9.5379e-08	1.03889e-07	1.12851e-07	1.22252e-07	1.32073e-07	1.4229e-07	1.52875e-07	1.63793e-07	1.75003e-07	1.86459e-07	1.98108e-07
9.08089e-08	8.13466e-08	7.26002e-08	6.45664e-08	5.72358e-08	5.05936e-08	4.46205e-08	3.9294e-08	3.45885e-08	3.0477e-08	2.69313e-08	2.39231e-08	2.14249e-08	1.941e-08	1.78537e-08	1.67335e-08	1.60297e-08	1.57252e-08	1.58065e-08	1.62631e-08	1.70881e-08	1.82778e-08	1.9832e-08	2.17534e-08	2.40478e-08	2.67236e-08	2.97917e-08	3.32647e-08	3.71572e-08	4.14847e-08	4.62635e-08	5.15103e-08	5.72414e-08	6.34722e-08	7.02172e-08	7.74886e-08	8.52964e-08	9.36475e-08	1.02546e-07	1.1199e-07	1.21976e-07	1.32493e-07	1.43526e-07	1.55054e-07	1.67048e-07	1.79476e-07	1.92297e-07	2.05464e-07	2.18923e-07	2.32614e-07
1.08764e-07	9.75102e-08	8.70974e-08	7.75229e-08	6.87768e-08	6.0843e-08	5.37e-08	4.73218e-08	4.16793e-08	3.67412e-08	3.24749e-08	2.88472e-08	2.58259e-08	2.33797e-08	2.14794e-08	2.00984e-08	1.9213e-08	1.8803e-08	1.88519e-08	1.9347e-08	2.02795e-08	2.16448e-08	2.34418e-08	2.56733e-08	2.83456e-08	3.1468e-08	3.50527e-08	3.91143e-08	4.36693e-08	4.87356e-08	5.43321e-08	6.04779e-08	6.7192e-08	7.44924e-08	8.23957e-08	9.09164e-08	1.00066e-07	1.09853e-07	1.20282e-07	1.31351e-07	1.43056e-07	1.55384e-07	1.68319e-07	1.81835e-07	1.959e-07	2.10477e-07	2.25516e-07	2.40965e-07	2.56761e-07	2.72833e-07
1.30127e-07	1.16758e-07	1.04375e-07	9.29777e-08	8.25549e-08	7.30894e-08	6.4557e-08	5.69284e-08	5.01703e-08	4.42464e-08	3.9119e-08	3.47497e-08	3.11004e-08	2.81347e-08	2.58181e-08	2.41191e-08	2.30095e-08	2.24653e-08	2.24663e-08	2.29973e-08	2.40473e-08	2.56102e-08	2.7684e-08	3.02716e-08	3.33795e-08	3.70181e-08	4.12012e-08	4.59452e-08	5.12691e-08	5.71934e-08	6.37399e-08	7.09306e-08	7.87875e-08	8.73315e-08	9.65819e-08	1.06556e-07	1.17266e-07	1.28723e-07	1.40932e-07	1.53892e-07	1.67596e-07	1.82032e-07	1.9718e-07	2.1301e-07	2.29486e-07	2.46563e-07	2.64186e-07	2.82292e-07	3.0081e-07	3.19656e-07
1.55515e-07	1.39652e-07	1.24944e-07	1.11392e-07	9.89853e-08	8.77053e-08	7.75251e-08	6.84115e-08	6.03265e-08	5.32285e-08	4.70736e-08	4.18174e-08	3.74154e-08	3.38249e-08	3.10053e-08	2.89194e-08	2.75337e-08	2.68196e-08	2.67528e-08	2.73148e-08	2.84921e-08	3.02765e-08	3.26653e-08	3.56607e-08	3.927e-08	4.35044e-08	4.83794e-08	5.39137e-08	6.01288e-08	6.70483e-08	7.46971e-08	8.31008e-08	9.22847e-08	1.02273e-07	1.13088e-07	1.24749e-07	1.37273e-07	1.5067e-07	1.64947e-07	1.80104e-07	1.96133e-07	2.13018e-07	2.30737e-07	2.49258e-07	2.68536e-07	2.88521e-07	3.09149e-07	3.30347e-07	3.52032e-07	3.74108e-07
1.85654e-07	1.66853e-07	1.49403e-07	1.33307e-07	1.18556e-07	1.0513e-07	9.29974e-08	8.21224e-08	7.24612e-08	6.39663e-08	5.65869e-08	5.02715e-08	4.49684e-08	4.06274e-08	3.7201e-08	3.46452e-08	3.29204e-08	3.19924e-08	3.18323e-08	3.24174e-08	3.37311e-08	3.5763e-08	3.85091e-08	4.1971e-08	4.61562e-08	5.10772e-08	5.67512e-08	6.31994e-08	7.04462e-08	7.85185e-08	8.74451e-08	9.72552e-08	1.07978e-07	1.19642e-07	1.32272e-07	1.45892e-07	1.60519e-07	1.76168e-07	1.92846e-07	2.10552e-07	2.29278e-07	2.49007e-07	2.69713e-07	2.91356e-07	3.13889e-07	3.37252e-07	3.61371e-07	3.86161e-07	4.11527e-07	4.37358e-07
2.21391e-07	1.99134e-07	1.78455e-07	1.59361e-07	1.41842e-07	1.25879e-07	1.11437e-07	9.8475e-08	8.69439e-08	7.6789e-08	6.79522e-08	6.03734e-08	5.39928e-08	4.87516e-08	4.45942e-08	4.14688e-08	3.93286e-08	3.81328e-08	3.78468e-08	3.84432e-08	3.99015e-08	4.22088e-08	4.5359e-08	4.93531e-08	5.41989e-08	5.99099e-08	6.65052e-08	7.40088e-08	8.24483e-08	9.18545e-08	1.0226e-07	1.13699e-07	1.26204e-07	1.39809e-07	1.54543e-07	1.70432e-07	1.87499e-07	2.05758e-07	2.25218e-07	2.4588e-07	2.67734e-07	2.9076e-07	3.14928e-07	3.40195e-07	3.66503e-07	3.93784e-07	4.21954e-07	4.50915e-07	4.80554e-07	5.10745e-07
2.6372e-07	2.37401e-07	2.12924e-07	1.90298e-07	1.69517e-07	1.50559e-07	1.33388e-07	1.17957e-07	1.0421e-07	9.20849e-08	8.15152e-08	7.24315e-08	6.47641e-08	5.84448e-08	5.34082e-08	4.95935e-08	4.69455e-08	4.54156e-08	4.49627e-08	4.55536e-08	4.71632e-08	4.97752e-08	5.33813e-08	5.79815e-08	6.35835e-08	7.0202e-08	7.78583e-08	8.6579e-08	9.63955e-08	1.07343e-07	1.19459e-07	1.32781e-07	1.47349e-07	1.632e-07	1.80369e-07	1.98885e-07	2.18775e-07	2.40056e-07	2.62739e-07	2.86823e-07	3.12299e-07	3.39145e-07	3.67324e-07	3.96787e-07	4.2747e-07	4.59293e-07	4.92158e-07	5.25953e-07	5.60548e-07	5.95796e-07
3.13798e-07	2.82713e-07	2.53773e-07	2.26994e-07	2.02371e-07	1.79883e-07	1.5949e-07	1.4114e-07	1.24771e-07	1.10311e-07	9.76836e-08	8.68094e-08	7.76075e-08	6.99984e-08	6.39059e-08	5.92586e-08	5.59913e-08	5.40466e-08	5.33752e-08	5.39373e-08	5.57024e-08	5.86499e-08	6.27688e-08	6.80576e-08	7.45238e-08	8.21832e-08	9.10591e-08	1.01182e-07	1.12586e-07	1.25312e-07	1.39402e-07	1.54901e-07	1.71853e-07	1.903e-07	2.10283e-07	2.31838e-07	2.54992e-07	2.79768e-07	3.06177e-07	3.34221e-07	3.63887e-07	3.95151e-07	4.27971e-07	4.62291e-07	4.98037e-07	5.35116e-07	5.73417e-07	6.1281e-07	6.53146e-07	6.94255e-07
3.72978e-07	3.36306e-07	3.02129e-07	2.7047e-07	2.4133e-07	2.14685e-07	1.90493e-07	1.68698e-07	1.49229e-07	1.32004e-07	1.16937e-07	1.03935e-07	9.29056e-08	8.37559e-08	7.63972e-08	7.07457e-08	6.67249e-08	6.42667e-08	6.33127e-08	6.38148e-08	6.57361e-08	6.90509e-08	7.37447e-08	7.9814e-08	8.72659e-08	9.61171e-08	1.06393e-07	1.18128e-07	1.3136e-07	1.46136e-07	1.62504e-07	1.80514e-07	2.00216e-07	2.21662e-07	2.44895e-07	2.69958e-07	2.96883e-07	3.25696e-07	3.56411e-07	3.89028e-07	4.23536e-07	4.59905e-07	4.98089e-07	5.38023e-07	5.79622e-07	6.22779e-07	6.67367e-07	7.13236e-07	7.60213e-07	8.08105e-07
4.42835e-07	3.99621e-07	3.59306e-07	3.21923e-07	2.87475e-07	2.55941e-07	2.27277e-07	2.0142e-07	1.7829e-07	1.57796e-07	1.39839e-07	1.24312e-07	1.11109e-07	1.00121e-07	9.12463e-08	8.43859e-08	7.94503e-08	7.63589e-08	7.50424e-08	7.54433e-08	7.75168e-08	8.12309e-08	8.6567e-08	9.3519e-08	1.02093e-07	1.12307e-07	1.24188e-07	1.37774e-07	1.53109e-07	1.70244e-07	1.89234e-07	2.10138e-07	2.33012e-07	2.57914e-07	2.84896e-07	3.14006e-07	3.45282e-07	3.78753e-07	4.14436e-07	4.52332e-07	4.92427e-07	5.34689e-07	5.79065e-07	6.25481e-07	6.73837e-07	7.24014e-07	7.75865e-07	8.29216e-07	8.83869e-07	9.39601e-07
5.25202e-07	4.74338e-07	4.26838e-07	3.82745e-07	3.42071e-07	3.04795e-07	2.70871e-07	2.40229e-07	2.12783e-07	1.88429e-07	1.67052e-07	1.48533e-07	1.32746e-07	1.19569e-07	1.08881e-07	1.00568e-07	9.4524e-08	9.06543e-08	8.88768e-08	8.91228e-08	9.13379e-08	9.54831e-08	1.01534e-07	1.09482e-07	1.19331e-07	1.31099e-07	1.44817e-07	1.60526e-07	1.78275e-07	1.98123e-07	2.20131e-07	2.44365e-07	2.70891e-07	2.99774e-07	3.31075e-07	3.64847e-07	4.01137e-07	4.39976e-07	4.81384e-07	5.25365e-07	5.71903e-07	6.20959e-07	6.72475e-07	7.26364e-07	7.82517e-07	8.40792e-07	9.01021e-07	9.63007e-07	1.02652e-06	1.09131e-06
6.22209e-07	5.62411e-07	5.0651e-07	4.54564e-07	4.06592e-07	3.62579e-07	3.22476e-07	2.86208e-07	2.53678e-07	2.24769e-07	1.99352e-07	1.7729e-07	1.5844e-07	1.42658e-07	1.29805e-07	1.19748e-07	1.12364e-07	1.07541e-07	1.05181e-07	1.05202e-07	1.07541e-07	1.12147e-07	1.18991e-07	1.28058e-07	1.39353e-07	1.52892e-07	1.68709e-07	1.86849e-07	2.07367e-07	2.30328e-07	2.55803e-07	2.83866e-07	3.14592e-07	3.48055e-07	3.84325e-07	4.23463e-07	4.65523e-07	5.10542e-07	5.58543e-07	6.09529e-07	6.63484e-07	7.20365e-07	7.80104e-07	8.42604e-07	9.07736e-07	9.75343e-07	1.04523e-06	1.11717e-06	1.1909e-06	1.26613e-06
7.36329e-07	6.6611e-07	6.00398e-07	5.3927e-07	4.82757e-07	4.30849e-07	3.83497e-07	3.40619e-07	3.02108e-07	2.67833e-07	2.37649e-07	2.11398e-07	1.88917e-07	1.7004e-07	1.54607e-07	1.42461e-07	1.33459e-07	1.27471e-07	1.2438e-07	1.24089e-07	1.26521e-07	1.31615e-07	1.39334e-07	1.49658e-07	1.62588e-07	1.78141e-07	1.96353e-07	2.17273e-07	2.40962e-07	2.67493e-07	2.96946e-07	3.29404e-07	3.64954e-07	4.03679e-07	4.4566e-07	4.90967e-07	5.3966e-07	5.91784e-07	6.47366e-07	7.0641e-07	7.68896e-07	8.34778e-07	9.03977e-07	9.76383e-07	1.05185e-06	1.1302e-06	1.2112e-06	1.2946e-06	1.3801e-06	1.46736e-06
8.7043e-07	7.88068e-07	7.10913e-07	6.39064e-07	5.72567e-07	5.11418e-07	4.55571e-07	4.04937e-07	3.59398e-07	3.1881e-07	2.83007e-07	2.5181e-07	2.25032e-07	2.02483e-07	1.83976e-07	1.69332e-07	1.58383e-07	1.50974e-07	1.46971e-07	1.46256e-07	1.48738e-07	1.54343e-07	1.63023e-07	1.74753e-07	1.89529e-07	2.07368e-07	2.28307e-07	2.52401e-07	2.79716e-07	3.10335e-07	3.44346e-07	3.81844e-07	4.22928e-07	4.67693e-07	5.16229e-07	5.68618e-07	6.24929e-07	6.85214e-07	7.49502e-07	8.17801e-07	8.90089e-07	9.66312e-07	1.04638e-06	1.13017e-06	1.21752e-06	1.30821e-06	1.402e-06	1.49859e-06	1.59763e-06	1.69873e-06
1.02783e-06	9.31339e-07	8.40852e-07	7.565e-07	6.78345e-07	6.06395e-07	5.40604e-07	4.80881e-07	4.27095e-07	3.79087e-07	3.36669e-07	2.99638e-07	2.67782e-07	2.40881e-07	2.18721e-07	2.01094e-07	1.87803e-07	1.78668e-07	1.73531e-07	1.72254e-07	1.74724e-07	1.80855e-07	1.90586e-07	2.03883e-07	2.20739e-07	2.41168e-07	2.65209e-07	2.9292e-07	3.24377e-07	3.59669e-07	3.98897e-07	4.42168e-07	4.89592e-07	5.41279e-07	5.97332e-07	6.57843e-07	7.22891e-07	7.92536e-07	8.66814e-07	9.45732e-07	1.02927e-06	1.11736e-06	1.20991e-06	1.30677e-06	1.40776e-06	1.51263e-06	1.6211e-06	1.73283e-06	1.84743e-06	1.96444e-06
1.21237e-06	1.09946e-06	9.93458e-07	8.94541e-07	8.02791e-07	7.18229e-07	6.40815e-07	5.70452e-07	5.07e-07	4.50281e-07	4.00086e-07	3.56184e-07	3.18333e-07	2.86283e-07	2.59786e-07	2.38601e-07	2.225e-07	2.11274e-07	2.04735e-07	2.0272e-07	2.05096e-07	2.11758e-07	2.22631e-07	2.37671e-07	2.56863e-07	2.80221e-07	3.07782e-07	3.39611e-07	3.75791e-07	4.16419e-07	4.6161e-07	5.11484e-07	5.66164e-07	6.25776e-07	6.90435e-07	7.60249e-07	8.35307e-07	9.15678e-07	1.0014e-06	1.09249e-06	1.18892e-06	1.29062e-06	1.39747e-06	1.50932e-06	1.62595e-06	1.74708e-06	1.8724e-06	2.00151e-06	2.13396e-06	2.26925e-06
1.42848e-06	1.29651e-06	1.17248e-06	1.05662e-06	9.49034e-07	8.49765e-07	7.58779e-07	6.75977e-07	6.0121e-07	5.34278e-07	4.74949e-07	4.22965e-07	3.78047e-07	3.39911e-07	3.08273e-07	2.82852e-07	2.63386e-07	2.4963e-07	2.41364e-07	2.38397e-07	2.40568e-07	2.47753e-07	2.59859e-07	2.76829e-07	2.9864e-07	3.25302e-07	3.56854e-07	3.93363e-07	4.34919e-07	4.81633e-07	5.3363e-07	5.91046e-07	6.5402e-07	7.22693e-07	7.97197e-07	8.77654e-07	9.64165e-07	1.05681e-06	1.15564e-06	1.26066e-06	1.37185e-06	1.48912e-06	1.61236e-06	1.74137e-06	1.87592e-06	2.01569e-06	2.16031e-06	2.30934e-06	2.46227e-06	2.61851e-06
1.68129e-06	1.5272e-06	1.38226e-06	1.2467e-06	1.1207e-06	1.0043e-06	8.97485e-07	8.0016e-07	7.1216e-07	6.3327e-07	5.6323e-07	5.01748e-07	4.4851e-07	4.03192e-07	3.65465e-07	3.3501e-07	3.11521e-07	2.94712e-07	2.84328e-07	2.80142e-07	2.81966e-07	2.89647e-07	3.03074e-07	3.22173e-07	3.46913e-07	3.77296e-07	4.13361e-07	4.5518e-07	5.02851e-07	5.56495e-07	6.16251e-07	6.82271e-07	7.54712e-07	8.33733e-07	9.19484e-07	1.0121e-06	1.1117e-06	1.21838e-06	1.33219e-06	1.45314e-06	1.58121e-06	1.7163e-06	1.85827e-06	2.00693e-06	2.16198e-06	2.32307e-06	2.48979e-06	2.66163e-06	2.838e-06	3.01824e-06
1.97667e-06	1.79699e-06	1.62779e-06	1.46938e-06	1.32197e-06	1.18565e-06	1.0604e-06	9.46134e-07	8.42682e-07	7.49806e-07	6.67219e-07	5.94591e-07	5.3157e-07	4.77785e-07	4.32862e-07	3.96431e-07	3.68139e-07	3.47657e-07	3.34683e-07	3.28953e-07	3.30243e-07	3.38371e-07	3.53201e-07	3.74641e-07	4.02644e-07	4.37209e-07	4.78372e-07	5.26206e-07	5.80819e-07	6.42342e-07	7.10931e-07	7.86755e-07	8.6999e-07	9.60814e-07	1.0594e-06	1.1659e-06	1.28044e-06	1.40314e-06	1.53405e-06	1.6732e-06	1.82054e-06	1.97599e-06	2.13938e-06	2.31047e-06	2.48895e-06	2.67443e-06	2.86641e-06	3.06433e-06	3.26752e-06	3.47522e-06
2.32142e-06	2.11214e-06	1.91485e-06	1.72995e-06	1.5577e-06	1.39822e-06	1.25153e-06	1.11753e-06	9.96056e-07	8.86843e-07	7.89575e-07	7.03886e-07	6.29376e-07	5.65624e-07	5.12203e-07	4.68691e-07	4.34678e-07	4.09782e-07	3.93654e-07	3.85982e-07	3.86502e-07	3.94997e-07	4.11302e-07	4.35302e-07	4.66935e-07	5.06188e-07	5.53096e-07	6.07733e-07	6.70215e-07	7.40686e-07	8.19317e-07	9.06296e-07	1.00182e-06	1.10609e-06	1.2193e-06	1.34162e-06	1.47321e-06	1.61417e-06	1.7646e-06	1.9245e-06	2.09384e-06	2.27251e-06	2.46034e-06	2.65704e-06	2.86227e-06	3.07558e-06	3.29642e-06	3.52413e-06	3.75796e-06	3.99705e-06
2.72333e-06	2.47985e-06	2.25008e-06	2.03452e-06	1.83347e-06	1.64712e-06	1.47551e-06	1.31856e-06	1.17608e-06	1.04781e-06	9.33388e-07	8.32409e-07	7.44423e-07	6.68954e-07	6.05515e-07	5.53622e-07	5.12804e-07	4.82618e-07	4.62659e-07	4.52561e-07	4.52014e-07	4.60758e-07	4.78594e-07	5.05382e-07	5.41037e-07	5.85536e-07	6.38906e-07	7.01225e-07	7.72614e-07	8.5323e-07	9.43262e-07	1.04292e-06	1.15242e-06	1.27199e-06	1.40184e-06	1.54218e-06	1.69317e-06	1.85495e-06	2.0276e-06	2.21115e-06	2.40556e-06	2.61071e-06	2.82638e-06	3.05229e-06	3.28802e-06	3.53308e-06	3.78682e-06	4.04853e-06	4.31733e-06	4.59226e-06
3.19133e-06	2.9084e-06	2.64112e-06	2.39009e-06	2.15571e-06	1.93822e-06	1.73769e-06	1.55406e-06	1.38716e-06	1.23668e-06	1.10223e-06	9.83379e-07	8.79608e-07	7.90383e-07	7.15148e-07	6.53352e-07	6.04453e-07	5.6794e-07	5.43341e-07	5.30232e-07	5.28244e-07	5.37073e-07	5.56476e-07	5.86281e-07	6.2638e-07	6.76733e-07	7.37359e-07	8.08335e-07	8.8979e-07	9.81894e-07	1.08485e-06	1.1989e-06	1.32427e-06	1.46122e-06	1.61e-06	1.77083e-06	1.94389e-06	2.12935e-06	2.3273e-06	2.53777e-06	2.76071e-06	2.99599e-06	3.24338e-06	3.50254e-06	3.77301e-06	4.05423e-06	4.34548e-06	4.64592e-06	4.95459e-06	5.27038e-06
3.73569e-06	3.4073e-06	3.09675e-06	2.80476e-06	2.53183e-06	2.27829e-06	2.04424e-06	1.82966e-06	1.63436e-06	1.45803e-06	1.30025e-06	1.16053e-06	1.03829e-06	9.32932e-07	8.43829e-07	7.70347e-07	7.11868e-07	6.67802e-07	6.37601e-07	6.20772e-07	6.16883e-07	6.2557e-07	6.46546e-07	6.79598e-07	7.2459e-07	7.81459e-07	8.50215e-07	9.30933e-07	1.02375e-06	1.12884e-06	1.24643e-06	1.37678e-06	1.52016e-06	1.67684e-06	1.84711e-06	2.0312e-06	2.22935e-06	2.44172e-06	2.66841e-06	2.90948e-06	3.16486e-06	3.43441e-06	3.71787e-06	4.01485e-06	4.32485e-06	4.64722e-06	4.98115e-06	5.3257e-06	5.67976e-06	6.04208e-06
4.36815e-06	3.98743e-06	3.62702e-06	3.28779e-06	2.97035e-06	2.67512e-06	2.40227e-06	2.15181e-06	1.92355e-06	1.71717e-06	1.53223e-06	1.36816e-06	1.22435e-06	1.1001e-06	9.94715e-07	9.07466e-07	8.37648e-07	7.84582e-07	7.47636e-07	7.26235e-07	7.19873e-07	7.28122e-07	7.50637e-07	7.87159e-07	8.37516e-07	9.01621e-07	9.79468e-07	1.07113e-06	1.17673e-06	1.29648e-06	1.43062e-06	1.57943e-06	1.7432e-06	1.92226e-06	2.11689e-06	2.32738e-06	2.55399e-06	2.7969e-06	3.05623e-06	3.33204e-06	3.62426e-06	3.93274e-06	4.25717e-06	4.59713e-06	4.95204e-06	5.32118e-06	5.70362e-06	6.09832e-06	6.50401e-06	6.91928e-06
5.10212e-06	4.66126e-06	4.24347e-06	3.84981e-06	3.48103e-06	3.13766e-06	2.81995e-06	2.52794e-06	2.26148e-06	2.02022e-06	1.80369e-06	1.61127e-06	1.44228e-06	1.29594e-06	1.17146e-06	1.06801e-06	9.84797e-07	9.2103e-07	8.75982e-07	8.48986e-07	8.39452e-07	8.46875e-07	8.70844e-07	9.11046e-07	9.67264e-07	1.03938e-06	1.12737e-06	1.23129e-06	1.35129e-06	1.48757e-06	1.64039e-06	1.81005e-06	1.9969e-06	2.20127e-06	2.4235e-06	2.66391e-06	2.92278e-06	3.20031e-06	3.49665e-06	3.81186e-06	4.14588e-06	4.49851e-06	4.86943e-06	5.25816e-06	5.66406e-06	6.08628e-06	6.52382e-06	6.97547e-06	7.43982e-06	7.91525e-06
5.95293e-06	5.44303e-06	4.9593e-06	4.50301e-06	4.07509e-06	3.67619e-06	3.30667e-06	2.96662e-06	2.65592e-06	2.37422e-06	2.121e-06	1.89561e-06	1.69727e-06	1.52513e-06	1.37829e-06	1.25581e-06	1.15679e-06	1.08032e-06	1.02556e-06	9.91751e-07	9.78191e-07	9.84292e-07	1.00956e-06	1.05363e-06	1.11622e-06	1.19718e-06	1.29646e-06	1.41411e-06	1.55026e-06	1.70514e-06	1.87902e-06	2.07223e-06	2.28515e-06	2.51815e-06	2.7716e-06	3.04586e-06	3.34124e-06	3.65798e-06	3.99625e-06	4.35609e-06	4.73745e-06	5.14012e-06	5.56373e-06	6.00775e-06	6.47144e-06	6.95387e-06	7.4539e-06	7.97016e-06	8.50106e-06	9.04478e-06
6.93807e-06	6.349e-06	5.78958e-06	5.26131e-06	4.76534e-06	4.30248e-06	3.8732e-06	3.47768e-06	3.11582e-06	2.78727e-06	2.49151e-06	2.22781e-06	1.99531e-06	1.79307e-06	1.62008e-06	1.47528e-06	1.35763e-06	1.26611e-06	1.19975e-06	1.15766e-06	1.13904e-06	1.14319e-06	1.16953e-06	1.21762e-06	1.28711e-06	1.3778e-06	1.48962e-06	1.6226e-06	1.77686e-06	1.95263e-06	2.15022e-06	2.36998e-06	2.61231e-06	2.87763e-06	3.16636e-06	3.47888e-06	3.81555e-06	4.17663e-06	4.56231e-06	4.97266e-06	5.4076e-06	5.86691e-06	6.35017e-06	6.85678e-06	7.38592e-06	7.93654e-06	8.50736e-06	9.09684e-06	9.70318e-06	1.03243e-05
8.07743e-06	7.39771e-06	6.7515e-06	6.14062e-06	5.56645e-06	5.03e-06	4.53188e-06	4.07237e-06	3.65142e-06	3.2687e-06	2.92365e-06	2.61549e-06	2.34328e-06	2.10598e-06	1.90245e-06	1.7315e-06	1.59195e-06	1.48263e-06	1.40244e-06	1.35033e-06	1.32539e-06	1.3268e-06	1.35388e-06	1.40608e-06	1.483e-06	1.58437e-06	1.71009e-06	1.86014e-06	2.03466e-06	2.23388e-06	2.45812e-06	2.70776e-06	2.98323e-06	3.285e-06	3.61353e-06	3.96925e-06	4.35255e-06	4.76372e-06	5.20298e-06	5.6704e-06	6.16591e-06	6.68924e-06	7.23994e-06	7.81734e-06	8.42052e-06	9.04829e-06	9.69921e-06	1.03716e-05	1.10633e-05	1.17721e-05
9.39368e-06	8.61027e-06	7.8647e-06	7.15911e-06	6.49519e-06	5.87417e-06	5.29685e-06	4.76362e-06	4.2745e-06	3.82919e-06	3.42711e-06	3.06743e-06	2.74913e-06	2.47104e-06	2.23188e-06	2.03034e-06	1.86507e-06	1.73473e-06	1.63807e-06	1.5739e-06	1.54113e-06	1.53882e-06	1.56617e-06	1.62252e-06	1.70739e-06	1.82044e-06	1.9615e-06	2.13055e-06	2.3277e-06	2.55318e-06	2.80733e-06	3.09055e-06	3.40333e-06	3.74615e-06	4.11953e-06	4.52395e-06	4.95984e-06	5.42753e-06	5.92725e-06	6.4591e-06	7.02298e-06	7.61862e-06	8.2455e-06	8.90286e-06	9.58968e-06	1.03046e-05	1.10461e-05	1.18121e-05	1.26005e-05	1.34085e-05
1.09125e-05	1.00107e-05	9.15148e-06	8.33745e-06	7.57065e-06	6.85257e-06	6.18424e-06	5.56618e-06	4.99853e-06	4.48101e-06	4.01303e-06	3.59372e-06	3.22196e-06	2.89647e-06	2.61583e-06	2.37855e-06	2.18311e-06	2.02801e-06	1.9118e-06	1.83312e-06	1.79071e-06	1.78347e-06	1.81046e-06	1.87091e-06	1.96423e-06	2.08999e-06	2.24798e-06	2.43811e-06	2.66049e-06	2.91533e-06	3.203e-06	3.52392e-06	3.8786e-06	4.2676e-06	4.69147e-06	5.15073e-06	5.64586e-06	6.17724e-06	6.74512e-06	7.34961e-06	7.9906e-06	8.66778e-06	9.38059e-06	1.01282e-05	1.09094e-05	1.17227e-05	1.25664e-05	1.34383e-05	1.43357e-05	1.52558e-05
1.26632e-05	1.16262e-05	1.06372e-05	9.6992e-06	8.81461e-06	7.98528e-06	7.21248e-06	6.49695e-06	5.83892e-06	5.23818e-06	4.69416e-06	4.20591e-06	3.77224e-06	3.39174e-06	3.06284e-06	2.78387e-06	2.55313e-06	2.36889e-06	2.22952e-06	2.13344e-06	2.07922e-06	2.06557e-06	2.0914e-06	2.15578e-06	2.258e-06	2.39756e-06	2.57414e-06	2.78762e-06	3.03806e-06	3.32569e-06	3.65086e-06	4.01403e-06	4.41575e-06	4.85661e-06	5.33722e-06	5.85817e-06	6.41996e-06	7.02302e-06	7.66764e-06	8.35392e-06	9.08176e-06	9.85081e-06	1.06604e-05	1.15097e-05	1.23973e-05	1.33216e-05	1.42806e-05	1.52717e-05	1.62922e-05	1.73388e-05
1.46787e-05	1.34878e-05	1.23507e-05	1.12711e-05	1.02518e-05	9.29514e-06	8.4026e-06	7.57518e-06	6.81327e-06	6.11676e-06	5.48507e-06	4.91724e-06	4.41197e-06	3.96772e-06	3.58277e-06	3.25523e-06	2.9832e-06	2.76474e-06	2.59797e-06	2.48111e-06	2.41249e-06	2.39063e-06	2.41425e-06	2.48225e-06	2.59379e-06	2.74823e-06	2.94518e-06	3.18445e-06	3.46607e-06	3.79023e-06	4.1573e-06	4.56775e-06	5.02218e-06	5.52122e-06	6.06554e-06	6.65576e-06	7.29246e-06	7.9761e-06	8.70701e-06	9.4853e-06	1.03108e-05	1.11833e-05	1.21019e-05	1.30656e-05	1.4073e-05	1.51223e-05	1.62111e-05	1.73367e-05	1.84959e-05	1.9685e-05
1.69966e-05	1.56305e-05	1.43247e-05	1.30836e-05	1.19105e-05	1.08081e-05	9.7785e-06	8.82283e-06	7.94169e-06	7.13508e-06	6.40247e-06	5.74286e-06	5.15489e-06	4.63686e-06	4.18686e-06	3.80283e-06	3.48261e-06	3.22402e-06	3.02492e-06	2.88328e-06	2.79719e-06	2.76493e-06	2.78501e-06	2.85614e-06	2.97731e-06	3.14775e-06	3.36695e-06	3.63465e-06	3.95081e-06	4.31561e-06	4.72941e-06	5.19271e-06	5.70612e-06	6.27033e-06	6.88606e-06	7.554e-06	8.27478e-06	9.04891e-06	9.87672e-06	1.07584e-05	1.16937e-05	1.26823e-05	1.37234e-05	1.48159e-05	1.5958e-05	1.71478e-05	1.83826e-05	1.96595e-05	2.09749e-05	2.23245e-05
1.96591e-05	1.80939e-05	1.65962e-05	1.5171e-05	1.38224e-05	1.25538e-05	1.13674e-05	1.02649e-05	9.24705e-06	8.31404e-06	7.4654e-06	6.7001e-06	6.0167e-06	5.41338e-06	4.88803e-06	4.43837e-06	4.06198e-06	3.7564e-06	3.51923e-06	3.34812e-06	3.24092e-06	3.19563e-06	3.21051e-06	3.28406e-06	3.41506e-06	3.60259e-06	3.84601e-06	4.14496e-06	4.49933e-06	4.90926e-06	5.37509e-06	5.89734e-06	6.47667e-06	7.11379e-06	7.80948e-06	8.5645e-06	9.37952e-06	1.02551e-05	1.11916e-05	1.21893e-05	1.32478e-05	1.43669e-05	1.55456e-05	1.67825e-05	1.8076e-05	1.94236e-05	2.08227e-05	2.22696e-05	2.37605e-05	2.52907e-05
2.2714e-05	2.09227e-05	1.92069e-05	1.75723e-05	1.60239e-05	1.45656e-05	1.32002e-05	1.19298e-05	1.07554e-05	9.67746e-06	8.69556e-06	7.8087e-06	7.01536e-06	6.31357e-06	5.70105e-06	5.17524e-06	4.73347e-06	4.37297e-06	4.09103e-06	3.88499e-06	3.75237e-06	3.69088e-06	3.6985e-06	3.77347e-06	3.91435e-06	4.12004e-06	4.38973e-06	4.72293e-06	5.11946e-06	5.57941e-06	6.10309e-06	6.69103e-06	7.34389e-06	8.06247e-06	8.84757e-06	9.70002e-06	1.06205e-05	1.16098e-05	1.26681e-05	1.37957e-05	1.49925e-05	1.62578e-05	1.75907e-05	1.89897e-05	2.0453e-05	2.19778e-05	2.35611e-05	2.5199e-05	2.68871e-05	2.862e-05
2.62151e-05	2.41676e-05	2.22042e-05	2.03317e-05	1.85559e-05	1.68815e-05	1.53119e-05	1.38497e-05	1.24964e-05	1.12524e-05	1.01177e-05	9.0912e-06	8.17134e-06	7.35602e-06	6.64276e-06	6.02874e-06	5.51098e-06	5.0864e-06	4.75193e-06	4.50455e-06	4.34143e-06	4.25996e-06	4.25777e-06	4.33284e-06	4.48346e-06	4.70829e-06	5.00635e-06	5.37701e-06	5.81997e-06	6.33525e-06	6.92313e-06	7.58412e-06	8.31893e-06	9.12837e-06	1.00133e-05	1.09746e-05	1.20131e-05	1.31295e-05	1.43241e-05	1.55973e-05	1.69487e-05	1.83778e-05	1.98835e-05	2.14642e-05	2.31177e-05	2.48412e-05	2.66311e-05	2.84831e-05	3.03923e-05	3.23528e-05
3.0223e-05	2.78855e-05	2.56414e-05	2.34989e-05	2.14647e-05	1.95445e-05	1.77423e-05	1.60613e-05	1.45035e-05	1.30698e-05	1.176e-05	1.05732e-05	9.50798e-06	8.56193e-06	7.73241e-06	7.01634e-06	6.4104e-06	5.91115e-06	5.51514e-06	5.21896e-06	5.01938e-06	4.91341e-06	4.89832e-06	4.97175e-06	5.13169e-06	5.37656e-06	5.70514e-06	6.11662e-06	6.61059e-06	7.18695e-06	7.84596e-06	8.58809e-06	9.41406e-06	1.03247e-05	1.1321e-05	1.24038e-05	1.35741e-05	1.48325e-05	1.61795e-05	1.76152e-05	1.91396e-05	2.07519e-05	2.2451e-05	2.4235e-05	2.61015e-05	2.80474e-05	3.00686e-05	3.21605e-05	3.43174e-05	3.6533e-05
3.48058e-05	3.21404e-05	2.95786e-05	2.713e-05	2.48026e-05	2.2603e-05	2.05362e-05	1.86061e-05	1.6815e-05	1.51644e-05	1.36543e-05	1.2284e-05	1.10518e-05	9.95544e-06	8.99194e-06	8.15795e-06	7.44982e-06	6.86371e-06	6.39574e-06	6.04208e-06	5.79904e-06	5.66321e-06	5.63145e-06	5.70103e-06	5.86958e-06	6.13521e-06	6.49646e-06	6.95231e-06	7.50217e-06	8.14584e-06	8.88349e-06	9.71559e-06	1.06428e-05	1.16661e-05	1.27864e-05	1.40046e-05	1.53218e-05	1.67386e-05	1.82557e-05	1.98731e-05	2.15908e-05	2.34078e-05	2.53229e-05	2.73342e-05	2.94388e-05	3.16333e-05	3.39133e-05	3.62735e-05	3.87078e-05	4.12089e-05
4.00402e-05	3.70043e-05	3.40833e-05	3.12883e-05	2.86285e-05	2.61119e-05	2.37444e-05	2.15307e-05	1.9474e-05	1.75759e-05	1.58369e-05	1.42565e-05	1.2833e-05	1.1564e-05	1.04463e-05	9.47626e-06	8.64988e-06	7.96288e-06	7.41092e-06	6.98968e-06	6.69501e-06	6.52298e-06	6.47001e-06	6.53292e-06	6.70896e-06	6.99588e-06	7.39192e-06	7.89581e-06	8.50677e-06	9.22445e-06	1.00489e-05	1.09806e-05	1.20201e-05	1.31685e-05	1.44266e-05	1.57956e-05	1.72765e-05	1.88699e-05	2.05766e-05	2.23966e-05	2.43298e-05	2.63753e-05	2.85316e-05	3.07966e-05	3.31671e-05	3.56394e-05	3.82085e-05	4.08687e-05	4.36129e-05	4.64332e-05
4.60117e-05	4.25581e-05	3.92315e-05	3.60447e-05	3.30088e-05	3.01328e-05	2.74241e-05	2.48882e-05	2.25291e-05	2.03491e-05	1.8349e-05	1.65285e-05	1.48859e-05	1.34188e-05	1.21239e-05	1.09971e-05	1.0034e-05	9.23003e-06	8.58021e-06	8.07971e-06	7.72384e-06	7.50814e-06	7.4285e-06	7.48124e-06	7.66317e-06	7.97163e-06	8.40451e-06	8.96024e-06	9.6378e-06	1.04367e-05	1.13568e-05	1.23985e-05	1.35624e-05	1.48495e-05	1.62608e-05	1.77974e-05	1.94602e-05	2.12502e-05	2.3168e-05	2.52138e-05	2.73872e-05	2.96873e-05	3.21125e-05	3.46603e-05	3.73275e-05	4.01097e-05	4.30015e-05	4.59964e-05	4.90867e-05	5.22636e-05
5.28166e-05	4.88924e-05	4.51084e-05	4.14793e-05	3.8018e-05	3.47353e-05	3.16398e-05	2.87383e-05	2.60356e-05	2.35347e-05	2.1237e-05	1.91423e-05	1.72493e-05	1.55553e-05	1.40569e-05	1.27497e-05	1.1629e-05	1.06895e-05	9.92583e-06	9.33255e-06	8.90435e-06	8.63618e-06	8.52334e-06	8.56159e-06	8.74723e-06	9.07712e-06	9.54874e-06	1.01602e-05	1.09102e-05	1.17979e-05	1.28232e-05	1.39863e-05	1.52877e-05	1.67285e-05	1.83096e-05	2.00321e-05	2.18972e-05	2.39057e-05	2.60583e-05	2.83552e-05	3.07959e-05	3.33795e-05	3.61041e-05	3.89671e-05	4.19648e-05	4.50923e-05	4.83437e-05	5.17119e-05	5.51882e-05	5.87629e-05
6.05621e-05	5.61087e-05	5.18094e-05	4.76816e-05	4.37401e-05	3.99975e-05	3.64642e-05	3.31483e-05	3.00555e-05	2.71899e-05	2.45534e-05	2.21462e-05	1.99672e-05	1.80136e-05	1.62819e-05	1.47675e-05	1.34651e-05	1.23689e-05	1.1473e-05	1.07713e-05	1.02579e-05	9.92692e-06	9.77311e-06	9.79157e-06	9.97801e-06	1.03288e-05	1.08408e-05	1.15119e-05	1.23404e-05	1.33252e-05	1.44659e-05	1.57626e-05	1.72159e-05	1.88266e-05	2.05957e-05	2.25244e-05	2.46138e-05	2.68649e-05	2.92783e-05	3.18542e-05	3.45921e-05	3.74909e-05	4.05486e-05	4.37622e-05	4.71276e-05	5.06395e-05	5.42913e-05	5.80751e-05	6.19814e-05	6.59994e-05
6.93684e-05	6.43203e-05	5.94415e-05	5.47519e-05	5.02688e-05	4.60071e-05	4.19789e-05	3.81937e-05	3.46589e-05	3.13792e-05	2.83575e-05	2.55945e-05	2.30892e-05	2.08391e-05	1.88404e-05	1.70881e-05	1.55766e-05	1.42995e-05	1.32504e-05	1.24223e-05	1.18086e-05	1.14028e-05	1.11988e-05	1.1191e-05	1.13745e-05	1.1745e-05	1.2299e-05	1.30336e-05	1.39468e-05	1.50373e-05	1.63044e-05	1.7748e-05	1.93686e-05	2.11669e-05	2.31439e-05	2.53009e-05	2.76389e-05	3.0159e-05	3.28617e-05	3.57472e-05	3.8815e-05	4.20639e-05	4.54915e-05	4.90947e-05	5.28688e-05	5.68081e-05	6.09052e-05	6.51514e-05	6.95362e-05	7.40474e-05
7.93691e-05	7.36538e-05	6.8124e-05	6.28026e-05	5.77096e-05	5.28625e-05	4.82753e-05	4.39597e-05	3.99244e-05	3.61753e-05	3.27163e-05	2.95487e-05	2.66718e-05	2.40832e-05	2.17791e-05	1.97542e-05	1.80024e-05	1.65169e-05	1.52903e-05	1.43151e-05	1.35838e-05	1.3089e-05	1.2824e-05	1.27822e-05	1.2958e-05	1.33464e-05	1.39433e-05	1.47452e-05	1.57497e-05	1.69551e-05	1.83603e-05	1.99651e-05	2.17698e-05	2.37749e-05	2.59815e-05	2.83908e-05	3.10038e-05	3.38217e-05	3.68449e-05	4.00736e-05	4.35073e-05	4.71445e-05	5.09827e-05	5.50182e-05	5.92461e-05	6.366e-05	6.82517e-05	7.30115e-05	7.7928e-05	8.29877e-05
9.07132e-05	8.42504e-05	7.79902e-05	7.19591e-05	6.61802e-05	6.06737e-05	5.54563e-05	5.05417e-05	4.59404e-05	4.16599e-05	3.7705e-05	3.40777e-05	3.07781e-05	2.78039e-05	2.5151e-05	2.28142e-05	2.07867e-05	1.90612e-05	1.76295e-05	1.64834e-05	1.56144e-05	1.50144e-05	1.46754e-05	1.45903e-05	1.47525e-05	1.51562e-05	1.57964e-05	1.66693e-05	1.77718e-05	1.91016e-05	2.06574e-05	2.24387e-05	2.44454e-05	2.66782e-05	2.91379e-05	3.18257e-05	3.47427e-05	3.78898e-05	4.12677e-05	4.48764e-05	4.87152e-05	5.27826e-05	5.70757e-05	6.15906e-05	6.63217e-05	7.12619e-05	7.64023e-05	8.17323e-05	8.72389e-05	9.29076e-05
0.000103567	9.62673e-05	8.91887e-05	8.23613e-05	7.58119e-05	6.95639e-05	6.36367e-05	5.80467e-05	5.28062e-05	4.79247e-05	4.34081e-05	3.92596e-05	3.54797e-05	3.20664e-05	2.90159e-05	2.63225e-05	2.39792e-05	2.19778e-05	2.03095e-05	1.89652e-05	1.79355e-05	1.72111e-05	1.67832e-05	1.66437e-05	1.67848e-05	1.72e-05	1.78836e-05	1.88307e-05	2.00378e-05	2.15021e-05	2.32217e-05	2.51958e-05	2.74242e-05	2.99071e-05	3.26455e-05	3.56402e-05	3.88925e-05	4.24033e-05	4.61731e-05	5.02019e-05	5.44889e-05	5.90323e-05	6.38291e-05	6.88747e-05	7.4163e-05	7.96863e-05	8.54348e-05	9.13966e-05	9.75577e-05	0.000103902
0.000118113	0.000109879	0.000101885	9.41654e-05	8.67516e-05	7.96705e-05	7.2945e-05	6.65943e-05	6.0633e-05	5.50726e-05	4.99208e-05	4.51818e-05	4.08569e-05	3.69446e-05	3.34412e-05	3.03408e-05	2.76359e-05	2.53179e-05	2.33771e-05	2.18034e-05	2.05863e-05	1.97156e-05	1.91812e-05	1.89739e-05	1.9085e-05	1.95069e-05	2.02327e-05	2.12571e-05	2.25755e-05	2.41846e-05	2.6082e-05	2.82664e-05	3.07372e-05	3.34946e-05	3.65392e-05	3.98719e-05	4.34937e-05	4.74055e-05	5.16078e-05	5.61005e-05	6.08827e-05	6.59521e-05	7.13056e-05	7.69381e-05	8.2843e-05	8.90115e-05	9.5433e-05	0.000102094	0.00010898	0.000116073
0.000134558	0.00012528	0.000116263	0.000107545	9.91626e-05	9.1147e-05	8.35248e-05	7.63182e-05	6.95451e-05	6.3219e-05	5.73496e-05	5.19424e-05	4.69999e-05	4.25212e-05	3.85026e-05	3.49383e-05	3.18204e-05	2.91395e-05	2.68852e-05	2.50464e-05	2.36114e-05	2.25689e-05	2.19075e-05	2.16168e-05	2.16869e-05	2.2109e-05	2.28752e-05	2.39792e-05	2.54155e-05	2.718e-05	2.92698e-05	3.16831e-05	3.44187e-05	3.74767e-05	4.08573e-05	4.45614e-05	4.85897e-05	5.29433e-05	5.76223e-05	6.26266e-05	6.7955e-05	7.36052e-05	7.95734e-05	8.58542e-05	9.24401e-05	9.93218e-05	0.000106487	0.000113922	0.00012161	0.00012953
0.000153126	0.000142685	0.000132526	0.000122693	0.000113227	0.000104164	9.55358e-05	8.7368e-05	7.96815e-05	7.24928e-05	6.58138e-05	5.96517e-05	5.40103e-05	4.88892e-05	4.42855e-05	4.0193e-05	3.66038e-05	3.35077e-05	3.08934e-05	2.87487e-05	2.70609e-05	2.58172e-05	2.5005e-05	2.46124e-05	2.46283e-05	2.50424e-05	2.58458e-05	2.7031e-05	2.85914e-05	3.05223e-05	3.28198e-05	3.54815e-05	3.85059e-05	4.18925e-05	4.56413e-05	4.97528e-05	5.4228e-05	5.90673e-05	6.4271e-05	6.98387e-05	7.57691e-05	8.20595e-05	8.87057e-05	9.57016e-05	0.000103039	0.000110708	0.000118695	0.000126985	0.000135558	0.000144393
0.000174068	0.000162333	0.000150901	0.000139823	0.000129146	0.000118912	0.000109156	9.99099e-05	9.11973e-05	8.30382e-05	7.54469e-05	6.8433e-05	6.20014e-05	5.61531e-05	5.08856e-05	4.61928e-05	4.20664e-05	3.84957e-05	3.54686e-05	3.29717e-05	3.0991e-05	2.95124e-05	2.85217e-05	2.80056e-05	2.79513e-05	2.83473e-05	2.91833e-05	3.04503e-05	3.21408e-05	3.42489e-05	3.677e-05	3.97008e-05	4.30394e-05	4.67845e-05	5.0936e-05	5.54942e-05	6.04594e-05	6.58323e-05	7.16128e-05	7.78003e-05	8.43931e-05	9.13884e-05	9.87814e-05	0.000106565	0.000114732	0.000123268	0.000132161	0.000141394	0.000150944	0.00016079
0.00019766	0.000184487	0.000171638	0.000159172	0.000147144	0.000135601	0.000124584	0.000114129	0.000104265	9.50158e-05	8.63981e-05	7.8424e-05	7.11006e-05	6.44299e-05	5.84102e-05	5.30358e-05	4.82982e-05	4.4186e-05	4.06863e-05	3.77845e-05	3.54652e-05	3.37129e-05	3.25118e-05	3.18467e-05	3.17034e-05	3.20687e-05	3.29307e-05	3.4279e-05	3.61048e-05	3.84011e-05	4.11621e-05	4.43838e-05	4.80634e-05	5.21992e-05	5.67905e-05	6.18371e-05	6.73394e-05	7.32974e-05	7.9711e-05	8.65793e-05	9.39004e-05	0.000101671	0.000109885	0.000118537	0.000127615	0.000137107	0.000146999	0.00015727	0.000167898	0.000178857
0.000224208	0.000209437	0.000195014	0.000181004	0.00016747	0.000154466	0.00014204	0.000130232	0.000119078	0.000108605	9.88336e-05	8.97788e-05	8.14499e-05	7.38505e-05	6.69798e-05	6.08326e-05	5.54003e-05	5.06711e-05	4.66311e-05	4.32645e-05	4.05547e-05	3.84842e-05	3.70356e-05	3.61921e-05	3.59374e-05	3.62565e-05	3.71359e-05	3.85635e-05	4.05291e-05	4.30242e-05	4.60419e-05	4.95771e-05	5.36261e-05	5.81867e-05	6.32574e-05	6.88376e-05	7.49273e-05	8.15262e-05	8.86338e-05	9.6249e-05	0.000104369	0.000112991	0.000122108	0.000131713	0.000141794	0.000152338	0.000163327	0.000174742	0.000186556	0.000198742
0.000254046	0.000237506	0.000221334	0.000205608	0.000190398	0.000175765	0.000161766	0.000148448	0.00013585	0.000124005	0.000112939	0.000102669	9.32081e-05	8.45612e-05	7.67289e-05	6.97067e-05	6.3486e-05	5.80547e-05	5.33979e-05	4.94988e-05	4.63391e-05	4.38997e-05	4.21612e-05	4.11048e-05	4.07123e-05	4.09666e-05	4.18522e-05	4.33554e-05	4.5464e-05	4.81681e-05	5.14594e-05	5.53316e-05	5.97801e-05	6.48016e-05	7.0394e-05	7.65561e-05	8.32874e-05	9.05872e-05	9.84546e-05	0.000106888	0.000115885	0.00012544	0.000135548	0.000146199	0.000157382	0.000169081	0.000181277	0.000193948	0.000207067	0.000220602
0.000287546	0.000269045	0.000250936	0.000233305	0.000216231	0.000199786	0.000184034	0.000169029	0.000154817	0.000141437	0.00012892	0.000117286	0.000106552	9.67252e-05	8.78079e-05	7.97962e-05	7.26821e-05	6.64529e-05	6.10933e-05	5.65849e-05	5.2908e-05	5.00416e-05	4.79644e-05	4.66553e-05	4.60939e-05	4.6261e-05	4.71387e-05	4.87114e-05	5.0965e-05	5.38876e-05	5.74696e-05	6.17032e-05	6.65824e-05	7.2103e-05	7.82621e-05	8.50578e-05	9.24888e-05	0.000100554	0.000109252	0.000118581	0.000128537	0.000139115	0.000150309	0.000162107	0.000174498	0.000187464	0.000200985	0.000215036	0.000229588	0.000244605
0.000325112	0.000304444	0.00028419	0.000264447	0.000245305	0.000226846	0.000209141	0.000192256	0.000176243	0.000161147	0.000147005	0.000133843	0.000121679	0.000110525	0.000100384	9.12555e-05	8.31301e-05	7.59957e-05	6.98361e-05	6.46318e-05	6.03614e-05	5.70021e-05	5.45302e-05	5.29224e-05	5.21558e-05	5.22087e-05	5.30611e-05	5.46946e-05	5.70933e-05	6.02431e-05	6.41326e-05	6.87523e-05	7.4095e-05	8.01551e-05	8.69287e-05	9.44129e-05	0.000102606	0.000111506	0.00012111	0.000131417	0.000142422	0.00015412	0.000166502	0.000179557	0.000193271	0.000207626	0.0002226	0.000238164	0.000254287	0.000270932
0.000367189	0.000344129	0.000321503	0.000299422	0.000277987	0.000257292	0.000237419	0.000218441	0.00020042	0.000183408	0.00016745	0.000152575	0.000138808	0.000126162	0.000114646	0.000104257	9.49884e-05	8.68283e-05	7.97596e-05	7.37617e-05	6.88115e-05	6.4884e-05	6.19535e-05	5.9994e-05	5.89798e-05	5.88868e-05	5.96921e-05	6.13748e-05	6.39164e-05	6.73008e-05	7.15142e-05	7.65454e-05	8.23854e-05	8.90272e-05	9.64657e-05	0.000104697	0.000113718	0.000123527	0.00013412	0.000145494	0.000157645	0.000170565	0.000184246	0.000198676	0.000213838	0.000229714	0.000246277	0.000263499	0.000281344	0.000299772
0.000414265	0.000388568	0.000363324	0.000338659	0.000314685	0.000291511	0.000269229	0.000247925	0.000227668	0.000208521	0.000190534	0.000173745	0.000158182	0.000143863	0.0001308	0.000118991	0.000108433	9.91126e-05	9.10124e-05	8.41108e-05	7.83832e-05	7.38025e-05	7.03403e-05	6.7968e-05	6.66572e-05	6.63806e-05	6.71124e-05	6.88289e-05	7.15088e-05	7.51333e-05	7.96863e-05	8.51544e-05	9.15267e-05	9.87945e-05	0.000106951	0.000115992	0.000125912	0.000136708	0.000148377	0.000160914	0.000174314	0.000188569	0.000203668	0.000219599	0.000236344	0.000253882	0.000272184	0.000291219	0.000310949	0.000331329
0.000466873	0.000438273	0.000410143	0.000382624	0.000355844	0.000329925	0.000304974	0.000281086	0.000258344	0.00023682	0.000216571	0.000197643	0.000180071	0.000163878	0.000149077	0.000135673	0.000123661	0.000113029	0.00010376	9.58313e-05	8.92161e-05	8.38856e-05	7.98087e-05	7.69538e-05	7.52895e-05	7.47851e-05	7.54116e-05	7.71422e-05	7.99524e-05	8.38204e-05	8.87276e-05	9.4658e-05	0.000101598	0.000109538	0.000118469	0.000128384	0.000139278	0.000151147	0.000163985	0.000177787	0.000192547	0.000208256	0.000224903	0.000242472	0.000260944	0.000280296	0.000300498	0.000321515	0.000343305	0.00036582
0.000525596	0.000493804	0.000462496	0.000431831	0.000401953	0.000373	0.000345092	0.000318341	0.000292839	0.000268671	0.000245903	0.00022459	0.000204774	0.000186483	0.000169736	0.000154539	0.00014089	0.000128779	0.000118187	0.000109092	0.000101466	9.52765e-05	9.04904e-05	8.7073e-05	8.49894e-05	8.42056e-05	8.46889e-05	8.64088e-05	8.93374e-05	9.34499e-05	9.87242e-05	0.000105142	0.000112687	0.000121346	0.00013111	0.000141969	0.000153916	0.000166947	0.000181054	0.000196231	0.00021247	0.000229761	0.000248092	0.000267446	0.000287801	0.000309132	0.000331407	0.000354587	0.000378626	0.000403472
0.000591068	0.000555773	0.000520971	0.000486842	0.000453548	0.000421245	0.000390069	0.000360146	0.000331585	0.00030448	0.000278912	0.000254942	0.000232622	0.000211987	0.00019306	0.000175852	0.000160363	0.000146585	0.0001345	0.000124083	0.000115306	0.000108134	0.000102532	9.84609e-05	9.58825e-05	9.4759e-05	9.50538e-05	9.67325e-05	9.97634e-05	0.000104118	0.00010977	0.000116699	0.000124885	0.000134313	0.00014497	0.000156846	0.000169931	0.000184219	0.000199701	0.000216369	0.000234215	0.000253226	0.000273389	0.000294684	0.00031709	0.000340576	0.000365109	0.000390646	0.000417139	0.000444528
0.00066398	0.000624844	0.000586208	0.000548271	0.000511216	0.000475219	0.000440434	0.000407005	0.000375055	0.000344694	0.000316014	0.000289089	0.000263979	0.000240728	0.000219364	0.000199903	0.000182349	0.000166695	0.000152925	0.000141013	0.000130928	0.000122636	0.000116096	0.000111268	0.000108108	0.000106575	0.000106628	0.000108228	0.000111339	0.000115929	0.000121968	0.000129431	0.000138295	0.000148541	0.000160155	0.000173124	0.000187435	0.000203081	0.00022005	0.000238334	0.000257921	0.0002788	0.000300952	0.000324358	0.000348992	0.000374824	0.000401814	0.000429918	0.000459082	0.000489243
0.000745086	0.000701745	0.000658904	0.000616786	0.000575596	0.000535532	0.000496767	0.000459466	0.000423769	0.000389802	0.000357671	0.000327463	0.000299249	0.000273081	0.000248996	0.000227015	0.000207147	0.000189386	0.000173716	0.000160114	0.000148548	0.000138979	0.000131365	0.000125661	0.00012182	0.000119797	0.000119545	0.000121022	0.000124186	0.000129	0.00013543	0.000143448	0.000153025	0.000164142	0.000176778	0.000190918	0.000206549	0.000223658	0.000242234	0.000262266	0.00028374	0.000306641	0.000330952	0.000356648	0.000383703	0.000412082	0.000441744	0.000472639	0.000504709	0.000537886
0.000835199	0.000787263	0.00073982	0.000693118	0.000647388	0.000602851	0.000559705	0.000518134	0.000478299	0.000440342	0.000404389	0.000370539	0.000338876	0.000309461	0.000282342	0.000257546	0.000235086	0.00021496	0.000197155	0.000181646	0.000168402	0.000157381	0.000148538	0.000141825	0.000137191	0.000134584	0.000133955	0.000135254	0.000138435	0.000143457	0.00015028	0.00015887	0.000169196	0.000181234	0.000194959	0.000210354	0.000227401	0.000246086	0.000266395	0.000288314	0.000311828	0.000336919	0.000363567	0.000391746	0.000421426	0.00045257	0.000485131	0.000519058	0.000554285	0.000590739
0.000935207	0.000882255	0.000829779	0.000778059	0.000727351	0.000677904	0.000629939	0.000583666	0.000539267	0.000496905	0.000456723	0.000418837	0.000383346	0.000350322	0.000319825	0.000291887	0.00026653	0.000243754	0.000223551	0.000205895	0.000190753	0.000178084	0.000167839	0.000159966	0.000154409	0.000151112	0.00015002	0.000151077	0.000154232	0.000159438	0.000166649	0.000175827	0.000186936	0.000199945	0.000214829	0.000231563	0.000250128	0.000270506	0.000292681	0.000316635	0.000342351	0.000369809	0.000398985	0.000429852	0.000462376	0.000496515	0.000532221	0.000569435	0.000608088	0.000648101
0.00104606	0.000987646	0.000929678	0.000872473	0.000816314	0.000761483	0.000708226	0.000656782	0.000607356	0.000560134	0.000515281	0.000472929	0.000433196	0.000396166	0.000361911	0.000330474	0.000301882	0.000276142	0.000253248	0.000233176	0.000215893	0.000201356	0.000189514	0.000180311	0.000173685	0.000169576	0.000167921	0.000168661	0.000171738	0.000177096	0.000184686	0.000194462	0.000206384	0.000220416	0.000236527	0.000254688	0.000274876	0.000297071	0.00032125	0.000347395	0.000375485	0.000405497	0.000437406	0.000471178	0.000506777	0.000544159	0.000583269	0.000624045	0.000666412	0.000710283
0.00116881	0.00110444	0.00104049	0.000977292	0.000915175	0.000854448	0.000795389	0.000738266	0.00068331	0.000630735	0.000580728	0.000533443	0.000489013	0.000447543	0.000409115	0.000373783	0.000341585	0.000312533	0.000286625	0.00026384	0.000244144	0.000227495	0.000213837	0.000203111	0.000195251	0.000190189	0.000187859	0.000188193	0.000191126	0.000196597	0.000204548	0.000214929	0.000227692	0.000242796	0.000260203	0.000279881	0.000301802	0.00032594	0.00035227	0.000380771	0.000411416	0.000444181	0.000479036	0.000515945	0.000554867	0.000595753	0.000638546	0.000683176	0.000729562	0.000777612
0.00130455	0.00123372	0.00116325	0.00109353	0.00102491	0.000957735	0.000892322	0.000828971	0.000767942	0.000709478	0.000653793	0.000601062	0.000551443	0.000505056	0.000461999	0.00042234	0.000386127	0.000353379	0.0003241	0.000298272	0.000275863	0.000256828	0.000241109	0.000228644	0.000219362	0.00021319	0.000210053	0.000209877	0.000212589	0.000218122	0.000226411	0.000237396	0.000251023	0.000267245	0.000286018	0.000307304	0.000331069	0.000357284	0.000385919	0.000416946	0.000450339	0.000486066	0.000524094	0.000564384	0.000606891	0.000651561	0.00069833	0.000747125	0.000797857	0.000850426
0.00145451	0.00137666	0.00129911	0.00122228	0.00114657	0.00107236	0.000999996	0.000929823	0.000862133	0.0007972	0.000735267	0.000676536	0.000621189	0.000569365	0.000521182	0.000476722	0.000436044	0.000399179	0.000366135	0.000336899	0.000311441	0.000289715	0.000271663	0.000257218	0.000246303	0.000238839	0.000234745	0.000233939	0.00023634	0.000241872	0.000250462	0.000262044	0.000276554	0.000293937	0.000314144	0.000337131	0.000362856	0.000391285	0.000422383	0.000456118	0.000492457	0.000531367	0.000572809	0.00061674	0.000663109	0.000711857	0.000762916	0.000816206	0.00087163	0.000929082
0.00161996	0.00153451	0.00144928	0.00136473	0.00128129	0.00119941	0.00111946	0.00104183	0.000966843	0.000894813	0.000826016	0.000760681	0.000699019	0.000641193	0.00058734	0.000537559	0.000491925	0.000450477	0.000413235	0.000380188	0.00035131	0.000326557	0.000305867	0.00028917	0.000276384	0.000267425	0.000262202	0.000260627	0.00026261	0.000268065	0.000276911	0.000289071	0.000304476	0.000323061	0.000344769	0.000369547	0.000397349	0.000428134	0.00046186	0.00049849	0.000537987	0.000580311	0.00062542	0.000673264	0.000723788	0.000776928	0.000832609	0.000890744	0.000951228	0.00101395
0.00180229	0.00170863	0.00161507	0.00152214	0.00143032	0.00134008	0.00125186	0.00116608	0.00108311	0.00100331	0.000926978	0.000854387	0.000785775	0.000721328	0.000661213	0.000605544	0.000554414	0.000507875	0.000465956	0.000428655	0.000395948	0.000367793	0.000344125	0.000324873	0.00030995	0.000299264	0.000292718	0.000290213	0.000291652	0.000296938	0.00030598	0.000318693	0.000334997	0.000354817	0.000378089	0.00040475	0.000434749	0.000468033	0.000504559	0.00054428	0.000587154	0.000633135	0.000682176	0.000734221	0.00078921	0.000847072	0.000907725	0.000971075	0.00103701	0.00110541
0.00200301	0.00190047	0.00179791	0.0016959	0.00159496	0.00149564	0.00139841	0.00130375	0.00121207	0.00112376	0.00103918	0.000958621	0.000882367	0.000810633	0.000743608	0.000681432	0.000624217	0.000572029	0.00052491	0.000482865	0.000445876	0.000413904	0.000386883	0.000364739	0.000347379	0.000334706	0.000326614	0.000322997	0.000323745	0.000328753	0.000337918	0.000351144	0.00036834	0.000389424	0.000414318	0.000442953	0.000475266	0.0005112	0.000550699	0.000593714	0.000640193	0.000690086	0.000743337	0.000799886	0.000859665	0.000922597	0.000988593	0.00105755	0.00112935	0.00120385
0.0022237	0.00211159	0.0019993	0.00188747	0.00177666	0.00166748	0.00156046	0.00145612	0.00135493	0.00125733	0.00116372	0.00107443	0.000989791	0.000910042	0.000835407	0.00076605	0.000702106	0.000643659	0.000590765	0.000543439	0.00050167	0.000465421	0.000434629	0.000409216	0.000389086	0.000374134	0.000364246	0.000359306	0.000359194	0.000363793	0.00037299	0.000386677	0.00040475	0.000427115	0.000453685	0.00048438	0.000519127	0.000557859	0.000600513	0.000647031	0.000697353	0.000751422	0.000809175	0.000870544	0.000935456	0.00100382	0.00107555	0.00115053	0.00122863	0.0013097
0.00246607	0.00234366	0.00222088	0.00209843	0.00197694	0.00185708	0.00173942	0.00162456	0.00151301	0.00140528	0.0013018	0.00120296	0.00110913	0.00102057	0.000937568	0.000860297	0.000788924	0.000723551	0.000664252	0.000611055	0.000563957	0.000522926	0.000487901	0.000458802	0.000435528	0.000417969	0.000406001	0.000399499	0.000398332	0.000402371	0.00041149	0.000425567	0.000444487	0.000468143	0.000496436	0.000529273	0.000566571	0.000608253	0.000654246	0.000704481	0.000758892	0.000817411	0.00087997	0.000946492	0.00101689	0.00109108	0.00116896	0.00125039	0.00133524	0.00142336
0.00273193	0.00259845	0.00246437	0.00233047	0.00219744	0.00206601	0.00193683	0.00181055	0.00168774	0.00156896	0.00145472	0.00134544	0.00124154	0.00114334	0.00105113	0.000965153	0.000885587	0.000812561	0.000746171	0.000686456	0.000633426	0.000587057	0.000547287	0.000514038	0.000487205	0.000466672	0.000452306	0.000443971	0.000441525	0.000444827	0.000453734	0.000468114	0.000487836	0.00051278	0.000542833	0.000577889	0.000617853	0.000662635	0.000712153	0.000766326	0.000825079	0.000888335	0.000956016	0.00102804	0.0011043	0.00118472	0.00126917	0.00135751	0.00144961	0.00154528
0.00302323	0.00287786	0.00273164	0.00258541	0.00243993	0.00229601	0.00215435	0.00201568	0.00188064	0.00174985	0.00162388	0.0015032	0.0013883	0.00127953	0.00117723	0.00108168	0.000993095	0.000911626	0.000837393	0.000770454	0.000710832	0.000658511	0.000613433	0.000575522	0.000544668	0.00052075	0.000503628	0.000493153	0.000489172	0.000491529	0.00050007	0.000514643	0.000535105	0.00056132	0.000593159	0.000630503	0.000673243	0.000721275	0.000774505	0.000832841	0.000896197	0.000964484	0.00103761	0.00111549	0.00119802	0.00128508	0.00137655	0.00147229	0.00157214	0.0016759
0.00334202	0.00318392	0.00302467	0.00286518	0.00270629	0.00254888	0.00239373	0.00224165	0.00209335	0.00194951	0.00181078	0.00167769	0.00155077	0.00143044	0.0013171	0.00121104	0.00111253	0.00102176	0.000938869	0.000863934	0.000796996	0.00073805	0.000687044	0.000643903	0.000608517	0.000580758	0.000560477	0.000547517	0.000541709	0.000542885	0.000550872	0.000565507	0.000586626	0.000614077	0.000647717	0.000687409	0.000733028	0.000784458	0.000841588	0.000904315	0.000972539	0.00104616	0.00112508	0.00120919	0.00129838	0.00139253	0.0014915	0.00159514	0.00170326	0.00181568
0.00369048	0.00351877	0.00334556	0.00317184	0.00299852	0.00282658	0.00265688	0.00249031	0.00232764	0.00216965	0.00201705	0.00187045	0.00173043	0.00159748	0.00147205	0.00135448	0.00124508	0.00114407	0.00105163	0.000967859	0.000892814	0.000826506	0.00076889	0.000719895	0.000679409	0.000647301	0.000623413	0.000607578	0.000599612	0.000599333	0.000606553	0.000621088	0.000642758	0.000671394	0.000706832	0.000748919	0.000797514	0.000852483	0.000913701	0.000981048	0.00105441	0.00113368	0.00121874	0.00130947	0.00140575	0.00150744	0.0016144	0.00172646	0.00184342	0.00196508
0.00407094	0.0038847	0.00369654	0.00350757	0.00331876	0.0031312	0.00294581	0.00276359	0.0025854	0.00241208	0.00224444	0.00208315	0.00192888	0.00178217	0.00164353	0.00151336	0.00139201	0.00127976	0.0011768	0.00108328	0.000999265	0.000924787	0.000859812	0.000804275	0.000758063	0.000721043	0.000693047	0.000673899	0.000663402	0.000661356	0.000667556	0.000681801	0.000703891	0.000733636	0.000770853	0.00081537	0.000867026	0.00092567	0.000991158	0.00106336	0.00114213	0.00122736	0.00131892	0.00141667	0.00152048	0.0016302	0.00174565	0.00186668	0.00199306	0.00212458
0.00448584	0.00428411	0.00408	0.00387471	0.0036693	0.00346495	0.00326269	0.0030636	0.00286864	0.00267875	0.00249482	0.00231759	0.00214782	0.00198612	0.00183308	0.00168913	0.00155472	0.00143012	0.00131561	0.00121133	0.00111741	0.00103388	0.000960727	0.000897891	0.000845262	0.000802705	0.000770045	0.000747095	0.000733644	0.000729476	0.000734368	0.000748098	0.000770446	0.000801199	0.000840155	0.000887119	0.000941909	0.00100435	0.00107429	0.00115157	0.00123604	0.00132756	0.00142598	0.00153116	0.00164295	0.00176118	0.00188567	0.00201623	0.00215264	0.00229465
0.00493777	0.00471956	0.00449844	0.00427571	0.00405253	0.00383019	0.0036098	0.00339257	0.00317954	0.00297175	0.00277019	0.00257569	0.0023891	0.00221111	0.00204236	0.00188339	0.00173468	0.00159656	0.00146936	0.00135326	0.0012484	0.00115486	0.00107263	0.00100167	0.000941861	0.000893077	0.000855134	0.000827836	0.000810957	0.000804264	0.000807515	0.000820468	0.000842878	0.000874511	0.00091514	0.000964548	0.00102253	0.00108889	0.00116345	0.00124603	0.00133647	0.0014346	0.00154027	0.0016533	0.00177353	0.00190079	0.00203486	0.00217556	0.00232262	0.0024758
0.00542945	0.00519374	0.00495452	0.0047132	0.00447103	0.00422942	0.00398959	0.00375286	0.00352037	0.00329329	0.00307269	0.00285951	0.00265469	0.002459	0.00227318	0.00209784	0.00193351	0.0017806	0.00163948	0.00151039	0.00139349	0.00128889	0.00119661	0.00111661	0.00104879	0.000993017	0.000949107	0.000916852	0.000896013	0.000886341	0.000887571	0.00089944	0.000921679	0.00095403	0.000996241	0.00104807	0.00110928	0.00117966	0.001259	0.00134711	0.00144379	0.00154886	0.00166215	0.00178347	0.00191263	0.00204943	0.00219366	0.00234509	0.00250347	0.00266851
0.00596375	0.0057095	0.00545104	0.00518993	0.0049275	0.0046653	0.00440465	0.00414701	0.00389361	0.00364574	0.00340461	0.00317124	0.0029467	0.00273182	0.00252746	0.00233429	0.00215294	0.00198388	0.00182753	0.00168417	0.00155403	0.00143724	0.00133383	0.00124381	0.00116706	0.00110346	0.00105283	0.00101494	0.000989545	0.000976379	0.000975156	0.000985589	0.00100738	0.00104025	0.00108392	0.00113811	0.00120257	0.00127706	0.00136133	0.00145517	0.00155837	0.00167072	0.00179201	0.00192205	0.00206062	0.00220751	0.00236248	0.00252529	0.00269566	0.00287327
0.00654368	0.0062698	0.00599095	0.0057088	0.0054248	0.00514062	0.00485772	0.00457767	0.00430184	0.00403164	0.0037684	0.00351325	0.00326738	0.00303173	0.00280727	0.00259473	0.00239485	0.00220816	0.00203516	0.00187618	0.00173149	0.00160127	0.00148559	0.00138444	0.00129776	0.00122542	0.00116723	0.00112296	0.00109235	0.00107511	0.00107095	0.00107954	0.00110057	0.00113372	0.00117868	0.00123516	0.00130286	0.00138151	0.00147085	0.00157063	0.0016806	0.00180055	0.00193024	0.00206944	0.00221792	0.00237545	0.00254177	0.0027166	0.00289966	0.0030906
0.00717239	0.00687778	0.00657735	0.00627288	0.00596594	0.00565837	0.00535171	0.0050477	0.00474784	0.00445366	0.00416665	0.00388804	0.00361916	0.00336106	0.00311481	0.00288126	0.00266123	0.00245534	0.00226416	0.00208808	0.00192745	0.00178247	0.00165324	0.00153981	0.0014421	0.00136001	0.00129333	0.00124185	0.00120529	0.00118334	0.00117568	0.00118196	0.00120185	0.00123499	0.00128105	0.0013397	0.0014106	0.00149346	0.00158798	0.00169388	0.00181089	0.00193876	0.00207723	0.00222604	0.00238495	0.00255367	0.00273195	0.00291949	0.00311595	0.00332098
0.00785318	0.00753673	0.00721349	0.00688539	0.00655411	0.00622164	0.00588967	0.00556009	0.00523451	0.00491464	0.00460211	0.00429827	0.0040046	0.00372225	0.00345245	0.00319613	0.00295423	0.00272745	0.00251646	0.00232171	0.00214361	0.00198243	0.0018383	0.00171129	0.00160136	0.00150841	0.00143224	0.00137264	0.0013293	0.00130192	0.00129014	0.00129359	0.00131191	0.00134471	0.00139162	0.00145227	0.0015263	0.00161338	0.00171318	0.00182537	0.00194966	0.00208577	0.0022334	0.00239227	0.00256211	0.00274261	0.00293348	0.00313439	0.003345	0.00356493
0.00858948	0.00825005	0.00790276	0.00754969	0.00719262	0.00683373	0.00647483	0.00611799	0.00576496	0.0054176	0.0050777	0.00474677	0.00442642	0.00411795	0.00382271	0.00354176	0.00327615	0.00302669	0.00279413	0.00257902	0.00238182	0.00220288	0.00204236	0.00190039	0.00177693	0.00167192	0.00158515	0.00151642	0.00146541	0.00143179	0.00141519	0.00141522	0.00143147	0.00146354	0.001511	0.00157345	0.00165051	0.00174179	0.00184692	0.00196555	0.00209735	0.002242	0.00239917	0.00256855	0.00274983	0.00294268	0.00314678	0.00336179	0.0035873	0.00382293
0.00938488	0.00902134	0.00864874	0.00826931	0.00788498	0.00749809	0.00711059	0.00672474	0.00634243	0.00596571	0.00559653	0.00523654	0.00488754	0.00455095	0.00422829	0.00392072	0.00362945	0.00335538	0.00309939	0.00286209	0.00264405	0.00244567	0.00226717	0.00210872	0.00197033	0.00185194	0.00175337	0.00167439	0.00161471	0.00157397	0.00155177	0.0015477	0.00156133	0.00159219	0.00163985	0.00170386	0.00178379	0.00187921	0.00198971	0.00211491	0.00225442	0.00240789	0.00257497	0.0027553	0.00294854	0.00315433	0.00337231	0.00360212	0.00384332	0.00409548
0.0102431	0.0098543	0.00945511	0.00904794	0.00863483	0.00821832	0.0078005	0.00738383	0.00697036	0.00656232	0.00616186	0.00577077	0.00539103	0.00502422	0.00467203	0.00433575	0.00401675	0.00371603	0.0034346	0.00317318	0.00293242	0.0027128	0.0025146	0.00233805	0.00218318	0.00204998	0.00193828	0.00184786	0.0017784	0.00172955	0.00170088	0.00169197	0.00170232	0.00173146	0.00177891	0.00184416	0.00192675	0.00202621	0.00214208	0.00227393	0.00242135	0.00258392	0.00276126	0.00295297	0.00315868	0.00337799	0.00361052	0.00385584	0.00411351	0.00438307
0.011168	0.0107528	0.0103257	0.00988942	0.00944598	0.0089982	0.00854829	0.00809895	0.00765236	0.00721097	0.00677713	0.00635279	0.00594014	0.00554091	0.00515697	0.00478977	0.00444084	0.0041113	0.00380232	0.0035147	0.0032492	0.0030064	0.00278665	0.00259024	0.00241725	0.00226768	0.00214141	0.00203821	0.00195776	0.00189972	0.00186362	0.00184901	0.00185537	0.00188219	0.00192893	0.00199506	0.00208005	0.0021834	0.0023046	0.00244316	0.00259863	0.00277055	0.00295849	0.00316201	0.00338069	0.00361411	0.00386183	0.00412341	0.00439836	0.00468617
0.0121635	0.0117208	0.0112646	0.0107977	0.0103224	0.00984167	0.00935786	0.00887393	0.00839221	0.00791537	0.00744598	0.00698615	0.0065383	0.00610434	0.00568632	0.00528588	0.00490469	0.00454404	0.00420523	0.0038892	0.00359682	0.00332878	0.00308549	0.00286732	0.0026744	0.0025068	0.00236438	0.00224695	0.0021542	0.00208576	0.00204116	0.00201991	0.00202147	0.00204527	0.00209075	0.00215731	0.00224439	0.00235143	0.00247786	0.00262315	0.00278679	0.00296827	0.00316713	0.00338287	0.00361502	0.00386313	0.0041267	0.00440528	0.0046983	0.00500526
0.0132339	0.0127625	0.0122759	0.011777	0.0112682	0.0107528	0.0102333	0.00971279	0.00919386	0.0086794	0.00817221	0.00767457	0.00718915	0.00671803	0.0062635	0.00582734	0.00541145	0.00501726	0.00464623	0.00429945	0.00397789	0.00368239	0.00341342	0.00317146	0.00295669	0.00276922	0.00260895	0.00247573	0.00236922	0.00228906	0.00223478	0.00220584	0.00220168	0.00222169	0.00226526	0.00233174	0.00242052	0.00253098	0.00266249	0.00281448	0.00298638	0.00317762	0.00338768	0.00361601	0.00386212	0.00412548	0.00440557	0.00470187	0.0050138	0.00534079
0.0143833	0.0138822	0.0133639	0.0128316	0.0122878	0.0117359	0.0111788	0.0106197	0.0100615	0.00950714	0.00895982	0.00842196	0.0078965	0.0073857	0.00689209	0.00641764	0.00596447	0.00553416	0.00512839	0.00474834	0.00439518	0.00406985	0.00377293	0.00350499	0.00326628	0.00305698	0.00287702	0.00272628	0.00260443	0.00251112	0.00244584	0.00240806	0.00239716	0.0024125	0.00245342	0.00251923	0.00260924	0.00272278	0.00285918	0.00301778	0.00319796	0.00339911	0.00362063	0.00386193	0.00412245	0.00440162	0.00469887	0.00501364	0.00534529	0.0056932
0.015616	0.0150842	0.014533	0.0139658	0.0133854	0.0127954	0.0121988	0.0115991	0.0109993	0.0104029	0.00981299	0.00923242	0.00866435	0.00811123	0.00757588	0.00706044	0.00656727	0.00609815	0.00565494	0.005239	0.00485165	0.00449396	0.00416665	0.0038704	0.00360552	0.00337226	0.00317062	0.0030005	0.00286159	0.00275354	0.00267584	0.00262793	0.00260915	0.00261884	0.00265627	0.00272071	0.0028114	0.00292762	0.00306863	0.0032337	0.00342215	0.0036333	0.00386651	0.0041211	0.00439648	0.004692	0.00500704	0.005341	0.00569319	0.00606293
0.0169366	0.016373	0.0157877	0.0151843	0.0145657	0.0139359	0.0132978	0.0126554	0.0120119	0.011371	0.0107361	0.0101102	0.0094969	0.00889873	0.00831885	0.0077596	0.0072236	0.00671282	0.00622935	0.00577471	0.00535042	0.00495772	0.00459742	0.00427034	0.00397689	0.00371741	0.00349192	0.00330041	0.00314257	0.00301806	0.00292636	0.0028669	0.00283899	0.00284192	0.00287492	0.00293719	0.00302793	0.00314634	0.0032916	0.00346293	0.00365958	0.00388079	0.00412585	0.00439404	0.00468467	0.00499705	0.00533051	0.00568438	0.00605791	0.00645039
0.0183496	0.0177532	0.0171327	0.0164918	0.0158334	0.015162	0.0144805	0.0137934	0.013104	0.0124161	0.0117337	0.0110599	0.0103985	0.0097525	0.00912519	0.00851919	0.00793738	0.00738196	0.00685525	0.00635898	0.00589485	0.00546428	0.00506823	0.00470766	0.00438307	0.00409491	0.00384328	0.00362818	0.00344938	0.00330653	0.00319912	0.00312655	0.00308812	0.00308306	0.00311057	0.00316977	0.00325981	0.00337981	0.0035289	0.00370621	0.00391091	0.00414217	0.00439922	0.00468124	0.0049875	0.00531724	0.00566971	0.0060442	0.00643987	0.00685598
0.0198596	0.0192296	0.0185727	0.017893	0.0171934	0.0164786	0.0157519	0.0150179	0.0142802	0.013543	0.0128105	0.0120861	0.0113739	0.010677	0.00999929	0.00934346	0.00871276	0.00810957	0.00753651	0.0069955	0.00648846	0.00601702	0.00558228	0.00518537	0.00482691	0.00450745	0.00422717	0.00398616	0.00378419	0.00362096	0.00349596	0.00340858	0.00335809	0.00334368	0.00336449	0.00341961	0.0035081	0.00362901	0.00378139	0.00396431	0.00417684	0.00441809	0.00468719	0.00498325	0.00530547	0.00565301	0.00602506	0.00642084	0.00683945	0.00728007
0.0214714	0.020807	0.0201127	0.0193929	0.0186506	0.0178907	0.0171168	0.016334	0.0155457	0.0147567	0.0139715	0.0131936	0.0124277	0.011677	0.0109457	0.0102369	0.00955408	0.00889986	0.00827719	0.00768818	0.007135	0.00661951	0.00614297	0.0057067	0.00531144	0.00495789	0.00464629	0.00437682	0.00414931	0.0039635	0.00381886	0.0037148	0.00365055	0.00362528	0.00363808	0.00368796	0.00377392	0.00389495	0.00405001	0.00423806	0.00445813	0.00470921	0.00499036	0.00530062	0.00563907	0.00600482	0.00639699	0.0068147	0.00725701	0.00772301
0.0231897	0.0224902	0.0217576	0.0209965	0.02021	0.0194035	0.0185806	0.0177466	0.0169055	0.0160622	0.0152216	0.0143875	0.0135649	0.0127573	0.0119693	0.0112042	0.0104659	0.00975726	0.00908155	0.00844112	0.00783841	0.00727552	0.0067539	0.00627506	0.00583989	0.00544925	0.00510347	0.00480285	0.00454724	0.00433644	0.00416994	0.00404717	0.00396731	0.00392951	0.00393281	0.00397616	0.0040585	0.00417873	0.00433571	0.00452835	0.00475556	0.00501624	0.00530937	0.00563389	0.00598881	0.00637314	0.0067859	0.00722618	0.00769292	0.00818516
0.0250193	0.0242841	0.0235123	0.0227089	0.0218768	0.0210221	0.0201483	0.0192613	0.018365	0.0174649	0.0165663	0.015673	0.0147907	0.013923	0.013075	0.0122502	0.011453	0.0106864	0.00995409	0.00925867	0.00860287	0.00798905	0.00741887	0.00689407	0.0064157	0.00598478	0.00560177	0.00526707	0.0049806	0.00474224	0.00455149	0.00440777	0.00431028	0.00425811	0.00425029	0.00428567	0.00436314	0.00448151	0.00463957	0.00483611	0.00506996	0.00533992	0.00564488	0.00598367	0.00635521	0.00675841	0.00719222	0.00765564	0.00814751	0.00866681
0.0269651	0.0261937	0.025382	0.0245352	0.0236564	0.0227519	0.0218254	0.0208832	0.0199296	0.0189702	0.0180108	0.0170556	0.0161104	0.0151794	0.014268	0.0133801	0.0125203	0.0116921	0.0108995	0.0101454	0.00943274	0.00876431	0.0081419	0.00756756	0.00704248	0.00656791	0.0061444	0.00577251	0.00545224	0.00518353	0.00496592	0.00479886	0.00468151	0.00461298	0.00459221	0.00461803	0.00468923	0.00480455	0.00496269	0.00516234	0.00540222	0.00568104	0.00599759	0.00635056	0.0067388	0.00716112	0.00761636	0.00810344	0.00862111	0.00916826
0.0290319	0.028224	0.0273717	0.0264807	0.0255539	0.0245982	0.0236173	0.0226181	0.0216048	0.0205837	0.0195608	0.0185406	0.0175296	0.016532	0.0155538	0.0145991	0.0136731	0.0127795	0.0119227	0.011106	0.0103326	0.00960571	0.00892725	0.00829958	0.0077241	0.00720228	0.00673481	0.00632241	0.00596517	0.00566312	0.00541584	0.00522282	0.00508322	0.00499611	0.00496042	0.00497489	0.00503828	0.0051492	0.00530629	0.00550811	0.0057533	0.00604044	0.00636821	0.0067352	0.00714015	0.00758175	0.00805874	0.00856996	0.00911403	0.00968977
0.0312246	0.0303799	0.0294867	0.0285506	0.0275748	0.0265665	0.0255296	0.0244714	0.0233963	0.022311	0.021222	0.020134	0.0190538	0.0179863	0.0169378	0.0159126	0.0149166	0.0139537	0.0130289	0.0121455	0.0113074	0.0105179	0.00977937	0.00909441	0.00846462	0.00789175	0.00737664	0.00692019	0.0065226	0.006184	0.00590402	0.00568222	0.00551775	0.00540967	0.00535687	0.00535805	0.00541188	0.0055169	0.00567164	0.00587456	0.00612419	0.00641899	0.00675752	0.00713826	0.00755982	0.00802078	0.00851978	0.00905553	0.00962657	0.0102316
0.0335479	0.0326665	0.0317319	0.0307502	0.0297245	0.0286624	0.027568	0.026449	0.0253099	0.024158	0.0230002	0.0218414	0.0206891	0.0195482	0.0184258	0.0173265	0.0162566	0.0152204	0.0142234	0.0132692	0.0123621	0.0115058	0.010703	0.00995652	0.00926833	0.00864039	0.00807375	0.00756948	0.00712792	0.00674934	0.00643344	0.00617981	0.00598763	0.00585597	0.00578369	0.00576942	0.00581177	0.0059092	0.00606012	0.00626292	0.00651597	0.00681763	0.00716634	0.00756044	0.00799841	0.00847872	0.00899989	0.00956051	0.010159	0.010794
0.0360067	0.0350887	0.0341126	0.0330848	0.0320083	0.0308914	0.029738	0.0285564	0.0273515	0.0261306	0.0249014	0.0236689	0.0224412	0.0212237	0.0200238	0.0188465	0.0176988	0.0165852	0.0155117	0.0144824	0.0135019	0.0125745	0.0117029	0.0108907	0.0101397	0.00945251	0.0088302	0.00827413	0.00778477	0.00736254	0.00700722	0.0067185	0.00649556	0.00633748	0.00624311	0.00621103	0.00623978	0.00632774	0.00647322	0.00667448	0.00692979	0.00723737	0.00759553	0.00800247	0.00845655	0.0089561	0.0094995	0.0100852	0.0107116	0.0113771
0.0386056	0.0376514	0.0366337	0.0355596	0.0344318	0.033259	0.0320454	0.0307997	0.0295268	0.0282347	0.0269316	0.0256225	0.0243165	0.0230188	0.0217378	0.0204787	0.0192491	0.0180539	0.0168996	0.0157908	0.0147325	0.0137293	0.0127844	0.0119018	0.0110836	0.0103326	0.00965031	0.00903821	0.00849697	0.00802719	0.00762873	0.0073014	0.00704439	0.00685683	0.00673755	0.00668508	0.0066979	0.00677431	0.00691251	0.00711065	0.00736687	0.00767927	0.00804601	0.00846515	0.0089349	0.00945345	0.0100191	0.0106301	0.0112846	0.0119811
0.0413493	0.0403593	0.0393004	0.0381798	0.0370002	0.0357709	0.0344958	0.0331846	0.0318419	0.0304765	0.0290969	0.0277086	0.026321	0.0249398	0.0235741	0.0222293	0.0209138	0.0196327	0.0183932	0.0172003	0.0160594	0.0149758	0.0139529	0.0129951	0.0121049	0.0112855	0.0105386	0.00986602	0.00926857	0.00874708	0.00830152	0.00793181	0.0076372	0.00741685	0.00726959	0.0071939	0.00718824	0.0072508	0.00737968	0.00757293	0.00782854	0.00814447	0.00851877	0.0089493	0.00943415	0.00997135	0.010559	0.0111953	0.0118783	0.0126062
0.0442421	0.0432171	0.0421174	0.0409505	0.0397189	0.0384325	0.037095	0.0357169	0.0343029	0.032862	0.0314037	0.0299333	0.0284611	0.0269932	0.0255391	0.0241047	0.0226991	0.0213278	0.0199986	0.0187168	0.0174887	0.0163197	0.0152138	0.0141759	0.0132089	0.0123162	0.0114999	0.0107621	0.0101039	0.00952625	0.00902935	0.00861324	0.00827723	0.00802052	0.00784196	0.00774001	0.00771307	0.00775925	0.00787656	0.00806292	0.0083162	0.00863421	0.00901485	0.00945582	0.00995503	0.0105104	0.0111198	0.0117814	0.012493	0.0132526
0.0472884	0.0462295	0.0450897	0.0438769	0.0425931	0.0412492	0.0398487	0.0384025	0.0369155	0.0353974	0.033858	0.032303	0.0307433	0.0291853	0.0276392	0.0261114	0.0246115	0.0231456	0.0217222	0.0203468	0.0190264	0.0177671	0.0165732	0.0154501	0.014401	0.0134299	0.0125391	0.0117312	0.0110073	0.010369	0.00981623	0.00934943	0.00896794	0.00867104	0.00845761	0.00832607	0.0082748	0.00830184	0.00840509	0.00858235	0.00883136	0.00914979	0.00953537	0.00998563	0.0104983	0.0110712	0.011702	0.0123886	0.0131287	0.0139203
0.0504923	0.0494008	0.0482218	0.0469637	0.0456281	0.0442265	0.0427623	0.0412472	0.039686	0.0380888	0.0364663	0.0348241	0.0331741	0.0315227	0.0298811	0.028256	0.0266578	0.0250928	0.0235705	0.0220967	0.020679	0.0193242	0.018037	0.0168233	0.0156868	0.0146321	0.0136615	0.0127783	0.0119838	0.0112797	0.0106664	0.0101443	0.009713	0.00937179	0.00911964	0.00895493	0.00887603	0.00888089	0.00896735	0.00913306	0.00937565	0.00969261	0.0100815	0.0105398	0.0110649	0.0116544	0.012306	0.0130174	0.013786	0.0146096
0.0538577	0.0527352	0.0515183	0.0502157	0.0488287	0.0473696	0.0458414	0.0442567	0.04262	0.0409423	0.0392348	0.037503	0.03576	0.0340121	0.0322716	0.0305453	0.0288445	0.0271761	0.0255501	0.023973	0.0224529	0.0209974	0.0196115	0.0183018	0.0170724	0.0159284	0.0148727	0.0139087	0.0130382	0.0122631	0.0115842	0.0110021	0.0105163	0.0101264	0.00983138	0.00962963	0.00951952	0.00949891	0.00956557	0.00971704	0.0099508	0.0102642	0.0106547	0.0111193	0.0116556	0.0122609	0.0129325	0.0136681	0.0144648	0.0153204
0.0573885	0.0562368	0.0549833	0.0536375	0.0521999	0.0506837	0.0490914	0.0474366	0.0457236	0.043964	0.0421697	0.0403462	0.0385075	0.0366601	0.0348173	0.0329861	0.0311787	0.0294024	0.0276681	0.0259827	0.024355	0.0227934	0.0213032	0.0198919	0.0185639	0.017325	0.0161783	0.0151278	0.0141757	0.0133243	0.0125744	0.0119271	0.0113819	0.0109386	0.0105963	0.0103534	0.0102082	0.0101585	0.0102021	0.0103364	0.0105587	0.0108661	0.0112561	0.0117255	0.0122714	0.0128912	0.0135819	0.0143411	0.0151656	0.016053
0.0610879	0.0599091	0.0586211	0.0572335	0.0557463	0.0541736	0.0525175	0.0507924	0.0490025	0.0471598	0.0452772	0.04336	0.0414232	0.0394735	0.0375251	0.0355852	0.0336673	0.0317786	0.0299313	0.0281326	0.0263921	0.0247189	0.0231188	0.0216002	0.0201677	0.0188278	0.0175842	0.0164415	0.0154019	0.0144684	0.013642	0.012924	0.0123142	0.0118126	0.0114183	0.0111297	0.0109452	0.0108626	0.0108796	0.0109934	0.0112013	0.0115002	0.0118874	0.0123594	0.0129134	0.0135463	0.0142551	0.015037	0.0158887	0.0168075
0.0649591	0.0637558	0.0624353	0.0610077	0.0594723	0.0578441	0.0561247	0.0543295	0.0524622	0.0505357	0.0485634	0.0465507	0.0445136	0.0424589	0.0404018	0.0383498	0.0363172	0.034312	0.032347	0.0304299	0.0285713	0.026781	0.0250653	0.0234333	0.0218903	0.0204435	0.0190968	0.0178556	0.0167225	0.0157009	0.0147921	0.0139977	0.0133178	0.0127525	0.0123011	0.0119621	0.0117339	0.0116142	0.0116007	0.0116905	0.0118808	0.0121683	0.0125501	0.0130226	0.0135827	0.0142271	0.0149525	0.0157561	0.0166342	0.017584
0.069005	0.06778	0.0664294	0.064964	0.0633821	0.0616998	0.0599179	0.058053	0.0561082	0.0540973	0.0520344	0.0499246	0.0477853	0.045623	0.0434542	0.0412866	0.0391357	0.0370095	0.0349222	0.0328818	0.0308997	0.0289868	0.0271496	0.0253983	0.0237386	0.0221785	0.0207225	0.0193765	0.0181435	0.0170275	0.0160301	0.0151533	0.0143975	0.0137629	0.0132491	0.0128545	0.0125778	0.0124165	0.0123684	0.0124303	0.0125994	0.0128724	0.013246	0.0137164	0.0142805	0.0149345	0.0156751	0.0164991	0.0174027	0.0183827
0.0732281	0.0719846	0.0706067	0.069106	0.0674797	0.0657449	0.0639017	0.0619677	0.0599458	0.0578501	0.0556959	0.0534878	0.0512445	0.0489723	0.0466892	0.0444028	0.0421298	0.0398785	0.0376643	0.0354956	0.0333848	0.0313436	0.0293791	0.0275024	0.0257196	0.0240399	0.0224679	0.0210105	0.019671	0.0184541	0.0173617	0.0163963	0.0155584	0.0148486	0.0142666	0.0138111	0.0134807	0.013273	0.0131857	0.0132156	0.0133598	0.0136146	0.0139769	0.0144426	0.015008	0.0156696	0.0164235	0.0172665	0.0181943	0.0192037
0.0776304	0.0763718	0.07497	0.0734369	0.0717685	0.0699832	0.0680803	0.0660785	0.0639799	0.0617997	0.0595537	0.0572463	0.0548975	0.0525135	0.0501135	0.0477052	0.0453066	0.0429262	0.0405807	0.0382788	0.036034	0.0338589	0.031761	0.0297527	0.0278406	0.0260345	0.0243399	0.0227643	0.0213116	0.019987	0.0187929	0.0177322	0.0168058	0.0160145	0.0153584	0.0148361	0.0144465	0.0141873	0.0140559	0.0140493	0.0141644	0.0143974	0.0147449	0.0152026	0.0157669	0.0164336	0.0171988	0.018059	0.0190097	0.0200473
0.0822136	0.080944	0.0795217	0.0779594	0.0762518	0.0744186	0.0724578	0.0703897	0.0682154	0.0659509	0.0636132	0.0612059	0.0587505	0.0562529	0.0537337	0.0512007	0.0486731	0.0461598	0.0436787	0.0412388	0.0388547	0.0365401	0.034303	0.0321569	0.0301088	0.0281698	0.0263457	0.024645	0.0230719	0.0216326	0.0203297	0.0191669	0.0181452	0.0172659	0.0165293	0.0159342	0.0154796	0.0151632	0.0149826	0.0149347	0.0150161	0.0152231	0.0155521	0.0159985	0.0165585	0.0172276	0.0180019	0.0188773	0.0198492	0.0209137
0.0869789	0.0857025	0.0842638	0.0826761	0.0809324	0.0790541	0.0770378	0.0749053	0.0726567	0.0703088	0.0678797	0.0653722	0.0628093	0.0601967	0.0575564	0.054896	0.0522365	0.0495865	0.0469656	0.0443831	0.0418546	0.039395	0.0370127	0.0347225	0.0325319	0.0304531	0.0284925	0.0266595	0.0249589	0.0233977	0.0219788	0.0207066	0.0195826	0.0186083	0.0177845	0.01711	0.0165843	0.0162049	0.0159695	0.015875	0.015918	0.0160945	0.0164009	0.0168323	0.0173846	0.0180532	0.0188338	0.0197222	0.0207134	0.0218032
0.0919273	0.0906488	0.0891979	0.0875888	0.0858127	0.0838926	0.0818236	0.079629	0.0773078	0.0748778	0.072358	0.0697503	0.0670797	0.0643509	0.0615879	0.0587979	0.0560035	0.0532135	0.0504489	0.0477191	0.0450412	0.0424312	0.0398979	0.0374573	0.0351176	0.0328921	0.0307878	0.0288152	0.0269798	0.025289	0.0237467	0.0223577	0.0211239	0.0200475	0.0191294	0.0183689	0.0177653	0.0173167	0.0170207	0.0168739	0.0168733	0.0170145	0.0172937	0.017706	0.018247	0.0189118	0.0196959	0.0205947	0.0216029	0.0227161
0.0970589	0.0957833	0.0943251	0.0926992	0.0908948	0.0889366	0.0868181	0.0845642	0.0821726	0.0796621	0.0770528	0.0743455	0.0715669	0.0687213	0.0658343	0.0629128	0.0599811	0.0570478	0.0541357	0.0512545	0.0484223	0.0456565	0.0429662	0.040369	0.0378736	0.0354945	0.0332394	0.0311198	0.0291417	0.0273139	0.0256403	0.0241268	0.0227756	0.0215895	0.0205698	0.0197159	0.0190278	0.0185032	0.0181402	0.0179353	0.0178854	0.017986	0.0182334	0.0186221	0.0191477	0.0198051	0.0205893	0.0214957	0.0225185	0.023653
0.102373	0.101106	0.099646	0.0980082	0.09618	0.0941879	0.0920236	0.0897137	0.0872544	0.0846655	0.0819683	0.0791623	0.0762763	0.0733135	0.0703016	0.067247	0.0641757	0.0610963	0.0580333	0.0549965	0.0520053	0.0490786	0.0462256	0.0434657	0.0408078	0.0382683	0.0358549	0.0335808	0.0314525	0.0294796	0.0276668	0.0260209	0.0245443	0.0232405	0.0221115	0.0211569	0.0203768	0.0197693	0.0193326	0.0190632	0.018958	0.0190125	0.0192227	0.019583	0.0200889	0.0207348	0.0215156	0.0224264	0.0234609	0.0246142
0.10787	0.106618	0.105161	0.103517	0.101669	0.0996481	0.097442	0.0950799	0.092556	0.0898914	0.0871083	0.0842051	0.0812124	0.0781327	0.0749955	0.0718065	0.0685938	0.0653658	0.0621487	0.0589524	0.0557979	0.0527052	0.0496839	0.0467552	0.0439284	0.0412213	0.0386425	0.0362063	0.0339197	0.0317937	0.0298336	0.0280469	0.0264368	0.0250073	0.0237609	0.0226975	0.0218178	0.0211201	0.0206025	0.0202619	0.020095	0.0200973	0.0202647	0.0205916	0.0210728	0.021703	0.0224764	0.023388	0.0244311	0.0256005
0.113548	0.112316	0.110869	0.109224	0.107363	0.105318	0.103075	0.100665	0.0980799	0.0953426	0.0924764	0.0894778	0.0863798	0.0831837	0.0799211	0.076597	0.0732416	0.0698628	0.0664888	0.0631295	0.0598074	0.0565439	0.053349	0.0502455	0.0472433	0.0443618	0.0416101	0.0390041	0.0365513	0.0342641	0.0321482	0.0302124	0.0284602	0.0268964	0.0255243	0.024344	0.0233567	0.0225609	0.021955	0.021536	0.0213005	0.0212442	0.0213629	0.0216506	0.0221021	0.0227116	0.0234734	0.0243819	0.0254301	0.0266126
0.119405	0.1182	0.116769	0.11513	0.113262	0.111198	0.108923	0.106469	0.103828	0.101022	0.0980753	0.0949838	0.0917825	0.088471	0.0850836	0.081624	0.0781249	0.0745935	0.0710602	0.0675348	0.0640411	0.0606024	0.0572286	0.0539446	0.0507606	0.0476979	0.0447659	0.0419824	0.0393554	0.0368986	0.0346185	0.0325248	0.0306218	0.0289151	0.0274085	0.0261027	0.0249995	0.0240974	0.0233953	0.0228902	0.0225791	0.0224573	0.0225208	0.0227632	0.0231794	0.0237632	0.0245085	0.0254097	0.0264592	0.0276511
0.125438	0.124268	0.122859	0.121233	0.119364	0.117288	0.114986	0.112495	0.109802	0.10693	0.103908	0.100726	0.0974239	0.0939987	0.0904874	0.0868927	0.0832493	0.079564	0.0758694	0.072175	0.0685063	0.0648881	0.0613305	0.0578604	0.0544884	0.0512376	0.0481183	0.0451495	0.0423402	0.0397054	0.0372523	0.034992	0.0329292	0.0310705	0.0294206	0.0279804	0.0267523	0.0257355	0.0249289	0.0243298	0.0239353	0.0237408	0.0237421	0.0239329	0.0243077	0.0248602	0.0255839	0.0264731	0.0275196	0.0287173
0.131645	0.130517	0.129138	0.127532	0.125668	0.123587	0.121265	0.118742	0.116001	0.11307	0.109975	0.106707	0.103307	0.0997704	0.0961368	0.0924075	0.08862	0.0847799	0.0809225	0.0770567	0.0732097	0.0694083	0.0656621	0.0620007	0.0584346	0.0549893	0.0516753	0.0485137	0.0455139	0.0426928	0.0400579	0.037622	0.0353902	0.0333702	0.0315676	0.0299838	0.0286219	0.0274813	0.0265616	0.0258601	0.0253741	0.0250991	0.025031	0.0251632	0.0254902	0.0260053	0.026702	0.027574	0.0286128	0.029812
0.138021	0.136943	0.135602	0.134023	0.132173	0.130093	0.127758	0.125209	0.122427	0.119441	0.116279	0.112929	0.109434	0.105789	0.102035	0.0981728	0.0942417	0.0902466	0.0862253	0.0821861	0.0781582	0.07417	0.070231	0.0663732	0.0626073	0.0589611	0.0554454	0.0520833	0.048885	0.0458689	0.0430435	0.0404228	0.0380127	0.0358219	0.0338572	0.0321202	0.0306151	0.0293414	0.0282995	0.0274866	0.0269007	0.026537	0.0263917	0.026458	0.0267302	0.0272015	0.0278651	0.0287144	0.0297406	0.0309367
0.144563	0.143542	0.142248	0.140705	0.138875	0.136804	0.134463	0.131895	0.129079	0.126044	0.12282	0.119393	0.115808	0.112057	0.108186	0.104192	0.100119	0.0959689	0.0917832	0.0875693	0.0833581	0.07918	0.0750443	0.0709854	0.0670143	0.063161	0.0594367	0.0558668	0.0524619	0.0492425	0.0462175	0.0434027	0.0408048	0.0384337	0.036297	0.034397	0.0327388	0.0313225	0.0301488	0.0292154	0.0285206	0.0280596	0.0278289	0.0278214	0.0280315	0.0284521	0.0290761	0.0298968	0.0309048	0.0320928
0.151265	0.150311	0.149071	0.147572	0.145771	0.143718	0.141378	0.138799	0.135956	0.132878	0.129599	0.126099	0.122429	0.118577	0.114592	0.110469	0.106255	0.101951	0.0976012	0.0932116	0.0888154	0.0844449	0.0801089	0.0758448	0.0716632	0.0675969	0.0636574	0.0598724	0.056253	0.0528218	0.0495884	0.0465704	0.043775	0.0412135	0.0388949	0.0368218	0.0350006	0.0334315	0.0321162	0.0310527	0.0302395	0.0296723	0.0293474	0.0292579	0.029398	0.0297604	0.0303379	0.0311236	0.0321074	0.0332819
0.158121	0.157242	0.156066	0.154621	0.152858	0.150831	0.1485	0.145919	0.143055	0.139942	0.136614	0.133048	0.129298	0.125349	0.121254	0.117006	0.112654	0.108197	0.103684	0.0991183	0.0945358	0.0899709	0.0854316	0.0809583	0.0765616	0.0722768	0.0681157	0.0641086	0.0602669	0.0566155	0.0531648	0.0499342	0.0469316	0.0441699	0.0416591	0.0394026	0.0374079	0.0356757	0.0342087	0.0330049	0.0320636	0.0313805	0.0309524	0.030772	0.0308338	0.0311303	0.0316539	0.0323976	0.0333509	0.0345059
0.165125	0.164331	0.163228	0.161846	0.16013	0.158138	0.155826	0.15325	0.150374	0.147233	0.143864	0.140238	0.136415	0.132375	0.128175	0.123805	0.119318	0.114711	0.110035	0.105294	0.100524	0.0957638	0.0910187	0.0863329	0.0817166	0.0772082	0.0728195	0.0685834	0.0645119	0.0606322	0.0569553	0.0535028	0.0502833	0.0473111	0.0445978	0.0421474	0.0399686	0.0380627	0.0364333	0.0350788	0.0339992	0.0331903	0.0326494	0.0323689	0.0323436	0.0325656	0.0330275	0.0337219	0.0346377	0.0357669
0.17227	0.171571	0.17055	0.169241	0.167581	0.165635	0.16335	0.160789	0.15791	0.15475	0.151347	0.147669	0.143779	0.139654	0.135354	0.130867	0.126249	0.121494	0.116659	0.111743	0.106786	0.101829	0.0968761	0.091975	0.0871353	0.0823985	0.0777765	0.073305	0.0689963	0.0648804	0.0609685	0.0572849	0.0538387	0.0506459	0.0477197	0.0450645	0.0426907	0.0406002	0.0387975	0.0372815	0.036053	0.0351079	0.034444	0.0340537	0.0339319	0.0340708	0.0344625	0.0350996	0.0359706	0.0370671
0.179548	0.178954	0.178026	0.176799	0.175206	0.173315	0.171068	0.168532	0.165659	0.162488	0.159061	0.155338	0.151389	0.147186	0.142793	0.138193	0.133448	0.12855	0.123557	0.118468	0.113326	0.108171	0.103009	0.0978907	0.0928242	0.0878549	0.0829942	0.0782813	0.0737284	0.0693684	0.0652132	0.0612892	0.0576066	0.054183	0.0510332	0.0481624	0.0455826	0.0432962	0.041309	0.0396203	0.0382318	0.0371397	0.0363423	0.0358321	0.0356041	0.0356503	0.035963	0.0365345	0.0373528	0.0384092
0.186951	0.186472	0.185646	0.184514	0.182998	0.181172	0.178973	0.176472	0.173615	0.170443	0.167	0.163242	0.159243	0.154968	0.150489	0.145783	0.140917	0.13588	0.130732	0.125473	0.120146	0.114795	0.109423	0.104086	0.0987897	0.0935841	0.08848	0.0835199	0.0787162	0.0741047	0.0696977	0.0655245	0.0615958	0.0579311	0.0545472	0.0514498	0.0486526	0.0461589	0.0439757	0.0421029	0.040543	0.0392926	0.0383508	0.0377099	0.0373653	0.0373091	0.0375333	0.0380303	0.0387874	0.0397959
0.194471	0.194116	0.193404	0.192376	0.190948	0.1892	0.187059	0.184604	0.181773	0.17861	0.175162	0.171378	0.167336	0.162999	0.158441	0.153636	0.148655	0.143483	0.138187	0.13276	0.12725	0.121704	0.116123	0.110565	0.105038	0.0995926	0.0942409	0.0890283	0.0839675	0.0790973	0.0744306	0.0699994	0.065815	0.0618992	0.0582705	0.0549353	0.0519094	0.0491968	0.0468057	0.0447369	0.0429939	0.0415737	0.040476	0.0396933	0.0392214	0.0390523	0.0391781	0.0395911	0.0402783	0.0412304
0.202096	0.201877	0.201289	0.200378	0.199048	0.197388	0.195317	0.192919	0.190126	0.186983	0.18354	0.17974	0.175666	0.171275	0.166647	0.161751	0.156662	0.151361	0.145921	0.14033	0.134641	0.128902	0.123112	0.117334	0.111573	0.105886	0.100283	0.0948137	0.0894899	0.0843544	0.0794202	0.0747225	0.0702731	0.066096	0.0622119	0.0586279	0.0553618	0.0524184	0.0498076	0.0475306	0.0455924	0.0439902	0.0427249	0.0417888	0.0411784	0.0408855	0.0409025	0.0412216	0.0418292	0.0427161
0.209818	0.209745	0.209293	0.208509	0.207289	0.20573	0.20374	0.201412	0.198667	0.195554	0.192129	0.188322	0.184228	0.179792	0.175104	0.170124	0.164935	0.159513	0.153934	0.148185	0.14232	0.136391	0.130393	0.124396	0.118401	0.112471	0.106613	0.100883	0.0952908	0.0898837	0.0846747	0.0797022	0.0749786	0.0705305	0.0663805	0.0625366	0.0590187	0.0558325	0.0529898	0.0504923	0.0483464	0.04655	0.0451047	0.0440032	0.0432425	0.0428145	0.0427117	0.0429264	0.0434446	0.0442567
0.217625	0.217709	0.217403	0.216759	0.215662	0.214215	0.212318	0.210071	0.207387	0.204318	0.200921	0.19712	0.193015	0.188546	0.183807	0.178753	0.173473	0.167936	0.162226	0.156325	0.150288	0.144173	0.13797	0.131755	0.125526	0.119351	0.113237	0.107242	0.101377	0.0956925	0.0902018	0.0849468	0.0799403	0.0752114	0.0707853	0.0666702	0.0628891	0.0594481	0.056361	0.0536305	0.0512643	0.0492609	0.0476231	0.0463437	0.0454205	0.0448455	0.0446115	0.0447107	0.0451289	0.0458563
0.225506	0.225759	0.22561	0.225118	0.224154	0.222833	0.221042	0.21889	0.216278	0.213264	0.209909	0.206125	0.202022	0.19753	0.192752	0.187633	0.182272	0.176629	0.170795	0.164748	0.158545	0.152249	0.145845	0.139413	0.132952	0.126532	0.120159	0.113897	0.107755	0.101788	0.0960093	0.0904644	0.0851665	0.0801475	0.075435	0.071038	0.066982	0.0632742	0.0599304	0.056954	0.0543546	0.0521311	0.0502878	0.0488177	0.0477194	0.046985	0.0466077	0.04658	0.0468871	0.0475192
0.233449	0.233881	0.233902	0.233574	0.232756	0.231573	0.2299	0.227855	0.22533	0.222384	0.219083	0.215329	0.211241	0.206738	0.201932	0.19676	0.191327	0.185588	0.179639	0.173453	0.167092	0.160619	0.154017	0.147373	0.14068	0.134017	0.127385	0.120853	0.114431	0.108177	0.102104	0.0962628	0.0906655	0.0853473	0.0803385	0.0756487	0.0713066	0.0673198	0.0637068	0.0604716	0.0576258	0.055169	0.0531069	0.0514328	0.0501463	0.0492398	0.0487068	0.04854	0.0487245	0.0492502
0.241442	0.242064	0.242266	0.242115	0.241455	0.240424	0.238882	0.236958	0.234532	0.231667	0.228434	0.224724	0.220663	0.216162	0.21134	0.206127	0.200634	0.194808	0.188755	0.182438	0.175925	0.169283	0.162489	0.155636	0.148715	0.141809	0.134918	0.128116	0.121411	0.114866	0.108494	0.102349	0.0964451	0.0908191	0.0855046	0.0805115	0.075872	0.0715942	0.0676995	0.0641925	0.0610871	0.0583834	0.0560889	0.0541972	0.052709	0.051617	0.0509154	0.050597	0.0506466	0.0510542
0.249471	0.250296	0.25069	0.250727	0.250239	0.249372	0.247974	0.246186	0.243872	0.241102	0.237952	0.234298	0.23028	0.225793	0.220969	0.215727	0.210185	0.204285	0.198137	0.191699	0.185043	0.178239	0.171259	0.164203	0.157057	0.149911	0.142761	0.135689	0.128699	0.121861	0.115185	0.108732	0.102513	0.0965712	0.0909417	0.0856352	0.0806871	0.0761066	0.0719176	0.0681258	0.0647473	0.061783	0.0592423	0.0571191	0.0554154	0.0541242	0.0532405	0.0527574	0.0526595	0.0529369
0.257525	0.258561	0.25916	0.259399	0.259094	0.258405	0.257165	0.255526	0.25334	0.250679	0.247626	0.244043	0.24008	0.235623	0.230811	0.225552	0.219975	0.214012	0.207781	0.201232	0.194442	0.187485	0.180326	0.173073	0.165706	0.158324	0.150918	0.143576	0.1363	0.129166	0.122183	0.115416	0.108877	0.102611	0.0966583	0.0910284	0.085761	0.080866	0.0763705	0.0722809	0.0686158	0.065377	0.062576	0.060207	0.0582736	0.0567692	0.0556895	0.0550281	0.0547695	0.0549038
0.265588	0.266848	0.267662	0.268115	0.268006	0.26751	0.266441	0.264966	0.26292	0.260383	0.257442	0.253945	0.250054	0.24564	0.240855	0.235593	0.229996	0.223981	0.21768	0.211032	0.204118	0.197017	0.189688	0.182245	0.174664	0.167049	0.15939	0.15178	0.144218	0.136787	0.129494	0.122408	0.115544	0.108947	0.102662	0.0966996	0.0911026	0.0858817	0.0810674	0.0766669	0.0727018	0.0691746	0.066099	0.0634698	0.0612922	0.05956	0.05827	0.0574163	0.0569833	0.0569613
0.273648	0.275142	0.276182	0.276862	0.276962	0.276671	0.275788	0.274491	0.272601	0.270202	0.267389	0.263993	0.260189	0.255834	0.25109	0.245841	0.240237	0.234186	0.227827	0.221093	0.214066	0.206832	0.199341	0.191716	0.183928	0.176087	0.168178	0.160302	0.152456	0.144727	0.137122	0.129715	0.122519	0.115586	0.108962	0.102657	0.0967205	0.0911626	0.0860175	0.0812934	0.0770148	0.0731851	0.0698205	0.0669164	0.0644798	0.062505	0.0609901	0.0599295	0.0593079	0.0591158
0.28169	0.283428	0.284706	0.285626	0.285947	0.285875	0.285191	0.284087	0.282368	0.280122	0.277453	0.274173	0.270473	0.266191	0.261506	0.256284	0.250689	0.244616	0.238215	0.231406	0.224279	0.216924	0.209282	0.201485	0.193496	0.185436	0.177283	0.169145	0.161016	0.15299	0.145072	0.137341	0.12981	0.122534	0.115564	0.108909	0.102623	0.0967175	0.09123	0.0861696	0.0815642	0.077418	0.07375	0.0705561	0.0678455	0.065613	0.063858	0.0625757	0.0617508	0.0613743
0.289699	0.291692	0.293219	0.29439	0.294945	0.295106	0.294634	0.293739	0.292205	0.290128	0.287619	0.284472	0.280891	0.2767	0.27209	0.266911	0.261342	0.255261	0.248832	0.241964	0.23475	0.227287	0.219504	0.211546	0.203366	0.195094	0.186703	0.178308	0.1699	0.161579	0.153347	0.145291	0.137422	0.129798	0.122475	0.115463	0.108819	0.102555	0.0967139	0.0913049	0.0863594	0.0818827	0.0778969	0.0743983	0.0713984	0.0688928	0.0668824	0.065363	0.0643198	0.063744
0.29766	0.299918	0.301705	0.30314	0.303941	0.304349	0.304103	0.303432	0.302097	0.300205	0.297873	0.294874	0.291431	0.287346	0.282828	0.27771	0.272182	0.266111	0.259671	0.252757	0.245471	0.237913	0.230003	0.221895	0.213534	0.205059	0.196437	0.187792	0.179108	0.170495	0.16195	0.153569	0.145359	0.137384	0.129703	0.122326	0.115315	0.108684	0.102478	0.0967083	0.09141	0.086589	0.0822709	0.0784526	0.075148	0.0723537	0.0700721	0.0683	0.0670229	0.0662326
0.30556	0.308092	0.310149	0.31186	0.312919	0.313587	0.313581	0.313148	0.312029	0.310336	0.308198	0.305364	0.302075	0.298115	0.293707	0.288666	0.283198	0.277152	0.270718	0.263775	0.256431	0.248795	0.24077	0.232525	0.223994	0.215327	0.206483	0.197594	0.18864	0.179739	0.170884	0.162178	0.153625	0.145295	0.137253	0.129504	0.12212	0.115112	0.108531	0.102389	0.0967251	0.0915463	0.0868816	0.0827285	0.0791039	0.0760051	0.0734364	0.0713955	0.0698686	0.0688481
0.313383	0.316199	0.318535	0.320534	0.321862	0.322805	0.323052	0.322872	0.321983	0.320506	0.318577	0.315925	0.312809	0.308991	0.304711	0.299765	0.294375	0.288373	0.281962	0.275007	0.267622	0.259922	0.251797	0.24343	0.234741	0.225893	0.216836	0.207713	0.198495	0.189311	0.180149	0.171119	0.162224	0.153538	0.14513	0.137005	0.12924	0.121847	0.114881	0.108356	0.102314	0.0967641	0.0917386	0.0872359	0.0832758	0.0798565	0.0769845	0.0746586	0.0728657	0.0715988
0.321115	0.324222	0.326848	0.329145	0.330755	0.331985	0.332499	0.332587	0.331943	0.330696	0.328995	0.326542	0.323617	0.319957	0.315824	0.310991	0.305699	0.299758	0.293389	0.28644	0.27903	0.271284	0.263075	0.2546	0.245767	0.236751	0.227492	0.218144	0.208671	0.19921	0.189745	0.180396	0.171159	0.162116	0.15334	0.144834	0.136683	0.128896	0.121537	0.114617	0.108186	0.102252	0.0968517	0.0919845	0.0876735	0.0839177	0.0807262	0.0780988	0.0760233	0.0744935
0.328739	0.332147	0.335072	0.337679	0.339581	0.341111	0.341904	0.342275	0.34189	0.34089	0.339434	0.337196	0.33448	0.330998	0.327031	0.32233	0.317154	0.311294	0.304986	0.29806	0.290645	0.282869	0.274593	0.266026	0.257064	0.247895	0.238445	0.228883	0.219164	0.209435	0.199673	0.190007	0.180431	0.171031	0.161886	0.152996	0.144453	0.136266	0.128505	0.121182	0.11435	0.108019	0.10223	0.096984	0.0923068	0.0881987	0.0846712	0.0817255	0.0793506	0.0775411
0.336243	0.339959	0.343191	0.346119	0.348324	0.350166	0.351251	0.351919	0.351808	0.35107	0.349875	0.34787	0.345381	0.342094	0.338313	0.333763	0.328724	0.322963	0.316737	0.309854	0.302451	0.294666	0.28634	0.277699	0.268623	0.259315	0.249689	0.239925	0.22997	0.219981	0.20993	0.199954	0.190042	0.180286	0.170771	0.161495	0.152557	0.143964	0.135794	0.128057	0.120814	0.114074	0.107884	0.102244	0.0971858	0.0927093	0.0888295	0.0855487	0.0828573	0.0807509
0.343611	0.347642	0.351189	0.354448	0.356966	0.359132	0.360521	0.361502	0.361679	0.361217	0.360301	0.358544	0.356302	0.353229	0.349653	0.345273	0.340391	0.33475	0.328625	0.321805	0.314434	0.306659	0.298302	0.289606	0.280433	0.271002	0.261214	0.251263	0.241084	0.230846	0.220513	0.210234	0.199991	0.189882	0.179999	0.170335	0.160999	0.151995	0.143409	0.13525	0.127586	0.120426	0.113822	0.107775	0.10232	0.0974597	0.0932111	0.0895783	0.0865533	0.0841326
0.350828	0.355181	0.359052	0.36265	0.365491	0.367993	0.369698	0.371004	0.371483	0.371313	0.370693	0.369202	0.367224	0.364382	0.361032	0.356841	0.352137	0.346636	0.340635	0.333898	0.326579	0.318836	0.310466	0.301734	0.292482	0.282947	0.273013	0.26289	0.252499	0.242025	0.23142	0.220845	0.210277	0.19982	0.18957	0.179519	0.169783	0.160365	0.151357	0.142769	0.134675	0.127083	0.120054	0.113586	0.10772	0.10246	0.0978263	0.0938246	0.0904486	0.087696
0.357882	0.362562	0.366763	0.37071	0.373883	0.376732	0.378764	0.380409	0.381203	0.381339	0.381031	0.379822	0.378127	0.375536	0.372431	0.36845	0.363945	0.358604	0.352748	0.346115	0.338869	0.331179	0.322818	0.31407	0.304759	0.295137	0.285074	0.274795	0.264207	0.253509	0.242644	0.231784	0.220898	0.210098	0.199486	0.189049	0.178912	0.169077	0.159644	0.15062	0.142087	0.134055	0.126587	0.119686	0.113395	0.10772	0.102685	0.0982977	0.0945534	0.0914512
0.364757	0.369771	0.374307	0.378612	0.382124	0.385332	0.387702	0.389698	0.390821	0.391277	0.391297	0.390387	0.388993	0.38667	0.38383	0.380078	0.375794	0.370634	0.364946	0.358438	0.351287	0.343672	0.335341	0.326599	0.317248	0.307561	0.297387	0.286969	0.276201	0.265294	0.25418	0.243046	0.231851	0.220715	0.209746	0.198926	0.18839	0.178136	0.168274	0.158809	0.14983	0.141347	0.133432	0.126084	0.119355	0.11325	0.107798	0.103008	0.0988781	0.0954085
0.371442	0.376792	0.381671	0.38634	0.3902	0.393775	0.396493	0.398853	0.400317	0.401107	0.401471	0.400875	0.399801	0.397764	0.39521	0.391707	0.387665	0.382707	0.377209	0.370849	0.363815	0.356297	0.348018	0.339305	0.329935	0.320203	0.309939	0.299401	0.288468	0.277369	0.266021	0.254626	0.243132	0.231668	0.220349	0.20915	0.198217	0.187544	0.177251	0.16734	0.15791	0.148968	0.140595	0.132789	0.125608	0.119059	0.113175	0.107966	0.103433	0.0995782
0.377922	0.383614	0.388838	0.393879	0.398094	0.402046	0.405122	0.407857	0.409674	0.41081	0.411534	0.411268	0.410532	0.408798	0.406549	0.403315	0.399536	0.394803	0.389517	0.383327	0.376433	0.369037	0.360832	0.352171	0.342805	0.33305	0.322715	0.312078	0.301	0.289726	0.278159	0.266516	0.254736	0.242954	0.231293	0.21972	0.208394	0.197304	0.186578	0.176219	0.166332	0.156925	0.148084	0.13981	0.132165	0.125157	0.118826	0.113182	0.108229	0.103971
0.384185	0.390221	0.395796	0.401215	0.405791	0.410129	0.41357	0.416692	0.418873	0.420368	0.421467	0.421546	0.421164	0.419752	0.417828	0.414882	0.411389	0.4069	0.40185	0.395853	0.389121	0.381872	0.373764	0.365179	0.355839	0.346085	0.335701	0.324987	0.313782	0.302352	0.290584	0.278709	0.266656	0.254566	0.242574	0.230634	0.21892	0.207416	0.196259	0.185449	0.175102	0.165223	0.155907	0.147154	0.139034	0.131554	0.124761	0.118665	0.113276	0.108598
0.39022	0.396602	0.402531	0.408333	0.413276	0.418007	0.421822	0.425341	0.427896	0.429763	0.43125	0.431689	0.431678	0.430605	0.429025	0.426386	0.4232	0.418978	0.414187	0.408405	0.401859	0.39478	0.386794	0.37831	0.369021	0.359292	0.348881	0.338112	0.326803	0.315237	0.303285	0.291196	0.278884	0.266501	0.254187	0.24189	0.229795	0.21788	0.206294	0.195034	0.184223	0.173867	0.16407	0.154829	0.146223	0.138259	0.130989	0.124428	0.118585	0.113469
0.396015	0.402745	0.409029	0.415219	0.420534	0.425665	0.429862	0.433787	0.436726	0.438975	0.440865	0.441677	0.442054	0.441336	0.440119	0.437807	0.434949	0.431014	0.426506	0.420962	0.414625	0.407743	0.399903	0.391545	0.382331	0.372652	0.362238	0.351438	0.340046	0.328366	0.31625	0.303966	0.291411	0.278749	0.266127	0.253482	0.241016	0.228695	0.216685	0.204974	0.1937	0.182863	0.172578	0.162842	0.153739	0.14528	0.137521	0.130478	0.124167	0.118595
0.40156	0.408638	0.41528	0.421861	0.427551	0.433089	0.437672	0.442013	0.445345	0.447986	0.450293	0.45149	0.452272	0.451924	0.45109	0.449122	0.446614	0.442987	0.438785	0.433502	0.427398	0.420738	0.413068	0.404864	0.395749	0.386146	0.375754	0.364949	0.353496	0.341725	0.329466	0.317006	0.304228	0.291302	0.278387	0.265407	0.252578	0.23986	0.22743	0.215272	0.203534	0.192215	0.181438	0.171199	0.161592	0.152626	0.144365	0.136826	0.13003	0.123986
0.406845	0.41427	0.42127	0.428246	0.434313	0.440263	0.44524	0.450004	0.453737	0.45678	0.459514	0.46111	0.462311	0.462349	0.461915	0.46031	0.458172	0.454875	0.451001	0.446002	0.440155	0.433743	0.426269	0.418244	0.409254	0.399754	0.38941	0.378624	0.367136	0.355299	0.342919	0.330306	0.317322	0.30415	0.290959	0.277657	0.264478	0.251371	0.238528	0.225927	0.213727	0.201925	0.190653	0.179906	0.169787	0.160304	0.15153	0.143482	0.136187	0.129654
0.41186	0.419631	0.426989	0.434362	0.440809	0.447175	0.452548	0.457743	0.461885	0.465338	0.468512	0.470518	0.472153	0.472591	0.472575	0.47135	0.469603	0.466654	0.463133	0.45844	0.452873	0.446735	0.439482	0.431664	0.422825	0.413456	0.403186	0.392447	0.380948	0.36907	0.356593	0.34385	0.330681	0.317283	0.303833	0.290224	0.276708	0.263224	0.249977	0.236938	0.224281	0.211995	0.200227	0.188967	0.17833	0.168322	0.159024	0.150455	0.142645	0.135609
0.416596	0.424713	0.432427	0.440198	0.447025	0.453811	0.459585	0.465217	0.469773	0.473644	0.477268	0.479694	0.481777	0.482629	0.483047	0.48222	0.480883	0.478304	0.475157	0.470793	0.46553	0.459691	0.452684	0.4451	0.43644	0.42723	0.41706	0.406396	0.394914	0.383021	0.370472	0.357622	0.344292	0.330688	0.316999	0.3031	0.289263	0.275412	0.261772	0.248303	0.235193	0.222427	0.210163	0.198388	0.187227	0.176686	0.166854	0.157752	0.149416	0.14186
0.421047	0.429505	0.437574	0.445743	0.452951	0.46016	0.466337	0.47241	0.477386	0.481681	0.485765	0.488622	0.491164	0.492443	0.493313	0.492899	0.491991	0.4898	0.48705	0.483037	0.478101	0.472588	0.465853	0.458531	0.450076	0.441053	0.431011	0.420451	0.409012	0.397133	0.384537	0.371608	0.358139	0.344351	0.330445	0.316274	0.302132	0.287931	0.273909	0.260019	0.246464	0.23322	0.220462	0.208171	0.196483	0.185403	0.175029	0.165383	0.156507	0.148417
0.425205	0.434001	0.442421	0.450988	0.458576	0.466209	0.47279	0.479309	0.484709	0.489434	0.493987	0.497283	0.500297	0.502016	0.503351	0.503365	0.502906	0.501122	0.49879	0.49515	0.490564	0.485402	0.478964	0.471932	0.463708	0.454902	0.445016	0.434589	0.423221	0.411385	0.398769	0.385788	0.372206	0.358258	0.344156	0.329734	0.315308	0.30077	0.286382	0.272081	0.258089	0.244375	0.231126	0.218318	0.206101	0.194477	0.183554	0.173355	0.163928	0.155291
0.429064	0.438193	0.446961	0.455924	0.46389	0.471948	0.478934	0.485903	0.491729	0.496889	0.501918	0.50566	0.509158	0.511326	0.513141	0.513599	0.513606	0.512246	0.510354	0.507108	0.502894	0.498109	0.491993	0.485278	0.477314	0.468753	0.459052	0.448788	0.437521	0.425757	0.41315	0.400144	0.386475	0.372392	0.35812	0.343469	0.328777	0.313922	0.299182	0.284484	0.270066	0.255888	0.242153	0.228831	0.216085	0.203914	0.192436	0.181675	0.171686	0.16249
0.432619	0.442076	0.451187	0.460543	0.468884	0.477367	0.484757	0.492177	0.498433	0.504031	0.509543	0.513738	0.517729	0.520357	0.522666	0.52358	0.52407	0.523152	0.521719	0.518887	0.515068	0.510685	0.504916	0.498546	0.490868	0.482583	0.473095	0.463025	0.451887	0.440226	0.427657	0.414656	0.400928	0.386736	0.37232	0.357462	0.342528	0.327374	0.312301	0.29722	0.282389	0.267757	0.253543	0.23971	0.226436	0.213715	0.201679	0.190349	0.17979	0.170022
0.435865	0.445643	0.455093	0.464838	0.473551	0.482457	0.49025	0.498123	0.504809	0.510847	0.516847	0.521501	0.525994	0.529091	0.531905	0.533288	0.534277	0.533817	0.532863	0.530465	0.527061	0.523105	0.517708	0.511711	0.504346	0.496366	0.48712	0.477275	0.466297	0.45477	0.442268	0.429303	0.415545	0.401272	0.386739	0.3717	0.356548	0.341116	0.32573	0.310282	0.295052	0.279976	0.265292	0.250955	0.237155	0.223885	0.211288	0.199383	0.188246	0.177896
0.438799	0.448892	0.458673	0.468804	0.477883	0.48721	0.495403	0.503729	0.510845	0.517324	0.523817	0.528935	0.533937	0.53751	0.540842	0.542705	0.544208	0.54422	0.543765	0.541819	0.538851	0.535347	0.530344	0.524748	0.517723	0.510077	0.501102	0.491514	0.480725	0.469365	0.456961	0.444064	0.430305	0.41598	0.401359	0.386166	0.370821	0.355134	0.339455	0.32366	0.308047	0.292541	0.277397	0.262563	0.248242	0.234425	0.221265	0.208782	0.197059	0.186119
0.441419	0.451818	0.461923	0.472435	0.481875	0.491619	0.500209	0.508987	0.516531	0.523452	0.530441	0.536025	0.541543	0.545599	0.549459	0.551812	0.553843	0.554341	0.554403	0.552926	0.550415	0.547385	0.542801	0.537631	0.530973	0.523691	0.515017	0.505716	0.495147	0.483986	0.471712	0.458915	0.445186	0.430839	0.416161	0.400841	0.385331	0.369414	0.353466	0.337343	0.321365	0.305444	0.289854	0.274531	0.259697	0.245335	0.231613	0.218549	0.206237	0.194697
0.443722	0.45442	0.46484	0.475726	0.485521	0.495679	0.50466	0.513888	0.521858	0.52922	0.536707	0.542759	0.548799	0.553343	0.557739	0.560591	0.563163	0.564161	0.564755	0.563766	0.561729	0.559196	0.555053	0.550337	0.54407	0.537183	0.528837	0.519856	0.509538	0.498609	0.486496	0.473832	0.460166	0.445827	0.431124	0.415706	0.40006	0.383939	0.367747	0.351318	0.334997	0.318677	0.302655	0.286854	0.271516	0.256614	0.242333	0.228688	0.215782	0.203638
0.445708	0.456694	0.467422	0.478676	0.488818	0.499383	0.508751	0.518425	0.526818	0.534619	0.542605	0.549125	0.555691	0.560727	0.565667	0.569026	0.57215	0.573659	0.574802	0.574316	0.572771	0.570757	0.567077	0.56284	0.556991	0.550526	0.542537	0.533907	0.523872	0.513207	0.501288	0.488792	0.47522	0.460923	0.446227	0.430742	0.41499	0.398693	0.382284	0.365572	0.348929	0.33223	0.315793	0.299528	0.283695	0.268261	0.253426	0.2392	0.2257	0.212945
0.447376	0.458641	0.469667	0.48128	0.491761	0.502728	0.512475	0.522592	0.531404	0.539639	0.548124	0.555112	0.562206	0.567737	0.573228	0.577101	0.580788	0.582819	0.584524	0.584555	0.58352	0.582046	0.578849	0.575115	0.569709	0.563695	0.556092	0.547844	0.538121	0.527756	0.516062	0.503769	0.490323	0.476101	0.461447	0.445926	0.430101	0.413656	0.39706	0.380091	0.36315	0.346092	0.329259	0.312545	0.296231	0.280274	0.26489	0.250086	0.235991	0.222623
0.448728	0.460262	0.471574	0.483539	0.494349	0.505711	0.51583	0.526384	0.535608	0.544274	0.553256	0.560711	0.568336	0.574363	0.580409	0.584801	0.589059	0.591621	0.593903	0.594465	0.593954	0.593039	0.590346	0.58714	0.5822	0.576665	0.569474	0.56164	0.55226	0.542227	0.530792	0.518736	0.505452	0.491338	0.47676	0.461236	0.445371	0.42881	0.412056	0.394857	0.377646	0.360251	0.343042	0.325897	0.309116	0.292647	0.276723	0.261346	0.246659	0.232676
0.449766	0.461556	0.473145	0.485451	0.496581	0.50833	0.518812	0.529797	0.539427	0.548518	0.557995	0.565912	0.574068	0.580592	0.587198	0.592111	0.596949	0.600049	0.602919	0.604024	0.604052	0.603716	0.601545	0.598889	0.594438	0.58941	0.582658	0.575269	0.566262	0.556596	0.545451	0.533668	0.520579	0.506607	0.492142	0.47665	0.460779	0.444133	0.427253	0.409854	0.392399	0.374693	0.357131	0.339573	0.322343	0.305375	0.288922	0.272979	0.257703	0.243106
0.450491	0.462526	0.47438	0.487018	0.498457	0.510583	0.521419	0.532827	0.542856	0.552365	0.562333	0.57071	0.579395	0.586414	0.593582	0.59902	0.604444	0.608089	0.611558	0.613216	0.613795	0.614055	0.612423	0.61034	0.6064	0.601904	0.595619	0.588704	0.5801	0.570833	0.560013	0.548538	0.535678	0.521883	0.507567	0.492142	0.476301	0.459604	0.442632	0.425063	0.407394	0.389402	0.371513	0.353564	0.335903	0.318451	0.301482	0.284981	0.269123	0.253914
0.450907	0.463175	0.475282	0.48824	0.499977	0.512471	0.52365	0.535474	0.545893	0.555812	0.566265	0.575096	0.584308	0.59182	0.599551	0.605515	0.61153	0.615724	0.619801	0.622022	0.623165	0.624037	0.62296	0.62147	0.618063	0.614124	0.60833	0.601919	0.593748	0.584913	0.574448	0.563317	0.550722	0.53714	0.523011	0.507686	0.491913	0.4752	0.45817	0.440463	0.422612	0.404363	0.386174	0.367856	0.349786	0.331868	0.314397	0.29735	0.280916	0.2651
0.451018	0.463506	0.475853	0.489121	0.501142	0.513994	0.525506	0.537736	0.548534	0.558856	0.569788	0.579066	0.588802	0.596803	0.605097	0.611586	0.618196	0.622943	0.627636	0.630427	0.632142	0.633641	0.633134	0.632258	0.629402	0.626046	0.620766	0.614888	0.607178	0.598808	0.588732	0.57798	0.565683	0.552349	0.538444	0.523258	0.50759	0.490896	0.473844	0.456033	0.438033	0.419558	0.401096	0.382436	0.36398	0.345615	0.327659	0.310078	0.293081	0.276663
0.450829	0.463524	0.476098	0.489663	0.501957	0.515155	0.526987	0.539614	0.550781	0.561494	0.572898	0.582615	0.592871	0.601356	0.610211	0.617224	0.624429	0.629732	0.635047	0.638415	0.640712	0.64285	0.642927	0.642682	0.640396	0.637645	0.632904	0.627586	0.620364	0.612491	0.602834	0.592497	0.580534	0.567483	0.553841	0.53883	0.523305	0.506667	0.489632	0.471751	0.453637	0.434966	0.416264	0.397288	0.378472	0.359681	0.34126	0.323161	0.305611	0.288601
0.450346	0.463234	0.476021	0.48987	0.502424	0.515956	0.528095	0.541108	0.552632	0.563726	0.575595	0.585742	0.596511	0.605473	0.614887	0.622419	0.630222	0.63608	0.642022	0.645971	0.648857	0.651647	0.652319	0.652722	0.651022	0.648899	0.644718	0.639988	0.63328	0.625935	0.616729	0.606842	0.595246	0.582514	0.569174	0.554374	0.539033	0.522487	0.505507	0.487593	0.469402	0.450569	0.431658	0.412396	0.393247	0.374055	0.35519	0.33659	0.318503	0.300909
0.449575	0.462642	0.475628	0.489749	0.502548	0.516401	0.528835	0.542221	0.55409	0.565553	0.577876	0.588444	0.599718	0.60915	0.619119	0.627166	0.635565	0.641978	0.64855	0.653084	0.656563	0.660015	0.661293	0.66236	0.661262	0.659785	0.656185	0.652068	0.645902	0.639115	0.630389	0.620986	0.609791	0.597413	0.584414	0.569863	0.554745	0.538331	0.521445	0.503534	0.485304	0.466344	0.447259	0.427741	0.40829	0.388722	0.369436	0.350355	0.331747	0.313584
0.448523	0.461754	0.474925	0.489304	0.502333	0.516495	0.529209	0.542956	0.555157	0.566976	0.579743	0.59072	0.602492	0.612385	0.622902	0.631459	0.640452	0.647416	0.65462	0.65974	0.663817	0.667939	0.669832	0.671576	0.671093	0.670284	0.667284	0.663804	0.658202	0.652003	0.643788	0.634902	0.624142	0.612153	0.599533	0.585269	0.570414	0.554169	0.537419	0.51955	0.501319	0.482269	0.463046	0.443305	0.423582	0.403666	0.383987	0.364445	0.345337	0.326618
0.447197	0.460578	0.47392	0.488541	0.501787	0.516243	0.529222	0.543317	0.555836	0.567998	0.581197	0.592571	0.604832	0.615176	0.626234	0.635293	0.644876	0.652388	0.660224	0.66593	0.670606	0.675407	0.67792	0.680353	0.680499	0.680374	0.677991	0.675172	0.670158	0.664575	0.656897	0.648562	0.638269	0.626704	0.614501	0.600562	0.586011	0.569975	0.553402	0.535614	0.517423	0.498319	0.478997	0.459067	0.439106	0.418872	0.398827	0.378849	0.359261	0.340005
0.445605	0.459122	0.472619	0.487469	0.500916	0.515651	0.528881	0.54331	0.556132	0.568623	0.582242	0.594	0.606738	0.617521	0.629113	0.638665	0.648833	0.656887	0.665353	0.671644	0.676921	0.682404	0.685544	0.688677	0.689461	0.690036	0.688287	0.68615	0.681746	0.676805	0.669693	0.66194	0.652146	0.641038	0.629291	0.615713	0.601507	0.585719	0.569365	0.551698	0.533588	0.51447	0.495087	0.475005	0.454842	0.434322	0.41394	0.393553	0.373508	0.353734
0.443757	0.457394	0.471031	0.486096	0.499728	0.514728	0.528192	0.54294	0.556051	0.568855	0.58288	0.595009	0.608212	0.619423	0.631538	0.641573	0.65232	0.66091	0.670003	0.676875	0.682751	0.68892	0.69269	0.696532	0.697963	0.699253	0.698152	0.696717	0.692942	0.68867	0.682148	0.675009	0.665745	0.655128	0.643874	0.630694	0.616874	0.601373	0.585279	0.567774	0.549788	0.530696	0.511292	0.491096	0.470768	0.449995	0.429309	0.408541	0.388066	0.367796
0.44166	0.455404	0.469165	0.484429	0.49823	0.51348	0.527163	0.542215	0.555598	0.5687	0.583117	0.595601	0.609257	0.620882	0.63351	0.644017	0.655334	0.664451	0.674167	0.681616	0.688088	0.694946	0.699348	0.703905	0.705991	0.708007	0.707567	0.706852	0.703725	0.700147	0.694239	0.687743	0.679039	0.668944	0.658221	0.645475	0.632081	0.616907	0.601117	0.583814	0.565995	0.546969	0.527587	0.507316	0.486861	0.465871	0.444916	0.423796	0.402921	0.382178
0.439325	0.45316	0.467031	0.482478	0.496433	0.511916	0.525802	0.541142	0.55478	0.568164	0.582958	0.595782	0.609877	0.621902	0.635031	0.645998	0.657876	0.66751	0.677843	0.685862	0.692926	0.700472	0.705506	0.710784	0.713529	0.716284	0.716515	0.716536	0.714075	0.711212	0.705942	0.700118	0.692001	0.68246	0.672303	0.660028	0.6471	0.632292	0.616848	0.599789	0.58218	0.563263	0.543946	0.523639	0.503099	0.481928	0.46074	0.439302	0.418055	0.396866
0.436762	0.450672	0.464638	0.480252	0.494345	0.510046	0.524117	0.53973	0.553606	0.567255	0.582411	0.595559	0.610077	0.622487	0.636104	0.647517	0.659946	0.670086	0.681028	0.689609	0.697259	0.705492	0.711156	0.717158	0.720566	0.724068	0.724979	0.725753	0.723971	0.721844	0.717233	0.712108	0.704606	0.695648	0.686094	0.674323	0.661901	0.647498	0.632443	0.615669	0.598315	0.579548	0.56034	0.540039	0.519455	0.498144	0.476761	0.455038	0.433453	0.411847
0.43398	0.447952	0.461996	0.477763	0.491977	0.507879	0.522119	0.537987	0.552085	0.565982	0.581483	0.594937	0.609864	0.622642	0.636733	0.648577	0.661545	0.672179	0.683721	0.692855	0.701083	0.71	0.716291	0.723018	0.727091	0.731346	0.732945	0.734484	0.733395	0.732024	0.728091	0.72369	0.716829	0.708482	0.699564	0.688332	0.676455	0.662496	0.647872	0.631424	0.61437	0.595796	0.576742	0.556489	0.535905	0.514492	0.492954	0.470984	0.449096	0.427103
0.430991	0.445009	0.459117	0.475019	0.489338	0.505426	0.519818	0.535924	0.550226	0.564353	0.580182	0.593925	0.609245	0.622374	0.636924	0.649184	0.662677	0.673791	0.685923	0.695598	0.704396	0.713991	0.720904	0.728357	0.733094	0.738108	0.7404	0.742714	0.74233	0.741732	0.738495	0.734842	0.728645	0.720937	0.712689	0.702028	0.690734	0.677255	0.663105	0.647025	0.630315	0.611976	0.593122	0.572961	0.552422	0.530949	0.509298	0.487118	0.464963	0.442616
0.427805	0.441854	0.456011	0.472034	0.486442	0.502697	0.517224	0.533551	0.54804	0.562379	0.578518	0.592532	0.608227	0.62169	0.636682	0.649342	0.663346	0.674925	0.687635	0.697841	0.707197	0.717464	0.724992	0.733168	0.738567	0.744343	0.747331	0.75043	0.75076	0.750951	0.748425	0.745542	0.740031	0.732988	0.72544	0.715383	0.704709	0.691747	0.678112	0.66244	0.646119	0.62806	0.609451	0.589426	0.568977	0.547488	0.525766	0.503416	0.481034	0.458367
0.424433	0.4385	0.45269	0.468817	0.483298	0.499704	0.514349	0.53088	0.545537	0.56007	0.576501	0.590767	0.60682	0.620599	0.636016	0.649058	0.663557	0.675587	0.688861	0.699583	0.709485	0.720416	0.728551	0.737446	0.743504	0.750043	0.753729	0.75762	0.75867	0.759663	0.757862	0.75577	0.750967	0.744611	0.737794	0.728369	0.718352	0.705942	0.692864	0.67764	0.661753	0.644016	0.6257	0.605855	0.585542	0.56408	0.542333	0.519853	0.497286	0.474336
0.420887	0.434957	0.449165	0.465381	0.479918	0.496459	0.511204	0.527921	0.542728	0.557437	0.574141	0.588642	0.605033	0.619109	0.634935	0.64834	0.663318	0.67578	0.689605	0.700828	0.711264	0.722848	0.73158	0.741188	0.747898	0.7552	0.759583	0.764271	0.766048	0.767854	0.766791	0.765506	0.761429	0.755783	0.749726	0.740962	0.731636	0.719813	0.707332	0.692595	0.677185	0.659815	0.641837	0.622217	0.602088	0.580698	0.558972	0.536406	0.513694	0.490501
0.417177	0.431236	0.445449	0.461737	0.476315	0.492973	0.507802	0.524688	0.539627	0.554492	0.571452	0.586166	0.602878	0.617231	0.633446	0.647196	0.662636	0.675513	0.689873	0.701581	0.712535	0.724762	0.734078	0.744393	0.751747	0.759809	0.764886	0.770375	0.772882	0.775511	0.775194	0.774734	0.771399	0.766483	0.761211	0.753136	0.744534	0.733332	0.721486	0.707275	0.692387	0.675424	0.657832	0.638482	0.618585	0.597313	0.575655	0.553046	0.530234	0.506838
0.413316	0.42735	0.441553	0.457898	0.472501	0.48926	0.504155	0.521191	0.536244	0.551248	0.568443	0.583353	0.600365	0.614976	0.631561	0.645636	0.66152	0.674792	0.68967	0.701847	0.713303	0.726159	0.736047	0.747058	0.755049	0.763866	0.769634	0.775923	0.779161	0.78262	0.783058	0.783437	0.780859	0.77669	0.772229	0.764867	0.757021	0.74647	0.735298	0.721651	0.707327	0.690815	0.673654	0.65462	0.635003	0.613894	0.592352	0.569746	0.546881	0.523324
0.409314	0.42331	0.437489	0.453875	0.468488	0.485331	0.500276	0.517445	0.532594	0.547717	0.565129	0.580214	0.597507	0.612356	0.629291	0.643671	0.659979	0.673628	0.689006	0.701633	0.713573	0.727045	0.73749	0.749187	0.757802	0.767369	0.77382	0.78091	0.784877	0.789172	0.790369	0.7916	0.78979	0.786385	0.782758	0.776132	0.769072	0.759203	0.748741	0.735693	0.721976	0.705955	0.689273	0.670599	0.651311	0.630412	0.609035	0.586477	0.563605	0.539931
0.405183	0.419128	0.433269	0.449682	0.46429	0.4812	0.496178	0.513461	0.528688	0.543913	0.561521	0.576763	0.594317	0.609382	0.626648	0.641312	0.658024	0.672029	0.687889	0.700947	0.713354	0.727424	0.73841	0.750781	0.760008	0.770316	0.777442	0.785329	0.790024	0.795158	0.797118	0.799209	0.798179	0.795551	0.792778	0.78691	0.780663	0.771505	0.761787	0.749375	0.736305	0.720816	0.704657	0.686388	0.667477	0.646836	0.625672	0.603211	0.580381	0.556634
0.400934	0.414816	0.428906	0.44533	0.459918	0.476879	0.491874	0.509255	0.524542	0.539849	0.557635	0.573013	0.590806	0.606069	0.623644	0.638572	0.655667	0.670008	0.686329	0.699797	0.712651	0.727304	0.738814	0.751844	0.761669	0.772707	0.780499	0.789179	0.794596	0.800569	0.803293	0.806253	0.80601	0.804171	0.802271	0.797179	0.791773	0.783351	0.774411	0.762667	0.750284	0.735367	0.719777	0.701956	0.683471	0.663134	0.642235	0.619917	0.597178	0.573406
0.39658	0.410386	0.424412	0.440832	0.455386	0.472382	0.487378	0.504837	0.520167	0.535539	0.553483	0.568977	0.586991	0.602429	0.620293	0.635462	0.65292	0.667574	0.684336	0.698195	0.711476	0.726692	0.738707	0.752382	0.762789	0.774546	0.782991	0.792456	0.798589	0.8054	0.808888	0.812721	0.813271	0.81223	0.81122	0.806921	0.802379	0.794718	0.786588	0.775544	0.763886	0.749578	0.734601	0.717273	0.699262	0.679275	0.658691	0.636565	0.613967	0.590217
0.39213	0.405849	0.419799	0.436201	0.450707	0.467721	0.482702	0.500224	0.515579	0.530998	0.549079	0.564671	0.582884	0.598477	0.616607	0.631997	0.649796	0.664742	0.681924	0.696151	0.709837	0.725597	0.738099	0.7524	0.763373	0.775835	0.784921	0.795162	0.802001	0.809647	0.813895	0.818605	0.819951	0.819716	0.819609	0.816118	0.812462	0.805584	0.798294	0.787979	0.777084	0.763423	0.749101	0.732307	0.714817	0.695228	0.675009	0.653123	0.630718	0.607037
0.387597	0.401217	0.415079	0.431448	0.445892	0.462909	0.477861	0.495427	0.510791	0.526239	0.544439	0.560109	0.578499	0.594228	0.612603	0.628192	0.646309	0.661525	0.679104	0.693677	0.707747	0.724031	0.736997	0.751907	0.763426	0.776579	0.78629	0.797296	0.804831	0.813307	0.81831	0.823897	0.826042	0.826616	0.827425	0.824753	0.822003	0.815929	0.809506	0.799949	0.789851	0.776871	0.763247	0.747028	0.730107	0.710961	0.691157	0.66956	0.647399	0.623838
0.382991	0.396501	0.410264	0.426586	0.440956	0.45796	0.472868	0.490462	0.505818	0.521277	0.539576	0.555305	0.573853	0.589695	0.608294	0.62406	0.642473	0.657936	0.675891	0.690787	0.705218	0.722003	0.735414	0.750912	0.762958	0.776785	0.787104	0.798863	0.807081	0.816379	0.822129	0.828593	0.831534	0.832921	0.834655	0.832813	0.830986	0.825733	0.820203	0.811429	0.802162	0.789897	0.77701	0.761407	0.745101	0.726443	0.707104	0.685845	0.66398	0.640587
0.378323	0.391713	0.405365	0.421627	0.435909	0.452887	0.467735	0.485341	0.500673	0.516127	0.534506	0.550275	0.56896	0.584896	0.603696	0.619617	0.638304	0.65399	0.672297	0.687493	0.702263	0.719527	0.733359	0.749425	0.761978	0.77646	0.787368	0.799866	0.808753	0.818863	0.825352	0.832688	0.836423	0.838622	0.841287	0.840283	0.839395	0.834979	0.830364	0.822397	0.813993	0.802473	0.790363	0.775414	0.759768	0.741642	0.722819	0.701945	0.680428	0.657254
0.373603	0.386863	0.400394	0.416583	0.430766	0.447701	0.462477	0.480078	0.495371	0.510803	0.529242	0.545034	0.563834	0.579844	0.598824	0.614878	0.633815	0.649703	0.668339	0.683812	0.698895	0.716616	0.730845	0.747458	0.760494	0.775613	0.787091	0.800311	0.809851	0.820762	0.827978	0.836181	0.840703	0.843713	0.847315	0.847153	0.847215	0.843649	0.839971	0.832833	0.82532	0.814576	0.80328	0.789022	0.774078	0.756529	0.738269	0.717829	0.696712	0.673807
0.368842	0.381962	0.395362	0.411465	0.425538	0.442417	0.457107	0.474686	0.489925	0.50532	0.523801	0.539597	0.558493	0.574557	0.593693	0.609859	0.629024	0.645091	0.664031	0.679756	0.69513	0.713283	0.727886	0.745022	0.75852	0.774253	0.786282	0.800206	0.810381	0.822079	0.830008	0.839071	0.844373	0.848188	0.852729	0.853412	0.854435	0.85173	0.849007	0.842716	0.836122	0.826182	0.815733	0.802202	0.788004	0.771072	0.753425	0.733465	0.7128	0.690215
0.364051	0.377022	0.390281	0.406286	0.420236	0.437045	0.451637	0.469179	0.484349	0.499692	0.518196	0.533979	0.55295	0.569049	0.588321	0.604578	0.623947	0.640169	0.65939	0.675344	0.690984	0.709544	0.724497	0.742131	0.756067	0.772393	0.784949	0.799559	0.810349	0.822819	0.831447	0.841358	0.847431	0.852046	0.857524	0.859053	0.861045	0.859208	0.857457	0.85203	0.846378	0.837267	0.8277	0.814928	0.801517	0.785243	0.768255	0.748821	0.72866	0.706444
0.359238	0.372052	0.38516	0.401055	0.414874	0.431599	0.446081	0.463571	0.478658	0.493933	0.512443	0.528195	0.547222	0.563336	0.582722	0.599049	0.618599	0.634953	0.654431	0.67059	0.686472	0.705414	0.720691	0.7388	0.753149	0.770044	0.783105	0.798379	0.809765	0.82299	0.832299	0.843047	0.849879	0.855283	0.861697	0.86407	0.867034	0.866072	0.865305	0.860757	0.856071	0.84781	0.839156	0.827175	0.814589	0.799012	0.782729	0.763867	0.744261	0.722463
0.354414	0.367062	0.380012	0.395785	0.409461	0.426089	0.44045	0.457874	0.472864	0.488057	0.506555	0.522261	0.541324	0.557435	0.576913	0.593289	0.612997	0.629462	0.649172	0.665511	0.68161	0.700909	0.716485	0.735043	0.74978	0.767221	0.780761	0.796678	0.808637	0.822598	0.83257	0.844141	0.851717	0.8579	0.865245	0.868456	0.872397	0.872313	0.872541	0.868883	0.865181	0.857793	0.850079	0.838919	0.827194	0.812352	0.796818	0.778571	0.75957	0.73824
0.349587	0.362062	0.374845	0.390485	0.40401	0.420529	0.434757	0.4521	0.466982	0.482079	0.500547	0.516191	0.53527	0.55136	0.57091	0.587315	0.607158	0.623712	0.643629	0.660125	0.676417	0.696046	0.711896	0.730877	0.745976	0.763936	0.777932	0.794467	0.806977	0.821653	0.832269	0.844645	0.852951	0.8599	0.868167	0.872211	0.877127	0.877921	0.879154	0.876394	0.873695	0.867196	0.860449	0.850136	0.839308	0.825236	0.810493	0.792904	0.774556	0.753742
0.344768	0.357061	0.36967	0.385167	0.398531	0.414929	0.429014	0.446262	0.461023	0.476011	0.494434	0.51	0.529077	0.545129	0.564729	0.581144	0.601099	0.617719	0.637819	0.654449	0.670909	0.690842	0.70694	0.726318	0.741752	0.760207	0.774632	0.791761	0.804796	0.820167	0.831404	0.844568	0.853585	0.861285	0.870465	0.875332	0.881222	0.882892	0.885134	0.88328	0.881597	0.876002	0.870247	0.860805	0.850907	0.837637	0.823727	0.806837	0.789191	0.768939
0.339964	0.35207	0.364497	0.379839	0.393035	0.4093	0.423232	0.440372	0.455001	0.469868	0.488228	0.503703	0.52276	0.538756	0.558387	0.574792	0.594836	0.611502	0.631761	0.6485	0.665104	0.685315	0.701636	0.721382	0.737126	0.756047	0.770876	0.788573	0.802109	0.81815	0.829985	0.843919	0.853627	0.862061	0.872142	0.877821	0.884678	0.887221	0.890474	0.88953	0.888875	0.884198	0.879455	0.870906	0.861968	0.849532	0.836493	0.820342	0.803442	0.7838
0.335184	0.347095	0.359334	0.374512	0.387532	0.403652	0.417422	0.434443	0.448927	0.463662	0.481944	0.497313	0.516332	0.532257	0.551898	0.568274	0.588387	0.605077	0.625471	0.642297	0.65902	0.679482	0.696	0.716088	0.732115	0.751475	0.76668	0.784919	0.798929	0.815616	0.828025	0.842706	0.853086	0.862233	0.873202	0.879678	0.887497	0.890904	0.895171	0.895136	0.895519	0.89177	0.888057	0.88042	0.872471	0.860897	0.848766	0.83339	0.817282	0.798294
0.330437	0.342147	0.35419	0.369195	0.382031	0.397997	0.411596	0.428484	0.442815	0.457406	0.475595	0.490845	0.509808	0.525647	0.545278	0.561609	0.581767	0.598461	0.618966	0.635857	0.652676	0.673362	0.690052	0.710453	0.726736	0.746508	0.762061	0.780815	0.795272	0.812579	0.825537	0.840942	0.85197	0.861812	0.873651	0.88091	0.889678	0.893942	0.899219	0.900093	0.90152	0.898706	0.896039	0.889331	0.882395	0.871709	0.860522	0.845955	0.830683	0.812391
0.325729	0.337233	0.349075	0.363897	0.376543	0.392343	0.405764	0.422508	0.436675	0.451112	0.469193	0.484312	0.503203	0.51894	0.538543	0.554811	0.574994	0.591672	0.612265	0.629197	0.64609	0.666974	0.683809	0.704497	0.721009	0.741164	0.757038	0.776278	0.791155	0.809055	0.822534	0.838639	0.850291	0.860805	0.873496	0.88152	0.891227	0.896335	0.902618	0.904397	0.906871	0.904996	0.903388	0.897624	0.891723	0.881949	0.871737	0.858013	0.843617	0.826062
0.32107	0.33236	0.343996	0.358627	0.371075	0.386701	0.399936	0.416524	0.430519	0.444793	0.462752	0.477728	0.49653	0.512152	0.531708	0.547896	0.568083	0.584726	0.605384	0.622337	0.63928	0.660335	0.677291	0.698237	0.714952	0.735461	0.751628	0.771325	0.786593	0.805058	0.819032	0.835812	0.848063	0.859224	0.872747	0.881517	0.892147	0.898086	0.905367	0.908044	0.911567	0.910633	0.910094	0.905284	0.900439	0.891598	0.88239	0.86954	0.856059	0.839281
0.316465	0.327538	0.338961	0.353392	0.365638	0.381079	0.394122	0.410543	0.424358	0.438458	0.456283	0.471104	0.489803	0.505296	0.524788	0.54088	0.561051	0.577641	0.598341	0.615293	0.632264	0.653464	0.670517	0.691693	0.708583	0.729417	0.74585	0.765975	0.781605	0.800607	0.815047	0.832474	0.845298	0.857082	0.871415	0.880908	0.892446	0.8992	0.907468	0.911034	0.915603	0.91561	0.916147	0.9123	0.908528	0.900638	0.892462	0.880513	0.867983	0.852019
0.311923	0.322772	0.333978	0.348201	0.360239	0.375487	0.38833	0.404575	0.418202	0.432121	0.449797	0.464454	0.483035	0.498386	0.517796	0.533778	0.553913	0.570432	0.591152	0.608083	0.62506	0.64638	0.663506	0.684884	0.701924	0.723054	0.739723	0.760246	0.77621	0.795719	0.810596	0.828642	0.842011	0.854392	0.86951	0.879705	0.89213	0.899681	0.908924	0.913369	0.91898	0.919923	0.921542	0.918662	0.915978	0.909053	0.901934	0.890911	0.879368	0.864251
0.307449	0.31807	0.329054	0.343062	0.354886	0.369932	0.38257	0.398629	0.412061	0.425791	0.443307	0.45779	0.476237	0.491436	0.510747	0.526604	0.546684	0.563116	0.583834	0.600724	0.617688	0.639101	0.656276	0.677829	0.694992	0.716389	0.733267	0.754158	0.770427	0.790412	0.805698	0.824333	0.838218	0.851168	0.867047	0.877918	0.89121	0.899538	0.909742	0.91505	0.921696	0.92357	0.926271	0.924362	0.922777	0.916831	0.910789	0.900716	0.890189	0.875954
0.30305	0.313439	0.324196	0.337981	0.349587	0.364423	0.376851	0.392715	0.405944	0.419478	0.436822	0.451123	0.469423	0.484458	0.503655	0.519374	0.53938	0.555708	0.576404	0.593234	0.610163	0.631646	0.648846	0.670547	0.687808	0.709442	0.726501	0.74773	0.764274	0.784705	0.800369	0.819565	0.833937	0.847427	0.864039	0.87556	0.889697	0.89878	0.909927	0.916083	0.923754	0.92655	0.930332	0.929394	0.928916	0.923958	0.919013	0.909908	0.900428	0.887103
0.298733	0.308885	0.319411	0.332965	0.344348	0.358967	0.37118	0.386839	0.399862	0.413192	0.430354	0.444463	0.462604	0.477464	0.496532	0.5121	0.532015	0.548224	0.568877	0.58563	0.602505	0.624032	0.641235	0.663057	0.680391	0.702233	0.719447	0.740982	0.757773	0.778618	0.794631	0.814355	0.829184	0.843185	0.860502	0.872647	0.887603	0.897417	0.909489	0.916474	0.925157	0.928864	0.933723	0.933753	0.934388	0.930425	0.926592	0.918473	0.910065	0.897679
0.294504	0.304414	0.314704	0.328021	0.339178	0.353572	0.365564	0.381012	0.393821	0.406943	0.423911	0.437822	0.455791	0.470468	0.489391	0.504796	0.524603	0.540679	0.561269	0.577927	0.59473	0.616277	0.633462	0.655378	0.67276	0.694782	0.712123	0.733935	0.750943	0.772172	0.788502	0.808723	0.823979	0.83846	0.856453	0.869192	0.884942	0.895461	0.908436	0.91623	0.925912	0.930515	0.936445	0.937437	0.939187	0.936222	0.933515	0.926395	0.919084	0.90766
0.290369	0.300031	0.310083	0.323155	0.334081	0.348244	0.360012	0.37524	0.387831	0.400739	0.417504	0.43121	0.448994	0.463479	0.482244	0.497476	0.517159	0.533087	0.553595	0.570142	0.586854	0.608398	0.625545	0.647529	0.664936	0.687109	0.70455	0.726608	0.743805	0.765385	0.782002	0.802689	0.81834	0.833272	0.851908	0.865213	0.881728	0.892926	0.906781	0.915362	0.926024	0.931508	0.938499	0.940445	0.943309	0.941345	0.939773	0.933663	0.927469	0.917028
0.286332	0.295744	0.305552	0.318373	0.329066	0.342989	0.35453	0.36953	0.381899	0.394588	0.411141	0.424635	0.442225	0.456509	0.475103	0.490151	0.509694	0.525463	0.545871	0.562291	0.578896	0.600414	0.617502	0.639528	0.656937	0.679233	0.696749	0.719022	0.736379	0.758279	0.775153	0.796273	0.812289	0.827638	0.846888	0.860726	0.877977	0.889827	0.904536	0.91388	0.925502	0.931849	0.939889	0.942778	0.946754	0.945787	0.945357	0.940266	0.935206	0.925768
0.2824	0.291556	0.301117	0.313682	0.324136	0.337815	0.349125	0.36389	0.376032	0.388499	0.40483	0.418108	0.435492	0.449569	0.467978	0.482834	0.502221	0.517819	0.538109	0.554388	0.570869	0.59234	0.60935	0.631394	0.648782	0.671173	0.688738	0.711198	0.728686	0.750874	0.767976	0.789496	0.805844	0.82158	0.841409	0.855751	0.873708	0.886179	0.901715	0.911796	0.924358	0.931547	0.94062	0.944439	0.949521	0.949547	0.950262	0.946195	0.942283	0.933864
0.278578	0.287474	0.296783	0.309085	0.319299	0.332726	0.343802	0.358326	0.370239	0.382478	0.39858	0.411636	0.428805	0.442668	0.460882	0.475536	0.494753	0.510169	0.530325	0.546448	0.562791	0.584193	0.601107	0.623144	0.640489	0.662949	0.680539	0.703154	0.720748	0.743191	0.760491	0.782378	0.799027	0.815118	0.835494	0.850307	0.868937	0.881999	0.898334	0.909124	0.922602	0.93061	0.940701	0.945433	0.951612	0.952623	0.954484	0.951443	0.948691	0.941303
0.274871	0.283503	0.292556	0.304588	0.314559	0.327729	0.338567	0.352844	0.364524	0.376533	0.392398	0.405227	0.422173	0.435815	0.453822	0.468267	0.487302	0.502525	0.52253	0.538486	0.554676	0.575988	0.592789	0.614795	0.632078	0.65458	0.672171	0.694913	0.712584	0.735252	0.752719	0.77494	0.791859	0.808273	0.829161	0.844413	0.863684	0.877306	0.894409	0.905879	0.920247	0.92905	0.940138	0.945767	0.95303	0.955016	0.958021	0.956005	0.954421	0.948074
0.271284	0.279646	0.288441	0.300197	0.30992	0.322828	0.333426	0.34745	0.358894	0.370669	0.386291	0.39889	0.415603	0.42902	0.44681	0.461038	0.479878	0.494899	0.514738	0.530514	0.546539	0.567741	0.584412	0.606366	0.623567	0.646084	0.663653	0.686493	0.704215	0.727077	0.744683	0.767204	0.784362	0.801067	0.822432	0.83809	0.857968	0.872117	0.889958	0.902078	0.917308	0.926879	0.938944	0.945447	0.953781	0.956729	0.960874	0.959879	0.959467	0.954167
0.267822	0.27591	0.284441	0.295916	0.305389	0.318028	0.328384	0.342149	0.353354	0.364894	0.380266	0.392631	0.409103	0.422291	0.439854	0.453859	0.472491	0.487302	0.506961	0.522546	0.538393	0.559467	0.575993	0.597871	0.614971	0.637479	0.655004	0.677914	0.695662	0.718686	0.736402	0.759192	0.776557	0.793521	0.815329	0.83136	0.85181	0.866454	0.884998	0.897738	0.913801	0.924113	0.937129	0.944484	0.953872	0.957767	0.963042	0.963062	0.963825	0.959577
0.264489	0.272298	0.280561	0.291749	0.300969	0.313334	0.323445	0.336946	0.347911	0.359213	0.374328	0.386457	0.402681	0.415635	0.432961	0.446739	0.465153	0.479745	0.499211	0.514594	0.530252	0.55118	0.567546	0.589328	0.606309	0.628783	0.646242	0.669195	0.686945	0.710101	0.7279	0.750924	0.768467	0.785658	0.807873	0.824244	0.84523	0.860335	0.87955	0.892876	0.909742	0.920765	0.934707	0.94289	0.953313	0.958135	0.964531	0.965555	0.967493	0.964296
0.261292	0.268816	0.276807	0.2877	0.296665	0.30875	0.318615	0.331846	0.342569	0.353631	0.368483	0.380374	0.396343	0.40906	0.426142	0.439686	0.457871	0.472238	0.491497	0.506671	0.522128	0.542892	0.559086	0.580751	0.597597	0.620013	0.637387	0.660355	0.678083	0.701342	0.719195	0.742423	0.760112	0.777499	0.800087	0.816764	0.838252	0.853783	0.873634	0.887514	0.905149	0.916852	0.931692	0.940676	0.952112	0.957843	0.965344	0.967362	0.97047	0.968321
0.258233	0.265467	0.273181	0.283775	0.29248	0.304281	0.313897	0.326854	0.337332	0.348153	0.362737	0.374387	0.390095	0.402572	0.419402	0.432709	0.450655	0.464792	0.483831	0.498786	0.514034	0.534619	0.550627	0.572155	0.58885	0.611187	0.628456	0.651413	0.669096	0.692428	0.71031	0.733708	0.751516	0.769068	0.791991	0.808943	0.830895	0.84682	0.86727	0.881669	0.900041	0.912393	0.928101	0.937858	0.950283	0.956899	0.96549	0.968485	0.972756	0.971651
0.255318	0.262256	0.269688	0.279976	0.288419	0.29993	0.309294	0.321972	0.332205	0.342783	0.357095	0.368502	0.383943	0.396178	0.412748	0.425815	0.443512	0.457413	0.476223	0.490952	0.505982	0.526371	0.542182	0.563556	0.580085	0.602319	0.619465	0.642386	0.660003	0.683379	0.701265	0.724802	0.742698	0.760386	0.78361	0.800803	0.823183	0.839467	0.86048	0.875365	0.894438	0.907405	0.92395	0.93445	0.947838	0.955315	0.964977	0.968933	0.974357	0.974286
0.252551	0.259187	0.266333	0.276308	0.284485	0.295701	0.304812	0.317207	0.327193	0.337526	0.351561	0.362725	0.377893	0.389883	0.406188	0.41901	0.436452	0.450112	0.468681	0.483177	0.497981	0.51816	0.533764	0.554965	0.571315	0.593426	0.610432	0.633293	0.650822	0.674214	0.69208	0.715725	0.733682	0.751475	0.774965	0.792366	0.815138	0.831746	0.853286	0.868621	0.88836	0.901909	0.919258	0.930469	0.944792	0.953103	0.963815	0.968711	0.975275	0.976229
0.249937	0.256264	0.263118	0.272775	0.280682	0.291598	0.300454	0.31256	0.322297	0.332386	0.346139	0.357058	0.371949	0.383694	0.399726	0.412303	0.42948	0.442896	0.461214	0.475472	0.490043	0.509999	0.525385	0.546397	0.562555	0.584522	0.601373	0.624149	0.641571	0.664953	0.682774	0.706497	0.724487	0.742357	0.766078	0.783656	0.806783	0.823682	0.84571	0.861461	0.881829	0.895925	0.914043	0.925934	0.941161	0.950279	0.962016	0.96783	0.975519	0.977482
0.247481	0.253492	0.260048	0.26938	0.277013	0.287625	0.296222	0.308036	0.317523	0.327365	0.340833	0.351507	0.366116	0.377614	0.393369	0.405697	0.422603	0.435772	0.45383	0.467844	0.482177	0.501896	0.517057	0.537864	0.553818	0.575623	0.592302	0.614972	0.632268	0.655612	0.673367	0.697138	0.715136	0.733054	0.756972	0.774696	0.79814	0.815296	0.837775	0.853906	0.874866	0.889473	0.908326	0.920862	0.936962	0.946856	0.959593	0.966301	0.975096	0.978052
0.245186	0.250874	0.257126	0.266126	0.273482	0.283783	0.29212	0.303637	0.312873	0.322468	0.335647	0.346075	0.360398	0.371649	0.38712	0.3992	0.415828	0.428746	0.446537	0.460303	0.474391	0.493862	0.50879	0.529377	0.545116	0.566741	0.583235	0.605776	0.622929	0.646211	0.663878	0.687668	0.705648	0.723588	0.747668	0.765507	0.789233	0.806612	0.829505	0.845981	0.867494	0.882577	0.902127	0.915274	0.932214	0.942852	0.956561	0.964137	0.974017	0.977946
0.243058	0.248416	0.254357	0.263018	0.270092	0.280077	0.288151	0.299367	0.308351	0.317697	0.330583	0.340765	0.354798	0.365802	0.380986	0.392815	0.40916	0.421826	0.439341	0.452856	0.466695	0.485907	0.500594	0.520947	0.536463	0.55789	0.574186	0.596578	0.61357	0.636766	0.654324	0.678105	0.696043	0.713978	0.738187	0.756112	0.780084	0.797653	0.820922	0.837707	0.859736	0.875258	0.895468	0.909191	0.926936	0.938285	0.952936	0.96135	0.972293	0.977174
0.241102	0.24612	0.251744	0.260059	0.266847	0.27651	0.284318	0.295229	0.303958	0.313056	0.325646	0.335581	0.349321	0.360077	0.37497	0.386547	0.402605	0.415016	0.432249	0.445509	0.459097	0.478039	0.49248	0.512586	0.527869	0.549081	0.565168	0.587391	0.604208	0.627294	0.644724	0.668469	0.686341	0.704247	0.728552	0.746533	0.770715	0.788443	0.812049	0.829109	0.851614	0.86754	0.888372	0.902634	0.921148	0.933174	0.948735	0.957958	0.969937	0.975746
0.239321	0.243992	0.249291	0.257252	0.263748	0.273085	0.280624	0.291224	0.299698	0.308546	0.320837	0.330525	0.343969	0.354477	0.369075	0.380401	0.396166	0.408322	0.425267	0.43827	0.451602	0.470265	0.484455	0.504302	0.519345	0.540328	0.556194	0.578229	0.594856	0.61781	0.635094	0.658777	0.676561	0.694414	0.718783	0.736792	0.761149	0.779003	0.802909	0.82021	0.843153	0.859445	0.88086	0.895625	0.91487	0.927539	0.943976	0.953976	0.966964	0.973675
0.23772	0.242035	0.247001	0.254602	0.260801	0.269804	0.277071	0.287357	0.295574	0.30417	0.316159	0.3256	0.338745	0.349006	0.363305	0.374381	0.389847	0.401749	0.418399	0.431144	0.444218	0.462594	0.476529	0.496104	0.5109	0.53164	0.547276	0.569105	0.58553	0.608329	0.62545	0.649046	0.666722	0.684498	0.7089	0.72691	0.751407	0.769357	0.793526	0.811033	0.834375	0.850998	0.872956	0.888187	0.908126	0.9214	0.938679	0.949423	0.96339	0.970974
0.236304	0.240254	0.244879	0.252111	0.258007	0.266672	0.273662	0.283629	0.291587	0.299931	0.311615	0.320809	0.333652	0.343665	0.357664	0.368488	0.383654	0.3953	0.411651	0.424136	0.436951	0.455032	0.468707	0.488002	0.502546	0.523028	0.538425	0.560032	0.576242	0.598867	0.615809	0.639293	0.656841	0.674518	0.698923	0.716909	0.741512	0.759528	0.783922	0.801602	0.825304	0.842222	0.864684	0.880343	0.900937	0.91478	0.932863	0.944317	0.959231	0.967659
0.235078	0.238652	0.242929	0.249783	0.25537	0.263689	0.270399	0.280044	0.287739	0.29583	0.307206	0.316153	0.328692	0.338458	0.352153	0.362728	0.377589	0.38898	0.405027	0.417252	0.429807	0.447585	0.460999	0.480003	0.494289	0.514501	0.529652	0.551021	0.567005	0.589436	0.606186	0.629534	0.646935	0.664493	0.688871	0.706807	0.731484	0.749536	0.77412	0.791941	0.815963	0.833141	0.856067	0.872117	0.893326	0.907701	0.926551	0.938678	0.954506	0.963746
0.234047	0.237235	0.241153	0.247621	0.252893	0.26086	0.267286	0.276602	0.284034	0.291869	0.302934	0.311634	0.323866	0.333386	0.346775	0.357101	0.371655	0.382791	0.398531	0.410496	0.422789	0.440259	0.453409	0.472115	0.486138	0.506069	0.520967	0.542083	0.557832	0.580051	0.596594	0.619785	0.637021	0.654441	0.678763	0.696627	0.721344	0.739405	0.764143	0.782072	0.806376	0.823779	0.847128	0.863533	0.885316	0.900185	0.919764	0.932528	0.949234	0.959253
0.233215	0.236007	0.239557	0.24563	0.250579	0.258188	0.264324	0.273307	0.280472	0.28805	0.298802	0.307253	0.319178	0.328452	0.341533	0.35161	0.365855	0.376737	0.392166	0.403871	0.415903	0.433059	0.445943	0.464343	0.478101	0.497741	0.512379	0.533229	0.548733	0.570723	0.587046	0.610059	0.627115	0.644378	0.668618	0.686385	0.711112	0.729155	0.754012	0.772019	0.796567	0.81416	0.837893	0.854615	0.876931	0.892257	0.912524	0.925889	0.943436	0.954199
0.232587	0.234972	0.238145	0.243813	0.248432	0.255675	0.261517	0.270162	0.277057	0.284376	0.294811	0.303014	0.314627	0.323656	0.336428	0.346257	0.360191	0.370821	0.385936	0.397381	0.409153	0.425989	0.438608	0.456694	0.470184	0.489523	0.503897	0.524468	0.539719	0.561464	0.577557	0.600371	0.617231	0.634321	0.658452	0.676102	0.700807	0.718807	0.743748	0.761802	0.786558	0.804307	0.828383	0.845387	0.868196	0.88394	0.904855	0.918781	0.937132	0.948603
0.232168	0.234134	0.236919	0.242174	0.246455	0.253324	0.258866	0.267167	0.273789	0.280846	0.290963	0.298916	0.310217	0.319001	0.331461	0.341045	0.354665	0.365043	0.379842	0.39103	0.402541	0.419055	0.431407	0.449173	0.462393	0.481422	0.495528	0.515808	0.530801	0.552285	0.568138	0.590734	0.607385	0.624285	0.648282	0.665795	0.690449	0.708381	0.733372	0.751446	0.776371	0.794244	0.818624	0.835872	0.859134	0.875257	0.89678	0.91123	0.930345	0.942488
0.231963	0.233499	0.235885	0.240716	0.24465	0.251139	0.256375	0.264326	0.270672	0.277465	0.287258	0.294961	0.305948	0.314487	0.326634	0.335973	0.349279	0.359407	0.373888	0.384819	0.396071	0.412258	0.424344	0.441785	0.454734	0.473446	0.48728	0.507259	0.521987	0.543196	0.558799	0.581161	0.597589	0.614285	0.638124	0.655481	0.680056	0.697896	0.722906	0.740971	0.766029	0.783993	0.808639	0.826097	0.849769	0.866234	0.888323	0.903258	0.923097	0.935874
0.231977	0.23307	0.235046	0.239443	0.243022	0.249122	0.254046	0.261642	0.267706	0.274231	0.2837	0.291151	0.301821	0.310116	0.321949	0.331044	0.344034	0.353914	0.368076	0.378751	0.389746	0.405604	0.417424	0.434535	0.447212	0.465599	0.47916	0.498827	0.513285	0.534206	0.549553	0.571662	0.587857	0.604335	0.627993	0.645176	0.669646	0.687372	0.712369	0.730398	0.755554	0.773579	0.798451	0.816083	0.840125	0.856895	0.879507	0.894889	0.915412	0.928783
0.232214	0.232852	0.234407	0.23836	0.241574	0.247277	0.251881	0.259116	0.264895	0.271149	0.280288	0.287486	0.297837	0.305888	0.317406	0.326258	0.338931	0.348565	0.362406	0.372827	0.383567	0.399093	0.410649	0.427426	0.439831	0.457888	0.471173	0.49052	0.504704	0.525326	0.540408	0.56225	0.5782	0.594449	0.617904	0.634897	0.659234	0.676826	0.701779	0.719747	0.744967	0.763023	0.788083	0.805856	0.830226	0.847264	0.870359	0.886147	0.907312	0.92124
0.23268	0.23285	0.233971	0.23747	0.24031	0.245606	0.249884	0.25675	0.262239	0.268218	0.277025	0.283968	0.293999	0.301805	0.313006	0.321617	0.333972	0.343362	0.35688	0.36705	0.377536	0.392729	0.404021	0.420462	0.432596	0.450317	0.463325	0.482344	0.496251	0.516562	0.531374	0.552934	0.56863	0.584639	0.60787	0.624659	0.648838	0.666276	0.691156	0.709039	0.734288	0.752346	0.777557	0.795438	0.820097	0.837366	0.860901	0.877058	0.898823	0.913267
0.233379	0.233068	0.233744	0.236776	0.239232	0.244114	0.248058	0.254548	0.259741	0.265442	0.273912	0.280598	0.290306	0.297867	0.30875	0.31712	0.329157	0.338304	0.3515	0.361421	0.371655	0.386513	0.397544	0.413645	0.425509	0.442889	0.45562	0.474304	0.487931	0.507922	0.522458	0.543723	0.559158	0.574917	0.597905	0.614475	0.638473	0.655739	0.680517	0.698292	0.723539	0.741571	0.766895	0.784852	0.809761	0.827225	0.851158	0.867645	0.889967	0.904889
0.234316	0.233511	0.233729	0.236284	0.238345	0.242803	0.246404	0.252513	0.257404	0.26282	0.270951	0.277377	0.286759	0.294074	0.304639	0.312769	0.324487	0.333393	0.346266	0.355939	0.365924	0.380446	0.391219	0.406978	0.418573	0.435609	0.448063	0.466406	0.479752	0.499413	0.51367	0.534627	0.549794	0.565293	0.58802	0.604358	0.628153	0.64523	0.66988	0.687524	0.712737	0.730717	0.75612	0.774122	0.79924	0.816865	0.841154	0.857933	0.88077	0.89613
0.235496	0.234184	0.233931	0.235998	0.237652	0.241676	0.244926	0.250645	0.255229	0.260356	0.268143	0.274306	0.28336	0.290429	0.300673	0.308563	0.319962	0.328628	0.341178	0.350607	0.360345	0.374531	0.385048	0.400463	0.411791	0.428479	0.440657	0.458654	0.471718	0.491041	0.505016	0.525654	0.540545	0.555778	0.578227	0.594323	0.617893	0.634764	0.65926	0.676755	0.701902	0.719805	0.745252	0.763269	0.788559	0.80631	0.830914	0.847948	0.871257	0.887014
0.236922	0.23509	0.234354	0.23592	0.237158	0.240738	0.243628	0.24895	0.253218	0.258051	0.265489	0.271386	0.28011	0.28693	0.296853	0.304504	0.315583	0.324011	0.336238	0.345424	0.354918	0.368768	0.379031	0.394102	0.405165	0.421503	0.433406	0.451052	0.463833	0.482811	0.496501	0.51681	0.531422	0.546381	0.568537	0.584379	0.607704	0.624357	0.648673	0.665999	0.691053	0.708855	0.734312	0.752315	0.777738	0.795583	0.820461	0.837713	0.861451	0.877567
0.2386	0.236234	0.235002	0.236056	0.236865	0.239992	0.242512	0.247428	0.251374	0.255907	0.262991	0.268618	0.277008	0.283579	0.29318	0.300591	0.31135	0.319541	0.331445	0.340391	0.349644	0.363157	0.373169	0.387895	0.398696	0.414682	0.426312	0.443603	0.456102	0.474729	0.488133	0.508103	0.522431	0.537111	0.558959	0.574539	0.597601	0.614021	0.638135	0.655274	0.680205	0.697884	0.723318	0.74128	0.766801	0.784706	0.809819	0.827253	0.851377	0.867813
0.240534	0.237621	0.235879	0.23641	0.236778	0.239441	0.241581	0.246083	0.2497	0.253926	0.260651	0.266004	0.274058	0.280376	0.289652	0.296824	0.307263	0.315219	0.3268	0.335508	0.344521	0.3577	0.367463	0.381844	0.392385	0.408019	0.419377	0.43631	0.448528	0.466799	0.479915	0.499539	0.513579	0.527976	0.549502	0.564813	0.587593	0.603769	0.627658	0.644595	0.669377	0.686911	0.712291	0.730186	0.755767	0.773704	0.799011	0.816591	0.84106	0.857778
0.242727	0.239254	0.23699	0.236985	0.236901	0.239089	0.240839	0.244918	0.248198	0.252109	0.25847	0.263545	0.271258	0.277323	0.286273	0.293204	0.303322	0.311043	0.322302	0.330774	0.339551	0.352395	0.361912	0.375949	0.386234	0.401514	0.412603	0.429177	0.441115	0.459024	0.471853	0.491123	0.504873	0.518983	0.540176	0.55521	0.577692	0.593613	0.617257	0.633975	0.658583	0.675953	0.701248	0.719052	0.744659	0.762596	0.788059	0.805752	0.830523	0.847485
0.245184	0.241138	0.238338	0.237785	0.237237	0.238939	0.240289	0.243936	0.24687	0.25046	0.256451	0.261242	0.268612	0.274419	0.283041	0.289731	0.299528	0.307015	0.317952	0.32619	0.334732	0.347243	0.356518	0.370211	0.380242	0.395168	0.405991	0.422203	0.433864	0.451409	0.463951	0.482859	0.496319	0.510139	0.530986	0.545738	0.567907	0.583564	0.606943	0.62343	0.647839	0.665026	0.690208	0.707896	0.733496	0.751405	0.776986	0.794759	0.819791	0.83696
0.247908	0.243276	0.239928	0.238815	0.23779	0.238996	0.239934	0.24314	0.245719	0.248979	0.254595	0.259096	0.266119	0.271665	0.279957	0.286405	0.295879	0.303133	0.313748	0.321754	0.330065	0.342243	0.351279	0.36463	0.374411	0.388983	0.399543	0.415392	0.426777	0.443954	0.45621	0.474753	0.48792	0.501449	0.521942	0.536406	0.558248	0.573633	0.596729	0.612972	0.637158	0.654146	0.679186	0.696737	0.722297	0.740152	0.765813	0.783634	0.808886	0.826226
0.250901	0.245671	0.241763	0.240079	0.238564	0.239262	0.239777	0.242534	0.244747	0.24767	0.252904	0.25711	0.26378	0.269063	0.277022	0.283226	0.292377	0.299398	0.309692	0.317467	0.325548	0.337396	0.346196	0.359205	0.368739	0.382958	0.393259	0.408744	0.419857	0.436664	0.448635	0.466808	0.479683	0.492918	0.513047	0.52722	0.548723	0.563828	0.586624	0.602612	0.626555	0.643327	0.668199	0.685593	0.71108	0.728855	0.754561	0.772399	0.797832	0.815307
0.254168	0.248328	0.243846	0.24158	0.239562	0.239742	0.239823	0.242119	0.243959	0.246536	0.25138	0.255285	0.261598	0.266613	0.274236	0.280194	0.289022	0.295809	0.305782	0.313328	0.321181	0.332699	0.341266	0.353935	0.363226	0.377093	0.387138	0.402261	0.413103	0.429539	0.441228	0.459026	0.471609	0.484552	0.504309	0.518188	0.53934	0.55416	0.57664	0.592362	0.616041	0.632584	0.657263	0.67448	0.699865	0.717535	0.743251	0.761077	0.786651	0.804227
0.25771	0.25125	0.246182	0.243321	0.240789	0.240439	0.240074	0.2419	0.243356	0.245577	0.250025	0.253622	0.259574	0.264315	0.271601	0.277311	0.285813	0.292366	0.302018	0.309336	0.316963	0.328154	0.33649	0.348822	0.357872	0.371389	0.381181	0.395941	0.406518	0.422581	0.433991	0.451411	0.463704	0.476353	0.495732	0.509315	0.530106	0.544635	0.566784	0.582233	0.605629	0.621929	0.646391	0.663413	0.688667	0.706209	0.731901	0.749687	0.775365	0.79301
0.26153	0.254438	0.248773	0.245307	0.242248	0.241357	0.240534	0.24188	0.242941	0.244798	0.248843	0.252123	0.257709	0.262172	0.269116	0.274575	0.282751	0.289069	0.298401	0.305491	0.312893	0.323759	0.331867	0.343862	0.352676	0.365845	0.375388	0.389787	0.4001	0.415791	0.426924	0.443965	0.455968	0.468326	0.487321	0.500607	0.521026	0.535261	0.557066	0.572234	0.595329	0.611375	0.635596	0.652408	0.677503	0.694897	0.720532	0.73825	0.763994	0.781676
0.265629	0.257895	0.251622	0.24754	0.243941	0.2425	0.241207	0.242063	0.242718	0.2442	0.247834	0.250791	0.256004	0.260184	0.266783	0.271987	0.279835	0.285918	0.294928	0.301791	0.30897	0.319512	0.327395	0.339057	0.347638	0.360459	0.369758	0.383796	0.393851	0.409169	0.420028	0.436689	0.448405	0.460473	0.479078	0.492066	0.512107	0.526044	0.547493	0.562374	0.585151	0.600933	0.624893	0.641478	0.666389	0.683613	0.709161	0.726787	0.752561	0.770249
0.270008	0.261623	0.254732	0.250023	0.245874	0.243869	0.242095	0.24245	0.242689	0.243786	0.247002	0.249627	0.254462	0.258352	0.264603	0.269549	0.277067	0.282912	0.291601	0.298237	0.305194	0.315413	0.323073	0.334404	0.342755	0.355232	0.36429	0.37797	0.387769	0.402716	0.413305	0.429584	0.441017	0.452795	0.471008	0.483699	0.503353	0.51699	0.538073	0.55266	0.575105	0.590613	0.614292	0.630637	0.655338	0.672375	0.697804	0.715314	0.741084	0.758749
0.274668	0.265624	0.258104	0.252759	0.248047	0.24547	0.243202	0.243046	0.242858	0.24356	0.246348	0.248633	0.253084	0.256678	0.262576	0.26726	0.274446	0.280051	0.288418	0.294828	0.301563	0.311462	0.318901	0.329902	0.338027	0.350162	0.358983	0.372307	0.381855	0.396431	0.406755	0.422651	0.433803	0.445296	0.463112	0.475507	0.494769	0.508105	0.528811	0.543101	0.5652	0.580426	0.603805	0.619898	0.644366	0.661197	0.68648	0.703851	0.729582	0.747197
0.27961	0.269899	0.261741	0.255751	0.250466	0.247304	0.244531	0.243854	0.243227	0.243523	0.245876	0.247812	0.251872	0.255164	0.260705	0.265121	0.271972	0.277335	0.285381	0.291563	0.298077	0.307656	0.314876	0.325551	0.333452	0.345248	0.353836	0.366806	0.376107	0.390315	0.400376	0.415891	0.426765	0.437976	0.455394	0.467493	0.486358	0.499392	0.519714	0.533703	0.555442	0.570379	0.593442	0.609272	0.633484	0.650094	0.675204	0.692415	0.718075	0.735613
0.284832	0.274448	0.265645	0.259001	0.253131	0.249376	0.246085	0.244877	0.2438	0.243679	0.245589	0.247166	0.250828	0.25381	0.258989	0.263133	0.269647	0.274765	0.282487	0.288441	0.294734	0.303996	0.310998	0.321348	0.329028	0.340489	0.348847	0.361466	0.370525	0.384366	0.394169	0.409303	0.419904	0.430835	0.447853	0.45966	0.478124	0.490856	0.510785	0.524472	0.54584	0.560483	0.583212	0.59877	0.622705	0.63908	0.663989	0.681021	0.70658	0.724015
0.290334	0.279272	0.269815	0.26251	0.256045	0.251686	0.247868	0.246117	0.24458	0.244031	0.245488	0.246697	0.249954	0.252619	0.257431	0.261297	0.267471	0.272341	0.279738	0.285463	0.291534	0.300479	0.307265	0.317293	0.324755	0.335883	0.344014	0.356285	0.365106	0.378584	0.388133	0.402888	0.413219	0.423874	0.440492	0.452009	0.470068	0.4825	0.50203	0.515412	0.536399	0.550743	0.573125	0.588401	0.61204	0.628167	0.652852	0.669686	0.695113	0.712423
0.296113	0.284369	0.274253	0.26628	0.25921	0.254239	0.249881	0.247579	0.245569	0.244581	0.245576	0.246407	0.249253	0.251592	0.256031	0.259614	0.265444	0.270062	0.277133	0.282627	0.288475	0.297106	0.303677	0.313385	0.320631	0.331428	0.339337	0.351263	0.35985	0.372966	0.382267	0.396645	0.40671	0.417094	0.433312	0.444541	0.462194	0.474326	0.493451	0.506528	0.527126	0.541167	0.563188	0.578175	0.6015	0.617367	0.641804	0.658424	0.683691	0.700853
0.302167	0.289739	0.278958	0.270311	0.262628	0.257036	0.252127	0.249264	0.24677	0.245333	0.245857	0.2463	0.248726	0.250731	0.254792	0.258086	0.263568	0.267929	0.274673	0.279934	0.285558	0.293875	0.30023	0.309621	0.316654	0.327124	0.334813	0.346398	0.354755	0.367513	0.376569	0.390572	0.400377	0.410493	0.426311	0.437257	0.454501	0.466337	0.485053	0.497825	0.518024	0.53176	0.553408	0.5681	0.591094	0.606691	0.630858	0.647249	0.672328	0.689322
0.308494	0.295379	0.28393	0.274604	0.2663	0.260079	0.254609	0.251175	0.248187	0.246288	0.246332	0.246377	0.248376	0.250038	0.253715	0.256712	0.261843	0.265943	0.272357	0.277382	0.282782	0.290784	0.296926	0.306001	0.312822	0.322968	0.330441	0.341688	0.349818	0.362222	0.371038	0.38467	0.394218	0.404071	0.419491	0.430157	0.446992	0.458533	0.476837	0.489305	0.509099	0.522527	0.543792	0.558184	0.580832	0.596149	0.620026	0.636174	0.66104	0.677847
0.315088	0.301288	0.289167	0.279158	0.270226	0.263369	0.257329	0.253315	0.249821	0.24745	0.247005	0.246641	0.248204	0.249515	0.252801	0.255495	0.26027	0.264104	0.270187	0.274973	0.280145	0.287835	0.293762	0.302524	0.309134	0.318959	0.326218	0.337131	0.345039	0.357092	0.365673	0.378935	0.388232	0.397827	0.41285	0.423241	0.439667	0.450917	0.468806	0.48097	0.500354	0.513474	0.534345	0.548433	0.57072	0.58575	0.609318	0.625211	0.649839	0.666441
0.321946	0.307462	0.294669	0.283974	0.274408	0.266908	0.260288	0.255686	0.251675	0.248822	0.247878	0.247095	0.248215	0.249164	0.252053	0.254436	0.25885	0.262413	0.268161	0.272705	0.277648	0.285025	0.290737	0.299187	0.305588	0.315095	0.322143	0.332726	0.340415	0.352121	0.36047	0.373368	0.382417	0.391759	0.406389	0.416508	0.432525	0.443488	0.46096	0.472824	0.491793	0.504604	0.525073	0.538854	0.560768	0.575503	0.598744	0.61437	0.638739	0.655119
0.329062	0.313897	0.300432	0.28905	0.278844	0.270696	0.263488	0.258289	0.253752	0.250405	0.248954	0.247741	0.248408	0.248988	0.251473	0.253537	0.257585	0.260871	0.266281	0.270579	0.27529	0.282354	0.28785	0.295991	0.302183	0.311374	0.318215	0.32847	0.335944	0.347307	0.355429	0.367966	0.376773	0.385866	0.400105	0.409958	0.425568	0.436247	0.453302	0.464867	0.483417	0.495921	0.51598	0.529452	0.550981	0.565416	0.588314	0.603663	0.62775	0.643895
0.336429	0.320589	0.306453	0.294384	0.283535	0.274733	0.26693	0.261127	0.256053	0.252201	0.250235	0.248582	0.248789	0.248988	0.251062	0.252799	0.256476	0.259479	0.264548	0.268596	0.273071	0.279822	0.285101	0.292933	0.298918	0.307796	0.31443	0.324362	0.331624	0.342648	0.350548	0.362726	0.371296	0.380147	0.393997	0.403589	0.418794	0.429193	0.445831	0.457101	0.475229	0.487426	0.50707	0.520231	0.541365	0.555496	0.578035	0.5931	0.616885	0.632781
0.344041	0.327531	0.312728	0.299973	0.288479	0.27902	0.270614	0.2642	0.25858	0.254214	0.251723	0.249619	0.249357	0.249167	0.250822	0.252224	0.255525	0.258238	0.262962	0.266755	0.270991	0.277428	0.282489	0.290013	0.29579	0.304358	0.310787	0.320399	0.327453	0.338142	0.345823	0.357649	0.365986	0.374597	0.388064	0.3974	0.412202	0.422327	0.438547	0.449526	0.46723	0.479122	0.498345	0.511196	0.531925	0.545748	0.567916	0.582688	0.606152	0.621787
0.351889	0.334719	0.319253	0.305815	0.293673	0.283555	0.27454	0.26751	0.261335	0.256445	0.253421	0.250856	0.250117	0.249527	0.250756	0.251813	0.254732	0.257148	0.261524	0.265057	0.26905	0.275173	0.280012	0.287229	0.292799	0.301059	0.307285	0.31658	0.323428	0.333787	0.341253	0.35273	0.360839	0.369217	0.382305	0.391389	0.405791	0.415646	0.431451	0.442142	0.459421	0.471011	0.489809	0.502349	0.522666	0.536179	0.557963	0.572436	0.595563	0.610926
0.359964	0.342144	0.326023	0.311905	0.299116	0.288337	0.278709	0.271056	0.264319	0.258896	0.25533	0.252294	0.251069	0.250069	0.250866	0.25157	0.2541	0.256212	0.260234	0.263503	0.267248	0.273055	0.277671	0.284582	0.289943	0.297897	0.303921	0.312904	0.319548	0.32958	0.336836	0.347968	0.355854	0.364003	0.376716	0.385553	0.39956	0.409149	0.424541	0.434949	0.451802	0.463094	0.481464	0.493694	0.513592	0.526793	0.548182	0.562351	0.585124	0.600207
0.368258	0.3498	0.333031	0.31824	0.304805	0.293365	0.283119	0.27484	0.267532	0.261568	0.257453	0.253936	0.252217	0.250797	0.251153	0.251494	0.25363	0.25543	0.259095	0.262093	0.265585	0.271074	0.275464	0.282069	0.287221	0.294871	0.300694	0.309367	0.31581	0.32552	0.332568	0.343361	0.351028	0.358953	0.371295	0.379892	0.393507	0.402836	0.417817	0.427946	0.444375	0.455371	0.473311	0.485233	0.504706	0.517594	0.538578	0.552439	0.574845	0.589638
0.376759	0.357676	0.34027	0.324813	0.310735	0.298636	0.28777	0.27886	0.270976	0.264462	0.25979	0.255782	0.253562	0.251713	0.251619	0.25159	0.253324	0.254804	0.258107	0.260828	0.264062	0.269232	0.273393	0.279691	0.284632	0.291981	0.297603	0.305968	0.312213	0.321604	0.328448	0.338906	0.346358	0.354064	0.366041	0.374402	0.38763	0.396704	0.411277	0.421132	0.437138	0.447842	0.46535	0.476967	0.496011	0.508586	0.529156	0.542707	0.564731	0.579228
0.385455	0.365765	0.347733	0.331619	0.316903	0.304146	0.292659	0.283117	0.27465	0.267578	0.262344	0.257836	0.255105	0.252817	0.252267	0.251857	0.253184	0.254335	0.257271	0.259708	0.262679	0.267527	0.271455	0.277447	0.282176	0.289224	0.294645	0.302706	0.308753	0.31783	0.324474	0.334601	0.341843	0.349333	0.360951	0.369081	0.381926	0.390751	0.40492	0.414506	0.43009	0.440508	0.457583	0.468898	0.487509	0.499771	0.519921	0.533158	0.55479	0.568985
0.394336	0.374055	0.355411	0.338651	0.323302	0.309892	0.297783	0.287608	0.278553	0.270918	0.265114	0.260098	0.25685	0.254113	0.253099	0.252299	0.253211	0.254026	0.256589	0.258736	0.261437	0.265961	0.269652	0.275337	0.279851	0.286599	0.291819	0.299579	0.30543	0.314197	0.320642	0.330443	0.337479	0.344759	0.356022	0.363926	0.376393	0.384975	0.398744	0.408066	0.423231	0.433366	0.45001	0.461025	0.479201	0.491153	0.510875	0.523798	0.545026	0.558915
0.403387	0.382535	0.363295	0.345901	0.329928	0.31587	0.303141	0.292331	0.282686	0.274482	0.268102	0.262569	0.258797	0.255602	0.254116	0.252917	0.253407	0.253877	0.256061	0.257911	0.260337	0.264534	0.267983	0.27336	0.277657	0.284106	0.289124	0.296586	0.302241	0.310701	0.31695	0.326431	0.333263	0.340337	0.351251	0.358934	0.37103	0.379372	0.392746	0.40181	0.41656	0.426417	0.44263	0.45335	0.471088	0.482732	0.502022	0.51463	0.535445	0.549024
0.412596	0.391194	0.371375	0.353361	0.336773	0.322073	0.308727	0.297284	0.287046	0.278268	0.271309	0.265251	0.260948	0.257286	0.255321	0.253712	0.253774	0.253891	0.255691	0.257236	0.25938	0.263246	0.266448	0.271516	0.275593	0.281744	0.286559	0.293724	0.299185	0.307341	0.313397	0.322561	0.329194	0.336065	0.346636	0.354104	0.365832	0.373942	0.386925	0.395737	0.410074	0.419659	0.435443	0.445872	0.463172	0.47451	0.493363	0.505657	0.526051	0.539318
0.421946	0.400018	0.37964	0.361022	0.34383	0.328498	0.314538	0.302465	0.291631	0.282275	0.274733	0.268144	0.263303	0.259165	0.256714	0.254688	0.254313	0.254068	0.255478	0.256711	0.258566	0.262098	0.265048	0.269805	0.273659	0.279511	0.284122	0.290992	0.296259	0.304116	0.30998	0.318832	0.325268	0.331941	0.342174	0.34943	0.360798	0.36868	0.381278	0.389843	0.403772	0.41309	0.428447	0.43859	0.455451	0.466487	0.4849	0.496882	0.516848	0.5298
0.431424	0.408994	0.388078	0.368873	0.351091	0.335136	0.320569	0.307869	0.29644	0.286504	0.278374	0.271248	0.265864	0.261242	0.258298	0.255844	0.255027	0.254411	0.255424	0.256338	0.257896	0.26109	0.263784	0.268227	0.271854	0.277408	0.281813	0.28839	0.293463	0.301023	0.306696	0.315241	0.321484	0.327961	0.337863	0.344912	0.355925	0.363584	0.375802	0.384126	0.397652	0.406708	0.421641	0.431503	0.447927	0.458664	0.476635	0.488306	0.507838	0.520475
0.441012	0.418109	0.396677	0.376905	0.358547	0.341982	0.326814	0.313492	0.301469	0.290951	0.282232	0.274563	0.268631	0.263517	0.260073	0.257184	0.255917	0.254922	0.255532	0.256117	0.257372	0.260224	0.262655	0.266783	0.270179	0.275434	0.27963	0.285916	0.290794	0.29806	0.303544	0.311786	0.317837	0.324123	0.333698	0.340545	0.351209	0.35865	0.370495	0.378583	0.391711	0.40051	0.415024	0.424609	0.440598	0.45104	0.468568	0.479931	0.499024	0.511346
0.450695	0.427346	0.405423	0.385106	0.366188	0.349025	0.333266	0.319329	0.306714	0.295614	0.286305	0.278089	0.271604	0.26599	0.26204	0.258707	0.256984	0.2556	0.255802	0.256051	0.256995	0.2595	0.261662	0.265472	0.268633	0.273589	0.277574	0.283568	0.288251	0.295226	0.300522	0.308464	0.314327	0.320423	0.329679	0.336327	0.346648	0.353877	0.365354	0.373211	0.385946	0.394496	0.408594	0.417908	0.433463	0.443615	0.4607	0.471757	0.490407	0.502416
0.460455	0.43669	0.414303	0.393463	0.374004	0.356259	0.339918	0.325374	0.312171	0.30049	0.290591	0.281824	0.274782	0.268663	0.264202	0.260416	0.25823	0.256449	0.256235	0.256141	0.256766	0.25892	0.260807	0.264296	0.267216	0.271871	0.275642	0.281347	0.285833	0.292519	0.297627	0.305274	0.310951	0.31686	0.325801	0.332255	0.342239	0.34926	0.360375	0.368008	0.380356	0.388661	0.402348	0.411396	0.426521	0.436388	0.453029	0.463785	0.48199	0.493686
0.470274	0.446125	0.423302	0.401964	0.381983	0.363672	0.346763	0.331621	0.317836	0.305576	0.295088	0.285767	0.278166	0.271536	0.266557	0.262311	0.259656	0.25747	0.256834	0.256388	0.256686	0.258484	0.260089	0.263254	0.265929	0.270282	0.273836	0.279251	0.283538	0.289939	0.294859	0.302213	0.307705	0.313431	0.322062	0.328325	0.337979	0.344796	0.355557	0.362969	0.374936	0.383003	0.396283	0.405073	0.41977	0.429357	0.445556	0.456014	0.473772	0.485158
0.480133	0.455633	0.432405	0.410594	0.390114	0.371256	0.353792	0.338063	0.323702	0.310867	0.299792	0.289916	0.281754	0.274607	0.269107	0.264394	0.261263	0.258663	0.2576	0.256793	0.256757	0.258194	0.25951	0.262347	0.264772	0.268821	0.272154	0.27728	0.281367	0.287482	0.292214	0.29928	0.304589	0.310132	0.31846	0.324535	0.333864	0.340483	0.350895	0.358093	0.369685	0.377518	0.390399	0.398934	0.413208	0.422521	0.43828	0.448445	0.465755	0.476833
0.490014	0.465198	0.441595	0.41934	0.398384	0.378999	0.360995	0.344693	0.329765	0.316359	0.3047	0.294269	0.285545	0.277877	0.271851	0.266664	0.263052	0.260031	0.258533	0.257358	0.25698	0.25805	0.259071	0.261577	0.263745	0.267489	0.270596	0.275432	0.279317	0.285149	0.289693	0.296473	0.301599	0.306962	0.314991	0.320881	0.329892	0.336317	0.346386	0.353376	0.364599	0.372205	0.384691	0.392978	0.406833	0.415877	0.4312	0.441075	0.457938	0.468711
0.499897	0.474801	0.450856	0.428187	0.406779	0.386889	0.368363	0.351501	0.336015	0.322046	0.309808	0.298822	0.289536	0.281345	0.274789	0.269121	0.265024	0.261573	0.259636	0.258084	0.257355	0.258054	0.258773	0.260943	0.262849	0.266284	0.269163	0.273708	0.277388	0.282938	0.287292	0.29379	0.298734	0.303918	0.311653	0.317362	0.326061	0.332295	0.342028	0.348813	0.359675	0.367059	0.379156	0.387202	0.400643	0.409424	0.424312	0.433905	0.45032	0.460793
0.509762	0.484424	0.460172	0.437118	0.415286	0.394914	0.375884	0.358479	0.342447	0.327922	0.315111	0.303573	0.293725	0.285008	0.27792	0.271767	0.267178	0.263291	0.260908	0.258972	0.257885	0.258207	0.258616	0.260446	0.262084	0.265209	0.267854	0.272108	0.27558	0.280849	0.285012	0.29123	0.295992	0.300998	0.308444	0.313974	0.322366	0.328413	0.337818	0.344403	0.35491	0.362077	0.373792	0.381602	0.394636	0.403159	0.417617	0.426931	0.442901	0.453078
0.519591	0.494047	0.469523	0.446118	0.42389	0.40306	0.383548	0.365616	0.349052	0.33398	0.320604	0.308517	0.29811	0.288865	0.281243	0.2746	0.269515	0.265186	0.262351	0.260023	0.258571	0.258511	0.258602	0.260088	0.261452	0.264263	0.266669	0.27063	0.273891	0.278879	0.28285	0.28879	0.293371	0.2982	0.305362	0.310714	0.318806	0.324669	0.333751	0.340142	0.3503	0.357257	0.368596	0.376175	0.388807	0.397079	0.411111	0.420153	0.43568	0.445565
0.529361	0.503652	0.478893	0.45517	0.432575	0.411315	0.391342	0.372903	0.35582	0.340213	0.32628	0.313649	0.302686	0.292913	0.284757	0.277619	0.272036	0.267257	0.263966	0.261238	0.259413	0.258965	0.258732	0.259868	0.260952	0.263446	0.265608	0.269276	0.272322	0.27703	0.280807	0.286471	0.29087	0.295522	0.302403	0.30758	0.315376	0.32106	0.329826	0.336025	0.345843	0.352593	0.363564	0.370919	0.383154	0.391181	0.404793	0.413568	0.428654	0.438253
0.539054	0.513219	0.488263	0.464256	0.441327	0.419663	0.399254	0.380328	0.362743	0.346613	0.332134	0.318965	0.30745	0.29715	0.288459	0.280824	0.274739	0.269504	0.265753	0.262619	0.260412	0.259571	0.259006	0.25979	0.260586	0.262759	0.264673	0.268045	0.270871	0.275299	0.278879	0.284269	0.288486	0.292961	0.299567	0.30457	0.312076	0.317582	0.326038	0.332051	0.341534	0.348084	0.358693	0.365829	0.377675	0.385462	0.398659	0.407173	0.421823	0.43114
0.548649	0.522728	0.497614	0.473359	0.450128	0.428091	0.40727	0.387879	0.36981	0.353171	0.338157	0.324457	0.312397	0.301572	0.292347	0.284213	0.277623	0.271929	0.267711	0.264164	0.26157	0.26033	0.259426	0.259852	0.260354	0.262203	0.263862	0.266936	0.26954	0.273687	0.277068	0.282185	0.286218	0.290517	0.29685	0.301681	0.308902	0.314233	0.322386	0.328216	0.337371	0.343725	0.353979	0.360902	0.372365	0.37992	0.392706	0.400966	0.415184	0.424225
0.558124	0.53216	0.506927	0.482461	0.458962	0.436581	0.415376	0.395543	0.377009	0.359878	0.344342	0.330121	0.317522	0.306175	0.296418	0.287783	0.280687	0.274529	0.269842	0.265876	0.262886	0.261243	0.259993	0.260055	0.260258	0.261779	0.263177	0.265951	0.268328	0.272193	0.275372	0.280217	0.284066	0.288186	0.294251	0.29891	0.305852	0.311011	0.318865	0.324516	0.333351	0.339513	0.34942	0.356135	0.367222	0.374549	0.386933	0.394943	0.408734	0.417505
0.567461	0.541494	0.516183	0.491544	0.467811	0.445119	0.423557	0.403308	0.384331	0.366723	0.35068	0.335948	0.322819	0.310954	0.300669	0.291533	0.28393	0.277303	0.272144	0.267753	0.264362	0.262311	0.260707	0.260402	0.260297	0.261487	0.262619	0.265089	0.267234	0.270817	0.273791	0.278365	0.282027	0.285969	0.291768	0.296256	0.302923	0.307911	0.315474	0.320949	0.32947	0.335444	0.345012	0.351524	0.362243	0.369348	0.381335	0.389103	0.402471	0.410978
0.576639	0.55071	0.525363	0.500589	0.476658	0.453688	0.431799	0.411161	0.391762	0.373696	0.357163	0.34193	0.328281	0.315905	0.305095	0.295459	0.28735	0.280252	0.274618	0.269796	0.265998	0.263534	0.26157	0.260892	0.260473	0.261327	0.262187	0.264352	0.26626	0.269559	0.272324	0.276627	0.280101	0.283863	0.289399	0.293717	0.300112	0.304932	0.312209	0.317511	0.325724	0.331516	0.34075	0.347065	0.357423	0.364312	0.375909	0.38344	0.396392	0.404641
0.585637	0.55979	0.534447	0.509577	0.485486	0.462271	0.440086	0.419085	0.399289	0.380786	0.36378	0.348061	0.333901	0.321021	0.309693	0.299559	0.290943	0.283373	0.277261	0.272004	0.267794	0.264912	0.262581	0.261526	0.260787	0.2613	0.261882	0.263738	0.265404	0.268418	0.270971	0.275003	0.278286	0.281867	0.287143	0.29129	0.297419	0.302071	0.309068	0.314199	0.322112	0.327725	0.336633	0.342755	0.352759	0.359438	0.370652	0.377953	0.390495	0.398491
0.594437	0.568712	0.543415	0.518489	0.494275	0.470851	0.448403	0.427068	0.4069	0.387981	0.37052	0.35433	0.339673	0.326297	0.314456	0.303827	0.294708	0.286664	0.280074	0.274378	0.269749	0.266445	0.263742	0.262305	0.261238	0.261408	0.261705	0.26325	0.264669	0.267395	0.269731	0.273493	0.276583	0.27998	0.284999	0.288974	0.29484	0.299327	0.306048	0.311011	0.31863	0.324067	0.332657	0.338591	0.348249	0.354723	0.365561	0.372637	0.384775	0.392525
0.603019	0.577458	0.552249	0.527306	0.503008	0.47941	0.456731	0.435094	0.41458	0.395269	0.377374	0.360728	0.345588	0.331726	0.31938	0.30826	0.298641	0.290122	0.283053	0.276915	0.271864	0.268134	0.265052	0.263229	0.261829	0.26165	0.261657	0.262886	0.264053	0.26649	0.268606	0.272096	0.274989	0.278201	0.282964	0.286767	0.292375	0.296695	0.303146	0.307944	0.315274	0.32054	0.328818	0.334568	0.343887	0.350162	0.360632	0.36749	0.37923	0.386741
0.611364	0.586008	0.560929	0.53601	0.511666	0.487931	0.465056	0.443146	0.422315	0.402635	0.384328	0.367244	0.351636	0.337299	0.324458	0.312853	0.302737	0.293745	0.286197	0.279614	0.274137	0.269979	0.266513	0.264299	0.262559	0.262028	0.261738	0.262648	0.263557	0.265702	0.267593	0.270811	0.273505	0.27653	0.281038	0.284669	0.29002	0.294175	0.300361	0.304994	0.312043	0.317139	0.325113	0.330684	0.339671	0.345752	0.355862	0.362506	0.373857	0.381134
0.619455	0.594343	0.569436	0.544581	0.520232	0.496397	0.47336	0.45121	0.430091	0.410068	0.391372	0.373869	0.357809	0.34301	0.329684	0.3176	0.306993	0.29753	0.289503	0.282474	0.276567	0.271978	0.268122	0.265515	0.263429	0.262541	0.261948	0.262536	0.263181	0.265033	0.266694	0.269639	0.272131	0.274964	0.27922	0.282676	0.287775	0.291765	0.297689	0.302161	0.308933	0.313863	0.321539	0.326934	0.335598	0.341489	0.351246	0.357684	0.368652	0.375701
0.627272	0.602446	0.577752	0.553	0.528685	0.504788	0.481625	0.459269	0.437892	0.417553	0.398492	0.380591	0.364097	0.348849	0.33505	0.322496	0.311403	0.301471	0.292969	0.285492	0.279154	0.274131	0.269881	0.266876	0.264438	0.26319	0.262288	0.26255	0.262926	0.264482	0.265908	0.268579	0.270865	0.273505	0.277508	0.280789	0.285637	0.289462	0.29513	0.29944	0.305941	0.310707	0.318092	0.323316	0.331663	0.33737	0.346782	0.353018	0.363611	0.370438
0.634801	0.610298	0.585858	0.56125	0.537009	0.513087	0.489835	0.467306	0.445703	0.425075	0.405676	0.387397	0.370488	0.354808	0.340548	0.327533	0.315962	0.305566	0.296591	0.288667	0.281895	0.276436	0.271789	0.268383	0.265588	0.263975	0.262759	0.262691	0.262793	0.264049	0.265237	0.267631	0.269707	0.27215	0.275902	0.279006	0.283606	0.287266	0.29268	0.29683	0.303065	0.30767	0.31477	0.319826	0.327864	0.333391	0.342465	0.348505	0.35873	0.365342
0.642024	0.617883	0.593737	0.569312	0.545185	0.521276	0.497972	0.475305	0.453507	0.432621	0.412909	0.394276	0.376973	0.360877	0.34617	0.332704	0.320664	0.30981	0.300366	0.291995	0.284789	0.278894	0.273845	0.270034	0.266878	0.264897	0.26336	0.262959	0.262781	0.263735	0.264678	0.266795	0.268657	0.270901	0.274402	0.277325	0.281679	0.285173	0.290338	0.294328	0.300303	0.304749	0.31157	0.316461	0.324197	0.329548	0.338293	0.344141	0.354007	0.360409
0.648925	0.625183	0.601371	0.577168	0.553194	0.529337	0.506019	0.483248	0.461289	0.440174	0.420178	0.401215	0.38354	0.367045	0.351907	0.338002	0.325503	0.314196	0.304288	0.295472	0.287832	0.2815	0.276047	0.27183	0.268308	0.265955	0.264093	0.263355	0.262891	0.263539	0.264234	0.266071	0.267715	0.269755	0.273005	0.275747	0.279856	0.283183	0.288102	0.291933	0.297652	0.30194	0.308489	0.313218	0.320659	0.325838	0.334261	0.339923	0.349438	0.355635
0.655492	0.632184	0.608744	0.584801	0.56102	0.537252	0.513957	0.491119	0.469033	0.447719	0.427468	0.408201	0.390176	0.373302	0.357749	0.343419	0.330471	0.318719	0.308353	0.299096	0.291022	0.284254	0.278395	0.27377	0.269876	0.267149	0.264956	0.263878	0.263124	0.263463	0.263904	0.265459	0.266881	0.268714	0.271713	0.27427	0.278136	0.281294	0.28597	0.289642	0.29511	0.299241	0.305524	0.310093	0.317247	0.322257	0.330366	0.335847	0.345018	0.351017
0.661709	0.638869	0.615839	0.592194	0.568644	0.545004	0.52177	0.4989	0.476721	0.455241	0.434764	0.415219	0.396869	0.379637	0.363687	0.348946	0.335562	0.323374	0.312557	0.302862	0.294356	0.287153	0.280886	0.275852	0.271584	0.268479	0.265951	0.264529	0.263479	0.263507	0.263688	0.264959	0.266155	0.267776	0.270524	0.272894	0.276518	0.279506	0.283941	0.287453	0.292674	0.296651	0.302673	0.307084	0.313957	0.318803	0.326605	0.331909	0.340744	0.34655
0.667564	0.645225	0.622642	0.59933	0.576051	0.552576	0.52944	0.506575	0.484338	0.462723	0.442053	0.422256	0.403606	0.386038	0.36971	0.354574	0.340766	0.328152	0.316892	0.306764	0.29783	0.290194	0.283519	0.278074	0.273429	0.269945	0.267076	0.265308	0.263956	0.263669	0.263587	0.264571	0.265537	0.266942	0.269438	0.271617	0.275	0.277817	0.282013	0.285366	0.290344	0.294166	0.299932	0.304189	0.310786	0.315471	0.322974	0.328106	0.336613	0.342231
0.673046	0.651238	0.629137	0.606195	0.583223	0.55995	0.53695	0.514126	0.491867	0.470151	0.449317	0.429298	0.410374	0.392492	0.375808	0.360292	0.346076	0.333047	0.321354	0.310799	0.30144	0.293374	0.28629	0.280435	0.275411	0.271544	0.268332	0.266214	0.264556	0.263952	0.2636	0.264295	0.265026	0.266212	0.268454	0.27044	0.273583	0.276225	0.280186	0.283378	0.288116	0.291784	0.2973	0.301403	0.307732	0.312259	0.31947	0.324433	0.33262	0.338056
0.678143	0.656897	0.635311	0.612772	0.590145	0.567111	0.544285	0.521537	0.499291	0.477507	0.456543	0.43633	0.41716	0.398988	0.381967	0.366092	0.351483	0.338051	0.325934	0.31496	0.305181	0.296689	0.289197	0.282933	0.277527	0.273277	0.269717	0.267247	0.265278	0.264354	0.263728	0.264132	0.264622	0.265585	0.267573	0.269362	0.272264	0.274731	0.278457	0.281487	0.285989	0.289504	0.294773	0.298725	0.304792	0.309163	0.316089	0.320888	0.328763	0.334021
0.682847	0.662189	0.641151	0.619048	0.596802	0.574041	0.551426	0.528791	0.506595	0.484776	0.463714	0.443337	0.423949	0.405513	0.388178	0.371961	0.356976	0.343155	0.330627	0.319242	0.309049	0.300134	0.292238	0.285565	0.279776	0.275142	0.271231	0.268407	0.266122	0.264875	0.263971	0.264081	0.264327	0.265062	0.266794	0.268383	0.271045	0.273333	0.276826	0.279693	0.283962	0.287323	0.292351	0.296153	0.301963	0.306181	0.312829	0.317467	0.325038	0.330122
0.68715	0.667104	0.646645	0.62501	0.603179	0.580727	0.558359	0.535872	0.51376	0.491941	0.470814	0.450304	0.430727	0.412052	0.394427	0.37789	0.362547	0.348351	0.335424	0.323637	0.313037	0.303706	0.295407	0.288328	0.282156	0.277138	0.272872	0.269692	0.267089	0.265515	0.264328	0.264141	0.264139	0.264642	0.266117	0.267502	0.269923	0.27203	0.275291	0.277994	0.282032	0.28524	0.290031	0.293683	0.299242	0.30331	0.309687	0.314167	0.321441	0.326356
0.691043	0.671634	0.651783	0.630644	0.609262	0.587153	0.565068	0.542764	0.520773	0.498987	0.477829	0.457217	0.43748	0.418593	0.400703	0.383866	0.368184	0.35363	0.340317	0.328139	0.317139	0.307399	0.298701	0.291219	0.284664	0.279261	0.27464	0.271102	0.268176	0.266274	0.2648	0.264314	0.264059	0.264325	0.265541	0.266719	0.268899	0.270822	0.273852	0.27639	0.280199	0.283252	0.28781	0.291314	0.296627	0.300546	0.306658	0.310984	0.317969	0.322719
0.69452	0.675769	0.656553	0.63594	0.615039	0.593305	0.571537	0.549452	0.527616	0.505897	0.484743	0.464059	0.444193	0.425123	0.406991	0.389878	0.373877	0.358982	0.345298	0.33274	0.321351	0.311208	0.302116	0.294234	0.287298	0.281511	0.276533	0.272635	0.269383	0.267151	0.265386	0.264598	0.264086	0.264112	0.265067	0.266034	0.267972	0.269708	0.272508	0.274878	0.278461	0.281359	0.285687	0.289043	0.294116	0.297887	0.303741	0.307916	0.314619	0.319207
0.697577	0.679504	0.660948	0.640885	0.620497	0.599169	0.577754	0.55592	0.534275	0.512657	0.491539	0.470817	0.450852	0.431626	0.41328	0.395914	0.379615	0.364396	0.350357	0.337433	0.325663	0.315127	0.305647	0.297369	0.290053	0.283884	0.278548	0.274291	0.27071	0.268146	0.266085	0.264994	0.26422	0.264001	0.264695	0.265446	0.267141	0.268688	0.271259	0.273458	0.276817	0.279559	0.283661	0.286868	0.291705	0.295331	0.300933	0.304958	0.311387	0.315818
0.700211	0.682831	0.664959	0.645472	0.625626	0.604733	0.583703	0.562154	0.540735	0.519251	0.498203	0.477474	0.457441	0.438089	0.419556	0.401961	0.385386	0.369863	0.355486	0.342208	0.33007	0.31915	0.309288	0.30062	0.292927	0.286378	0.280684	0.276066	0.272156	0.269257	0.266898	0.265501	0.264462	0.263994	0.264423	0.264956	0.266407	0.267762	0.270102	0.27213	0.275266	0.277851	0.281729	0.284788	0.289394	0.292875	0.29823	0.302109	0.30827	0.312547
0.702417	0.685747	0.668579	0.649691	0.630414	0.609985	0.589373	0.568139	0.54698	0.525663	0.504721	0.484015	0.463948	0.444498	0.425805	0.408007	0.391178	0.375371	0.360673	0.347058	0.334564	0.32327	0.313033	0.303982	0.295916	0.28899	0.282938	0.277961	0.273717	0.270484	0.267823	0.266119	0.26481	0.264089	0.264252	0.264563	0.265769	0.266928	0.269038	0.270891	0.273806	0.276232	0.27989	0.282801	0.287179	0.290517	0.295631	0.299365	0.305265	0.309392
0.704196	0.688247	0.671803	0.653534	0.634852	0.614915	0.59475	0.573864	0.552997	0.531881	0.511076	0.490427	0.470355	0.450839	0.432013	0.414037	0.396979	0.38091	0.36591	0.351973	0.339135	0.32748	0.316877	0.30745	0.299015	0.291715	0.285307	0.279971	0.275394	0.271825	0.26886	0.266846	0.265264	0.264287	0.264182	0.264267	0.265227	0.266186	0.268066	0.269743	0.272436	0.274703	0.278142	0.280905	0.28506	0.288254	0.293133	0.296724	0.30237	0.306348
0.705546	0.690328	0.674626	0.656995	0.638932	0.619511	0.599824	0.579315	0.558773	0.537888	0.517254	0.496694	0.47665	0.457097	0.438168	0.420041	0.402778	0.386467	0.371186	0.356944	0.343777	0.331772	0.320813	0.311018	0.30222	0.294551	0.287788	0.282095	0.277184	0.273279	0.270006	0.267682	0.265824	0.264587	0.264212	0.264067	0.264779	0.265536	0.267186	0.268683	0.271157	0.273262	0.276485	0.279098	0.283034	0.286085	0.290734	0.294183	0.299581	0.303414
0.706468	0.691991	0.677045	0.660068	0.642648	0.623766	0.604584	0.584481	0.564295	0.543672	0.523242	0.502802	0.482818	0.463259	0.444254	0.426004	0.40856	0.392032	0.376489	0.36196	0.34848	0.336139	0.324835	0.31468	0.305525	0.297492	0.290377	0.284329	0.279084	0.274843	0.271262	0.268625	0.266489	0.264988	0.264342	0.263963	0.264427	0.264978	0.266397	0.267711	0.269966	0.271908	0.274917	0.27738	0.281098	0.284008	0.28843	0.29174	0.296896	0.300586
0.706965	0.693234	0.679058	0.662749	0.645991	0.627671	0.609021	0.589349	0.56955	0.54922	0.529026	0.508736	0.488844	0.46931	0.450258	0.431912	0.414314	0.397592	0.381809	0.367012	0.353234	0.340572	0.328933	0.318429	0.308925	0.300533	0.293071	0.286671	0.281092	0.276516	0.272625	0.269676	0.267257	0.26549	0.264571	0.263955	0.264168	0.264511	0.265698	0.266828	0.268864	0.27064	0.273436	0.275748	0.279253	0.28202	0.286221	0.289392	0.294311	0.297861
0.707039	0.694057	0.680662	0.665034	0.648958	0.631218	0.613125	0.593911	0.574527	0.554519	0.534593	0.514484	0.494716	0.475236	0.456168	0.437753	0.420027	0.403135	0.387134	0.372088	0.358031	0.345062	0.333102	0.32226	0.312413	0.303671	0.295865	0.289117	0.283206	0.278295	0.274094	0.270831	0.268129	0.266093	0.264898	0.264043	0.264004	0.264134	0.265089	0.266031	0.267848	0.269457	0.272042	0.274202	0.277496	0.280121	0.284104	0.287137	0.291825	0.295236
0.706695	0.694464	0.681859	0.666922	0.651543	0.634403	0.616888	0.598156	0.579216	0.559558	0.539929	0.520032	0.500418	0.481024	0.461968	0.443514	0.425686	0.408648	0.392452	0.377179	0.36286	0.349601	0.337333	0.326164	0.315985	0.306899	0.298755	0.291662	0.285422	0.280179	0.275666	0.27209	0.269102	0.266794	0.265323	0.264225	0.263933	0.263848	0.264569	0.265321	0.26692	0.268359	0.270733	0.272739	0.275825	0.278307	0.282077	0.284972	0.289435	0.292709
0.705938	0.694458	0.682648	0.66841	0.653744	0.637218	0.620305	0.602077	0.583607	0.564325	0.545024	0.525368	0.505939	0.48666	0.467645	0.44918	0.431278	0.41412	0.397753	0.382273	0.367711	0.354179	0.341617	0.330134	0.319632	0.310212	0.301736	0.294304	0.287736	0.282163	0.277339	0.27345	0.270175	0.267594	0.265845	0.264502	0.263955	0.263652	0.264138	0.264697	0.266077	0.267344	0.269509	0.27136	0.27424	0.276578	0.280138	0.282897	0.287139	0.290277
0.704774	0.694041	0.683033	0.6695	0.655558	0.639661	0.623369	0.605666	0.58769	0.56881	0.549866	0.530479	0.511265	0.492132	0.473187	0.45474	0.43679	0.419538	0.403023	0.387358	0.372573	0.358786	0.345946	0.334162	0.323349	0.313603	0.304802	0.297036	0.290145	0.284245	0.279111	0.27491	0.271347	0.26849	0.266463	0.264871	0.264069	0.263544	0.263796	0.264158	0.265319	0.266412	0.268369	0.270063	0.272738	0.274933	0.278286	0.280908	0.284934	0.287938
0.703209	0.69322	0.683015	0.670191	0.656985	0.641729	0.626075	0.608915	0.591458	0.573005	0.554444	0.535353	0.516384	0.497426	0.478581	0.46018	0.442209	0.42489	0.408251	0.392425	0.377436	0.363413	0.350311	0.338241	0.327128	0.317066	0.307948	0.299856	0.292645	0.286421	0.280979	0.276467	0.272615	0.269481	0.267176	0.265333	0.264274	0.263526	0.263541	0.263704	0.264646	0.265562	0.267311	0.268846	0.27132	0.273369	0.276519	0.279004	0.282819	0.28569
0.701253	0.692	0.682599	0.670485	0.658024	0.643419	0.628419	0.61182	0.594904	0.576899	0.558749	0.53998	0.521285	0.502531	0.483813	0.465487	0.447523	0.430162	0.413425	0.39746	0.38229	0.36805	0.354702	0.342361	0.330961	0.320595	0.311168	0.302756	0.295231	0.288687	0.282939	0.278119	0.273978	0.270567	0.267982	0.265886	0.26457	0.263595	0.263373	0.263335	0.264056	0.264793	0.266335	0.26771	0.269983	0.271886	0.274835	0.277183	0.28079	0.283529
0.698913	0.690388	0.68179	0.670387	0.658677	0.64473	0.630399	0.614376	0.598021	0.580485	0.562771	0.54435	0.525956	0.507435	0.488872	0.470649	0.452719	0.435344	0.418533	0.402453	0.387123	0.372686	0.35911	0.346514	0.33484	0.324182	0.314455	0.305732	0.297899	0.29104	0.284989	0.279862	0.275433	0.271744	0.26888	0.26653	0.264955	0.263751	0.263291	0.263049	0.26355	0.264106	0.26544	0.266653	0.268726	0.270482	0.273232	0.275444	0.278847	0.281455
0.6962	0.688392	0.680594	0.669899	0.658946	0.645662	0.632013	0.616579	0.600803	0.583757	0.566501	0.548453	0.530387	0.512126	0.493746	0.475654	0.457785	0.440422	0.423563	0.407392	0.391923	0.377311	0.363526	0.350691	0.338757	0.327819	0.317803	0.308777	0.300643	0.293475	0.287124	0.281694	0.276977	0.27301	0.269867	0.267262	0.265428	0.263993	0.263294	0.262846	0.263125	0.263498	0.264625	0.265674	0.267549	0.269156	0.271711	0.273785	0.276988	0.279464
0.693123	0.686021	0.679018	0.669027	0.658832	0.646217	0.633259	0.618426	0.603247	0.586708	0.569934	0.55228	0.534569	0.516595	0.498423	0.48049	0.462709	0.445384	0.428503	0.412265	0.396681	0.381913	0.367938	0.354882	0.342704	0.3315	0.321206	0.311887	0.303458	0.295987	0.289341	0.283611	0.278609	0.274364	0.270943	0.268081	0.265988	0.26432	0.263381	0.262724	0.262783	0.262969	0.26389	0.264773	0.26645	0.267907	0.270268	0.272204	0.27521	0.277556
0.689693	0.683284	0.67707	0.667777	0.658342	0.646397	0.634138	0.619915	0.605348	0.589333	0.573061	0.555823	0.538491	0.52083	0.502893	0.485145	0.467479	0.45022	0.433341	0.417061	0.401384	0.386483	0.372337	0.359079	0.346671	0.335215	0.324655	0.315053	0.306338	0.298572	0.291634	0.285609	0.280324	0.275803	0.272105	0.268985	0.266633	0.26473	0.263552	0.262684	0.262521	0.262519	0.263233	0.263948	0.265428	0.266734	0.268903	0.2707	0.273513	0.275727
0.685923	0.680191	0.674757	0.666154	0.657478	0.646204	0.634651	0.621046	0.607105	0.591627	0.575877	0.559075	0.542146	0.524822	0.507145	0.48961	0.472083	0.454916	0.438065	0.421769	0.406022	0.39101	0.376713	0.36327	0.350651	0.338957	0.328144	0.31827	0.309278	0.301223	0.294001	0.287684	0.282119	0.277324	0.27335	0.269973	0.267362	0.265224	0.263805	0.262725	0.262339	0.262147	0.262653	0.263198	0.264482	0.265636	0.267614	0.269272	0.271894	0.273977
0.681824	0.676754	0.672089	0.664168	0.656248	0.645642	0.634801	0.621819	0.608515	0.593588	0.578377	0.56203	0.545526	0.528563	0.511171	0.493873	0.476512	0.459463	0.442665	0.426376	0.410583	0.395483	0.381055	0.367448	0.354633	0.342718	0.331664	0.32153	0.312271	0.303936	0.296435	0.289833	0.28399	0.278923	0.274676	0.271043	0.268173	0.265798	0.264139	0.262844	0.262235	0.261851	0.26215	0.262523	0.263612	0.264611	0.266401	0.267918	0.270352	0.272304
0.677409	0.672982	0.669076	0.661825	0.654657	0.644716	0.634589	0.622236	0.609578	0.595213	0.580558	0.564682	0.548624	0.532045	0.514959	0.497924	0.480755	0.463849	0.447129	0.430873	0.415056	0.399891	0.385354	0.371601	0.358608	0.346488	0.335208	0.324827	0.31531	0.306705	0.298932	0.29205	0.285935	0.280598	0.27608	0.272191	0.269064	0.266451	0.264552	0.263041	0.262209	0.261631	0.261723	0.261923	0.262816	0.263659	0.265261	0.266637	0.268885	0.270706
0.672692	0.668889	0.665728	0.659135	0.652713	0.643432	0.63402	0.622297	0.610295	0.596501	0.582415	0.567026	0.551433	0.535261	0.518503	0.501756	0.4848	0.468063	0.451446	0.435247	0.419431	0.404223	0.389598	0.37572	0.362568	0.350259	0.338768	0.328152	0.318389	0.309523	0.301486	0.294331	0.287948	0.282346	0.277559	0.273415	0.270032	0.267182	0.265043	0.263315	0.26226	0.261486	0.261371	0.261395	0.262094	0.262779	0.264195	0.265428	0.267492	0.269182
0.667685	0.664487	0.662058	0.656108	0.650424	0.641796	0.633099	0.622006	0.610666	0.59745	0.583948	0.569059	0.55395	0.538203	0.521795	0.505358	0.48864	0.472097	0.455606	0.439489	0.423697	0.40847	0.393777	0.379795	0.366502	0.354021	0.342335	0.331498	0.321501	0.312384	0.304091	0.296671	0.290025	0.284161	0.27911	0.274713	0.271076	0.267989	0.26561	0.263664	0.262386	0.261415	0.261092	0.260939	0.261444	0.26197	0.2632	0.264289	0.266173	0.26773
0.662402	0.659789	0.658075	0.652754	0.6478	0.639816	0.631831	0.621367	0.610694	0.598061	0.585153	0.570777	0.556169	0.540866	0.524827	0.508722	0.492266	0.475939	0.459599	0.443588	0.427843	0.412619	0.397882	0.383816	0.370401	0.357767	0.3459	0.334857	0.324639	0.315282	0.306742	0.299065	0.292162	0.286041	0.280729	0.276082	0.272192	0.268869	0.266251	0.264087	0.262586	0.261416	0.260886	0.260554	0.260865	0.261231	0.262277	0.263221	0.264924	0.266348
0.656858	0.654807	0.653793	0.649084	0.644849	0.637499	0.630223	0.620384	0.610381	0.598337	0.586032	0.572179	0.558087	0.543246	0.527593	0.511843	0.495668	0.479582	0.463415	0.447534	0.431859	0.416662	0.401901	0.387773	0.374255	0.361486	0.349456	0.338221	0.327794	0.318209	0.309433	0.301506	0.294354	0.287981	0.282413	0.277518	0.273379	0.26982	0.266964	0.264581	0.262858	0.261489	0.260751	0.260239	0.260356	0.260561	0.261422	0.26222	0.263745	0.265036
0.651067	0.649556	0.649224	0.64511	0.641581	0.634854	0.628282	0.619064	0.609732	0.598277	0.586584	0.573263	0.5597	0.545338	0.530089	0.514712	0.498839	0.483016	0.467046	0.451317	0.435736	0.420588	0.405826	0.391656	0.378055	0.365169	0.352993	0.341582	0.330961	0.321159	0.312157	0.303989	0.296595	0.289975	0.284157	0.279018	0.274632	0.270839	0.267747	0.265146	0.263201	0.261631	0.260686	0.259993	0.259917	0.259958	0.260637	0.261287	0.262636	0.263792
0.645042	0.644049	0.64438	0.640843	0.638008	0.63189	0.626014	0.617412	0.60875	0.597886	0.586812	0.57403	0.561008	0.547138	0.532308	0.517324	0.501772	0.486235	0.470482	0.454929	0.439463	0.424388	0.409645	0.395456	0.381791	0.368808	0.356503	0.344932	0.334129	0.324125	0.314907	0.306509	0.29888	0.292021	0.285957	0.280578	0.275949	0.271924	0.268598	0.265778	0.263612	0.261842	0.26069	0.259815	0.259545	0.259422	0.259918	0.260421	0.261594	0.262615
0.638799	0.638301	0.639275	0.636295	0.63414	0.628618	0.62343	0.615434	0.607442	0.597168	0.586716	0.574478	0.562009	0.548645	0.534248	0.519674	0.504462	0.489229	0.473715	0.458361	0.443031	0.428051	0.413349	0.399162	0.385454	0.372393	0.359976	0.348261	0.337293	0.327098	0.317677	0.309059	0.301203	0.294112	0.287809	0.282194	0.277326	0.273071	0.269514	0.266477	0.264091	0.262119	0.260761	0.259703	0.25924	0.258951	0.259266	0.259619	0.260618	0.261504
0.632352	0.632324	0.633923	0.631479	0.629988	0.625047	0.620538	0.61314	0.605813	0.596126	0.5863	0.57461	0.562703	0.549856	0.535905	0.521757	0.506902	0.491994	0.476738	0.461604	0.446433	0.431569	0.41693	0.402765	0.389034	0.375914	0.363404	0.351562	0.340443	0.330072	0.32046	0.311632	0.30356	0.296244	0.289708	0.283862	0.27876	0.274279	0.270492	0.267239	0.264634	0.262461	0.260898	0.259655	0.259001	0.258545	0.258679	0.258881	0.259707	0.260456
0.625716	0.626135	0.628337	0.626409	0.625566	0.621188	0.617348	0.610537	0.603871	0.594766	0.585567	0.574428	0.56309	0.550771	0.537276	0.52357	0.509087	0.494523	0.479544	0.46465	0.449658	0.434933	0.420378	0.406257	0.392522	0.379363	0.366778	0.354826	0.343572	0.33304	0.323248	0.314223	0.305943	0.29841	0.29165	0.285579	0.280247	0.275542	0.271529	0.268062	0.26524	0.262866	0.261099	0.259672	0.258825	0.258202	0.258155	0.258206	0.25886	0.259472
0.618905	0.619746	0.62253	0.621096	0.620884	0.617054	0.613869	0.607633	0.601623	0.593094	0.584523	0.573935	0.563172	0.551389	0.538361	0.52511	0.511013	0.496811	0.482127	0.467494	0.4527	0.438135	0.423684	0.409628	0.39591	0.382731	0.37009	0.358045	0.346672	0.335992	0.326035	0.316824	0.308347	0.300606	0.293628	0.287339	0.281782	0.276858	0.272623	0.268942	0.265907	0.263333	0.261362	0.25975	0.258712	0.25792	0.257694	0.257593	0.258076	0.258549
0.611933	0.613172	0.616516	0.615555	0.615957	0.612655	0.610113	0.604439	0.599076	0.591117	0.583172	0.573135	0.562952	0.551712	0.539158	0.526375	0.512678	0.498853	0.48448	0.470127	0.455552	0.441167	0.42684	0.412869	0.399188	0.386009	0.37333	0.36121	0.349734	0.338922	0.328813	0.319428	0.310765	0.302826	0.295639	0.289137	0.283362	0.278223	0.273769	0.269879	0.266631	0.263858	0.261685	0.259888	0.25866	0.257699	0.257295	0.25704	0.257353	0.257687
0.604814	0.606427	0.61031	0.609799	0.610795	0.608003	0.60609	0.600965	0.59624	0.588843	0.58152	0.572031	0.562431	0.551741	0.539668	0.527363	0.514077	0.500645	0.4866	0.472545	0.458206	0.444021	0.429838	0.415973	0.402348	0.389189	0.37649	0.364312	0.352751	0.341822	0.331575	0.322029	0.313191	0.305064	0.297676	0.290969	0.284982	0.279633	0.274964	0.270867	0.267409	0.264439	0.262066	0.260084	0.258667	0.257537	0.256955	0.256545	0.256691	0.256885
0.597562	0.599526	0.603924	0.603842	0.605413	0.603112	0.601812	0.59722	0.593124	0.586278	0.579575	0.57063	0.561614	0.551477	0.53989	0.528074	0.515209	0.502184	0.488481	0.474741	0.460656	0.446691	0.432671	0.418931	0.405381	0.392261	0.379563	0.367344	0.355714	0.344684	0.334314	0.32462	0.315619	0.307313	0.299734	0.29283	0.286638	0.281083	0.276206	0.271905	0.26824	0.265074	0.262502	0.260337	0.258732	0.257433	0.256673	0.256109	0.256086	0.25614
0.590192	0.592482	0.597373	0.597696	0.599822	0.597992	0.597291	0.593215	0.589737	0.583432	0.577342	0.568936	0.560505	0.550925	0.539827	0.528507	0.516073	0.503467	0.49012	0.476712	0.462897	0.44917	0.43533	0.421736	0.40828	0.395219	0.382538	0.370298	0.358615	0.3475	0.337021	0.327193	0.318041	0.309567	0.301808	0.294714	0.288324	0.282571	0.277488	0.272988	0.26912	0.26576	0.262992	0.260644	0.258853	0.257384	0.256448	0.255729	0.25554	0.255452
0.582715	0.585308	0.59067	0.591376	0.594037	0.592658	0.592538	0.588962	0.58609	0.580314	0.57483	0.566957	0.559109	0.550087	0.539482	0.528664	0.516669	0.504494	0.491514	0.478452	0.464923	0.451452	0.437811	0.424381	0.411038	0.398054	0.38541	0.373165	0.361447	0.350263	0.33969	0.329741	0.320451	0.311821	0.30389	0.296616	0.290037	0.28409	0.278809	0.274113	0.270046	0.266495	0.263533	0.261004	0.259027	0.257389	0.256278	0.255404	0.255049	0.25482
0.575146	0.57802	0.583829	0.584895	0.588071	0.587121	0.587565	0.584472	0.582193	0.576932	0.572047	0.564699	0.557433	0.548968	0.538856	0.528547	0.516996	0.505262	0.49266	0.479959	0.46673	0.453531	0.440107	0.426859	0.413647	0.400758	0.388169	0.375937	0.364201	0.352965	0.342313	0.332258	0.322842	0.314067	0.305976	0.298531	0.291769	0.285638	0.280163	0.275276	0.271015	0.267275	0.264122	0.261413	0.259253	0.257446	0.256161	0.255132	0.254612	0.254242
0.567498	0.570628	0.576863	0.578266	0.581936	0.581394	0.582385	0.579757	0.578057	0.573297	0.569002	0.56217	0.555481	0.547574	0.537953	0.528157	0.517055	0.505772	0.493558	0.48123	0.468315	0.455405	0.442212	0.429164	0.4161	0.403326	0.39081	0.378607	0.366871	0.355597	0.344883	0.334736	0.325208	0.3163	0.30806	0.300453	0.293518	0.287208	0.281547	0.276474	0.272022	0.268098	0.264757	0.261869	0.259528	0.257554	0.256096	0.254912	0.254229	0.253716
0.559782	0.563147	0.569784	0.571502	0.575645	0.575491	0.577009	0.574828	0.573692	0.56942	0.565704	0.559378	0.553262	0.545909	0.536779	0.527498	0.516849	0.506023	0.494205	0.482263	0.469674	0.457067	0.444121	0.43129	0.418391	0.405749	0.393323	0.381168	0.369448	0.358154	0.347392	0.337168	0.327541	0.318513	0.310135	0.302376	0.295277	0.288795	0.282955	0.277702	0.273065	0.268959	0.265434	0.26237	0.25985	0.257709	0.256081	0.254742	0.253897	0.253242
0.552011	0.55559	0.562606	0.564617	0.569212	0.569423	0.571451	0.569697	0.569111	0.56531	0.562163	0.556332	0.550782	0.543981	0.535337	0.526574	0.516379	0.506017	0.494603	0.483057	0.470805	0.458515	0.44583	0.433233	0.420514	0.408021	0.395704	0.383613	0.371926	0.360628	0.349834	0.339547	0.329835	0.320699	0.312194	0.304294	0.297041	0.290396	0.284384	0.278957	0.274139	0.269856	0.26615	0.262913	0.260217	0.257911	0.256113	0.25462	0.253614	0.252817
0.544196	0.547967	0.55534	0.557623	0.562648	0.563205	0.565723	0.564377	0.564324	0.560978	0.558388	0.55304	0.548049	0.541795	0.533633	0.525388	0.515648	0.505756	0.494751	0.48361	0.471705	0.459745	0.447335	0.434986	0.422464	0.410137	0.397945	0.385935	0.374298	0.363011	0.352201	0.341866	0.332083	0.322852	0.314233	0.306202	0.298804	0.292005	0.285828	0.280233	0.275241	0.270786	0.266903	0.263495	0.260625	0.258156	0.256192	0.254545	0.253379	0.25244
0.536349	0.540292	0.548	0.550533	0.555967	0.556848	0.559837	0.558879	0.559343	0.556436	0.55439	0.549512	0.545072	0.539358	0.531674	0.523945	0.514661	0.505242	0.49465	0.483923	0.472374	0.460756	0.448632	0.436547	0.424236	0.412092	0.400041	0.388128	0.376557	0.365297	0.354486	0.344118	0.334279	0.324965	0.316244	0.308094	0.300561	0.293617	0.287283	0.281527	0.276366	0.271743	0.267688	0.264114	0.261073	0.258442	0.256313	0.254514	0.253191	0.25211
0.52848	0.532575	0.540597	0.543359	0.549181	0.550365	0.553805	0.553216	0.55418	0.551694	0.550179	0.545758	0.54186	0.53668	0.529466	0.522251	0.51342	0.504477	0.494303	0.483997	0.472811	0.461546	0.44972	0.437912	0.425826	0.413879	0.401985	0.390185	0.378696	0.36748	0.356684	0.346297	0.336415	0.327033	0.318222	0.309963	0.302306	0.295226	0.288744	0.282834	0.277511	0.272726	0.268503	0.264765	0.261558	0.258768	0.256476	0.254525	0.253046	0.251824
0.5206	0.524829	0.533141	0.536113	0.542301	0.543767	0.54764	0.5474	0.548846	0.546764	0.545767	0.541788	0.538421	0.533767	0.527016	0.520312	0.511932	0.503466	0.493711	0.483832	0.473016	0.462114	0.450596	0.439077	0.427229	0.415495	0.403774	0.392101	0.380711	0.369552	0.358787	0.348396	0.338486	0.329048	0.320161	0.311804	0.304034	0.296828	0.290205	0.284149	0.278672	0.273729	0.269344	0.265446	0.262076	0.259129	0.256677	0.254577	0.252944	0.251582
0.512719	0.517063	0.525645	0.528806	0.53534	0.537068	0.541353	0.541442	0.543354	0.541658	0.541162	0.537611	0.534766	0.530629	0.524331	0.518135	0.510201	0.502213	0.492877	0.48343	0.47299	0.462459	0.451258	0.440041	0.428443	0.416935	0.405401	0.393871	0.382594	0.371509	0.360789	0.350409	0.340485	0.331005	0.322053	0.313612	0.305738	0.298416	0.291663	0.285468	0.279843	0.274749	0.270207	0.266154	0.262624	0.259523	0.256915	0.254667	0.252882	0.25138
0.504846	0.509287	0.518119	0.521449	0.528309	0.530279	0.534957	0.535355	0.537714	0.536386	0.536378	0.533238	0.530903	0.527274	0.52142	0.515725	0.508233	0.500723	0.491806	0.482794	0.472733	0.462582	0.451706	0.440802	0.429465	0.418197	0.406864	0.39549	0.384342	0.373345	0.362685	0.35233	0.342406	0.332897	0.323894	0.315379	0.307415	0.299985	0.293111	0.286786	0.28102	0.275782	0.271089	0.266885	0.2632	0.259949	0.257186	0.254792	0.252857	0.251218
0.496989	0.501512	0.510573	0.514054	0.521219	0.523412	0.528462	0.52915	0.531939	0.53096	0.531423	0.52868	0.526842	0.523711	0.51829	0.513092	0.506035	0.499	0.490501	0.481927	0.472249	0.462482	0.45194	0.441357	0.430292	0.419276	0.408157	0.396954	0.385948	0.375054	0.364469	0.354154	0.344243	0.334719	0.325678	0.317101	0.309057	0.301531	0.294545	0.288098	0.282199	0.276824	0.271985	0.267635	0.2638	0.260401	0.257488	0.254951	0.252869	0.251093
0.489159	0.493747	0.503017	0.506631	0.514081	0.516477	0.52188	0.52284	0.52604	0.525391	0.526311	0.523947	0.522594	0.519949	0.514951	0.510241	0.503613	0.49705	0.488967	0.480832	0.471538	0.462163	0.451959	0.441707	0.430923	0.420171	0.409279	0.398258	0.387409	0.376631	0.366136	0.355873	0.345991	0.336464	0.327398	0.318772	0.310659	0.303048	0.29596	0.2894	0.283376	0.27787	0.272892	0.268402	0.264421	0.260879	0.257819	0.25514	0.252914	0.251003
0.481362	0.486	0.495459	0.499191	0.506905	0.509486	0.515223	0.516434	0.520027	0.519692	0.521051	0.519051	0.518169	0.515999	0.511411	0.507182	0.500974	0.49488	0.487208	0.479513	0.470605	0.461625	0.451764	0.441852	0.431357	0.420879	0.410226	0.3994	0.388721	0.378072	0.36768	0.357484	0.347644	0.338127	0.329049	0.320386	0.312216	0.304531	0.29735	0.290686	0.284545	0.278916	0.273806	0.269181	0.265059	0.261378	0.258174	0.255358	0.25299	0.250946
0.473607	0.478281	0.48791	0.491741	0.499702	0.502449	0.508501	0.509945	0.513913	0.513872	0.515655	0.514001	0.513576	0.51187	0.50768	0.503922	0.498126	0.492496	0.485232	0.477975	0.469452	0.460872	0.451357	0.441792	0.431593	0.4214	0.410997	0.400376	0.38988	0.379372	0.369097	0.358982	0.349196	0.339704	0.330626	0.321937	0.313723	0.305973	0.29871	0.291952	0.285703	0.279957	0.274722	0.269968	0.265711	0.261895	0.258552	0.255601	0.253094	0.250919
0.4659	0.470597	0.480378	0.484293	0.49248	0.495377	0.501724	0.503383	0.507708	0.507943	0.510133	0.508809	0.508827	0.507571	0.503766	0.500471	0.495077	0.489905	0.483043	0.476224	0.468084	0.459905	0.450741	0.441527	0.431631	0.421732	0.411588	0.401183	0.390882	0.380529	0.370383	0.360361	0.350644	0.341188	0.332123	0.323422	0.315174	0.307372	0.300036	0.293193	0.286844	0.28099	0.275637	0.27076	0.266374	0.262427	0.25895	0.255867	0.253225	0.250921
0.458249	0.462956	0.47287	0.476855	0.485249	0.488279	0.494903	0.496759	0.501423	0.501917	0.504496	0.503485	0.503932	0.503113	0.499679	0.496837	0.491834	0.487115	0.480647	0.474264	0.466506	0.458729	0.449916	0.44106	0.431472	0.421875	0.412	0.401821	0.391726	0.381538	0.371535	0.361617	0.351982	0.342575	0.333536	0.324833	0.316564	0.30872	0.301323	0.294404	0.287965	0.282011	0.276546	0.271553	0.267043	0.262971	0.259364	0.256152	0.253379	0.250949
0.450659	0.455365	0.465395	0.469435	0.478018	0.481165	0.488047	0.490084	0.495068	0.495802	0.498755	0.498039	0.4989	0.498506	0.495428	0.493029	0.488407	0.484133	0.478053	0.472101	0.464721	0.457348	0.448887	0.440392	0.431117	0.421829	0.412232	0.402287	0.392408	0.382396	0.372548	0.362747	0.353206	0.34386	0.33486	0.326168	0.317888	0.310013	0.302565	0.295581	0.28906	0.283014	0.277445	0.272343	0.267716	0.263523	0.259791	0.256455	0.253554	0.251
0.443137	0.44783	0.457959	0.46204	0.470795	0.474043	0.481166	0.483366	0.488653	0.489611	0.49292	0.492483	0.493743	0.493759	0.491024	0.489057	0.484804	0.480967	0.475267	0.469743	0.462736	0.455766	0.447657	0.439527	0.430568	0.421594	0.412283	0.40258	0.392928	0.383103	0.373419	0.363748	0.354312	0.345039	0.33609	0.32742	0.319142	0.311248	0.303759	0.296718	0.290125	0.283995	0.278331	0.273126	0.268387	0.26408	0.260228	0.256772	0.253747	0.251072
0.435688	0.440359	0.450569	0.45468	0.463589	0.466923	0.474269	0.476615	0.482187	0.483352	0.487002	0.486827	0.488471	0.488883	0.486476	0.484928	0.481033	0.477625	0.472296	0.467194	0.460557	0.453988	0.44623	0.438466	0.429825	0.421173	0.412153	0.4027	0.393284	0.383654	0.374147	0.364615	0.355297	0.346109	0.337221	0.328586	0.320321	0.312418	0.304898	0.297812	0.291155	0.284951	0.279199	0.273898	0.269055	0.264639	0.260671	0.2571	0.253955	0.251163
0.428317	0.432956	0.443232	0.44736	0.456406	0.459813	0.467364	0.469841	0.475682	0.477037	0.481009	0.48108	0.483093	0.483888	0.481794	0.480654	0.477103	0.474115	0.469148	0.464463	0.458189	0.452019	0.444609	0.437213	0.428893	0.420566	0.411844	0.402647	0.393475	0.384049	0.374729	0.365346	0.356157	0.347065	0.338251	0.32966	0.321421	0.313519	0.30598	0.298857	0.292147	0.285876	0.280044	0.274655	0.269715	0.265196	0.261118	0.257436	0.254175	0.251269
0.421029	0.425627	0.435954	0.440088	0.449254	0.452721	0.46046	0.463053	0.469145	0.470674	0.474953	0.475254	0.477619	0.478782	0.476987	0.476243	0.473024	0.470446	0.46583	0.461556	0.455638	0.449864	0.442801	0.435773	0.427774	0.419775	0.411356	0.402421	0.3935	0.384287	0.375162	0.365939	0.35689	0.347904	0.339176	0.330641	0.322436	0.314548	0.306999	0.29985	0.293095	0.286767	0.280864	0.275394	0.270363	0.265747	0.261566	0.257777	0.254405	0.251389
0.413828	0.418377	0.428739	0.43287	0.442141	0.445654	0.453564	0.45626	0.462585	0.464273	0.468842	0.469356	0.47206	0.473577	0.472064	0.471704	0.468804	0.466626	0.462352	0.458481	0.452912	0.447531	0.440809	0.43415	0.426471	0.418804	0.410692	0.402023	0.393361	0.384366	0.375447	0.366392	0.357493	0.348623	0.339991	0.331523	0.323365	0.3155	0.307952	0.300786	0.293997	0.28762	0.281653	0.27611	0.270996	0.266289	0.26201	0.25812	0.254641	0.251519
0.406719	0.411211	0.421595	0.425711	0.435071	0.438619	0.446685	0.449468	0.456012	0.457842	0.462686	0.463398	0.466424	0.46828	0.467037	0.467047	0.464452	0.462665	0.458721	0.455246	0.450018	0.445025	0.43864	0.432348	0.424988	0.417655	0.409854	0.401454	0.393056	0.384288	0.375582	0.366703	0.357964	0.34922	0.340695	0.332303	0.324202	0.316372	0.308834	0.301662	0.294847	0.28843	0.282409	0.276801	0.271609	0.266818	0.262447	0.258461	0.254881	0.251657
0.399704	0.404134	0.414524	0.418618	0.428051	0.431623	0.439828	0.442687	0.449432	0.451392	0.456494	0.457388	0.460721	0.462902	0.461913	0.462281	0.459978	0.45857	0.454945	0.451858	0.446962	0.442352	0.436299	0.430372	0.42333	0.416332	0.408844	0.400716	0.392588	0.384051	0.375566	0.366872	0.358301	0.349692	0.341284	0.332978	0.324945	0.317159	0.309642	0.302474	0.295642	0.289195	0.283127	0.277461	0.272201	0.267332	0.262875	0.258798	0.255122	0.2518
0.392787	0.397148	0.407532	0.411594	0.421087	0.424672	0.433002	0.435923	0.442854	0.444928	0.450273	0.451334	0.45496	0.457452	0.456702	0.457415	0.455391	0.454351	0.451032	0.448324	0.443753	0.439519	0.433793	0.428228	0.421501	0.414838	0.407665	0.399812	0.391958	0.383657	0.375399	0.366897	0.358503	0.350038	0.341755	0.333546	0.325591	0.317859	0.310372	0.303217	0.296378	0.289909	0.283803	0.278088	0.272766	0.267826	0.26329	0.259128	0.25536	0.251945
0.38597	0.390258	0.400622	0.404646	0.414184	0.417773	0.426211	0.429183	0.436284	0.438461	0.444032	0.445247	0.449149	0.451939	0.451413	0.452459	0.450698	0.450015	0.446993	0.444655	0.440397	0.436534	0.431127	0.425921	0.419505	0.413177	0.40632	0.398743	0.391168	0.383107	0.375082	0.366778	0.358569	0.350255	0.342109	0.334005	0.326137	0.318469	0.311021	0.303889	0.297051	0.29057	0.284434	0.278677	0.273301	0.268297	0.263688	0.259447	0.255593	0.252089
0.379258	0.383467	0.393799	0.397778	0.407347	0.41093	0.419463	0.422474	0.429731	0.431996	0.43778	0.439134	0.443298	0.446371	0.446055	0.44742	0.44591	0.445573	0.442833	0.440856	0.436902	0.433403	0.428309	0.423457	0.417349	0.411355	0.404814	0.397513	0.390219	0.382402	0.374616	0.366515	0.358498	0.350344	0.342341	0.334351	0.32658	0.318985	0.311586	0.304486	0.297659	0.291174	0.285016	0.279226	0.273803	0.268742	0.264067	0.259752	0.255818	0.25223
0.372651	0.376777	0.387065	0.390993	0.40058	0.404149	0.412762	0.415803	0.423201	0.425542	0.431523	0.433003	0.437415	0.440756	0.440636	0.442307	0.441035	0.441032	0.438563	0.436937	0.433277	0.430134	0.425344	0.420843	0.415037	0.409375	0.40315	0.396126	0.389115	0.381543	0.374002	0.366109	0.358291	0.350303	0.342452	0.334583	0.326918	0.319406	0.312064	0.305005	0.298198	0.291717	0.285547	0.279731	0.274269	0.269158	0.264423	0.260041	0.256032	0.252364
0.366152	0.370192	0.380424	0.384295	0.393887	0.397434	0.406114	0.409175	0.416699	0.419106	0.425269	0.426861	0.431507	0.435103	0.435166	0.437129	0.436082	0.4364	0.43419	0.432905	0.429528	0.426735	0.422241	0.418084	0.412575	0.407244	0.401334	0.394584	0.387858	0.380534	0.373241	0.36556	0.357947	0.350131	0.34244	0.334701	0.327149	0.319728	0.312453	0.305444	0.298665	0.292197	0.286022	0.280189	0.274696	0.269541	0.264753	0.260309	0.256232	0.25249
0.359763	0.363713	0.373879	0.377687	0.387273	0.390791	0.399525	0.402596	0.410232	0.412693	0.419024	0.420717	0.425582	0.42942	0.429651	0.431895	0.431058	0.431687	0.429723	0.428768	0.425664	0.423211	0.419005	0.415188	0.40997	0.404965	0.399368	0.392892	0.386453	0.379377	0.372335	0.36487	0.357468	0.34983	0.342305	0.334702	0.327272	0.319951	0.31275	0.305799	0.299057	0.292611	0.286439	0.280596	0.275079	0.269888	0.265054	0.260555	0.256414	0.252604
0.353485	0.357343	0.367432	0.371173	0.38074	0.384223	0.392997	0.39607	0.403805	0.40631	0.412796	0.414577	0.419647	0.423714	0.424101	0.426612	0.425973	0.4269	0.425169	0.424536	0.421692	0.419572	0.415644	0.412161	0.407227	0.402546	0.39726	0.391054	0.384901	0.378075	0.371286	0.36404	0.356854	0.349398	0.342046	0.334586	0.327286	0.320073	0.312954	0.30607	0.299372	0.292957	0.286795	0.28095	0.275418	0.270197	0.265323	0.260776	0.256578	0.252704
0.34732	0.351083	0.361085	0.364755	0.374292	0.377734	0.386536	0.389603	0.397424	0.399963	0.406589	0.408448	0.41371	0.417991	0.418522	0.421288	0.420833	0.422047	0.420538	0.420214	0.417621	0.415824	0.412166	0.409009	0.404353	0.399991	0.395012	0.389075	0.383208	0.376631	0.370098	0.363073	0.356106	0.348837	0.341664	0.334353	0.32719	0.320091	0.313062	0.306253	0.299608	0.29323	0.287088	0.281249	0.275707	0.270465	0.265558	0.260968	0.256718	0.252786
0.341268	0.344935	0.35484	0.358436	0.367931	0.371327	0.380145	0.383199	0.391093	0.393657	0.400411	0.402337	0.407776	0.41226	0.412922	0.41593	0.415648	0.417137	0.415836	0.415812	0.413458	0.411976	0.408577	0.40574	0.401354	0.397307	0.392633	0.386959	0.381377	0.375048	0.368772	0.36197	0.355226	0.348148	0.341159	0.334003	0.326983	0.320006	0.313074	0.306347	0.299762	0.29343	0.287314	0.281489	0.275946	0.270688	0.265756	0.261129	0.256834	0.252849
0.33533	0.3389	0.3487	0.352218	0.361662	0.365005	0.373828	0.376862	0.384816	0.387397	0.394266	0.396248	0.401853	0.406527	0.407307	0.410546	0.410423	0.412176	0.411072	0.411337	0.40921	0.408033	0.404885	0.40236	0.398237	0.394499	0.390125	0.384712	0.379414	0.373331	0.367313	0.360735	0.354216	0.347332	0.340532	0.333535	0.326664	0.319816	0.312988	0.306351	0.299833	0.293555	0.287473	0.281668	0.276131	0.270865	0.265913	0.261256	0.256922	0.25289
0.329508	0.332979	0.342664	0.346102	0.355484	0.358772	0.367588	0.370596	0.378599	0.381188	0.388159	0.390189	0.395946	0.400797	0.401686	0.405142	0.405168	0.407172	0.406253	0.406796	0.404885	0.404005	0.401097	0.398877	0.395008	0.391574	0.387496	0.382339	0.377322	0.371483	0.365723	0.359369	0.353079	0.346391	0.339784	0.33295	0.326235	0.319522	0.312803	0.306263	0.299819	0.293602	0.287561	0.281784	0.27626	0.270993	0.266028	0.261347	0.256979	0.252906
0.323801	0.327173	0.336735	0.340091	0.349402	0.35263	0.361429	0.364405	0.372445	0.375035	0.382096	0.384164	0.390061	0.395078	0.396063	0.399725	0.399888	0.402132	0.401386	0.402197	0.400492	0.399898	0.39722	0.395297	0.391674	0.388538	0.384752	0.379845	0.375106	0.369509	0.364008	0.357877	0.351816	0.345326	0.338917	0.33225	0.325695	0.319123	0.312519	0.306082	0.29972	0.29357	0.287576	0.281835	0.276331	0.271069	0.266098	0.261399	0.257005	0.252895
0.31821	0.321482	0.330914	0.334186	0.343416	0.346582	0.355352	0.358292	0.366357	0.368942	0.376081	0.378179	0.384203	0.389374	0.390446	0.394302	0.39459	0.397063	0.39648	0.397547	0.396036	0.39572	0.393261	0.391628	0.388242	0.385398	0.381898	0.377235	0.372773	0.367413	0.362169	0.356261	0.350432	0.344141	0.337932	0.331435	0.325046	0.318619	0.312136	0.305809	0.299533	0.293457	0.287519	0.28182	0.276342	0.271092	0.266122	0.26141	0.256995	0.252855
0.312735	0.315907	0.325201	0.328388	0.337528	0.340628	0.349361	0.352259	0.360339	0.362912	0.370117	0.372237	0.378377	0.38369	0.38484	0.388878	0.389281	0.391972	0.391539	0.392853	0.391525	0.391477	0.389228	0.387875	0.384718	0.382159	0.37894	0.374516	0.370326	0.365201	0.360212	0.354525	0.348928	0.342838	0.336831	0.330508	0.324287	0.318011	0.311654	0.305442	0.299258	0.293264	0.287386	0.281735	0.276292	0.271059	0.266096	0.261379	0.256948	0.252783
0.307375	0.310448	0.319597	0.322697	0.33174	0.334771	0.343457	0.34631	0.354394	0.35695	0.36421	0.366344	0.372588	0.378033	0.37925	0.38346	0.383967	0.386865	0.386572	0.388122	0.386966	0.387176	0.385126	0.384047	0.381109	0.378829	0.375885	0.371693	0.367771	0.362877	0.358142	0.352674	0.347309	0.341419	0.335616	0.329468	0.323421	0.317299	0.311072	0.304981	0.298895	0.292988	0.287177	0.281582	0.276178	0.270969	0.266019	0.261303	0.256862	0.252678
0.30213	0.305104	0.314103	0.317116	0.326053	0.329013	0.337642	0.340446	0.348524	0.351057	0.358362	0.360504	0.366841	0.372406	0.373682	0.378053	0.378654	0.381747	0.381584	0.38336	0.382366	0.382825	0.380964	0.380149	0.377421	0.375414	0.372738	0.368772	0.365114	0.360445	0.355962	0.350711	0.345578	0.339887	0.334291	0.32832	0.322449	0.316485	0.310392	0.304426	0.298444	0.292629	0.28689	0.281357	0.275999	0.270821	0.26589	0.261179	0.256736	0.252537
0.297001	0.299877	0.308718	0.311643	0.320467	0.323355	0.331918	0.33467	0.342733	0.345238	0.352577	0.354721	0.361139	0.366814	0.36814	0.372661	0.373347	0.376626	0.376583	0.378573	0.377731	0.378429	0.376748	0.376188	0.373662	0.371919	0.369506	0.365759	0.362361	0.357912	0.353678	0.34864	0.343738	0.338247	0.332858	0.327064	0.321372	0.315571	0.309615	0.303779	0.297905	0.292188	0.286527	0.28106	0.275754	0.270612	0.265706	0.261008	0.256566	0.252359
0.291986	0.294764	0.303443	0.306281	0.314984	0.317798	0.326287	0.328984	0.337021	0.339495	0.346858	0.348997	0.355487	0.361261	0.36263	0.36729	0.368053	0.371507	0.371572	0.373768	0.373068	0.373995	0.372484	0.372172	0.369837	0.368352	0.366195	0.36266	0.359516	0.355283	0.351294	0.346466	0.341794	0.336501	0.331319	0.325704	0.320193	0.314556	0.308741	0.30304	0.297277	0.291663	0.286085	0.280691	0.275443	0.270342	0.265467	0.260786	0.256352	0.252141
0.287086	0.289766	0.298278	0.301027	0.309604	0.312343	0.32075	0.32339	0.331392	0.333831	0.341207	0.343337	0.349887	0.355751	0.357155	0.361945	0.362775	0.366393	0.36656	0.368951	0.368382	0.36953	0.368178	0.368105	0.365954	0.364718	0.36281	0.35948	0.356585	0.352562	0.348815	0.344194	0.33975	0.334652	0.329679	0.324243	0.318914	0.313445	0.307772	0.302209	0.296562	0.291056	0.285565	0.280249	0.275064	0.27001	0.265172	0.260513	0.256092	0.251883
0.282298	0.284883	0.293223	0.295884	0.304327	0.306991	0.315308	0.317888	0.325848	0.328247	0.335628	0.337743	0.344344	0.350287	0.35172	0.356629	0.357518	0.361292	0.361549	0.364127	0.36368	0.365039	0.363838	0.363994	0.362017	0.361024	0.359359	0.356225	0.353575	0.349755	0.346247	0.341828	0.33761	0.332706	0.327941	0.322682	0.317537	0.312237	0.30671	0.301288	0.295759	0.290365	0.284966	0.279733	0.274616	0.269615	0.264818	0.260188	0.255786	0.251583
0.277622	0.280113	0.288276	0.290851	0.299154	0.301742	0.309962	0.31248	0.320388	0.322746	0.330121	0.332218	0.33886	0.344873	0.346328	0.351347	0.352288	0.356207	0.356547	0.359301	0.358967	0.360527	0.359467	0.359846	0.358034	0.357276	0.355846	0.352902	0.35049	0.346867	0.343594	0.339373	0.335379	0.330666	0.326107	0.321026	0.316066	0.310937	0.305556	0.300278	0.294871	0.289593	0.28429	0.279144	0.274101	0.269156	0.264406	0.259809	0.25543	0.25124
0.273057	0.275455	0.283439	0.285926	0.294085	0.296596	0.304712	0.307168	0.315017	0.317329	0.324691	0.326764	0.333438	0.339512	0.340983	0.346102	0.347088	0.351143	0.351557	0.354478	0.354248	0.356001	0.355074	0.355665	0.354009	0.353479	0.352278	0.349515	0.347336	0.343905	0.340861	0.336834	0.333061	0.328535	0.324182	0.319277	0.314503	0.309546	0.304312	0.299181	0.293899	0.28874	0.283536	0.278482	0.273516	0.268632	0.263935	0.259375	0.255026	0.250852
0.268602	0.270909	0.278709	0.281111	0.289119	0.291554	0.299559	0.301952	0.309733	0.311999	0.319338	0.321384	0.32808	0.334207	0.335688	0.340898	0.341922	0.346103	0.346585	0.349663	0.349529	0.351466	0.350662	0.351458	0.34995	0.34964	0.34866	0.346072	0.344119	0.340872	0.338055	0.334215	0.33066	0.326319	0.32217	0.317439	0.31285	0.308066	0.302981	0.297998	0.292843	0.287807	0.282705	0.277748	0.272863	0.268045	0.263405	0.258887	0.254571	0.250418
0.264257	0.266474	0.274087	0.276404	0.284258	0.286616	0.294504	0.296832	0.304539	0.306755	0.314064	0.316081	0.32279	0.328959	0.330446	0.335738	0.336794	0.341093	0.341634	0.34486	0.344814	0.346927	0.346237	0.34723	0.345861	0.345763	0.344998	0.342576	0.340845	0.337776	0.335179	0.331522	0.328181	0.324021	0.320075	0.315516	0.311113	0.306501	0.301565	0.296733	0.291705	0.286795	0.281798	0.27694	0.272142	0.267393	0.262814	0.258343	0.254065	0.249938
0.260018	0.262147	0.269571	0.271805	0.279499	0.281782	0.289547	0.29181	0.299434	0.3016	0.30887	0.310854	0.317568	0.323772	0.32526	0.330625	0.331707	0.336115	0.336708	0.340075	0.340109	0.342388	0.341805	0.342986	0.341748	0.341855	0.341297	0.339034	0.337517	0.33462	0.332239	0.328759	0.32563	0.321646	0.3179	0.313511	0.309293	0.304854	0.300066	0.295386	0.290488	0.285706	0.280817	0.276062	0.271353	0.266678	0.262164	0.257743	0.253508	0.249411
0.255886	0.257929	0.265161	0.267313	0.274844	0.277051	0.284688	0.286885	0.294421	0.296535	0.303758	0.305708	0.312418	0.318648	0.320133	0.325563	0.326665	0.331172	0.331812	0.33531	0.335417	0.337854	0.33737	0.338732	0.337616	0.33792	0.337563	0.335451	0.334143	0.33141	0.329239	0.325932	0.323009	0.319199	0.315651	0.311429	0.307394	0.303128	0.298488	0.293961	0.289193	0.284541	0.279762	0.275113	0.270497	0.265898	0.261454	0.257088	0.252899	0.248836
0.251858	0.253816	0.260856	0.262926	0.270291	0.272423	0.279927	0.282059	0.289499	0.29156	0.29873	0.300641	0.30734	0.313589	0.315066	0.320552	0.32167	0.326269	0.326949	0.33057	0.330742	0.33333	0.332936	0.334471	0.33347	0.333964	0.333801	0.331832	0.330727	0.328151	0.326186	0.323045	0.320325	0.316683	0.31333	0.309272	0.305419	0.301326	0.296833	0.292459	0.287823	0.283302	0.278635	0.274095	0.269575	0.265055	0.260684	0.256376	0.252238	0.248213
0.247933	0.249809	0.256655	0.258645	0.26584	0.267898	0.275264	0.27733	0.28467	0.286676	0.293785	0.295657	0.302336	0.308595	0.310062	0.315597	0.316726	0.321408	0.322122	0.325858	0.326089	0.328819	0.328509	0.330208	0.329315	0.329991	0.330015	0.328182	0.327273	0.324848	0.323084	0.320102	0.317582	0.314103	0.310943	0.307046	0.303374	0.299451	0.295105	0.290884	0.286379	0.281992	0.277437	0.273008	0.268588	0.26415	0.259855	0.255608	0.251525	0.247542
0.244109	0.245905	0.252555	0.254468	0.26149	0.263474	0.270699	0.272699	0.279932	0.281884	0.288924	0.290756	0.297408	0.30367	0.305123	0.310698	0.311834	0.316591	0.317335	0.321177	0.321462	0.324325	0.324092	0.325948	0.325155	0.326006	0.32621	0.324506	0.323788	0.321506	0.319937	0.31711	0.314785	0.311464	0.308493	0.304753	0.30126	0.297507	0.293306	0.289239	0.284864	0.280612	0.276171	0.271855	0.267536	0.263183	0.258967	0.254786	0.250761	0.246823
0.240386	0.242103	0.248557	0.250393	0.257241	0.259153	0.26623	0.268165	0.275286	0.277183	0.28415	0.285939	0.292556	0.298814	0.300251	0.305859	0.306997	0.311822	0.31259	0.316531	0.316862	0.319852	0.31969	0.321695	0.320994	0.322014	0.322391	0.320809	0.320275	0.318131	0.316751	0.314072	0.311937	0.30877	0.305985	0.302398	0.299082	0.295498	0.291439	0.287525	0.283282	0.279164	0.274838	0.270637	0.266422	0.262156	0.258022	0.253908	0.249944	0.246055
0.23676	0.238401	0.244659	0.246419	0.253091	0.254931	0.261859	0.263729	0.270733	0.272574	0.27946	0.281207	0.287782	0.294029	0.295446	0.301079	0.302217	0.307102	0.30789	0.311922	0.312295	0.315404	0.315305	0.317453	0.316838	0.318018	0.318563	0.317096	0.316739	0.314726	0.31353	0.310993	0.309044	0.306025	0.303423	0.299986	0.296844	0.293426	0.289508	0.285747	0.281633	0.277652	0.273441	0.269356	0.265246	0.261069	0.25702	0.252976	0.249077	0.245239
0.23323	0.234798	0.240859	0.242546	0.249039	0.250809	0.257584	0.25939	0.266272	0.268058	0.274857	0.27656	0.283087	0.289315	0.290711	0.296362	0.297496	0.302434	0.303237	0.307353	0.307762	0.310982	0.310942	0.313224	0.312689	0.314024	0.314729	0.313369	0.313184	0.311295	0.310279	0.307878	0.30611	0.303234	0.300811	0.297519	0.294549	0.291296	0.287517	0.283908	0.279922	0.276077	0.271981	0.268014	0.264011	0.259924	0.255962	0.25199	0.248159	0.244375
0.229795	0.23129	0.237155	0.238771	0.245084	0.246786	0.253404	0.255147	0.261902	0.263633	0.270341	0.271998	0.278471	0.284674	0.286046	0.291709	0.292836	0.297819	0.298633	0.302826	0.303267	0.306591	0.306603	0.309014	0.308552	0.310034	0.310893	0.309635	0.309616	0.307844	0.307002	0.30473	0.303139	0.300402	0.298153	0.295003	0.292202	0.289111	0.285468	0.282009	0.278152	0.274442	0.270461	0.266613	0.262717	0.258722	0.25485	0.250952	0.247191	0.243464
0.226453	0.227877	0.233547	0.235093	0.241225	0.24286	0.249319	0.251	0.257625	0.2593	0.265911	0.267523	0.273935	0.280106	0.281454	0.287121	0.288238	0.293259	0.294082	0.298344	0.298812	0.302233	0.302293	0.304824	0.30443	0.306052	0.307059	0.305896	0.306037	0.304377	0.303703	0.301555	0.300136	0.297531	0.295454	0.29244	0.289806	0.286875	0.283365	0.280056	0.276324	0.272749	0.268883	0.265154	0.261368	0.257465	0.253684	0.249863	0.246175	0.242507
0.2232	0.224557	0.230033	0.231511	0.237461	0.23903	0.245329	0.246948	0.253438	0.255059	0.261568	0.263134	0.269479	0.275612	0.276934	0.282598	0.283703	0.288756	0.289584	0.293908	0.294399	0.297911	0.298013	0.300658	0.300326	0.302082	0.303231	0.302157	0.302452	0.300897	0.300386	0.298357	0.297104	0.294627	0.292718	0.289836	0.287365	0.284591	0.281212	0.27805	0.274442	0.271003	0.26725	0.263641	0.259965	0.256156	0.252467	0.248723	0.24511	0.241504
0.220037	0.221328	0.226611	0.228023	0.233791	0.235296	0.241431	0.24299	0.249343	0.250909	0.257311	0.258832	0.265104	0.271193	0.272487	0.278142	0.279234	0.284311	0.285141	0.289521	0.290031	0.293626	0.293766	0.296519	0.296244	0.298127	0.299411	0.298421	0.298865	0.297409	0.297055	0.295138	0.294049	0.291694	0.289947	0.287194	0.284882	0.282263	0.279011	0.275996	0.27251	0.269204	0.265565	0.262076	0.25851	0.254794	0.2512	0.247535	0.243998	0.240455
0.21696	0.218187	0.223279	0.224626	0.230213	0.231655	0.237626	0.239125	0.245337	0.24685	0.253141	0.254616	0.26081	0.266849	0.268115	0.273754	0.274831	0.279925	0.280755	0.285184	0.28571	0.289382	0.289555	0.292408	0.292186	0.29419	0.295604	0.294691	0.295278	0.293916	0.293714	0.291904	0.290972	0.288735	0.287147	0.284517	0.282362	0.279895	0.276767	0.273896	0.270529	0.267357	0.263829	0.26046	0.257005	0.253383	0.249884	0.246299	0.242841	0.239363
0.213968	0.215133	0.220035	0.22132	0.226726	0.228106	0.233911	0.235352	0.241422	0.242881	0.249057	0.250486	0.256597	0.26258	0.263817	0.269435	0.270494	0.275601	0.276427	0.280898	0.281437	0.285179	0.285382	0.28833	0.288154	0.290274	0.291812	0.290972	0.291695	0.290421	0.290366	0.288658	0.287879	0.285754	0.284321	0.28181	0.279809	0.27749	0.274483	0.271753	0.268504	0.265464	0.262047	0.258797	0.255453	0.251925	0.248522	0.245017	0.241639	0.238227
0.211058	0.212163	0.216879	0.218103	0.223328	0.224649	0.230287	0.231671	0.237594	0.239002	0.245059	0.246442	0.252466	0.258388	0.259594	0.265185	0.266226	0.271337	0.272158	0.276666	0.277215	0.28102	0.28125	0.284286	0.284153	0.286381	0.288037	0.287264	0.28812	0.286929	0.287016	0.285404	0.284773	0.282754	0.281473	0.279075	0.277224	0.275052	0.272161	0.269572	0.266437	0.263528	0.260219	0.257088	0.253855	0.250421	0.247114	0.243691	0.240394	0.23705
0.208229	0.209276	0.213807	0.214973	0.220018	0.22128	0.226751	0.22808	0.233855	0.235211	0.241145	0.242484	0.248415	0.254271	0.255447	0.261004	0.262025	0.267136	0.26795	0.272488	0.273044	0.276907	0.277159	0.280277	0.280183	0.282515	0.284284	0.283573	0.284555	0.283441	0.283665	0.282144	0.281657	0.27974	0.278606	0.276318	0.274613	0.272584	0.269807	0.267355	0.264332	0.261552	0.25835	0.255337	0.252215	0.248874	0.245664	0.242323	0.239108	0.235833
0.205478	0.206469	0.210818	0.211927	0.216794	0.218	0.223303	0.224577	0.230203	0.231509	0.237317	0.238611	0.244445	0.25023	0.251375	0.256894	0.257894	0.262999	0.263804	0.268365	0.268926	0.272841	0.273112	0.276307	0.276247	0.278676	0.280552	0.2799	0.281003	0.279962	0.280318	0.278883	0.278535	0.276715	0.275724	0.27354	0.271979	0.270089	0.267422	0.265105	0.262191	0.259539	0.256442	0.253546	0.250534	0.247286	0.244173	0.240913	0.237782	0.234576
0.202803	0.203741	0.207911	0.208964	0.213655	0.214806	0.219942	0.221162	0.226637	0.227893	0.233573	0.234823	0.240556	0.246265	0.247379	0.252854	0.253833	0.258925	0.25972	0.264299	0.264863	0.268823	0.269111	0.272376	0.272348	0.274868	0.276846	0.276247	0.277467	0.276494	0.276977	0.275623	0.27541	0.273681	0.272829	0.270746	0.269324	0.267571	0.26501	0.262826	0.260018	0.257492	0.254497	0.251718	0.248815	0.245658	0.242643	0.239465	0.236417	0.233282
0.200203	0.201088	0.205083	0.206083	0.210599	0.211696	0.216665	0.217834	0.223156	0.224364	0.229913	0.231119	0.236748	0.242376	0.243459	0.248884	0.249841	0.254915	0.255699	0.26029	0.260855	0.264855	0.265157	0.268486	0.268486	0.271092	0.273167	0.272617	0.273949	0.273039	0.273645	0.272367	0.272284	0.270643	0.269925	0.267938	0.266653	0.265033	0.262574	0.26052	0.257816	0.255413	0.252519	0.249855	0.247061	0.243994	0.241076	0.23798	0.235016	0.231951
0.197675	0.19851	0.202333	0.203281	0.207624	0.208669	0.213472	0.21459	0.21976	0.220919	0.226335	0.227499	0.233019	0.238563	0.239615	0.244986	0.24592	0.25097	0.251742	0.256339	0.256903	0.260937	0.261251	0.264639	0.264664	0.26735	0.269518	0.269013	0.270451	0.2696	0.270324	0.269118	0.269161	0.267602	0.267016	0.26512	0.263968	0.262478	0.260118	0.258191	0.255587	0.253306	0.250509	0.24796	0.245273	0.242296	0.239475	0.236459	0.233581	0.230586
0.195217	0.196004	0.199658	0.200556	0.204728	0.205723	0.21036	0.211429	0.216446	0.217559	0.22284	0.223961	0.22937	0.234825	0.235846	0.241158	0.24207	0.247091	0.247849	0.252447	0.253008	0.257071	0.257394	0.260835	0.260883	0.263644	0.265898	0.265436	0.266975	0.26618	0.267016	0.265878	0.266043	0.264563	0.264103	0.262295	0.261271	0.259908	0.257643	0.255841	0.253334	0.251173	0.248472	0.246035	0.243455	0.240566	0.237841	0.234906	0.232112	0.229188
0.192828	0.193568	0.197056	0.197906	0.201911	0.202857	0.20733	0.208351	0.213213	0.214282	0.219425	0.220506	0.2258	0.231163	0.232153	0.237401	0.23829	0.243277	0.244021	0.248615	0.249172	0.253257	0.253588	0.257077	0.257145	0.259976	0.262312	0.261888	0.263524	0.26278	0.263725	0.26265	0.262933	0.261527	0.26119	0.259465	0.258567	0.257328	0.255154	0.253474	0.25106	0.249017	0.246409	0.244083	0.241608	0.238806	0.236177	0.233321	0.230612	0.227759
0.190504	0.191199	0.194526	0.19533	0.199169	0.200068	0.204378	0.205353	0.210062	0.211086	0.216091	0.217131	0.222309	0.227576	0.228535	0.233715	0.23458	0.239529	0.240258	0.244842	0.245394	0.249497	0.249834	0.253365	0.253451	0.256346	0.258759	0.25837	0.260099	0.259402	0.260452	0.259437	0.259832	0.258497	0.258279	0.256633	0.255858	0.254739	0.252653	0.251092	0.248768	0.246841	0.244323	0.242107	0.239736	0.237018	0.234484	0.231707	0.229083	0.2263
0.188244	0.188896	0.192066	0.192825	0.196502	0.197355	0.201504	0.202434	0.206989	0.20797	0.212837	0.213837	0.218895	0.224063	0.224991	0.2301	0.230942	0.235847	0.236561	0.241129	0.241676	0.245791	0.246132	0.2497	0.249802	0.252756	0.255241	0.254885	0.256702	0.25605	0.257199	0.25624	0.256744	0.255475	0.255373	0.253802	0.253145	0.252144	0.250142	0.248698	0.246461	0.244647	0.242217	0.240108	0.23784	0.235206	0.232766	0.230066	0.227527	0.224814
0.186046	0.186657	0.189673	0.190389	0.193907	0.194716	0.198706	0.199592	0.203995	0.204934	0.20966	0.210622	0.215558	0.220624	0.221523	0.226555	0.227373	0.23223	0.232929	0.237477	0.238017	0.242139	0.242483	0.246084	0.246198	0.249206	0.251759	0.251434	0.253334	0.252723	0.253969	0.253061	0.253671	0.252464	0.252474	0.250975	0.250433	0.249546	0.247624	0.246294	0.244141	0.242438	0.240093	0.23809	0.235923	0.23337	0.231024	0.2284	0.225945	0.223301
0.183907	0.184479	0.187346	0.18802	0.191382	0.192149	0.195982	0.196826	0.201077	0.201975	0.206561	0.207484	0.212298	0.217259	0.218128	0.22308	0.223876	0.22868	0.229363	0.233886	0.234418	0.238543	0.238888	0.242516	0.242642	0.245699	0.248315	0.248017	0.249996	0.249424	0.250761	0.249903	0.250614	0.249466	0.249584	0.248152	0.247722	0.246946	0.245102	0.243882	0.241811	0.240216	0.237954	0.236055	0.233987	0.231513	0.22926	0.226711	0.22434	0.221764
0.181827	0.182361	0.185083	0.185717	0.188927	0.189653	0.193331	0.194134	0.198234	0.199092	0.203538	0.204424	0.209113	0.213966	0.214807	0.219675	0.220448	0.225195	0.225862	0.230356	0.23088	0.235001	0.235348	0.238997	0.239134	0.242235	0.24491	0.244637	0.246691	0.246154	0.247579	0.246766	0.247575	0.246483	0.246705	0.245337	0.245016	0.244348	0.242577	0.241466	0.239473	0.237984	0.235801	0.234005	0.232035	0.229639	0.227476	0.225001	0.222713	0.220205
0.179803	0.1803	0.182882	0.183477	0.186538	0.187225	0.190751	0.191514	0.195465	0.196284	0.200589	0.20144	0.206003	0.210746	0.211558	0.21634	0.21709	0.221777	0.222427	0.226887	0.227402	0.231516	0.231862	0.235529	0.235674	0.238815	0.241544	0.241294	0.243418	0.242915	0.244423	0.243654	0.244556	0.243516	0.243839	0.242532	0.242316	0.241754	0.240053	0.239048	0.237128	0.235744	0.233638	0.231942	0.230068	0.227747	0.225675	0.223271	0.221066	0.218625
0.177832	0.178295	0.18074	0.181299	0.184215	0.184863	0.18824	0.188965	0.192768	0.19355	0.197715	0.19853	0.202967	0.207598	0.208382	0.213075	0.213801	0.218423	0.219058	0.223479	0.223985	0.228087	0.228432	0.232111	0.232264	0.23544	0.238218	0.23799	0.24018	0.239707	0.241295	0.240566	0.241558	0.240568	0.240987	0.239739	0.239625	0.239164	0.237531	0.236628	0.234781	0.233498	0.231466	0.229869	0.22809	0.225842	0.223858	0.221525	0.219401	0.217026
0.175914	0.176343	0.178657	0.17918	0.181955	0.182566	0.185797	0.186485	0.190141	0.190888	0.194913	0.195694	0.200003	0.204521	0.205277	0.209877	0.210582	0.215136	0.215754	0.220133	0.220629	0.224714	0.225057	0.228744	0.228903	0.232109	0.234933	0.234724	0.236976	0.236532	0.238196	0.237505	0.238582	0.237639	0.238153	0.236959	0.236944	0.236582	0.235013	0.234211	0.232432	0.231249	0.229288	0.227787	0.226101	0.223924	0.222028	0.219764	0.217721	0.21541
0.174045	0.174443	0.176629	0.177119	0.179756	0.180332	0.183419	0.184072	0.187584	0.188296	0.192182	0.19293	0.197111	0.201513	0.202243	0.206748	0.207431	0.211913	0.212515	0.216847	0.217334	0.221398	0.221738	0.225428	0.225593	0.228825	0.231689	0.231499	0.233809	0.233392	0.235126	0.234471	0.235631	0.234732	0.235336	0.234194	0.234275	0.234009	0.232501	0.231797	0.230084	0.228998	0.227105	0.225699	0.224104	0.221996	0.220186	0.217989	0.216026	0.213778
0.172225	0.172592	0.174656	0.175113	0.177617	0.178159	0.181106	0.181724	0.185095	0.185773	0.189521	0.190237	0.194289	0.198576	0.19928	0.203687	0.204348	0.208755	0.209341	0.213623	0.2141	0.218138	0.218476	0.222164	0.222334	0.225586	0.228488	0.228314	0.230678	0.230286	0.232088	0.231466	0.232705	0.231847	0.232538	0.231446	0.231619	0.231447	0.229997	0.229388	0.227738	0.226746	0.22492	0.223607	0.222101	0.22006	0.218335	0.216202	0.214318	0.212133
0.170452	0.17079	0.172735	0.173161	0.175535	0.176045	0.178856	0.17944	0.182672	0.183317	0.186928	0.187613	0.191537	0.195706	0.196385	0.200693	0.201333	0.205662	0.206232	0.210459	0.210927	0.214935	0.215269	0.218952	0.219126	0.222395	0.225329	0.22517	0.227584	0.227215	0.229082	0.228491	0.229805	0.228987	0.229761	0.228715	0.228978	0.228897	0.227502	0.226986	0.225396	0.224497	0.222735	0.221512	0.220093	0.218117	0.216475	0.214406	0.2126	0.210475
0.168723	0.169034	0.170865	0.171261	0.17351	0.173989	0.176666	0.177219	0.180313	0.180926	0.184403	0.185057	0.188854	0.192905	0.193558	0.197765	0.198385	0.202633	0.203187	0.207357	0.207814	0.211789	0.212119	0.215792	0.215969	0.21925	0.222213	0.222069	0.224528	0.224181	0.226108	0.225547	0.226933	0.226151	0.227006	0.226004	0.226354	0.226361	0.225018	0.224592	0.22306	0.222252	0.22055	0.219416	0.218083	0.216169	0.214609	0.212602	0.210872	0.208807
0.167037	0.167321	0.169043	0.169411	0.171539	0.171987	0.174535	0.175057	0.178017	0.1786	0.181943	0.182569	0.186238	0.19017	0.190799	0.194903	0.195502	0.199667	0.200206	0.204315	0.204762	0.208699	0.209026	0.212684	0.212864	0.216153	0.21914	0.219009	0.221511	0.221184	0.223167	0.222634	0.224088	0.223342	0.224274	0.223314	0.223747	0.22384	0.222547	0.222209	0.220731	0.220011	0.218368	0.217321	0.216072	0.214218	0.212739	0.210792	0.209138	0.20713
0.165393	0.165652	0.167268	0.167609	0.16962	0.17004	0.172461	0.172954	0.175783	0.176337	0.179548	0.180145	0.183687	0.187501	0.188107	0.192106	0.192686	0.196765	0.197288	0.201333	0.20177	0.205666	0.205988	0.209629	0.20981	0.213103	0.21611	0.215992	0.218532	0.218224	0.220261	0.219753	0.221273	0.220559	0.221566	0.220645	0.221159	0.221334	0.22009	0.219837	0.218412	0.217778	0.216191	0.215228	0.214062	0.212266	0.210866	0.208977	0.207397	0.205446
0.163788	0.164023	0.165539	0.165854	0.167752	0.168144	0.170443	0.170908	0.173608	0.174134	0.177215	0.177785	0.181202	0.184896	0.185479	0.189373	0.189934	0.193925	0.194433	0.19841	0.198838	0.202689	0.203007	0.206625	0.206809	0.210102	0.213125	0.213019	0.215592	0.215303	0.217389	0.216906	0.218487	0.217805	0.218882	0.218	0.218591	0.218846	0.217648	0.217477	0.216103	0.215552	0.214019	0.213139	0.212053	0.210314	0.208991	0.207158	0.205652	0.203755
0.162222	0.162434	0.163853	0.164144	0.165932	0.166299	0.168479	0.168916	0.171492	0.17199	0.174944	0.175488	0.17878	0.182356	0.182917	0.186704	0.187246	0.191147	0.191641	0.195548	0.195966	0.199768	0.200083	0.203675	0.20386	0.207148	0.210184	0.210088	0.212692	0.21242	0.214552	0.214093	0.215731	0.215079	0.216224	0.215377	0.216043	0.216377	0.215221	0.215132	0.213805	0.213336	0.211855	0.211056	0.210049	0.208364	0.207117	0.205338	0.203904	0.202061
0.160692	0.160883	0.162209	0.162476	0.16416	0.164502	0.166567	0.166978	0.169432	0.169904	0.172733	0.173251	0.17642	0.179878	0.180417	0.184097	0.184621	0.18843	0.18891	0.192745	0.193153	0.196904	0.197214	0.200776	0.200962	0.204242	0.207287	0.207202	0.209832	0.209577	0.21175	0.211313	0.213007	0.212383	0.213592	0.21278	0.213518	0.213926	0.212812	0.212801	0.21152	0.211131	0.209699	0.208979	0.208049	0.206416	0.205244	0.203518	0.202154	0.200363
0.159197	0.159367	0.160606	0.16085	0.162434	0.162752	0.164706	0.165092	0.167427	0.167874	0.17058	0.171074	0.174122	0.177461	0.17798	0.181552	0.182058	0.185775	0.186241	0.19	0.190399	0.194095	0.194401	0.19793	0.198117	0.201385	0.204434	0.204359	0.207013	0.206772	0.208984	0.208568	0.210314	0.209716	0.210988	0.210208	0.211015	0.211496	0.210422	0.210486	0.209249	0.208937	0.207553	0.20691	0.206056	0.204473	0.203373	0.201698	0.200404	0.198663
0.157735	0.157886	0.159041	0.159264	0.160751	0.161046	0.162893	0.163256	0.165475	0.165898	0.168485	0.168955	0.171883	0.175105	0.175603	0.179068	0.179556	0.183179	0.183631	0.187313	0.187703	0.191342	0.191643	0.195136	0.195324	0.198576	0.201626	0.20156	0.204233	0.204007	0.206254	0.205859	0.207652	0.207081	0.208411	0.207662	0.208535	0.209086	0.20805	0.208188	0.206993	0.206756	0.205417	0.20485	0.204069	0.202535	0.201507	0.199881	0.198655	0.196963
0.156306	0.156439	0.157513	0.157716	0.159111	0.159384	0.161128	0.161468	0.163575	0.163975	0.166445	0.166892	0.169702	0.172808	0.173287	0.176644	0.177115	0.180642	0.181082	0.184685	0.185066	0.188644	0.188941	0.192393	0.192582	0.195815	0.198863	0.198806	0.201494	0.201282	0.203561	0.203185	0.205023	0.204476	0.205862	0.205142	0.206079	0.206698	0.205698	0.205907	0.204753	0.204589	0.203294	0.202801	0.202092	0.200604	0.199646	0.198068	0.196909	0.195264
0.154908	0.155023	0.156021	0.156205	0.157511	0.157764	0.159408	0.159726	0.161725	0.162102	0.164458	0.164883	0.167578	0.17057	0.171029	0.174279	0.174734	0.178165	0.178591	0.182113	0.182485	0.186001	0.186293	0.189703	0.189892	0.193102	0.196144	0.196095	0.198796	0.198598	0.200904	0.200547	0.202427	0.201903	0.203341	0.20265	0.203648	0.204332	0.203366	0.203645	0.202529	0.202437	0.201183	0.200762	0.200123	0.19868	0.197791	0.196259	0.195166	0.193566
0.153539	0.153638	0.154563	0.154729	0.155951	0.156184	0.157732	0.15803	0.159924	0.16028	0.162525	0.162928	0.165509	0.168388	0.168829	0.171971	0.172411	0.175745	0.176158	0.179598	0.179962	0.183412	0.1837	0.187064	0.187254	0.190438	0.19347	0.193429	0.196138	0.195953	0.198285	0.197945	0.199863	0.199362	0.20085	0.200186	0.201242	0.201989	0.201056	0.201401	0.200323	0.2003	0.199087	0.198735	0.198165	0.196765	0.195943	0.194455	0.193427	0.191872
0.152199	0.152282	0.153138	0.153287	0.154428	0.154643	0.156099	0.156377	0.15817	0.158505	0.160642	0.161025	0.163495	0.166262	0.166685	0.169721	0.170145	0.173381	0.173783	0.177139	0.177494	0.180877	0.181161	0.184477	0.184666	0.187821	0.19084	0.190808	0.193522	0.193349	0.195702	0.195379	0.197333	0.196853	0.198388	0.19775	0.198861	0.199668	0.198767	0.199178	0.198134	0.198179	0.197004	0.196721	0.196219	0.19486	0.194104	0.192658	0.191693	0.190181
0.150885	0.150954	0.151745	0.151877	0.152942	0.153138	0.154507	0.154765	0.156461	0.156777	0.158808	0.159173	0.161533	0.16419	0.164597	0.167526	0.167935	0.171075	0.171465	0.174735	0.175082	0.178396	0.178676	0.18194	0.18213	0.185253	0.188255	0.18823	0.190946	0.190786	0.193156	0.19285	0.194836	0.194377	0.195955	0.195343	0.196507	0.197372	0.196501	0.196974	0.195965	0.196075	0.194937	0.19472	0.194284	0.192965	0.192273	0.190869	0.189966	0.188496
0.149598	0.149652	0.150382	0.150499	0.15149	0.15167	0.152954	0.153195	0.154796	0.155093	0.157023	0.157369	0.159623	0.162172	0.162562	0.165386	0.165781	0.168823	0.169201	0.172386	0.172725	0.175968	0.176244	0.179454	0.179645	0.182732	0.185714	0.185697	0.188411	0.188263	0.190648	0.190358	0.192372	0.191934	0.193553	0.192965	0.194178	0.195099	0.194258	0.194791	0.193815	0.193988	0.192886	0.192734	0.192362	0.191081	0.190453	0.189088	0.188246	0.186816
0.148335	0.148376	0.149048	0.14915	0.150072	0.150235	0.151439	0.151663	0.153173	0.153453	0.155284	0.155612	0.157763	0.160205	0.160579	0.1633	0.163681	0.166625	0.166993	0.170091	0.170423	0.173593	0.173865	0.177019	0.17721	0.180258	0.183218	0.183209	0.185917	0.185781	0.188177	0.187903	0.189943	0.189524	0.19118	0.190616	0.191877	0.19285	0.192038	0.192629	0.191685	0.191919	0.190852	0.190762	0.190453	0.189209	0.188643	0.187316	0.186534	0.185142
0.147096	0.147125	0.147741	0.14783	0.148685	0.148834	0.14996	0.150168	0.151591	0.151854	0.15359	0.153901	0.155951	0.158289	0.158648	0.161266	0.161634	0.164481	0.164838	0.167849	0.168173	0.17127	0.171538	0.174633	0.174824	0.177832	0.180766	0.180764	0.183465	0.183339	0.185744	0.185484	0.187547	0.187148	0.188838	0.188297	0.189602	0.190626	0.189841	0.190489	0.189575	0.189869	0.188835	0.188806	0.188558	0.18735	0.186844	0.185554	0.184831	0.183477
0.14588	0.145897	0.146461	0.146537	0.14733	0.147464	0.148517	0.148709	0.150049	0.150295	0.151939	0.152234	0.154186	0.156423	0.156767	0.159284	0.159639	0.16239	0.162736	0.16566	0.165977	0.168998	0.169262	0.172298	0.172489	0.175453	0.178359	0.178364	0.181053	0.180938	0.183348	0.183103	0.185185	0.184805	0.186527	0.186007	0.187355	0.188427	0.187669	0.18837	0.187485	0.187837	0.186835	0.186866	0.186678	0.185504	0.185057	0.183803	0.183137	0.181819
0.144685	0.144691	0.145206	0.14527	0.146003	0.146124	0.147107	0.147285	0.148545	0.148776	0.150331	0.15061	0.152467	0.154604	0.154935	0.157352	0.157694	0.16035	0.160686	0.163522	0.163832	0.166776	0.167038	0.170011	0.170203	0.173121	0.175995	0.176007	0.178682	0.178578	0.180989	0.18076	0.182858	0.182495	0.184246	0.183748	0.185135	0.186253	0.18552	0.186274	0.185417	0.185825	0.184853	0.184943	0.184812	0.183671	0.183282	0.182062	0.181453	0.18017
0.143511	0.143507	0.143976	0.144028	0.144705	0.144813	0.14573	0.145894	0.147077	0.147294	0.148763	0.149028	0.150792	0.152833	0.153149	0.155469	0.155799	0.15836	0.158687	0.161435	0.161738	0.164605	0.164863	0.167773	0.167965	0.170836	0.173675	0.173694	0.176351	0.176258	0.178668	0.178453	0.180565	0.18022	0.181997	0.18152	0.182942	0.184104	0.183396	0.1842	0.183371	0.183832	0.18289	0.183036	0.182962	0.181853	0.18152	0.180334	0.17978	0.17853
0.142357	0.142343	0.142769	0.14281	0.143434	0.14353	0.144384	0.144535	0.145645	0.145847	0.147235	0.147485	0.149161	0.151106	0.15141	0.153633	0.153953	0.15642	0.156737	0.159398	0.159694	0.162484	0.162739	0.165583	0.165775	0.168596	0.171399	0.171425	0.174062	0.173979	0.176385	0.176183	0.178305	0.177978	0.179778	0.179321	0.180778	0.181981	0.181297	0.182148	0.181346	0.181859	0.180946	0.181146	0.181127	0.18005	0.179772	0.178617	0.178117	0.176901
0.141222	0.141199	0.141584	0.141615	0.142189	0.142274	0.143068	0.143206	0.144246	0.144436	0.145744	0.145981	0.147571	0.149425	0.149716	0.151845	0.152153	0.154528	0.154837	0.15741	0.1577	0.160411	0.160663	0.163441	0.163634	0.166402	0.169166	0.169198	0.171813	0.17174	0.174139	0.173951	0.176081	0.17577	0.177591	0.177154	0.178641	0.179883	0.179223	0.180119	0.179343	0.179906	0.179021	0.179273	0.179309	0.178261	0.178037	0.176914	0.176467	0.175281
0.140105	0.140074	0.140421	0.140442	0.140969	0.141043	0.14178	0.141907	0.14288	0.143058	0.14429	0.144515	0.146021	0.147785	0.148065	0.150102	0.1504	0.152683	0.152983	0.15547	0.155754	0.158387	0.158635	0.161346	0.161539	0.164254	0.166976	0.167015	0.169604	0.169542	0.171931	0.171756	0.17389	0.173596	0.175434	0.175017	0.176533	0.177811	0.177174	0.178113	0.177362	0.177973	0.177116	0.177419	0.177506	0.176488	0.176316	0.175223	0.174828	0.173673
0.139005	0.138966	0.139278	0.13929	0.139773	0.139837	0.14052	0.140635	0.141546	0.141711	0.142872	0.143084	0.14451	0.146188	0.146456	0.148404	0.148691	0.150885	0.151177	0.153577	0.153856	0.15641	0.156655	0.159298	0.159491	0.162151	0.164829	0.164875	0.167436	0.167384	0.16976	0.169598	0.171734	0.171456	0.173309	0.172911	0.174453	0.175764	0.17515	0.17613	0.175404	0.176061	0.17523	0.175582	0.175721	0.17473	0.17461	0.173546	0.173201	0.172076
0.137922	0.137876	0.138154	0.138158	0.138599	0.138654	0.139286	0.139391	0.140241	0.140396	0.141487	0.141688	0.143036	0.144631	0.144888	0.146748	0.147026	0.149132	0.149416	0.151731	0.152004	0.154479	0.154722	0.157296	0.157489	0.160092	0.162725	0.162777	0.165307	0.165265	0.167626	0.167478	0.169612	0.16935	0.171215	0.170836	0.172401	0.173744	0.173152	0.17417	0.173468	0.174169	0.173364	0.173764	0.173952	0.172988	0.172918	0.171882	0.171587	0.170491
0.136855	0.136802	0.137049	0.137045	0.137447	0.137493	0.138077	0.138173	0.138966	0.13911	0.140135	0.140325	0.141599	0.143113	0.14336	0.145135	0.145403	0.147423	0.147699	0.14993	0.150197	0.152594	0.152834	0.155338	0.155533	0.158077	0.160663	0.160722	0.163219	0.163186	0.165529	0.165394	0.167525	0.167279	0.169153	0.168791	0.170377	0.171749	0.171179	0.172234	0.171555	0.172298	0.171519	0.171964	0.1722	0.171263	0.171242	0.170233	0.169986	0.168918
0.135804	0.135744	0.135962	0.135951	0.136316	0.136354	0.136892	0.136979	0.137718	0.137852	0.138814	0.138994	0.140197	0.141633	0.14187	0.143562	0.143822	0.145756	0.146025	0.148174	0.148436	0.150754	0.150992	0.153426	0.153621	0.156106	0.158643	0.158708	0.16117	0.161147	0.16347	0.163347	0.165471	0.165241	0.167121	0.166778	0.168382	0.16978	0.169231	0.170321	0.169665	0.170448	0.169693	0.170183	0.170465	0.169554	0.16958	0.168598	0.168398	0.167357
0.134767	0.134701	0.134892	0.134874	0.135205	0.135235	0.135731	0.135809	0.136496	0.136622	0.137524	0.137693	0.138828	0.140189	0.140417	0.142029	0.14228	0.144132	0.144394	0.14646	0.146717	0.148959	0.149194	0.151558	0.151753	0.154178	0.156664	0.156736	0.159161	0.159147	0.161447	0.161336	0.163452	0.163237	0.165121	0.164796	0.166415	0.167838	0.167309	0.168431	0.167798	0.16862	0.167889	0.16842	0.168747	0.167861	0.167933	0.166977	0.166823	0.165809
0.133744	0.133673	0.133838	0.133814	0.134113	0.134135	0.134592	0.134662	0.135301	0.135417	0.136262	0.136423	0.137493	0.138781	0.138999	0.140534	0.140777	0.142548	0.142803	0.14479	0.145042	0.147206	0.147439	0.149732	0.149928	0.152292	0.154726	0.154804	0.157191	0.157186	0.159461	0.159363	0.161467	0.161266	0.163153	0.162845	0.164476	0.165921	0.165413	0.166565	0.165954	0.166812	0.166104	0.166677	0.167046	0.166185	0.166302	0.165372	0.165262	0.164274
0.132735	0.132658	0.132801	0.13277	0.133039	0.133055	0.133474	0.133536	0.13413	0.134238	0.135028	0.13518	0.136188	0.137407	0.137617	0.139076	0.139311	0.141004	0.141253	0.14316	0.143408	0.145496	0.145727	0.14795	0.148146	0.150449	0.15283	0.152914	0.155259	0.155264	0.157511	0.157425	0.159516	0.15933	0.161215	0.160924	0.162567	0.16403	0.163543	0.164722	0.164134	0.165025	0.164341	0.164952	0.165363	0.164527	0.164686	0.163781	0.163715	0.162752
0.131739	0.131657	0.131778	0.131742	0.131983	0.131993	0.132376	0.132432	0.132982	0.133082	0.133821	0.133965	0.134914	0.136065	0.136267	0.137654	0.137882	0.139499	0.139741	0.141571	0.141814	0.143828	0.144056	0.146209	0.146406	0.148647	0.150973	0.151063	0.153367	0.153381	0.155598	0.155524	0.157599	0.157427	0.159309	0.159035	0.160685	0.162166	0.161699	0.162904	0.162336	0.16326	0.162598	0.163246	0.163698	0.162885	0.163086	0.162205	0.162182	0.161243
0.130755	0.130669	0.13077	0.130729	0.130944	0.130947	0.131298	0.131347	0.131856	0.13195	0.13264	0.132777	0.133668	0.134756	0.13495	0.136267	0.136488	0.13803	0.138267	0.140021	0.140261	0.1422	0.142426	0.144509	0.144707	0.146885	0.149157	0.149252	0.151512	0.151535	0.153721	0.153659	0.155715	0.155558	0.157434	0.157177	0.158832	0.160328	0.15988	0.161108	0.160562	0.161516	0.160877	0.16156	0.16205	0.16126	0.161502	0.160644	0.160663	0.159748
0.129784	0.129693	0.129775	0.12973	0.12992	0.129918	0.130238	0.130281	0.130752	0.130839	0.131484	0.131613	0.132451	0.133477	0.133664	0.134913	0.135128	0.136598	0.136829	0.13851	0.138745	0.140611	0.140836	0.14285	0.143048	0.145164	0.147379	0.147481	0.149696	0.149727	0.151881	0.15183	0.153865	0.153722	0.15559	0.155349	0.157008	0.158516	0.158088	0.159337	0.158812	0.159793	0.159176	0.159892	0.160419	0.159652	0.159934	0.159099	0.159157	0.158266
0.128824	0.12873	0.128794	0.128744	0.128912	0.128905	0.129197	0.129234	0.129669	0.12975	0.130351	0.130473	0.13126	0.132228	0.132408	0.133592	0.1338	0.135202	0.135427	0.137036	0.137267	0.139062	0.139284	0.14123	0.141429	0.143482	0.145641	0.145748	0.147916	0.147956	0.150075	0.150036	0.152049	0.15192	0.153777	0.153553	0.155212	0.15673	0.156321	0.157589	0.157084	0.158092	0.157497	0.158244	0.158807	0.158062	0.158381	0.157569	0.157666	0.156798
0.127875	0.127777	0.127826	0.127772	0.127919	0.127908	0.128172	0.128204	0.128606	0.12868	0.12924	0.129357	0.130095	0.131007	0.131181	0.132303	0.132505	0.133839	0.134059	0.135598	0.135826	0.13755	0.137771	0.139649	0.139848	0.141839	0.14394	0.144053	0.146174	0.146223	0.148305	0.148277	0.150265	0.15015	0.151995	0.151786	0.153445	0.15497	0.15458	0.155865	0.155381	0.156412	0.155838	0.156616	0.157212	0.156489	0.156844	0.156054	0.15619	0.155343
0.126937	0.126836	0.12687	0.126812	0.12694	0.126924	0.127164	0.127191	0.127561	0.12763	0.128152	0.128262	0.128954	0.129813	0.129982	0.131043	0.13124	0.132509	0.132725	0.134195	0.13442	0.136075	0.136294	0.138105	0.138305	0.140234	0.142278	0.142396	0.144469	0.144526	0.146571	0.146553	0.148515	0.148414	0.150243	0.150051	0.151706	0.153237	0.152865	0.154165	0.1537	0.154754	0.154201	0.155006	0.155634	0.154933	0.155324	0.154556	0.154727	0.153903
0.12601	0.125905	0.125926	0.125865	0.125975	0.125955	0.126171	0.126194	0.126535	0.126599	0.127084	0.127189	0.127838	0.128646	0.128809	0.129813	0.130005	0.131211	0.131422	0.132827	0.133048	0.134636	0.134854	0.136599	0.136799	0.138666	0.140653	0.140776	0.1428	0.142865	0.144871	0.144864	0.146798	0.14671	0.148523	0.148346	0.149995	0.151529	0.151177	0.152488	0.152044	0.153117	0.152585	0.153416	0.154075	0.153395	0.153819	0.153072	0.153279	0.152476
0.125092	0.124985	0.124993	0.124929	0.125022	0.124999	0.125194	0.125212	0.125526	0.125585	0.126036	0.126136	0.126744	0.127504	0.127661	0.128611	0.128798	0.129944	0.130151	0.131491	0.13171	0.133232	0.133448	0.135129	0.13533	0.137135	0.139064	0.139193	0.141167	0.141239	0.143205	0.143209	0.145114	0.145038	0.146833	0.146671	0.148312	0.149848	0.149513	0.150835	0.15041	0.151502	0.15099	0.151845	0.152533	0.151874	0.15233	0.151605	0.151846	0.151064
0.124185	0.124075	0.124072	0.124004	0.124083	0.124056	0.12423	0.124245	0.124533	0.124588	0.125007	0.125103	0.125671	0.126386	0.126539	0.127437	0.127618	0.128707	0.12891	0.130188	0.130403	0.131862	0.132077	0.133694	0.133895	0.13564	0.137511	0.137645	0.139569	0.139649	0.141574	0.141588	0.143461	0.143399	0.145173	0.145026	0.146658	0.148192	0.147876	0.149206	0.148801	0.149909	0.149417	0.150294	0.151009	0.15037	0.150857	0.150153	0.150427	0.149665
0.123286	0.123174	0.123161	0.123091	0.123155	0.123125	0.123281	0.123293	0.123556	0.123608	0.123997	0.124088	0.12462	0.125292	0.12544	0.126288	0.126465	0.127498	0.127697	0.128916	0.129129	0.130525	0.130738	0.132293	0.132495	0.13418	0.135994	0.136133	0.138006	0.138093	0.139976	0.14	0.141841	0.141791	0.143544	0.143412	0.145032	0.146563	0.146265	0.147601	0.147214	0.148336	0.147864	0.148763	0.149503	0.148885	0.149401	0.148717	0.149022	0.148281
0.122397	0.122283	0.12226	0.122187	0.122239	0.122206	0.122345	0.122353	0.122595	0.122643	0.123004	0.123091	0.123589	0.12422	0.124363	0.125164	0.125337	0.126317	0.126513	0.127674	0.127884	0.12922	0.129432	0.130926	0.131129	0.132754	0.134511	0.134655	0.136477	0.136572	0.138411	0.138445	0.140253	0.140216	0.141944	0.141827	0.143433	0.14496	0.144679	0.14602	0.145652	0.146786	0.146334	0.14725	0.148014	0.147417	0.14796	0.147297	0.147632	0.146911
0.121517	0.121401	0.121369	0.121294	0.121334	0.121299	0.121422	0.121427	0.121648	0.121693	0.122028	0.122111	0.122577	0.123169	0.123309	0.124065	0.124234	0.125163	0.125356	0.126461	0.126669	0.127946	0.128157	0.129591	0.129795	0.131362	0.133062	0.133211	0.134982	0.135084	0.13688	0.136924	0.138697	0.138671	0.140375	0.140271	0.141863	0.143383	0.143119	0.144462	0.144113	0.145257	0.144824	0.145758	0.146544	0.145966	0.146536	0.145892	0.146256	0.145555
0.120645	0.120527	0.120488	0.120411	0.12044	0.120402	0.120511	0.120514	0.120716	0.120757	0.121068	0.121148	0.121583	0.122139	0.122275	0.122988	0.123154	0.124035	0.124224	0.125276	0.125482	0.126702	0.126913	0.128289	0.128493	0.130003	0.131647	0.1318	0.13352	0.133629	0.135381	0.135434	0.137172	0.137158	0.138835	0.138745	0.14032	0.141831	0.141585	0.142928	0.142597	0.14375	0.143336	0.144285	0.145091	0.144533	0.145127	0.144504	0.144895	0.144214
0.119782	0.119662	0.119616	0.119537	0.119556	0.119516	0.119612	0.119612	0.119796	0.119835	0.120123	0.1202	0.120607	0.121129	0.121262	0.121934	0.122097	0.122931	0.123118	0.124119	0.124322	0.125488	0.125698	0.127017	0.127222	0.128675	0.130264	0.130422	0.132091	0.132207	0.133914	0.133976	0.135677	0.135675	0.137324	0.137249	0.138805	0.140306	0.140076	0.141418	0.141105	0.142264	0.141869	0.142831	0.143656	0.143118	0.143735	0.143131	0.143548	0.142887
0.118927	0.118806	0.118752	0.118672	0.118682	0.11864	0.118724	0.118722	0.11889	0.118926	0.119193	0.119268	0.119648	0.120138	0.120267	0.120902	0.121061	0.121851	0.122036	0.122987	0.123189	0.124301	0.124511	0.125775	0.125981	0.127379	0.128913	0.129075	0.130693	0.130816	0.132479	0.13255	0.134213	0.134222	0.135843	0.135781	0.137317	0.138806	0.138593	0.139931	0.139636	0.1408	0.140424	0.141397	0.142239	0.14172	0.142359	0.141774	0.142216	0.141574
0.11808	0.117957	0.117898	0.117816	0.117818	0.117775	0.117847	0.117843	0.117996	0.11803	0.118278	0.11835	0.118705	0.119165	0.119291	0.11989	0.120047	0.120795	0.120977	0.121881	0.122081	0.123143	0.123351	0.124562	0.124769	0.126114	0.127594	0.12776	0.129328	0.129457	0.131074	0.131154	0.13278	0.1328	0.13439	0.134341	0.135856	0.137331	0.137134	0.138468	0.13819	0.139357	0.139	0.139983	0.14084	0.14034	0.140999	0.140434	0.140899	0.140275
0.117241	0.117117	0.117052	0.116969	0.116963	0.116918	0.11698	0.116975	0.117114	0.117146	0.117375	0.117445	0.117778	0.118209	0.118333	0.118897	0.119052	0.11976	0.11994	0.1208	0.120998	0.12201	0.122218	0.123378	0.123585	0.124877	0.126305	0.126475	0.127993	0.128128	0.1297	0.129789	0.131376	0.131406	0.132966	0.13293	0.134423	0.135882	0.135702	0.137028	0.136768	0.137936	0.137597	0.138588	0.139459	0.138978	0.139655	0.139109	0.139596	0.138991
0.116409	0.116284	0.116214	0.11613	0.116118	0.116071	0.116124	0.116117	0.116243	0.116274	0.116486	0.116554	0.116866	0.11727	0.117392	0.117924	0.118076	0.118747	0.118924	0.119741	0.119938	0.120904	0.121111	0.122221	0.122429	0.12367	0.125045	0.12522	0.126688	0.126829	0.128357	0.128453	0.130001	0.130042	0.131571	0.131547	0.133016	0.134459	0.134294	0.135612	0.135369	0.136536	0.136215	0.137213	0.138096	0.137634	0.138328	0.1378	0.138308	0.137722
0.115584	0.115458	0.115385	0.1153	0.115281	0.115233	0.115277	0.115269	0.115384	0.115413	0.11561	0.115676	0.115967	0.116347	0.116467	0.116969	0.117119	0.117754	0.117929	0.118706	0.118901	0.119822	0.120029	0.12109	0.121299	0.122491	0.123815	0.123993	0.125413	0.12556	0.127042	0.127147	0.128656	0.128707	0.130203	0.130191	0.131636	0.13306	0.132911	0.134219	0.133993	0.135158	0.134855	0.135857	0.136751	0.136307	0.137017	0.136507	0.137034	0.136466
0.114767	0.11464	0.114563	0.114477	0.114452	0.114404	0.11444	0.11443	0.114535	0.114562	0.114745	0.11481	0.115083	0.115439	0.115557	0.116031	0.116179	0.11678	0.116954	0.117692	0.117886	0.118764	0.11897	0.119985	0.120195	0.121338	0.122613	0.122795	0.124166	0.124319	0.125757	0.12587	0.127339	0.1274	0.128863	0.128863	0.130282	0.131687	0.131553	0.13285	0.13264	0.133801	0.133515	0.134521	0.135423	0.134998	0.135722	0.135231	0.135775	0.135226
0.113957	0.113829	0.113748	0.113662	0.113632	0.113583	0.113612	0.113601	0.113696	0.113722	0.113892	0.113955	0.114211	0.114546	0.114663	0.115109	0.115256	0.115826	0.115998	0.116699	0.116892	0.117728	0.117935	0.118905	0.119115	0.120212	0.121438	0.121624	0.122948	0.123107	0.1245	0.12462	0.12605	0.12612	0.12755	0.127561	0.128954	0.130338	0.130219	0.131503	0.13131	0.132466	0.132197	0.133204	0.134114	0.133707	0.134443	0.13397	0.134531	0.133999
0.113153	0.113025	0.112941	0.112854	0.11282	0.11277	0.112792	0.112781	0.112867	0.112892	0.11305	0.113112	0.113353	0.113668	0.113782	0.114204	0.11435	0.114889	0.11506	0.115726	0.115919	0.116715	0.116922	0.117849	0.11806	0.119112	0.120291	0.12048	0.121757	0.121921	0.123271	0.123398	0.124788	0.124868	0.126264	0.126287	0.127651	0.129014	0.12891	0.13018	0.130002	0.131152	0.1309	0.131907	0.132823	0.132433	0.13318	0.132725	0.133301	0.132787
0.112357	0.112228	0.112141	0.112054	0.112016	0.111965	0.111982	0.11197	0.112048	0.112072	0.112219	0.11228	0.112506	0.112802	0.112916	0.113314	0.113458	0.11397	0.11414	0.114773	0.114964	0.115724	0.11593	0.116816	0.117028	0.118036	0.119169	0.119362	0.120594	0.120763	0.122069	0.122203	0.123554	0.123643	0.125004	0.125038	0.126375	0.127715	0.127625	0.128879	0.128717	0.129859	0.129624	0.13063	0.131549	0.131177	0.131934	0.131497	0.132087	0.13159
0.111567	0.111438	0.111348	0.11126	0.111219	0.111168	0.111179	0.111167	0.111237	0.111261	0.111398	0.111458	0.111671	0.11195	0.112062	0.112439	0.112582	0.113067	0.113236	0.113838	0.114029	0.114753	0.114958	0.115805	0.116018	0.116984	0.118073	0.118268	0.119456	0.11963	0.120894	0.121035	0.122346	0.122444	0.12377	0.123815	0.125123	0.12644	0.126363	0.127602	0.127455	0.128587	0.128368	0.129371	0.130294	0.129939	0.130704	0.130284	0.130886	0.130407
0.110783	0.110654	0.110562	0.110474	0.11043	0.110378	0.110385	0.110372	0.110436	0.110459	0.110587	0.110646	0.110846	0.11111	0.111221	0.111578	0.11172	0.11218	0.112349	0.112921	0.113111	0.113801	0.114007	0.114816	0.11503	0.115956	0.117001	0.1172	0.118344	0.118523	0.119744	0.119892	0.121164	0.121271	0.122562	0.122617	0.123896	0.125189	0.125126	0.126347	0.126215	0.127336	0.127133	0.128132	0.129056	0.128719	0.12949	0.129088	0.129701	0.129239
0.110006	0.109877	0.109783	0.109695	0.109647	0.109595	0.109598	0.109585	0.109643	0.109666	0.109785	0.109844	0.110033	0.110282	0.110393	0.110731	0.110872	0.111309	0.111477	0.112021	0.112211	0.112869	0.113075	0.113848	0.114063	0.114949	0.115953	0.116155	0.117257	0.11744	0.11862	0.118775	0.120008	0.120122	0.121379	0.121445	0.122694	0.123961	0.123912	0.125114	0.124997	0.126106	0.125919	0.126913	0.127836	0.127516	0.128293	0.127907	0.12853	0.128085
0.109235	0.109105	0.10901	0.108922	0.108872	0.10882	0.108819	0.108806	0.108859	0.108881	0.108993	0.109052	0.10923	0.109465	0.109576	0.109896	0.110037	0.110452	0.110619	0.111137	0.111327	0.111955	0.112161	0.1129	0.113115	0.113965	0.114928	0.115133	0.116193	0.116381	0.117521	0.117682	0.118877	0.118999	0.120221	0.120296	0.121516	0.122757	0.122721	0.123904	0.123801	0.124897	0.124726	0.125713	0.126635	0.126331	0.127111	0.126743	0.127374	0.126946
0.108471	0.108341	0.108244	0.108156	0.108104	0.108051	0.108047	0.108034	0.108082	0.108104	0.108209	0.108268	0.108437	0.10866	0.10877	0.109074	0.109214	0.109609	0.109776	0.11027	0.11046	0.111058	0.111265	0.111971	0.112187	0.113001	0.113925	0.114133	0.115153	0.115346	0.116446	0.116612	0.11777	0.1179	0.119088	0.119172	0.120361	0.121577	0.121553	0.122715	0.122627	0.123709	0.123553	0.124531	0.125451	0.125164	0.125947	0.125595	0.126233	0.125822
0.107712	0.107582	0.107484	0.107396	0.107342	0.10729	0.107283	0.10727	0.107313	0.107335	0.107434	0.107493	0.107653	0.107865	0.107974	0.108264	0.108404	0.10878	0.108947	0.109417	0.109607	0.110178	0.110385	0.111061	0.111278	0.112057	0.112944	0.113155	0.114136	0.114333	0.115394	0.115567	0.116687	0.116824	0.117978	0.118071	0.11923	0.120419	0.120407	0.121549	0.121474	0.122541	0.1224	0.123369	0.124285	0.124014	0.124798	0.124463	0.125107	0.124712
0.106959	0.106829	0.106731	0.106642	0.106587	0.106535	0.106525	0.106512	0.106552	0.106574	0.106668	0.106726	0.106879	0.10708	0.107189	0.107465	0.107605	0.107964	0.10813	0.108579	0.108769	0.109315	0.109522	0.110168	0.110386	0.111133	0.111983	0.112197	0.113141	0.113342	0.114366	0.114543	0.115627	0.115772	0.116891	0.116994	0.118122	0.119283	0.119284	0.120404	0.120342	0.121394	0.121266	0.122226	0.123136	0.122882	0.123666	0.123347	0.123995	0.123616
0.106212	0.106082	0.105983	0.105895	0.105838	0.105786	0.105775	0.105762	0.105798	0.10582	0.105909	0.105968	0.106114	0.106305	0.106414	0.106677	0.106817	0.10716	0.107326	0.107755	0.107945	0.108467	0.108675	0.109293	0.109512	0.110227	0.111043	0.11126	0.112168	0.112372	0.113359	0.113542	0.11459	0.114742	0.115827	0.115938	0.117037	0.118171	0.118183	0.11928	0.119232	0.120266	0.120153	0.121102	0.122006	0.121767	0.122549	0.122246	0.122899	0.122535
0.105471	0.105341	0.105241	0.105154	0.105096	0.105044	0.10503	0.105018	0.105051	0.105074	0.105158	0.105217	0.105357	0.105539	0.105649	0.1059	0.10604	0.106367	0.106534	0.106944	0.107135	0.107634	0.107842	0.108434	0.108654	0.10934	0.110123	0.110342	0.111215	0.111423	0.112374	0.112563	0.113575	0.113733	0.114786	0.114905	0.115973	0.11708	0.117103	0.118178	0.118142	0.119159	0.11906	0.119996	0.120893	0.120669	0.12145	0.121162	0.121817	0.121469
0.104735	0.104606	0.104505	0.104418	0.10436	0.104308	0.104293	0.104281	0.104312	0.104334	0.104415	0.104474	0.104608	0.104783	0.104892	0.105133	0.105273	0.105587	0.105754	0.106146	0.106337	0.106815	0.107024	0.107591	0.107812	0.10847	0.109221	0.109442	0.110282	0.110494	0.111411	0.111604	0.112582	0.112747	0.113766	0.113894	0.114932	0.11601	0.116045	0.117096	0.117072	0.118072	0.117986	0.11891	0.119797	0.119589	0.120366	0.120094	0.120749	0.120417
0.104006	0.103876	0.103776	0.103689	0.103629	0.103578	0.103562	0.10355	0.103579	0.103602	0.103679	0.103739	0.103867	0.104035	0.104145	0.104376	0.104517	0.104817	0.104984	0.105361	0.105552	0.10601	0.10622	0.106763	0.106986	0.107616	0.108337	0.108561	0.109368	0.109584	0.110467	0.110665	0.11161	0.111781	0.112768	0.112903	0.113911	0.114962	0.115007	0.116035	0.116023	0.117004	0.116931	0.117841	0.118719	0.118525	0.119298	0.119041	0.119697	0.11938
0.103281	0.103152	0.103051	0.102965	0.102905	0.102854	0.102837	0.102825	0.102852	0.102876	0.10295	0.10301	0.103134	0.103295	0.103406	0.103628	0.103769	0.104058	0.104226	0.104587	0.104779	0.105218	0.105428	0.10595	0.106174	0.106779	0.107471	0.107698	0.108473	0.108692	0.109543	0.109746	0.110658	0.110835	0.111791	0.111933	0.112912	0.113935	0.11399	0.114994	0.114994	0.115955	0.115895	0.116791	0.117658	0.117479	0.118246	0.118005	0.118659	0.118357
0.102562	0.102433	0.102333	0.102247	0.102186	0.102136	0.102118	0.102107	0.102132	0.102156	0.102228	0.102289	0.102409	0.102564	0.102675	0.10289	0.103031	0.103309	0.103477	0.103825	0.104017	0.104439	0.10465	0.105151	0.105376	0.105957	0.106622	0.106851	0.107597	0.107819	0.108638	0.108845	0.109726	0.109908	0.110834	0.110983	0.111933	0.112928	0.112993	0.113973	0.113984	0.114926	0.114878	0.115759	0.116615	0.11645	0.117211	0.116983	0.117636	0.117349
0.101848	0.10172	0.101619	0.101534	0.101474	0.101423	0.101405	0.101394	0.101419	0.101443	0.101513	0.101574	0.101691	0.101841	0.101952	0.10216	0.102301	0.10257	0.102738	0.103073	0.103266	0.103672	0.103884	0.104365	0.104591	0.10515	0.105789	0.10602	0.106737	0.106963	0.107752	0.107963	0.108813	0.109001	0.109896	0.110052	0.110973	0.111941	0.112016	0.112972	0.112994	0.113915	0.113879	0.114744	0.115589	0.115438	0.116191	0.115978	0.116627	0.116355
0.10114	0.101012	0.100912	0.100827	0.100766	0.100717	0.100698	0.100688	0.100711	0.100737	0.100804	0.100866	0.10098	0.101125	0.101237	0.101438	0.10158	0.10184	0.102009	0.102332	0.102525	0.102916	0.10313	0.103593	0.10382	0.104358	0.104971	0.105205	0.105895	0.106123	0.106884	0.107099	0.107919	0.108112	0.108978	0.10914	0.110033	0.110974	0.111058	0.111989	0.112022	0.112923	0.112899	0.113748	0.11458	0.114442	0.115187	0.114988	0.115633	0.115375
0.100437	0.100309	0.100209	0.100125	0.100065	0.100015	0.0999961	0.0999874	0.10001	0.100036	0.100102	0.100165	0.100275	0.100417	0.10053	0.100724	0.100868	0.101119	0.101289	0.101601	0.101795	0.102172	0.102386	0.102832	0.103061	0.103579	0.104169	0.104404	0.105069	0.1053	0.106033	0.106252	0.107043	0.107242	0.108078	0.108247	0.109113	0.110026	0.110119	0.111026	0.111069	0.111949	0.111937	0.112769	0.113587	0.113463	0.114199	0.114013	0.114654	0.114409
0.0997391	0.0996118	0.099512	0.0994287	0.0993684	0.0993198	0.0993003	0.0992924	0.0993142	0.0993409	0.0994055	0.0994692	0.0995779	0.0997156	0.0998295	0.100019	0.100163	0.100406	0.100577	0.100879	0.101074	0.101439	0.101654	0.102084	0.102314	0.102813	0.103381	0.103619	0.104258	0.104493	0.105199	0.105421	0.106185	0.106388	0.107197	0.107372	0.10821	0.109096	0.109198	0.110082	0.110134	0.110994	0.110992	0.111807	0.112611	0.1125	0.113226	0.113054	0.113689	0.113458
0.0990462	0.0989195	0.0988201	0.0987375	0.0986775	0.0986295	0.0986101	0.098603	0.0986243	0.0986519	0.0987154	0.0987801	0.0988868	0.0990214	0.0991361	0.0993206	0.0994655	0.0997022	0.0998741	0.100167	0.100363	0.100716	0.100932	0.101347	0.101578	0.10206	0.102607	0.102847	0.103463	0.1037	0.10438	0.104607	0.105344	0.105552	0.106333	0.106514	0.107326	0.108186	0.108296	0.109155	0.109217	0.110056	0.110065	0.110862	0.111652	0.111553	0.112269	0.11211	0.112739	0.112521
0.0983584	0.0982322	0.0981334	0.0980515	0.0979918	0.0979446	0.0979253	0.0979191	0.0979402	0.0979686	0.0980313	0.0980969	0.098202	0.0983338	0.0984495	0.0986298	0.0987757	0.0990063	0.0991791	0.0994636	0.0996609	0.100003	0.10022	0.100622	0.100854	0.101319	0.101846	0.102088	0.102682	0.102922	0.103578	0.103808	0.104519	0.104731	0.105487	0.105673	0.106459	0.107293	0.107411	0.108246	0.108318	0.109135	0.109155	0.109935	0.110709	0.110622	0.111327	0.111181	0.111802	0.111597
0.0976755	0.0975499	0.0974517	0.0973707	0.0973114	0.0972649	0.0972459	0.0972405	0.0972616	0.0972909	0.097353	0.0974196	0.0975234	0.0976528	0.0977695	0.0979461	0.098093	0.0983181	0.098492	0.0987689	0.0989672	0.0992989	0.0995172	0.0999064	0.10014	0.100589	0.101099	0.101342	0.101915	0.102157	0.10279	0.103024	0.10371	0.103927	0.104657	0.104848	0.105609	0.106418	0.106543	0.107355	0.107436	0.108232	0.108261	0.109023	0.109783	0.109708	0.110401	0.110267	0.11088	0.110688
0.0969976	0.0968726	0.096775	0.0966948	0.0966361	0.0965904	0.0965717	0.0965673	0.0965884	0.0966187	0.0966804	0.0967481	0.0968508	0.0969782	0.0970959	0.0972693	0.0974172	0.0976375	0.0978124	0.0980824	0.0982819	0.0986044	0.0988239	0.0992014	0.0994362	0.0998711	0.100363	0.100609	0.101162	0.101406	0.102017	0.102254	0.102917	0.103137	0.103843	0.104039	0.104775	0.105559	0.105692	0.106481	0.10657	0.107345	0.107384	0.108128	0.108872	0.108808	0.109489	0.109368	0.109972	0.109793
0.0963245	0.0962002	0.0961032	0.096024	0.0959658	0.0959209	0.0959027	0.0958993	0.0959206	0.0959518	0.0960134	0.0960821	0.096184	0.0963098	0.0964286	0.0965991	0.0967481	0.0969641	0.0971401	0.0974039	0.0976045	0.0979187	0.0981393	0.098506	0.0987422	0.0991637	0.0996394	0.0998868	0.100421	0.100668	0.101258	0.101498	0.102138	0.102362	0.103044	0.103246	0.103958	0.104718	0.104858	0.105624	0.105721	0.106475	0.106523	0.107249	0.107977	0.107924	0.108593	0.108483	0.109078	0.108911
0.0956562	0.0955326	0.0954364	0.095358	0.0953006	0.0952565	0.0952388	0.0952364	0.095258	0.0952903	0.0953518	0.0954217	0.095523	0.0956473	0.0957673	0.0959354	0.0960856	0.0962977	0.0964748	0.0967331	0.0969349	0.0972414	0.0974633	0.0978201	0.0980576	0.0984667	0.0989271	0.0991764	0.0996929	0.0999424	0.100512	0.100755	0.101374	0.101602	0.102261	0.102467	0.103157	0.103892	0.104039	0.104783	0.104887	0.105621	0.105678	0.106386	0.107097	0.107055	0.107711	0.107612	0.108198	0.108042
0.0949927	0.0948698	0.0947744	0.094697	0.0946402	0.094597	0.09458	0.0945786	0.0946007	0.094634	0.0946956	0.0947667	0.0948676	0.0949908	0.0951119	0.0952779	0.0954293	0.0956381	0.0958164	0.0960697	0.0962727	0.0965723	0.0967955	0.0971431	0.0973821	0.0977796	0.0982258	0.0984769	0.0989767	0.0992285	0.0997797	0.100025	0.100623	0.100855	0.101492	0.101703	0.10237	0.103083	0.103236	0.103957	0.104069	0.104783	0.104848	0.105538	0.106233	0.106201	0.106844	0.106756	0.107332	0.107187
0.0943339	0.0942117	0.0941172	0.0940407	0.0939847	0.0939425	0.0939261	0.0939258	0.0939484	0.0939828	0.0940447	0.0941169	0.0942177	0.09434	0.0944624	0.0946266	0.0947793	0.0949851	0.0951647	0.0954135	0.0956178	0.0959111	0.0961356	0.0964748	0.0967152	0.0971021	0.097535	0.0977879	0.0982721	0.0985261	0.0990594	0.0993076	0.0998859	0.100121	0.100738	0.100953	0.101598	0.102288	0.102448	0.103147	0.103267	0.10396	0.104034	0.104705	0.105384	0.105362	0.105991	0.105914	0.106479	0.106346
0.0936798	0.0935583	0.0934646	0.0933892	0.093334	0.0932927	0.0932771	0.093278	0.0933012	0.0933366	0.0933989	0.0934724	0.0935731	0.0936948	0.0938184	0.0939813	0.0941352	0.0943385	0.0945193	0.0947642	0.0949698	0.0952574	0.0954833	0.0958148	0.0960566	0.0964337	0.0968543	0.097109	0.0975785	0.0978346	0.0983511	0.098602	0.0991616	0.0994001	0.0999967	0.100216	0.10084	0.101509	0.101674	0.102353	0.102479	0.103152	0.103234	0.103887	0.104549	0.104537	0.105152	0.105085	0.10564	0.105517
0.0930302	0.0929096	0.0928168	0.0927424	0.0926881	0.0926477	0.0926329	0.0926349	0.0926588	0.0926955	0.0927582	0.0928329	0.0929338	0.0930551	0.09318	0.0933417	0.0934969	0.093698	0.0938802	0.0941216	0.0943285	0.0946111	0.0948383	0.0951629	0.0954061	0.0957741	0.0961832	0.0964398	0.0968955	0.0971537	0.0976543	0.0979077	0.0984497	0.0986914	0.0992688	0.0994915	0.100096	0.100744	0.100915	0.101573	0.101706	0.102359	0.102448	0.103084	0.103729	0.103727	0.104327	0.104271	0.104814	0.104702
0.0923852	0.0922654	0.0921736	0.0921002	0.0920469	0.0920075	0.0919936	0.0919967	0.0920214	0.0920592	0.0921225	0.0921985	0.0922997	0.0924207	0.0925469	0.0927078	0.0928643	0.0930636	0.0932471	0.0934855	0.0936937	0.0939718	0.0942003	0.0945186	0.0947633	0.095123	0.0955215	0.0957798	0.0962227	0.096483	0.0969687	0.0972245	0.0977497	0.0979944	0.0985536	0.09878	0.0993658	0.0999928	0.100169	0.100807	0.100946	0.101581	0.101677	0.102295	0.102923	0.10293	0.103516	0.103469	0.104001	0.103899
0.0917447	0.0916258	0.091535	0.0914626	0.0914102	0.0913719	0.0913589	0.0913632	0.0913888	0.0914277	0.0914918	0.091569	0.0916706	0.0917916	0.0919192	0.0920793	0.0922373	0.0924351	0.0926199	0.0928557	0.0930653	0.0933393	0.0935693	0.0938818	0.0941279	0.09448	0.0948688	0.0951288	0.0955597	0.095822	0.0962937	0.0965519	0.0970612	0.0973088	0.0978507	0.0980806	0.098648	0.0992553	0.0994371	0.100055	0.1002	0.100816	0.100919	0.101519	0.102131	0.102147	0.102719	0.102681	0.103201	0.103108
0.0911087	0.0909907	0.0909008	0.0908296	0.0907782	0.0907409	0.0907289	0.0907344	0.0907608	0.090801	0.0908658	0.0909444	0.0910465	0.0911676	0.0912966	0.0914563	0.0916156	0.0918122	0.0919984	0.0922319	0.092443	0.0927134	0.0929448	0.0932522	0.0934998	0.0938449	0.0942247	0.0944864	0.0949062	0.0951704	0.0956289	0.0958895	0.0963837	0.0966341	0.0971595	0.0973927	0.0979426	0.098531	0.0987176	0.0993165	0.0994676	0.100065	0.100175	0.100758	0.101353	0.101377	0.101934	0.101906	0.102413	0.10233
0.0904771	0.09036	0.0902712	0.0902011	0.0901507	0.0901144	0.0901035	0.0901102	0.0901376	0.090179	0.0902447	0.0903246	0.0904273	0.0905487	0.090679	0.0908385	0.0909993	0.0911949	0.0913825	0.0916141	0.0918266	0.0920939	0.0923267	0.0926295	0.0928785	0.0932174	0.0935888	0.0938522	0.0942617	0.0945278	0.094974	0.0952368	0.0957169	0.0959699	0.0964796	0.0967161	0.0972492	0.0978193	0.0980106	0.0985911	0.0987477	0.0993272	0.0994431	0.100009	0.100588	0.10062	0.101163	0.101143	0.101638	0.101565
0.08985	0.0897338	0.089646	0.089577	0.0895277	0.0894925	0.0894826	0.0894906	0.089519	0.0895616	0.0896282	0.0897095	0.089813	0.0899347	0.0900664	0.0902259	0.0903881	0.090583	0.0907721	0.0910021	0.091216	0.0914805	0.0917148	0.0920135	0.092264	0.0925971	0.0929609	0.093226	0.0936259	0.0938939	0.0943286	0.0945935	0.0950603	0.0953159	0.0958108	0.0960503	0.0965673	0.09712	0.0973157	0.0978785	0.0980402	0.0986022	0.0987241	0.0992737	0.0998363	0.0998758	0.100405	0.100393	0.100876	0.100811
0.0892271	0.0891119	0.0890252	0.0889574	0.0889091	0.088875	0.0888662	0.0888754	0.0889049	0.0889488	0.0890164	0.089099	0.0892033	0.0893256	0.0894587	0.0896183	0.0897819	0.0899764	0.0901669	0.0903956	0.090611	0.0908732	0.0911089	0.0914039	0.0916559	0.0919839	0.0923407	0.0926074	0.0929984	0.0932683	0.0936922	0.0939593	0.0944136	0.0946716	0.0951524	0.0953949	0.0958966	0.0964325	0.0966324	0.097178	0.0973447	0.0978898	0.0980174	0.0985507	0.0990973	0.0991442	0.0996586	0.0996548	0.100125	0.100069
0.0886086	0.0884943	0.0884088	0.0883421	0.088295	0.088262	0.0882543	0.0882648	0.0882954	0.0883405	0.0884091	0.0884932	0.0885984	0.0887212	0.0888558	0.0890157	0.0891808	0.089375	0.0895669	0.0897946	0.0900114	0.0902716	0.0905089	0.0908006	0.0910541	0.0913774	0.0917278	0.0919962	0.0923791	0.0926507	0.0930647	0.0933337	0.0937763	0.0940367	0.0945042	0.0947495	0.0952367	0.0957565	0.0959605	0.0964895	0.0966609	0.0971895	0.0973226	0.09784	0.0983708	0.0984248	0.0989249	0.0989288	0.0993869	0.0993388
0.0879943	0.0878811	0.0877966	0.0877311	0.0876851	0.0876533	0.0876467	0.0876585	0.0876902	0.0877367	0.0878064	0.0878918	0.087998	0.0881216	0.0882576	0.0884179	0.0885845	0.0887785	0.088972	0.0891989	0.0894172	0.0896757	0.0899144	0.0902034	0.0904583	0.0907775	0.0911221	0.091392	0.0917675	0.0920408	0.0924455	0.0927165	0.0931482	0.0934108	0.0938658	0.0941137	0.0945871	0.0950916	0.0952994	0.0958126	0.0959884	0.0965011	0.0966393	0.0971412	0.0976565	0.0977172	0.0982032	0.0982144	0.0986601	0.0986198
0.0873843	0.087272	0.0871888	0.0871244	0.0870796	0.0870489	0.0870435	0.0870566	0.0870895	0.0871373	0.0872081	0.087295	0.0874021	0.0875265	0.0876641	0.0878249	0.0879929	0.0881871	0.088382	0.0886083	0.0888282	0.0890853	0.0893255	0.089612	0.0898684	0.0901838	0.0905232	0.0907948	0.0911633	0.0914384	0.0918345	0.0921074	0.0925288	0.0927936	0.0932368	0.0934872	0.0939476	0.0944374	0.0946488	0.0951467	0.0953268	0.095824	0.0959671	0.096454	0.0969541	0.0970212	0.0974932	0.0975115	0.0979447	0.0979119
0.0867784	0.0866672	0.0865851	0.086522	0.0864783	0.0864488	0.0864447	0.086459	0.0864931	0.0865422	0.0866142	0.0867025	0.0868108	0.086936	0.0870751	0.0872365	0.0874061	0.0876004	0.0877969	0.0880229	0.0882442	0.0885002	0.0887419	0.0890263	0.0892842	0.0895963	0.089931	0.0902041	0.0905663	0.0908431	0.0912313	0.091506	0.0919178	0.0921847	0.0926168	0.0928697	0.0933177	0.0937936	0.0940084	0.0944916	0.0946758	0.0951581	0.0953058	0.095778	0.0962633	0.0963365	0.0967948	0.0968197	0.0972406	0.097215
0.0861767	0.0860666	0.0859857	0.0859237	0.0858813	0.085853	0.08585	0.0858657	0.085901	0.0859514	0.0860247	0.0861144	0.0862238	0.08635	0.0864905	0.0866527	0.0868238	0.0870185	0.0872165	0.0874423	0.0876652	0.0879203	0.0881635	0.0884461	0.0887055	0.0890147	0.0893451	0.0896198	0.0899763	0.0902546	0.0906355	0.090912	0.091315	0.0915838	0.0920056	0.0922607	0.0926971	0.0931597	0.0933777	0.093847	0.0940349	0.0945029	0.0946551	0.095113	0.0955838	0.0956628	0.0961075	0.0961388	0.0965474	0.0965287
0.0855791	0.0854701	0.0853904	0.0853296	0.0852884	0.0852613	0.0852596	0.0852766	0.0853132	0.0853649	0.0854394	0.0855306	0.0856412	0.0857684	0.0859104	0.0860734	0.086246	0.0864413	0.0866408	0.0868666	0.087091	0.0873454	0.0875902	0.0878712	0.0881322	0.0884388	0.0887654	0.0890416	0.0893929	0.0896729	0.090047	0.0903252	0.0907199	0.0909907	0.0914028	0.0916601	0.0920854	0.0925354	0.0927566	0.0932124	0.0934039	0.0938581	0.0940144	0.0944586	0.0949152	0.0949998	0.0954311	0.0954685	0.095865	0.0958528
0.0849856	0.0848777	0.0847992	0.0847397	0.0846997	0.0846738	0.0846733	0.0846917	0.0847295	0.0847827	0.0848584	0.084951	0.0850628	0.0851911	0.0853347	0.0854986	0.0856727	0.0858686	0.0860696	0.0862956	0.0865216	0.0867755	0.0870218	0.0873016	0.0875641	0.0878685	0.0881916	0.0884694	0.0888159	0.0890975	0.0894654	0.0897454	0.0901324	0.090405	0.090808	0.0910674	0.0914823	0.0919204	0.0921445	0.0925875	0.0927824	0.0932234	0.0933836	0.0938145	0.0942574	0.0943472	0.0947654	0.0948086	0.0951931	0.0951872
0.0843962	0.0842894	0.0842121	0.0841538	0.0841151	0.0840904	0.0840912	0.0841109	0.0841501	0.0842045	0.0842816	0.0843757	0.0844887	0.0846182	0.0847632	0.0849281	0.0851038	0.0853003	0.085503	0.0857292	0.0859567	0.0862104	0.0864582	0.086737	0.087001	0.0873035	0.0876237	0.0879029	0.0882452	0.0885283	0.0888906	0.0891721	0.0895521	0.0898265	0.090221	0.0904824	0.0908876	0.0913143	0.0915412	0.0919721	0.0921702	0.0925984	0.0927624	0.0931803	0.0936098	0.0937046	0.0941101	0.0941588	0.0945314	0.0945315
0.0838108	0.0837051	0.083629	0.083572	0.0835345	0.0835111	0.0835132	0.0835342	0.0835747	0.0836306	0.0837089	0.0838044	0.0839188	0.0840494	0.084196	0.0843619	0.0845392	0.0847365	0.0849407	0.0851673	0.0853964	0.08565	0.0858994	0.0861774	0.0864429	0.0867438	0.0870613	0.087342	0.0876804	0.0879651	0.0883222	0.0886053	0.0889787	0.0892549	0.0896414	0.0899047	0.0903008	0.0907169	0.0909463	0.0913656	0.0915668	0.0919828	0.0921503	0.0925558	0.0929724	0.0930719	0.0934649	0.0935188	0.0938797	0.0938855
0.0832293	0.0831248	0.0830499	0.0829942	0.0829579	0.0829358	0.0829392	0.0829616	0.0830034	0.0830606	0.0831403	0.0832373	0.083353	0.0834849	0.083633	0.0838	0.0839788	0.084177	0.0843827	0.0846099	0.0848406	0.0850942	0.0853451	0.0856226	0.0858896	0.0861891	0.0865043	0.0867865	0.0871214	0.0874076	0.08776	0.0880447	0.0884121	0.0886899	0.0890691	0.0893342	0.0897217	0.0901277	0.0903596	0.0907679	0.0909719	0.0913763	0.0915471	0.0919407	0.0923447	0.0924487	0.0928295	0.0928884	0.0932378	0.093249
0.0826518	0.0825485	0.0824748	0.0824204	0.0823854	0.0823645	0.0823692	0.082393	0.0824361	0.0824948	0.0825758	0.0826743	0.0827913	0.0829244	0.083074	0.0832422	0.0834226	0.0836217	0.083829	0.0840569	0.0842891	0.0845429	0.0847954	0.0850725	0.085341	0.0856394	0.0859525	0.0862362	0.0865681	0.0868557	0.0872039	0.0874901	0.0878519	0.0881313	0.0885037	0.0887706	0.08915	0.0895465	0.0897808	0.0901786	0.0903853	0.0907786	0.0909525	0.0913346	0.0917265	0.0918347	0.0922036	0.0922672	0.0926055	0.0926217
0.0820782	0.0819762	0.0819037	0.0818505	0.0818168	0.0817972	0.0818032	0.0818284	0.0818729	0.0819329	0.0820153	0.0821153	0.0822336	0.082368	0.0825192	0.0826886	0.0828705	0.0830707	0.0832795	0.0835081	0.0837418	0.0839961	0.08425	0.0845269	0.0847969	0.0850944	0.0854059	0.085691	0.0860201	0.0863092	0.0866535	0.0869412	0.0872979	0.0875789	0.087945	0.0882135	0.0885854	0.0889731	0.0892095	0.0895975	0.0898067	0.0901894	0.0903662	0.0907373	0.0911175	0.0912296	0.0915871	0.0916551	0.0919823	0.0920035
0.0815086	0.0814077	0.0813365	0.0812845	0.0812521	0.0812338	0.0812412	0.0812677	0.0813135	0.081375	0.0814588	0.0815602	0.08168	0.0818157	0.0819684	0.082139	0.0823224	0.0825237	0.0827341	0.0829635	0.0831988	0.0834535	0.083709	0.0839859	0.0842573	0.0845542	0.0848642	0.0851508	0.0854775	0.085768	0.0861088	0.0863979	0.08675	0.0870324	0.0873927	0.0876628	0.0880277	0.088407	0.0886455	0.0890242	0.0892357	0.0896084	0.0897879	0.0901485	0.0905174	0.0906332	0.0909796	0.0910517	0.0913683	0.0913939
0.0809427	0.0808431	0.0807731	0.0807225	0.0806913	0.0806743	0.080683	0.0807109	0.0807581	0.080821	0.0809062	0.0810091	0.0811302	0.0812673	0.0814215	0.0815934	0.0817784	0.0819808	0.0821928	0.0824231	0.0826599	0.0829152	0.0831722	0.0834492	0.0837221	0.0840185	0.0843272	0.0846153	0.0849399	0.0852318	0.0855695	0.08586	0.0862078	0.0864917	0.0868466	0.0871183	0.0874767	0.0878481	0.0880885	0.0884584	0.0886722	0.0890353	0.0892173	0.0895679	0.0899259	0.0900452	0.0903808	0.0904568	0.0907629	0.0907929
0.0803808	0.0802823	0.0802136	0.0801642	0.0801344	0.0801187	0.0801288	0.080158	0.0802066	0.0802709	0.0803575	0.0804619	0.0805844	0.0807228	0.0808786	0.0810518	0.0812384	0.0814419	0.0816554	0.0818867	0.0821251	0.082381	0.0826396	0.0829168	0.0831912	0.0834873	0.083795	0.0840845	0.0844072	0.0847005	0.0850354	0.0853273	0.0856713	0.0859566	0.0863065	0.0865796	0.086932	0.0872961	0.0875383	0.0878999	0.0881158	0.0884698	0.0886542	0.0889952	0.0893427	0.0894654	0.0897905	0.0898702	0.0901662	0.0902002
0.0798226	0.0797254	0.0796579	0.0796098	0.0795813	0.0795669	0.0795783	0.079609	0.0796589	0.0797246	0.0798127	0.0799185	0.0800425	0.0801823	0.0803396	0.0805141	0.0807022	0.080907	0.081122	0.0813544	0.0815943	0.081851	0.082111	0.0823886	0.0826645	0.0829604	0.0832673	0.0835582	0.0838794	0.084174	0.0845064	0.0847997	0.0851402	0.0854268	0.0857722	0.0860467	0.0863934	0.0867507	0.0869947	0.0873484	0.0875663	0.0879117	0.0880983	0.0884301	0.0887677	0.0888934	0.0892084	0.0892916	0.0895777	0.0896155
0.0792681	0.0791722	0.079106	0.0790592	0.079032	0.0790189	0.0790317	0.0790637	0.079115	0.0791822	0.0792716	0.0793789	0.0795044	0.0796456	0.0798044	0.0799803	0.0801699	0.080376	0.0805925	0.080826	0.0810674	0.0813249	0.0815865	0.0818645	0.0821418	0.0824377	0.0827441	0.0830363	0.0833562	0.0836522	0.0839824	0.0842769	0.0846143	0.0849022	0.0852434	0.0855193	0.0858608	0.0862117	0.0864573	0.0868037	0.0870234	0.0873606	0.0875494	0.0878724	0.0882004	0.088329	0.0886343	0.0887207	0.0889972	0.0890387
0.0787175	0.0786228	0.0785579	0.0785123	0.0784864	0.0784747	0.0784888	0.0785222	0.0785749	0.0786435	0.0787344	0.0788432	0.07897	0.0791126	0.079273	0.0794502	0.0796414	0.0798488	0.0800669	0.0803014	0.0805444	0.0808028	0.0810659	0.0813445	0.0816233	0.0819193	0.0822252	0.0825188	0.0828376	0.0831349	0.0834632	0.0837589	0.0840935	0.0843827	0.0847201	0.0849972	0.085334	0.0856788	0.085926	0.0862655	0.0864869	0.0868165	0.0870072	0.0873219	0.0876407	0.087772	0.0880679	0.0881574	0.0884246	0.0884694
0.0781705	0.0780771	0.0780134	0.0779692	0.0779446	0.0779342	0.0779496	0.0779844	0.0780386	0.0781086	0.0782009	0.0783111	0.0784394	0.0785835	0.0787453	0.078924	0.0791167	0.0793254	0.079545	0.0797807	0.0800253	0.0802846	0.0805491	0.0808284	0.0811086	0.0814049	0.0817105	0.0820055	0.0823233	0.0826219	0.0829485	0.0832456	0.0835776	0.083868	0.0842019	0.0844803	0.0848126	0.0851519	0.0854006	0.0857336	0.0859566	0.0862789	0.0864714	0.0867782	0.0870883	0.0872221	0.087509	0.0876013	0.0878596	0.0879075
0.0776272	0.0775351	0.0774727	0.0774297	0.0774064	0.0773974	0.0774142	0.0774504	0.0775059	0.0775774	0.0776711	0.0777828	0.0779125	0.078058	0.0782214	0.0784015	0.0785957	0.0788057	0.0790269	0.0792638	0.0795099	0.0797702	0.0800362	0.0803162	0.0805979	0.0808944	0.0812	0.0814963	0.0818134	0.0821133	0.0824384	0.0827367	0.0830665	0.083358	0.0836888	0.0839683	0.0842966	0.0846308	0.0848808	0.0852077	0.0854323	0.0857477	0.0859419	0.0862412	0.0865429	0.086679	0.0869574	0.0870522	0.0873019	0.0873527
0.0770876	0.0769968	0.0769356	0.076894	0.076872	0.0768643	0.0768824	0.07692	0.0769769	0.0770498	0.0771449	0.0772582	0.0773893	0.0775363	0.0777012	0.0778826	0.0780784	0.0782898	0.0785125	0.0787507	0.0789982	0.0792596	0.0795271	0.0798078	0.0800909	0.0803879	0.0806935	0.0809911	0.0813077	0.0816088	0.0819327	0.0822322	0.0825599	0.0828526	0.0831806	0.0834612	0.0837858	0.0841152	0.0843665	0.0846878	0.0849137	0.0852227	0.0854184	0.0857106	0.0860044	0.0861426	0.0864127	0.08651	0.0867513	0.0868049
0.0765516	0.0764621	0.0764022	0.0763618	0.0763411	0.0763348	0.0763543	0.0763932	0.0764516	0.0765259	0.0766225	0.0767371	0.0768698	0.0770182	0.0771846	0.0773675	0.0775648	0.0777775	0.0780017	0.0782411	0.0784902	0.0787527	0.0790216	0.0793032	0.0795878	0.0798853	0.080191	0.0804899	0.080806	0.0811084	0.0814313	0.0817319	0.0820579	0.0823517	0.0826771	0.0829588	0.0832799	0.0836049	0.0838574	0.0841734	0.0844006	0.0847036	0.0849007	0.0851863	0.0854725	0.0856127	0.0858748	0.0859744	0.0862077	0.0862637
0.0760192	0.075931	0.0758724	0.0758333	0.0758139	0.075809	0.0758298	0.0758701	0.0759298	0.0760056	0.0761036	0.0762197	0.0763538	0.0765037	0.0766716	0.0768559	0.0770547	0.0772688	0.0774946	0.0777353	0.0779858	0.0782494	0.0785198	0.0788024	0.0790883	0.0793864	0.0796923	0.0799925	0.0803084	0.080612	0.080934	0.0812358	0.0815602	0.0818551	0.0821782	0.0824609	0.0827789	0.0830998	0.0833534	0.0836645	0.0838929	0.0841902	0.0843887	0.0846679	0.0849469	0.0850889	0.0853435	0.0854452	0.0856707	0.0857291
0.0754904	0.0754036	0.0753461	0.0753083	0.0752902	0.0752867	0.0753088	0.0753505	0.0754116	0.0754889	0.0755883	0.0757059	0.0758414	0.0759927	0.0761621	0.0763479	0.0765482	0.0767637	0.076991	0.077233	0.077485	0.0777498	0.0780217	0.0783051	0.0785924	0.0788912	0.0791975	0.079499	0.0798147	0.0801195	0.0804408	0.0807437	0.0810668	0.0813627	0.0816837	0.0819674	0.0822825	0.0825997	0.0828544	0.0831609	0.0833904	0.0836824	0.0838821	0.0841553	0.0844275	0.0845712	0.0848186	0.0849221	0.0851402	0.0852008
0.0749652	0.0748796	0.0748235	0.0747869	0.0747701	0.074768	0.0747914	0.0748345	0.074897	0.0749757	0.0750765	0.0751956	0.0753326	0.0754853	0.0756562	0.0758434	0.0760453	0.0762622	0.076491	0.0767343	0.0769878	0.0772537	0.077527	0.0778115	0.0781002	0.0783997	0.0787063	0.0790091	0.0793248	0.0796308	0.0799515	0.0802555	0.0805774	0.0808744	0.0811935	0.0814782	0.0817907	0.0821044	0.0823601	0.0826624	0.0828929	0.0831799	0.0833807	0.0836483	0.083914	0.0840592	0.0842997	0.084405	0.084616	0.0846785
0.0744435	0.0743592	0.0743043	0.074269	0.0742535	0.0742527	0.0742776	0.074322	0.0743859	0.074466	0.0745683	0.0746888	0.0748272	0.0749815	0.0751539	0.0753425	0.0755458	0.0757641	0.0759944	0.076239	0.076494	0.0767612	0.0770359	0.0773214	0.0776114	0.0779117	0.0782188	0.0785229	0.0788387	0.0791458	0.0794662	0.0797712	0.0800921	0.0803901	0.0807075	0.0809931	0.0813032	0.0816138	0.0818704	0.0821687	0.0824003	0.0826825	0.0828844	0.0831466	0.0834062	0.0835529	0.0837869	0.0838937	0.0840979	0.0841622
0.0739252	0.0738424	0.0737886	0.0737546	0.0737404	0.073741	0.0737672	0.073813	0.0738783	0.0739598	0.0740635	0.0741855	0.0743254	0.074481	0.0746549	0.074845	0.0750498	0.0752695	0.0755013	0.0757473	0.0760037	0.0762721	0.0765482	0.0768348	0.0771262	0.0774273	0.077735	0.0780403	0.0783562	0.0786645	0.0789845	0.0792907	0.0796107	0.0799096	0.0802256	0.0805121	0.0808201	0.0811277	0.0813852	0.0816799	0.0819123	0.0821902	0.082393	0.0826502	0.082904	0.083052	0.0832797	0.083388	0.0835857	0.0836516
0.0734105	0.0733289	0.0732765	0.0732437	0.0732308	0.0732328	0.0732603	0.0733074	0.0733741	0.0734571	0.0735622	0.0736856	0.0738269	0.0739841	0.0741594	0.0743509	0.0745573	0.0747783	0.0750116	0.0752589	0.0755168	0.0757864	0.076064	0.0763516	0.0766443	0.0769463	0.0772546	0.0775611	0.0778773	0.0781868	0.0785066	0.0788138	0.0791331	0.079433	0.0797476	0.080035	0.080341	0.080646	0.0809043	0.0811956	0.0814289	0.0817027	0.0819063	0.0821589	0.0824072	0.0825563	0.0827781	0.0828877	0.0830792	0.0831465
0.0728992	0.072819	0.0727677	0.0727362	0.0727246	0.072728	0.0727568	0.0728053	0.0728734	0.0729578	0.0730643	0.0731892	0.0733319	0.0734905	0.0736673	0.0738603	0.0740681	0.0742906	0.0745253	0.074774	0.0750333	0.0753042	0.0755831	0.0758718	0.0761659	0.0764688	0.0767778	0.0770855	0.077402	0.0777126	0.0780323	0.0783405	0.0786593	0.07896	0.0792736	0.0795617	0.079866	0.0801685	0.0804276	0.0807158	0.0809498	0.0812198	0.0814242	0.0816724	0.0819155	0.0820657	0.0822818	0.0823926	0.0825781	0.0826468
0.0723914	0.0723125	0.0722624	0.0722322	0.0722218	0.0722266	0.0722567	0.0723066	0.072376	0.0724619	0.0725698	0.0726961	0.0728403	0.0730003	0.0731786	0.073373	0.0735823	0.0738062	0.0740424	0.0742924	0.0745531	0.0748253	0.0751056	0.0753954	0.0756908	0.0759946	0.0763043	0.0766132	0.0769302	0.0772418	0.0775616	0.0778707	0.078189	0.0784907	0.0788032	0.0790922	0.0793949	0.0796952	0.079955	0.0802403	0.080475	0.0807415	0.0809466	0.0811906	0.0814288	0.0815799	0.0817908	0.0819026	0.0820824	0.0821523
0.0718869	0.0718093	0.0717605	0.0717315	0.0717224	0.0717286	0.07176	0.0718113	0.0718821	0.0719694	0.0720787	0.0722064	0.072352	0.0725135	0.0726932	0.0728891	0.0730998	0.0733251	0.0735627	0.0738141	0.0740763	0.0743497	0.0746313	0.0749223	0.075219	0.0755238	0.0758342	0.0761443	0.0764617	0.0767744	0.0770943	0.0774044	0.0777224	0.0780249	0.0783366	0.0786263	0.0789276	0.0792259	0.0794864	0.079769	0.0800044	0.0802675	0.0804733	0.0807134	0.080947	0.0810989	0.0813047	0.0814175	0.0815919	0.0816629
0.0713858	0.0713096	0.071262	0.0712342	0.0712264	0.0712339	0.0712667	0.0713193	0.0713914	0.0714802	0.0715909	0.07172	0.071867	0.07203	0.0722112	0.0724084	0.0726206	0.0728473	0.0730864	0.0733391	0.0736027	0.0738773	0.0741604	0.0744525	0.0747505	0.0750562	0.0753675	0.0756787	0.0759966	0.0763104	0.0766304	0.0769415	0.0772592	0.0775626	0.0778735	0.0781639	0.078464	0.0787604	0.0790216	0.0793018	0.0795377	0.0797978	0.0800041	0.0802405	0.0804699	0.0806226	0.0808235	0.0809371	0.0811064	0.0811783
0.0708881	0.0708132	0.0707668	0.0707402	0.0707337	0.0707426	0.0707767	0.0708306	0.0709041	0.0709943	0.0711064	0.0712369	0.0713854	0.0715498	0.0717324	0.071931	0.0721446	0.0723727	0.0726133	0.0728673	0.0731323	0.0734082	0.0736926	0.0739859	0.0742852	0.0745919	0.074904	0.0752164	0.0755348	0.0758497	0.0761699	0.0764819	0.0767995	0.0771036	0.077414	0.0777051	0.078004	0.0782988	0.0785606	0.0788385	0.0790749	0.0793322	0.079539	0.079772	0.0799973	0.0801506	0.080347	0.0804613	0.0806257	0.0806984
0.0703937	0.0703201	0.0702749	0.0702496	0.0702443	0.0702546	0.07029	0.0703452	0.0704201	0.0705117	0.0706252	0.0707571	0.070907	0.0710728	0.0712569	0.0714569	0.0716719	0.0719014	0.0721434	0.0723988	0.0726652	0.0729424	0.0732281	0.0735225	0.0738231	0.0741308	0.0744437	0.0747572	0.0750763	0.0753921	0.0757127	0.0760256	0.0763431	0.076648	0.0769579	0.0772497	0.0775476	0.0778409	0.0781032	0.078379	0.0786159	0.0788706	0.0790778	0.0793076	0.0795291	0.0796829	0.0798751	0.07999	0.0801497	0.0802231
0.0699026	0.0698304	0.0697863	0.0697622	0.0697582	0.0697698	0.0698065	0.0698631	0.0699393	0.0700323	0.0701472	0.0702805	0.0704318	0.0705991	0.0707845	0.070986	0.0712025	0.0714333	0.0716767	0.0719335	0.0722012	0.0724796	0.0727667	0.0730623	0.0733641	0.0736728	0.0739866	0.0743013	0.074621	0.0749378	0.0752587	0.0755725	0.07589	0.0761957	0.0765051	0.0767975	0.0770946	0.0773865	0.0776493	0.0779233	0.0781606	0.0784128	0.0786204	0.0788473	0.0790651	0.0792195	0.0794075	0.0795229	0.0796782	0.0797522
0.0694148	0.0693439	0.069301	0.0692781	0.0692754	0.0692884	0.0693264	0.0693842	0.0694618	0.0695562	0.0696724	0.0698071	0.0699598	0.0701285	0.0703154	0.0705183	0.0707361	0.0709684	0.0712132	0.0714713	0.0717403	0.0720201	0.0723084	0.0726052	0.0729082	0.073218	0.0735327	0.0738484	0.0741688	0.0744866	0.0748079	0.0751226	0.0754401	0.0757466	0.0760557	0.0763487	0.076645	0.0769357	0.077199	0.0774712	0.0777089	0.0779588	0.0781667	0.0783908	0.0786053	0.07876	0.0789442	0.0790601	0.0792112	0.0792856
0.0689302	0.0688607	0.068819	0.0687973	0.0687958	0.0688101	0.0688494	0.0689086	0.0689875	0.0690833	0.0692009	0.069337	0.0694911	0.0696612	0.0698494	0.0700537	0.070273	0.0705066	0.0707528	0.0710122	0.0712826	0.0715636	0.0718532	0.0721512	0.0724554	0.0727662	0.0730818	0.0733986	0.0737197	0.0740385	0.0743603	0.0746758	0.0749934	0.0753006	0.0756094	0.0759031	0.0761987	0.0764883	0.076752	0.0770226	0.0772607	0.0775085	0.0777167	0.0779381	0.0781494	0.0783045	0.0784851	0.0786013	0.0787484	0.0788232
0.0684489	0.0683807	0.0683401	0.0683196	0.0683193	0.0683351	0.0683756	0.0684361	0.0685163	0.0686136	0.0687325	0.06887	0.0690254	0.069197	0.0693866	0.0695923	0.0698129	0.0700479	0.0702955	0.0705562	0.070828	0.0711102	0.0714011	0.0717003	0.0720057	0.0723175	0.072634	0.0729519	0.0732737	0.0735935	0.0739157	0.0742321	0.0745498	0.0748577	0.0751664	0.0754606	0.0757556	0.0760442	0.0763083	0.0765774	0.0768159	0.0770617	0.0772701	0.0774891	0.0776974	0.0778528	0.07803	0.0781464	0.0782897	0.0783649
0.0679708	0.0679039	0.0678645	0.0678452	0.0678461	0.0678632	0.067905	0.0679668	0.0680483	0.068147	0.0682673	0.0684061	0.0685629	0.0687359	0.0689269	0.0691339	0.069356	0.0695923	0.0698413	0.0701033	0.0703764	0.0706599	0.0709521	0.0712523	0.071559	0.0718718	0.0721893	0.0725082	0.0728307	0.0731515	0.0734741	0.0737913	0.0741093	0.0744179	0.0747264	0.0750211	0.0753157	0.0756034	0.0758679	0.0761357	0.0763744	0.0766184	0.076827	0.0770437	0.0772492	0.0774048	0.0775787	0.0776954	0.0778351	0.0779104
0.0674959	0.0674303	0.067392	0.0673739	0.0673761	0.0673945	0.0674376	0.0675006	0.0675835	0.0676835	0.0678052	0.0679453	0.0681035	0.0682779	0.0684703	0.0686787	0.0689021	0.0691398	0.0693901	0.0696534	0.0699278	0.0702125	0.070506	0.0708074	0.0711153	0.0714291	0.0717475	0.0720675	0.0723907	0.0727124	0.0730356	0.0733536	0.0736718	0.073981	0.0742895	0.0745847	0.0748788	0.0751657	0.0754306	0.0756972	0.0759361	0.0761784	0.0763872	0.0766018	0.0768047	0.0769603	0.0771313	0.077248	0.0773843	0.0774598
0.0670241	0.0669598	0.0669227	0.0669058	0.0669091	0.0669289	0.0669732	0.0670376	0.0671218	0.0672232	0.0673461	0.0674877	0.0676472	0.0678229	0.0680167	0.0682264	0.0684512	0.0686902	0.0689419	0.0692065	0.0694822	0.0697682	0.0700629	0.0703655	0.0706745	0.0709894	0.0713087	0.0716297	0.0719537	0.0722763	0.0726	0.0729188	0.0732372	0.0735471	0.0738555	0.0741513	0.0744451	0.0747312	0.0749965	0.0752619	0.075501	0.0757418	0.0759507	0.0761633	0.0763637	0.0765194	0.0766875	0.0768043	0.0769373	0.0770129
0.0665555	0.0664925	0.0664565	0.0664407	0.0664453	0.0664664	0.066512	0.0665776	0.0666631	0.0667659	0.0668902	0.067033	0.0671939	0.0673711	0.0675662	0.0677773	0.0680034	0.0682437	0.0684967	0.0687626	0.0690396	0.0693268	0.0696227	0.0699265	0.0702366	0.0705525	0.0708728	0.0711948	0.0715196	0.071843	0.0721673	0.0724868	0.0728056	0.0731161	0.0734246	0.0737208	0.0740143	0.0742998	0.0745653	0.0748297	0.075069	0.0753084	0.0755173	0.075728	0.0759262	0.0760819	0.0762472	0.0763641	0.076494	0.0765696
0.06609	0.0660283	0.0659934	0.0659788	0.0659846	0.066007	0.0660538	0.0661208	0.0662075	0.0663116	0.0664372	0.0665814	0.0667437	0.0669222	0.0671187	0.0673311	0.0675585	0.0678002	0.0680545	0.0683217	0.0685999	0.0688884	0.0691855	0.0694904	0.0698016	0.0701186	0.0704398	0.0707628	0.0710883	0.0714126	0.0717375	0.0720578	0.0723769	0.072688	0.0729965	0.0732932	0.0735864	0.0738714	0.0741372	0.0744006	0.0746401	0.0748781	0.075087	0.075296	0.075492	0.0756477	0.0758105	0.0759272	0.0760543	0.0761298
0.0656276	0.0655671	0.0655334	0.0655199	0.0655269	0.0655507	0.0655987	0.0656669	0.0657549	0.0658604	0.0659874	0.0661329	0.0662964	0.0664763	0.0666741	0.0668878	0.0671166	0.0673596	0.0676152	0.0678837	0.0681632	0.0684528	0.0687511	0.0690571	0.0693696	0.0696875	0.0700096	0.0703336	0.0706599	0.0709851	0.0713105	0.0716316	0.071951	0.0722627	0.0725713	0.0728685	0.0731614	0.0734459	0.073712	0.0739745	0.0742141	0.0744508	0.0746598	0.0748672	0.0750611	0.0752167	0.0753771	0.0754937	0.075618	0.0756933
0.0651682	0.0651091	0.0650764	0.0650641	0.0650723	0.0650974	0.0651466	0.0652161	0.0653054	0.0654122	0.0655404	0.0656873	0.0658522	0.0660334	0.0662325	0.0664476	0.0666776	0.0669219	0.0671789	0.0674486	0.0677293	0.0680201	0.0683197	0.0686268	0.0689403	0.0692593	0.0695823	0.0699073	0.0702343	0.0705604	0.0708864	0.0712081	0.071528	0.0718402	0.0721489	0.0724465	0.0727393	0.0730233	0.0732896	0.0735514	0.0737911	0.0740266	0.0742356	0.0744414	0.0746334	0.0747889	0.074947	0.0750634	0.0751851	0.0752602
0.0647119	0.064654	0.0646225	0.0646113	0.0646206	0.0646471	0.0646976	0.0647682	0.0648588	0.064967	0.0650965	0.0652446	0.0654108	0.0655934	0.0657938	0.0660102	0.0662416	0.0664871	0.0667454	0.0670164	0.0672983	0.0675903	0.067891	0.0681992	0.0685139	0.0688338	0.0691578	0.0694837	0.0698115	0.0701384	0.070465	0.0707874	0.0711077	0.0714205	0.0717293	0.0720273	0.0723199	0.0726036	0.0728701	0.0731311	0.0733709	0.0736053	0.0738142	0.0740186	0.0742088	0.0743642	0.0745201	0.0746363	0.0747555	0.0748304
0.0642587	0.064202	0.0641716	0.0641615	0.064172	0.0641997	0.0642515	0.0643234	0.0644152	0.0645247	0.0646555	0.0648049	0.0649724	0.0651563	0.0653581	0.0655757	0.0658084	0.0660553	0.0663148	0.066587	0.0668702	0.0671633	0.0674652	0.0677745	0.0680902	0.0684112	0.068736	0.0690629	0.0693915	0.0697192	0.0700463	0.0703695	0.0706901	0.0710035	0.0713124	0.0716108	0.0719033	0.0721867	0.0724533	0.0727137	0.0729535	0.0731869	0.0733958	0.0735988	0.0737873	0.0739425	0.0740963	0.0742123	0.0743291	0.0744037
0.0638084	0.063753	0.0637236	0.0637147	0.0637264	0.0637554	0.0638083	0.0638814	0.0639745	0.0640854	0.0642174	0.0643682	0.0645369	0.0647222	0.0649252	0.0651442	0.0653781	0.0656262	0.065887	0.0661604	0.0664448	0.0667391	0.0670421	0.0673526	0.0676693	0.0679913	0.068317	0.0686448	0.0689742	0.0693026	0.0696304	0.0699542	0.0702752	0.0705891	0.0708982	0.071197	0.0714894	0.0717725	0.0720393	0.072299	0.0725388	0.0727714	0.0729801	0.0731818	0.0733687	0.0735237	0.0736756	0.0737912	0.0739058	0.07398
0.0633611	0.063307	0.0632786	0.0632709	0.0632836	0.063314	0.0633681	0.0634424	0.0635367	0.0636489	0.0637823	0.0639343	0.0641043	0.0642909	0.0644952	0.0647154	0.0649506	0.0652	0.065462	0.0657367	0.0660222	0.0663177	0.0666218	0.0669334	0.0672511	0.0675741	0.0679007	0.0682294	0.0685595	0.0688888	0.0692172	0.0695416	0.069863	0.0701774	0.0704867	0.0707859	0.0710782	0.071361	0.0716279	0.0718871	0.0721269	0.0723586	0.0725671	0.0727677	0.0729531	0.0731077	0.0732578	0.0733731	0.0734856	0.0735594
0.0629168	0.0628639	0.0628366	0.0628299	0.0628439	0.0628755	0.0629308	0.0630063	0.0631019	0.0632154	0.06335	0.0635032	0.0636746	0.0638624	0.064068	0.0642895	0.064526	0.0647766	0.0650398	0.0653157	0.0656024	0.0658991	0.0662043	0.0665169	0.0668357	0.0671596	0.0674871	0.0678167	0.0681476	0.0684776	0.0688066	0.0691317	0.0694535	0.0697684	0.0700779	0.0703774	0.0706696	0.0709522	0.0712192	0.0714779	0.0717177	0.0719485	0.0721569	0.0723563	0.0725403	0.0726946	0.072843	0.0729579	0.0730683	0.0731417
0.0624754	0.0624237	0.0623975	0.0623919	0.062407	0.0624399	0.0624963	0.0625731	0.0626699	0.0627847	0.0629205	0.063075	0.0632477	0.0634368	0.0636437	0.0638664	0.0641041	0.0643559	0.0646204	0.0648975	0.0651854	0.0654831	0.0657895	0.0661031	0.0664229	0.0667478	0.0670762	0.0674066	0.0677383	0.068069	0.0683986	0.0687243	0.0690465	0.0693619	0.0696716	0.0699714	0.0702637	0.070546	0.0708131	0.0710713	0.071311	0.0715411	0.0717493	0.0719476	0.0721302	0.0722843	0.072431	0.0725455	0.072654	0.0727268
0.0620369	0.0619864	0.0619613	0.0619568	0.061973	0.0620071	0.0620648	0.0621427	0.0622407	0.0623568	0.0624939	0.0626497	0.0628235	0.063014	0.0632221	0.0634461	0.063685	0.0639381	0.0642038	0.064482	0.064771	0.0650699	0.0653773	0.065692	0.0660128	0.0663386	0.0666679	0.0669992	0.0673316	0.0676631	0.0679932	0.0683195	0.0686421	0.068958	0.0692679	0.069568	0.0698602	0.0701424	0.0704096	0.0706673	0.070907	0.0711363	0.0713443	0.0715416	0.071723	0.0718766	0.0720217	0.0721358	0.0722424	0.0723148
0.0616013	0.061552	0.0615279	0.0615245	0.0615418	0.0615772	0.0616361	0.0617152	0.0618144	0.0619318	0.0620701	0.0622271	0.0624022	0.0625939	0.0628033	0.0630285	0.0632687	0.0635229	0.0637898	0.0640692	0.0643594	0.0646594	0.0649678	0.0652836	0.0656054	0.0659321	0.0662623	0.0665944	0.0669275	0.0672597	0.0675904	0.0679173	0.0682403	0.0685566	0.0688667	0.0691671	0.0694594	0.0697413	0.0700086	0.0702659	0.0705055	0.0707341	0.0709419	0.0711383	0.0713184	0.0714717	0.0716153	0.0717288	0.0718337	0.0719055
0.0611685	0.0611205	0.0610974	0.0610951	0.0611135	0.0611502	0.0612102	0.0612905	0.0613909	0.0615096	0.0616491	0.0618073	0.0619837	0.0621767	0.0623872	0.0626136	0.062855	0.0631105	0.0633786	0.0636591	0.0639504	0.0642515	0.064561	0.0648777	0.0652006	0.0655282	0.0658592	0.0661921	0.066526	0.0668589	0.0671902	0.0675176	0.067841	0.0681577	0.0684681	0.0687688	0.069061	0.0693428	0.0696101	0.069867	0.0701065	0.0703345	0.070542	0.0707374	0.0709164	0.0710693	0.0712114	0.0713245	0.0714277	0.0714989
0.0607386	0.0606917	0.0606697	0.0606685	0.060688	0.0607259	0.0607871	0.0608686	0.0609702	0.0610901	0.0612308	0.0613903	0.0615679	0.0617621	0.0619739	0.0622015	0.0624441	0.0627007	0.06297	0.0632516	0.0635441	0.0638462	0.0641568	0.0644745	0.0647983	0.0651268	0.0654587	0.0657924	0.066127	0.0664606	0.0667924	0.0671204	0.0674443	0.0677614	0.0680719	0.0683728	0.0686651	0.0689467	0.0692141	0.0694707	0.06971	0.0699373	0.0701446	0.0703391	0.070517	0.0706694	0.0708102	0.0709228	0.0710243	0.071095
0.0603116	0.0602658	0.0602449	0.0602447	0.0602653	0.0603045	0.0603667	0.0604494	0.0605522	0.0606734	0.0608153	0.060976	0.0611548	0.0613503	0.0615632	0.0617921	0.0620358	0.0622936	0.0625641	0.0628468	0.0631404	0.0634436	0.0637552	0.0640739	0.0643986	0.064728	0.0650607	0.0653952	0.0657305	0.0660648	0.0663972	0.0667257	0.0670499	0.0673674	0.0676782	0.0679794	0.0682716	0.0685531	0.0688206	0.0690767	0.0693159	0.0695427	0.0697497	0.0699433	0.0701201	0.0702721	0.0704116	0.0705236	0.0706236	0.0706936
0.0598873	0.0598427	0.0598228	0.0598237	0.0598454	0.0598857	0.0599492	0.060033	0.060137	0.0602594	0.0604025	0.0605644	0.0607444	0.0609411	0.0611553	0.0613853	0.0616302	0.0618892	0.0621608	0.0624447	0.0627393	0.0630436	0.0633562	0.0636759	0.0640015	0.0643318	0.0646653	0.0650006	0.0653365	0.0656714	0.0660044	0.0663335	0.0666581	0.066976	0.0672869	0.0675883	0.0678806	0.068162	0.0684294	0.0686852	0.0689243	0.0691504	0.0693571	0.06955	0.0697258	0.0698773	0.0700155	0.0701269	0.0702255	0.0702948
0.0594658	0.0594224	0.0594035	0.0594054	0.0594282	0.0594698	0.0595343	0.0596193	0.0597244	0.0598481	0.0599924	0.0601555	0.0603367	0.0605346	0.06075	0.0609812	0.0612273	0.0614874	0.0617601	0.0620451	0.0623408	0.0626461	0.0629597	0.0632804	0.0636069	0.063938	0.0642724	0.0646084	0.064945	0.0652806	0.0656141	0.0659437	0.0662686	0.0665869	0.066898	0.0671997	0.067492	0.0677732	0.0680406	0.0682961	0.068535	0.0687606	0.068967	0.0691591	0.0693339	0.0694849	0.0696219	0.0697327	0.0698298	0.0698984
0.0590471	0.0590048	0.0589869	0.0589899	0.0590138	0.0590565	0.0591222	0.0592083	0.0593146	0.0594395	0.059585	0.0597492	0.0599316	0.0601308	0.0603473	0.0605797	0.0608269	0.0610882	0.061362	0.0616481	0.0619448	0.0622512	0.0625658	0.0628874	0.0632148	0.0635468	0.0638819	0.0642187	0.064556	0.0648922	0.0652262	0.0655563	0.0658816	0.0662002	0.0665116	0.0668134	0.0671057	0.0673868	0.0676542	0.0679094	0.0681481	0.0683732	0.0685792	0.0687705	0.0689444	0.0690949	0.0692308	0.0693409	0.0694366	0.0695045
0.0586311	0.05859	0.058573	0.0585771	0.058602	0.058646	0.0587128	0.0588	0.0589075	0.0590336	0.0591802	0.0593457	0.0595292	0.0597296	0.0599473	0.0601808	0.0604292	0.0606915	0.0609665	0.0612536	0.0615514	0.0618588	0.0621744	0.0624969	0.0628252	0.063158	0.0634939	0.0638314	0.0641694	0.0645062	0.0648407	0.0651713	0.065497	0.0658159	0.0661274	0.0664294	0.0667217	0.0670028	0.0672701	0.067525	0.0677635	0.067988	0.0681937	0.0683843	0.0685573	0.0687073	0.068842	0.0689515	0.0690459	0.0691131
0.0582178	0.0581778	0.0581619	0.0581669	0.058193	0.0582381	0.058306	0.0583944	0.058503	0.0586303	0.0587781	0.0589447	0.0591294	0.059331	0.0595498	0.0597845	0.060034	0.0602975	0.0605735	0.0608617	0.0611606	0.0614689	0.0617854	0.0621089	0.0624381	0.0627717	0.0631084	0.0634466	0.0637852	0.0641226	0.0644576	0.0647886	0.0651147	0.0654339	0.0657456	0.0660478	0.0663401	0.0666211	0.0668883	0.0671429	0.0673812	0.0676052	0.0678106	0.0680004	0.0681725	0.068322	0.0684556	0.0685645	0.0686575	0.068724
0.0578072	0.0577683	0.0577534	0.0577595	0.0577866	0.0578329	0.0579019	0.0579914	0.0581011	0.0582296	0.0583786	0.0585463	0.0587322	0.0589349	0.0591549	0.0593907	0.0596414	0.0599059	0.0601831	0.0604723	0.0607722	0.0610815	0.061399	0.0617233	0.0620534	0.0623878	0.0627252	0.0630641	0.0634034	0.0637413	0.0640769	0.0644083	0.0647347	0.0650543	0.0653662	0.0656685	0.0659608	0.0662417	0.0665088	0.0667631	0.0670012	0.0672247	0.0674297	0.0676188	0.0677901	0.067939	0.0680715	0.0681797	0.0682715	0.0683372
0.0573993	0.0573615	0.0573476	0.0573547	0.0573828	0.0574303	0.0575004	0.057591	0.0577019	0.0578316	0.0579817	0.0581506	0.0583376	0.0585415	0.0587626	0.0589995	0.0592513	0.0595169	0.0597952	0.0600854	0.0603863	0.0606966	0.061015	0.0613402	0.0616711	0.0620064	0.0623445	0.0626841	0.0630239	0.0633624	0.0636985	0.0640303	0.0643571	0.0646769	0.064989	0.0652915	0.0655838	0.0658645	0.0661316	0.0663856	0.0666234	0.0668464	0.067051	0.0672395	0.0674099	0.0675582	0.0676897	0.0677973	0.0678879	0.0679528
0.056994	0.0569573	0.0569444	0.0569525	0.0569817	0.0570304	0.0571015	0.0571932	0.0573052	0.0574361	0.0575874	0.0577574	0.0579455	0.0581506	0.0583728	0.0586108	0.0588637	0.0591304	0.0594097	0.059701	0.0600029	0.0603141	0.0606334	0.0609595	0.0612913	0.0616273	0.0619661	0.0623064	0.0626468	0.0629859	0.0633224	0.0636547	0.0639817	0.0643018	0.0646141	0.0649167	0.065209	0.0654896	0.0657566	0.0660103	0.0662479	0.0664704	0.0666746	0.0668624	0.067032	0.0671797	0.0673102	0.0674171	0.0675065	0.0675706
0.0565914	0.0565558	0.0565438	0.056553	0.0565832	0.056633	0.0567052	0.0567981	0.0569111	0.0570432	0.0571956	0.0573667	0.057556	0.0577622	0.0579855	0.0582247	0.0584786	0.0587464	0.0590267	0.059319	0.0596219	0.059934	0.0602543	0.0605812	0.0609138	0.0612506	0.0615901	0.061931	0.0622721	0.0626117	0.0629486	0.0632813	0.0636087	0.063929	0.0642414	0.0645441	0.0648364	0.0651169	0.0653838	0.0656372	0.0658745	0.0660966	0.0663004	0.0664875	0.0666563	0.0668034	0.066933	0.0670391	0.0671274	0.0671907
0.0561914	0.0561569	0.0561459	0.056156	0.0561873	0.0562382	0.0563115	0.0564054	0.0565196	0.0566528	0.0568063	0.0569786	0.057169	0.0573763	0.0576008	0.057841	0.058096	0.0583648	0.0586462	0.0589395	0.0592433	0.0595564	0.0598775	0.0602053	0.0605387	0.0608762	0.0612164	0.061558	0.0618996	0.0622397	0.0625771	0.0629102	0.0632379	0.0635585	0.063871	0.0641738	0.0644661	0.0647465	0.0650132	0.0652663	0.0655034	0.0657249	0.0659283	0.0661148	0.0662828	0.0664293	0.0665579	0.0666633	0.0667504	0.0668129
0.0557939	0.0557605	0.0557505	0.0557616	0.0557939	0.055846	0.0559204	0.0560154	0.0561306	0.056265	0.0564196	0.056593	0.0567845	0.0569929	0.0572185	0.0574597	0.0577158	0.0579857	0.0582681	0.0585624	0.0588671	0.0591811	0.0595031	0.0598318	0.060166	0.0605042	0.0608451	0.0611873	0.0615294	0.0618701	0.0622079	0.0625413	0.0628693	0.0631901	0.0635028	0.0638057	0.0640979	0.0643782	0.0646448	0.0648976	0.0651343	0.0653555	0.0655584	0.0657442	0.0659115	0.0660574	0.066185	0.0662897	0.0663757	0.0664374
0.0553991	0.0553667	0.0553576	0.0553698	0.0554031	0.0554563	0.0555317	0.0556278	0.0557442	0.0558797	0.0560354	0.0562098	0.0564024	0.056612	0.0568386	0.057081	0.0573381	0.057609	0.0578924	0.0581877	0.0584933	0.0588082	0.0591311	0.0594606	0.0597955	0.0601345	0.060476	0.0608189	0.0611615	0.0615027	0.0618409	0.0621747	0.0625029	0.062824	0.0631368	0.0634397	0.0637319	0.0640121	0.0642785	0.064531	0.0647675	0.0649881	0.0651906	0.0653758	0.0655423	0.0656876	0.0658143	0.0659182	0.0660032	0.066064
0.0550068	0.0549754	0.0549673	0.0549805	0.0550148	0.0550691	0.0551456	0.0552428	0.0553602	0.0554969	0.0556536	0.0558292	0.0560229	0.0562335	0.0564612	0.0567046	0.0569628	0.0572347	0.0575191	0.0578153	0.0581219	0.0584377	0.0587614	0.0590917	0.0594274	0.059767	0.0601093	0.0604527	0.0607959	0.0611375	0.0614761	0.0618103	0.0621388	0.06246	0.0627729	0.0630759	0.0633681	0.0636481	0.0639144	0.0641666	0.0644027	0.0646229	0.064825	0.0650095	0.0651752	0.0653199	0.0654457	0.0655489	0.0656327	0.0656927
0.054617	0.0545867	0.0545796	0.0545937	0.0546291	0.0546844	0.054762	0.0548602	0.0549787	0.0551165	0.0552743	0.055451	0.0556457	0.0558575	0.0560863	0.0563307	0.0565899	0.0568628	0.0571482	0.0574453	0.0577528	0.0580695	0.0583941	0.0587252	0.0590616	0.0594019	0.0597448	0.0600888	0.0604325	0.0607746	0.0611136	0.0614481	0.0617768	0.0620982	0.0624112	0.0627143	0.0630064	0.0632863	0.0635524	0.0638042	0.0640401	0.0642598	0.0644614	0.0646453	0.0648103	0.0649543	0.0650792	0.0651816	0.0652644	0.0653236
0.0542297	0.0542005	0.0541943	0.0542094	0.0542458	0.0543023	0.0543808	0.0544801	0.0545997	0.0547386	0.0548975	0.0550752	0.055271	0.0554839	0.0557137	0.0559591	0.0562193	0.0564932	0.0567796	0.0570777	0.0573861	0.0577036	0.058029	0.0583609	0.058698	0.059039	0.0593825	0.0597271	0.0600713	0.0604138	0.0607532	0.061088	0.061417	0.0617386	0.0620517	0.0623548	0.0626468	0.0629265	0.0631924	0.063444	0.0636795	0.0638987	0.0640999	0.0642831	0.0644474	0.0645907	0.0647148	0.0648164	0.0648982	0.0649565
0.053845	0.0538167	0.0538115	0.0538276	0.053865	0.0539225	0.0540021	0.0541025	0.0542231	0.0543631	0.0545231	0.0547019	0.0548987	0.0551127	0.0553435	0.05559	0.0558512	0.056126	0.0564134	0.0567124	0.0570217	0.05734	0.0576662	0.0579989	0.0583367	0.0586784	0.0590225	0.0593676	0.0597123	0.0600553	0.060395	0.0607301	0.0610593	0.0613811	0.0616942	0.0619973	0.0622893	0.0625689	0.0628346	0.0630858	0.063321	0.0635398	0.0637404	0.063923	0.0640866	0.0642292	0.0643524	0.0644533	0.0645341	0.0645915
0.0534627	0.0534355	0.0534312	0.0534482	0.0534866	0.0535452	0.0536259	0.0537273	0.053849	0.05399	0.0541511	0.0543309	0.0545288	0.0547438	0.0549757	0.0552232	0.0554853	0.0557612	0.0560495	0.0563494	0.0566595	0.0569787	0.0573057	0.0576391	0.0579777	0.05832	0.0586647	0.0590103	0.0593555	0.0596989	0.060039	0.0603744	0.0607037	0.0610257	0.0613389	0.061642	0.0619339	0.0622133	0.0624788	0.0627297	0.0629645	0.0631828	0.0633829	0.063565	0.0637278	0.0638698	0.0639921	0.0640922	0.064172	0.0642285
0.0530828	0.0530567	0.0530533	0.0530713	0.0531107	0.0531704	0.0532521	0.0533545	0.0534772	0.0536194	0.0537814	0.0539623	0.0541613	0.0543773	0.0546102	0.0548587	0.0551218	0.0553986	0.0556878	0.0559886	0.0562997	0.0566197	0.0569474	0.0572816	0.0576208	0.0579638	0.058309	0.0586552	0.0590009	0.0593446	0.0596851	0.0600207	0.0603503	0.0606724	0.0609857	0.0612887	0.0615805	0.0618598	0.0621251	0.0623757	0.0626101	0.0628279	0.0630275	0.0632089	0.063371	0.0635123	0.0636338	0.0637331	0.0638119	0.0638675
0.0527054	0.0526803	0.0526778	0.0526968	0.0527372	0.0527979	0.0528806	0.0529841	0.0531078	0.0532511	0.0534142	0.0535961	0.0537961	0.0540132	0.054247	0.0544965	0.0547606	0.0550384	0.0553285	0.0556302	0.0559421	0.0562629	0.0565914	0.0569263	0.0572662	0.0576098	0.0579556	0.0583023	0.0586484	0.0589925	0.0593333	0.0596692	0.059999	0.0603211	0.0606345	0.0609375	0.0612292	0.0615083	0.0617733	0.0620236	0.0622577	0.062475	0.0626741	0.0628549	0.0630162	0.0631569	0.0632775	0.063376	0.0634538	0.0635085
0.0523305	0.0523063	0.0523048	0.0523247	0.0523661	0.0524279	0.0525116	0.052616	0.0527408	0.0528851	0.0530493	0.0532322	0.0534332	0.0536513	0.0538862	0.0541367	0.0544017	0.0546804	0.0549714	0.055274	0.0555867	0.0559083	0.0562376	0.0565732	0.0569137	0.0572579	0.0576043	0.0579515	0.058298	0.0586425	0.0589836	0.0593198	0.0596497	0.059972	0.0602853	0.0605884	0.06088	0.0611588	0.0614236	0.0616735	0.0619072	0.0621241	0.0623227	0.0625028	0.0626635	0.0628034	0.0629231	0.0630208	0.0630977	0.0631515
0.0519579	0.0519347	0.0519341	0.051955	0.0519973	0.0520602	0.0521449	0.0522504	0.0523762	0.0525215	0.0526867	0.0528707	0.0530727	0.0532918	0.0535277	0.0537791	0.0540451	0.0543247	0.0546166	0.05492	0.0552336	0.055556	0.055886	0.0562222	0.0565634	0.0569082	0.0572551	0.0576028	0.0579498	0.0582946	0.058636	0.0589724	0.0593025	0.0596249	0.0599382	0.0602412	0.0605327	0.0608113	0.0610759	0.0613255	0.0615588	0.0617751	0.0619732	0.0621527	0.0623126	0.0624518	0.0625707	0.0626676	0.0627435	0.0627965
0.0515877	0.0515655	0.0515659	0.0515877	0.051631	0.0516949	0.0517806	0.0518871	0.0520139	0.0521603	0.0523265	0.0525114	0.0527145	0.0529346	0.0531714	0.0534238	0.0536907	0.0539712	0.0542641	0.0545683	0.0548826	0.0552058	0.0555365	0.0558735	0.0562153	0.0565607	0.0569081	0.0572562	0.0576036	0.0579488	0.0582905	0.0586271	0.0589573	0.0592798	0.0595932	0.0598961	0.0601874	0.0604659	0.0607301	0.0609794	0.0612122	0.0614281	0.0616256	0.0618045	0.0619637	0.0621022	0.0622203	0.0623164	0.0623913	0.0624434
0.0512199	0.0511986	0.0511999	0.0512227	0.051267	0.0513319	0.0514186	0.0515261	0.0516539	0.0518013	0.0519685	0.0521545	0.0523585	0.0525796	0.0528174	0.0530707	0.0533386	0.05362	0.0539137	0.0542188	0.0545339	0.0548578	0.0551893	0.0555269	0.0558693	0.0562152	0.0565632	0.0569118	0.0572595	0.0576051	0.057947	0.0582838	0.0586142	0.0589367	0.0592501	0.059553	0.0598441	0.0601224	0.0603864	0.0606352	0.0608677	0.061083	0.06128	0.0614582	0.0616168	0.0617546	0.0618718	0.0619671	0.062041	0.0620922
0.0508544	0.0508341	0.0508363	0.0508601	0.0509053	0.0509712	0.0510589	0.0511674	0.0512962	0.0514447	0.0516129	0.0517998	0.0520048	0.0522269	0.0524657	0.0527199	0.0529887	0.053271	0.0535655	0.0538714	0.0541873	0.054512	0.0548441	0.0551824	0.0555255	0.0558719	0.0562204	0.0565694	0.0569175	0.0572634	0.0576055	0.0579426	0.0582731	0.0585956	0.058909	0.0592118	0.0595028	0.0597808	0.0600445	0.060293	0.060525	0.0607399	0.0609363	0.0611139	0.0612717	0.0614088	0.0615252	0.0616196	0.0616927	0.0617429
0.0504912	0.0504719	0.0504751	0.0504998	0.0505459	0.0506129	0.0507015	0.050811	0.0509409	0.0510903	0.0512595	0.0514474	0.0516534	0.0518765	0.0521162	0.0523713	0.052641	0.0529241	0.0532195	0.0535262	0.0538429	0.0541683	0.0545011	0.05484	0.0551837	0.0555307	0.0558796	0.0562291	0.0565776	0.0569237	0.0572661	0.0576033	0.0579339	0.0582566	0.0585699	0.0588726	0.0591634	0.0594412	0.0597046	0.0599527	0.0601843	0.0603986	0.0605945	0.0607715	0.0609286	0.0610649	0.0611805	0.0612741	0.0613462	0.0613956
0.0501304	0.0501121	0.0501161	0.0501417	0.0501889	0.0502568	0.0503465	0.0504569	0.0505877	0.0507382	0.0509084	0.0510973	0.0513042	0.0515282	0.0517689	0.0520249	0.0522955	0.0525795	0.0528757	0.0531832	0.0535006	0.0538268	0.0541603	0.0544998	0.054844	0.0551915	0.0555409	0.0558908	0.0562397	0.0565861	0.0569287	0.0572661	0.0575968	0.0579194	0.0582327	0.0585353	0.058826	0.0591035	0.0593666	0.0596143	0.0598455	0.0600593	0.0602546	0.0604309	0.0605873	0.0607229	0.0608376	0.0609304	0.0610016	0.0610501
0.0497719	0.0497545	0.0497594	0.049786	0.0498341	0.049903	0.0499936	0.050105	0.0502369	0.0503883	0.0505595	0.0507493	0.0509572	0.0511822	0.0514237	0.0516807	0.0519522	0.052237	0.0525341	0.0528423	0.0531605	0.0534873	0.0538215	0.0541616	0.0545064	0.0548544	0.0552043	0.0555545	0.0559037	0.0562505	0.0565933	0.0569308	0.0572616	0.0575843	0.0578975	0.0582	0.0584905	0.0587677	0.0590305	0.0592778	0.0595086	0.0597218	0.0599166	0.0600922	0.0602479	0.0603828	0.0604967	0.0605886	0.0606589	0.0607064
0.0494156	0.0493992	0.049405	0.0494325	0.0494815	0.0495515	0.0496431	0.0497554	0.0498882	0.0500407	0.0502128	0.0504036	0.0506125	0.0508384	0.0510808	0.0513387	0.051611	0.0518967	0.0521945	0.0525036	0.0528225	0.05315	0.0534848	0.0538255	0.0541709	0.0545194	0.0548697	0.0552203	0.0555698	0.0559168	0.0562599	0.0565975	0.0569284	0.0572511	0.0575642	0.0578666	0.0581569	0.0584338	0.0586963	0.0589432	0.0591735	0.0593862	0.0595804	0.0597554	0.0599103	0.0600444	0.0601575	0.0602486	0.060318	0.0603646
0.0490617	0.0490461	0.0490529	0.0490813	0.0491313	0.0492022	0.0492947	0.0494081	0.0495418	0.0496953	0.0498683	0.0500601	0.0502699	0.0504967	0.0507401	0.0509988	0.051272	0.0515584	0.0518571	0.0521669	0.0524865	0.0528147	0.0531501	0.0534915	0.0538373	0.0541864	0.0545371	0.0548881	0.0552379	0.0555852	0.0559284	0.0562662	0.0565971	0.0569198	0.0572329	0.0575351	0.0578251	0.0581018	0.0583639	0.0586105	0.0588403	0.0590525	0.059246	0.0594204	0.0595746	0.059708	0.0598202	0.0599105	0.0599789	0.0600246
0.0487099	0.0486953	0.048703	0.0487323	0.0487832	0.0488551	0.0489486	0.0490629	0.0491976	0.049352	0.049526	0.0497188	0.0499295	0.0501572	0.0504015	0.0506611	0.0509351	0.0512224	0.0515218	0.0518323	0.0521527	0.0524815	0.0528176	0.0531595	0.0535059	0.0538553	0.0542065	0.0545578	0.054908	0.0552555	0.0555989	0.0559367	0.0562677	0.0565904	0.0569034	0.0572054	0.0574953	0.0577717	0.0580335	0.0582796	0.0585089	0.0587205	0.0589135	0.0590872	0.0592407	0.0593733	0.0594847	0.0595742	0.0596417	0.0596864
0.0483604	0.0483467	0.0483553	0.0483856	0.0484374	0.0485103	0.0486047	0.0487199	0.0488556	0.049011	0.0491859	0.0493796	0.0495912	0.0498199	0.050065	0.0503254	0.0506003	0.0508884	0.0511886	0.0514999	0.0518209	0.0521504	0.052487	0.0528295	0.0531764	0.0535263	0.0538779	0.0542296	0.05458	0.0549277	0.0552713	0.0556092	0.0559402	0.0562629	0.0565758	0.0568777	0.0571673	0.0574434	0.0577048	0.0579505	0.0581793	0.0583904	0.0585828	0.0587558	0.0589086	0.0590405	0.0591511	0.0592396	0.0593062	0.0593501
0.0480131	0.0480004	0.0480099	0.048041	0.0480938	0.0481676	0.048263	0.0483792	0.0485158	0.0486721	0.048848	0.0490425	0.0492551	0.0494847	0.0497306	0.0499919	0.0502676	0.0505565	0.0508575	0.0511694	0.0514911	0.0518213	0.0521585	0.0525015	0.0528489	0.0531993	0.0535512	0.0539033	0.054254	0.0546019	0.0549456	0.0552836	0.0556147	0.0559372	0.0562501	0.0565518	0.0568411	0.0571169	0.057378	0.0576232	0.0578516	0.0580621	0.0582539	0.0584262	0.0585783	0.0587094	0.0588192	0.0589069	0.0589726	0.0590155
0.0476681	0.0476562	0.0476666	0.0476986	0.0477523	0.0478271	0.0479234	0.0480405	0.0481781	0.0483354	0.0485122	0.0487077	0.0489211	0.0491515	0.0493984	0.0496605	0.049937	0.0502266	0.0505284	0.0508411	0.0511634	0.0514942	0.051832	0.0521755	0.0525234	0.0528742	0.0532265	0.0535789	0.0539298	0.054278	0.0546218	0.0549599	0.055291	0.0556135	0.0559262	0.0562277	0.0565168	0.0567923	0.057053	0.0572978	0.0575256	0.0577356	0.0579268	0.0580984	0.0582498	0.0583801	0.058489	0.0585759	0.0586407	0.0586827
0.0473252	0.0473142	0.0473255	0.0473585	0.047413	0.0474888	0.047586	0.0477041	0.0478426	0.0480008	0.0481785	0.0483749	0.0485892	0.0488205	0.0490682	0.0493312	0.0496084	0.0498989	0.0502013	0.0505147	0.0508377	0.0511691	0.0515075	0.0518516	0.0521999	0.0525511	0.0529038	0.0532564	0.0536076	0.0539559	0.0542999	0.0546381	0.0549691	0.0552916	0.0556041	0.0559055	0.0561943	0.0564695	0.0567298	0.0569741	0.0572015	0.0574109	0.0576014	0.0577724	0.057923	0.0580526	0.0581607	0.0582467	0.0583105	0.0583517
0.0469844	0.0469744	0.0469866	0.0470204	0.0470759	0.0471526	0.0472508	0.0473698	0.0475092	0.0476683	0.0478469	0.0480442	0.0482594	0.0484916	0.0487401	0.0490039	0.0492819	0.0495731	0.0498763	0.0501904	0.0505141	0.050846	0.051185	0.0515295	0.0518783	0.05223	0.052583	0.0529359	0.0532873	0.0536358	0.0539799	0.0543181	0.0546491	0.0549715	0.0552839	0.0555851	0.0558737	0.0561485	0.0564084	0.0566523	0.0568791	0.0570879	0.0572779	0.0574481	0.057598	0.0577268	0.0578341	0.0579192	0.0579822	0.0580224
0.0466459	0.0466367	0.0466498	0.0466845	0.0467409	0.0468186	0.0469176	0.0470376	0.0471779	0.0473379	0.0475175	0.0477156	0.0479317	0.0481648	0.0484141	0.0486787	0.0489575	0.0492494	0.0495533	0.0498681	0.0501924	0.0505249	0.0508644	0.0512095	0.0515587	0.0519107	0.0522641	0.0526173	0.0529689	0.0533176	0.0536617	0.054	0.054331	0.0546533	0.0549655	0.0552665	0.0555548	0.0558293	0.0560887	0.0563322	0.0565585	0.0567667	0.056956	0.0571256	0.0572747	0.0574027	0.0575092	0.0575935	0.0576555	0.0576948
0.0463094	0.0463012	0.0463151	0.0463508	0.0464081	0.0464867	0.0465866	0.0467075	0.0468487	0.0470097	0.0471901	0.0473891	0.0476061	0.04784	0.0480901	0.0483555	0.0486351	0.0489278	0.0492323	0.0495477	0.0498726	0.0502058	0.0505458	0.0508913	0.051241	0.0515934	0.051947	0.0523005	0.0526524	0.0530012	0.0533454	0.0536837	0.0540147	0.0543369	0.054649	0.0549496	0.0552377	0.0555118	0.0557709	0.0560138	0.0562396	0.0564473	0.0566359	0.0568048	0.0569532	0.0570804	0.057186	0.0572695	0.0573306	0.057369
0.0459751	0.0459678	0.0459826	0.0460192	0.0460774	0.0461568	0.0462577	0.0463795	0.0465216	0.0466835	0.0468648	0.0470647	0.0472825	0.0475172	0.0477682	0.0480344	0.0483147	0.0486081	0.0489133	0.0492294	0.0495549	0.0498886	0.0502291	0.0505751	0.0509252	0.051278	0.0516319	0.0519857	0.0523377	0.0526866	0.0530309	0.0533693	0.0537002	0.0540222	0.0543342	0.0546346	0.0549223	0.0551961	0.0554547	0.0556972	0.0559224	0.0561295	0.0563175	0.0564857	0.0566334	0.0567598	0.0568646	0.0569472	0.0570074	0.0570448
0.045643	0.0456365	0.0456522	0.0456896	0.0457487	0.0458291	0.0459309	0.0460535	0.0461966	0.0463593	0.0465415	0.0467423	0.0469609	0.0471965	0.0474483	0.0477152	0.0479963	0.0482904	0.0485963	0.048913	0.0492391	0.0495733	0.0499144	0.0502608	0.0506113	0.0509644	0.0513187	0.0516726	0.0520249	0.0523739	0.0527183	0.0530566	0.0533874	0.0537094	0.0540211	0.0543213	0.0546087	0.0548821	0.0551404	0.0553823	0.055607	0.0558135	0.0560009	0.0561683	0.0563152	0.0564409	0.0565448	0.0566266	0.0566859	0.0567224
0.0453129	0.0453073	0.0453238	0.0453622	0.0454222	0.0455035	0.0456062	0.0457297	0.0458736	0.0460373	0.0462203	0.0464219	0.0466414	0.0468778	0.0471303	0.047398	0.0476798	0.0479746	0.0482812	0.0485985	0.0489252	0.04926	0.0496015	0.0499484	0.0502993	0.0506527	0.0510073	0.0513615	0.0517139	0.052063	0.0524074	0.0527457	0.0530765	0.0533983	0.0537099	0.0540098	0.0542969	0.0545699	0.0548277	0.0550692	0.0552933	0.0554992	0.0556859	0.0558527	0.0559988	0.0561237	0.0562268	0.0563077	0.0563661	0.0564017
0.0449849	0.0449802	0.0449976	0.0450368	0.0450977	0.0451799	0.0452835	0.0454079	0.0455527	0.0457172	0.0459011	0.0461036	0.0463239	0.0465611	0.0468144	0.0470829	0.0473654	0.0476608	0.0479681	0.048286	0.0486133	0.0489486	0.0492906	0.0496379	0.0499891	0.0503429	0.0506977	0.0510521	0.0514047	0.0517539	0.0520984	0.0524367	0.0527673	0.053089	0.0534003	0.0537	0.0539868	0.0542594	0.0545167	0.0547577	0.0549813	0.0551866	0.0553726	0.0555387	0.055684	0.0558081	0.0559104	0.0559904	0.0560479	0.0560826
0.0446589	0.0446551	0.0446734	0.0447135	0.0447753	0.0448584	0.0449628	0.0450881	0.0452338	0.0453992	0.0455839	0.0457873	0.0460084	0.0462464	0.0465005	0.0467696	0.0470529	0.047349	0.0476569	0.0479754	0.0483032	0.048639	0.0489815	0.0493292	0.0496809	0.0500349	0.05039	0.0507446	0.0510973	0.0514466	0.0517911	0.0521294	0.0524599	0.0527814	0.0530926	0.0533919	0.0536784	0.0539506	0.0542075	0.0544479	0.054671	0.0548756	0.055061	0.0552263	0.055371	0.0554942	0.0555957	0.0556748	0.0557315	0.0557652
0.0443351	0.0443321	0.0443513	0.0443922	0.0444549	0.0445389	0.0446442	0.0447704	0.0449169	0.0450832	0.0452688	0.0454729	0.0456948	0.0459336	0.0461885	0.0464584	0.0467423	0.0470391	0.0473476	0.0476667	0.0479951	0.0483314	0.0486743	0.0490224	0.0493744	0.0497288	0.0500841	0.0504389	0.0507917	0.0511411	0.0514856	0.0518238	0.0521543	0.0524756	0.0527865	0.0530856	0.0533717	0.0536435	0.0538999	0.0541399	0.0543623	0.0545663	0.054751	0.0549157	0.0550595	0.055182	0.0552826	0.0553609	0.0554166	0.0554495
0.0440132	0.0440112	0.0440312	0.044073	0.0441365	0.0442214	0.0443276	0.0444546	0.044602	0.0447692	0.0449556	0.0451605	0.0453832	0.0456228	0.0458784	0.0461491	0.0464337	0.0467311	0.0470403	0.0473599	0.0476888	0.0480256	0.048369	0.0487175	0.0490698	0.0494245	0.04978	0.050135	0.0504879	0.0508374	0.0511819	0.05152	0.0518503	0.0521715	0.0524822	0.052781	0.0530667	0.0533381	0.053594	0.0538334	0.0540553	0.0542587	0.0544427	0.0546066	0.0547497	0.0548714	0.0549712	0.0550486	0.0551034	0.0551354
0.0436934	0.0436922	0.0437131	0.0437558	0.0438202	0.0439059	0.044013	0.0441409	0.0442891	0.0444571	0.0446444	0.0448501	0.0450736	0.045314	0.0455703	0.0458417	0.0461269	0.046425	0.0467348	0.047055	0.0473844	0.0477217	0.0480655	0.0484144	0.048767	0.0491219	0.0494777	0.0498328	0.0501859	0.0505354	0.0508799	0.0512179	0.0515481	0.0518691	0.0521795	0.052478	0.0527633	0.0530343	0.0532898	0.0535287	0.05375	0.0539527	0.0541361	0.0542993	0.0544416	0.0545625	0.0546614	0.054738	0.0547919	0.0548229
0.0433757	0.0433753	0.043397	0.0434406	0.0435058	0.0435925	0.0437004	0.0438291	0.0439782	0.0441471	0.0443351	0.0445417	0.044766	0.0450071	0.0452641	0.0455362	0.0458221	0.0461208	0.0464312	0.046752	0.0470819	0.0474196	0.0477638	0.0481131	0.048466	0.0488212	0.0491772	0.0495325	0.0498856	0.0502351	0.0505796	0.0509176	0.0512476	0.0515684	0.0518785	0.0521767	0.0524617	0.0527322	0.0529872	0.0532256	0.0534463	0.0536484	0.053831	0.0539935	0.0541351	0.0542551	0.0543532	0.0544289	0.0544819	0.054512
0.0430599	0.0430604	0.043083	0.0431273	0.0431935	0.043281	0.0433898	0.0435194	0.0436693	0.0438389	0.0440278	0.0442352	0.0444602	0.0447021	0.0449599	0.0452326	0.0455192	0.0458185	0.0461295	0.0464508	0.0467812	0.0471193	0.0474639	0.0478136	0.0481668	0.0485222	0.0488784	0.0492338	0.0495871	0.0499366	0.050281	0.0506189	0.0509488	0.0512694	0.0515793	0.0518771	0.0521617	0.0524318	0.0526863	0.0529241	0.0531442	0.0533457	0.0535276	0.0536893	0.0538301	0.0539494	0.0540467	0.0541215	0.0541736	0.0542028
0.0427461	0.0427475	0.0427709	0.0428161	0.0428831	0.0429715	0.0430811	0.0432115	0.0433623	0.0435328	0.0437225	0.0439306	0.0441564	0.044399	0.0446575	0.0449309	0.0452181	0.0455181	0.0458296	0.0461514	0.0464823	0.0468209	0.0471659	0.0475159	0.0478694	0.0482251	0.0485814	0.048937	0.0492902	0.0496398	0.0499842	0.050322	0.0506517	0.0509721	0.0512816	0.0515792	0.0518633	0.052133	0.052387	0.0526242	0.0528437	0.0530445	0.0532258	0.0533868	0.0535268	0.0536453	0.0537417	0.0538156	0.0538669	0.0538952
0.0424343	0.0424365	0.0424608	0.0425069	0.0425747	0.0426639	0.0427744	0.0429057	0.0430572	0.0432285	0.043419	0.0436279	0.0438545	0.0440978	0.044357	0.0446311	0.0449189	0.0452195	0.0455315	0.0458539	0.0461852	0.0465243	0.0468696	0.0472199	0.0475737	0.0479296	0.0482861	0.0486418	0.0489951	0.0493447	0.049689	0.0500267	0.0503563	0.0506764	0.0509857	0.0512828	0.0515666	0.0518358	0.0520893	0.052326	0.0525449	0.052745	0.0529256	0.0530859	0.0532251	0.0533427	0.0534383	0.0535114	0.0535617	0.0535891
0.0421245	0.0421275	0.0421526	0.0421995	0.0422682	0.0423583	0.0424696	0.0426017	0.0427541	0.0429262	0.0431175	0.0433272	0.0435545	0.0437985	0.0440584	0.0443331	0.0446216	0.0449227	0.0452353	0.0455582	0.04589	0.0462294	0.0465752	0.0469258	0.0472799	0.047636	0.0479926	0.0483484	0.0487018	0.0490513	0.0493956	0.0497331	0.0500625	0.0503824	0.0506913	0.0509882	0.0512715	0.0515403	0.0517932	0.0520293	0.0522476	0.0524471	0.052627	0.0527865	0.0529249	0.0530418	0.0531365	0.0532087	0.0532582	0.0532846
0.0418166	0.0418205	0.0418464	0.0418942	0.0419637	0.0420546	0.0421668	0.0422997	0.0424529	0.0426258	0.0428179	0.0430283	0.0432563	0.0435011	0.0437616	0.044037	0.0443261	0.0446278	0.0449409	0.0452643	0.0455965	0.0459364	0.0462825	0.0466334	0.0469877	0.047344	0.0477008	0.0480567	0.0484101	0.0487596	0.0491038	0.0494412	0.0497704	0.05009	0.0503986	0.0506951	0.050978	0.0512463	0.0514987	0.0517343	0.0519519	0.0521508	0.0523299	0.0524887	0.0526264	0.0527424	0.0528363	0.0529076	0.0529562	0.0529817
0.0415106	0.0415154	0.0415421	0.0415907	0.0416611	0.0417528	0.0418658	0.0419996	0.0421536	0.0423273	0.0425201	0.0427313	0.04296	0.0432055	0.0434667	0.0437427	0.0440324	0.0443347	0.0446483	0.0449722	0.0453048	0.0456451	0.0459915	0.0463427	0.0466973	0.0470538	0.0474107	0.0477666	0.0481201	0.0484696	0.0488136	0.0491509	0.0494799	0.0497992	0.0501076	0.0504036	0.0506862	0.0509539	0.0512058	0.0514408	0.0516578	0.051856	0.0520344	0.0521924	0.0523293	0.0524445	0.0525376	0.0526081	0.0526557	0.0526804
0.0412066	0.0412122	0.0412398	0.0412892	0.0413604	0.041453	0.0415668	0.0417013	0.0418562	0.0420306	0.0422242	0.0424362	0.0426656	0.0429117	0.0431736	0.0434503	0.0437405	0.0440434	0.0443575	0.0446818	0.0450149	0.0453556	0.0457023	0.0460538	0.0464086	0.0467652	0.0471223	0.0474783	0.0478317	0.0481812	0.0485251	0.0488622	0.049191	0.0495101	0.0498181	0.0501138	0.0503959	0.0506632	0.0509145	0.0511489	0.0513653	0.0515628	0.0517405	0.0518978	0.0520339	0.0521482	0.0522404	0.0523101	0.0523568	0.0523806
0.0409045	0.0409109	0.0409393	0.0409896	0.0410616	0.041155	0.0412696	0.041405	0.0415606	0.0417359	0.0419302	0.0421429	0.042373	0.0426198	0.0428824	0.0431596	0.0434505	0.0437538	0.0440685	0.0443933	0.0447268	0.0450678	0.0454148	0.0457666	0.0461216	0.0464784	0.0468356	0.0471916	0.047545	0.0478944	0.0482383	0.0485752	0.0489037	0.0492225	0.0495302	0.0498255	0.0501071	0.0503739	0.0506248	0.0508585	0.0510743	0.0512711	0.0514481	0.0516046	0.0517399	0.0518535	0.0519448	0.0520136	0.0520595	0.0520823
0.0406043	0.0406115	0.0406408	0.0406919	0.0407647	0.0408589	0.0409744	0.0411105	0.0412669	0.041443	0.041638	0.0418514	0.0420823	0.0423298	0.0425929	0.0428708	0.0431622	0.0434661	0.0437813	0.0441064	0.0444404	0.0447817	0.0451291	0.0454811	0.0458363	0.0461932	0.0465505	0.0469066	0.04726	0.0476093	0.0479531	0.0482898	0.0486181	0.0489366	0.0492439	0.0495388	0.04982	0.0500863	0.0503366	0.0505697	0.0507848	0.050981	0.0511573	0.051313	0.0514475	0.0515603	0.0516508	0.0517186	0.0517637	0.0517856
0.040306	0.0403141	0.0403441	0.040396	0.0404697	0.0405647	0.040681	0.0408179	0.0409751	0.0411519	0.0413477	0.0415618	0.0417933	0.0420415	0.0423053	0.0425837	0.0428757	0.0431801	0.0434957	0.0438214	0.0441557	0.0444974	0.044845	0.0451973	0.0455527	0.0459098	0.0462671	0.0466232	0.0469766	0.0473259	0.0476695	0.048006	0.048334	0.0486522	0.0489592	0.0492537	0.0495344	0.0498002	0.0500499	0.0502825	0.0504969	0.0506923	0.0508679	0.0510229	0.0511566	0.0512685	0.0513582	0.0514252	0.0514694	0.0514904
0.0400096	0.0400184	0.0400493	0.0401021	0.0401765	0.0402724	0.0403894	0.0405271	0.0406851	0.0408626	0.0410592	0.041274	0.0415062	0.041755	0.0420194	0.0422984	0.042591	0.0428959	0.043212	0.043538	0.0438727	0.0442147	0.0445627	0.0449151	0.0452707	0.0456279	0.0459854	0.0463415	0.0466949	0.047044	0.0473874	0.0477238	0.0480516	0.0483694	0.048676	0.0489701	0.0492504	0.0495156	0.0497648	0.0499967	0.0502105	0.0504053	0.0505801	0.0507343	0.0508672	0.0509783	0.0510671	0.0511333	0.0511766	0.0511967
0.039715	0.0397247	0.0397564	0.03981	0.0398852	0.0399819	0.0400997	0.0402382	0.0403969	0.0405752	0.0407725	0.040988	0.0412209	0.0414703	0.0417353	0.0420149	0.042308	0.0426134	0.04293	0.0432564	0.0435915	0.0439338	0.044282	0.0446347	0.0449904	0.0453478	0.0457052	0.0460614	0.0464147	0.0467637	0.047107	0.0474431	0.0477707	0.0480882	0.0483944	0.0486881	0.0489678	0.0492326	0.0494811	0.0497125	0.0499256	0.0501197	0.0502938	0.0504472	0.0505793	0.0506896	0.0507776	0.0508429	0.0508853	0.0509046
0.0394223	0.0394328	0.0394653	0.0395197	0.0395958	0.0396932	0.0398118	0.0399511	0.0401106	0.0402896	0.0404876	0.0407038	0.0409373	0.0411874	0.041453	0.0417332	0.0420268	0.0423327	0.0426497	0.0429765	0.0433119	0.0436545	0.044003	0.0443559	0.0447118	0.0450692	0.0454268	0.0457829	0.0461361	0.0464851	0.0468282	0.0471641	0.0474913	0.0478085	0.0481144	0.0484076	0.0486869	0.0489511	0.0491991	0.0494298	0.0496422	0.0498356	0.0500089	0.0501616	0.050293	0.0504024	0.0504895	0.050554	0.0505955	0.0506139
0.0391315	0.0391428	0.0391761	0.0392313	0.0393081	0.0394064	0.0395258	0.0396658	0.039826	0.0400058	0.0402045	0.0404213	0.0406556	0.0409062	0.0411725	0.0414532	0.0417473	0.0420536	0.0423711	0.0426983	0.0430341	0.043377	0.0437257	0.0440788	0.0444348	0.0447923	0.0451499	0.045506	0.0458592	0.046208	0.0465509	0.0468866	0.0472135	0.0475304	0.0478358	0.0481286	0.0484074	0.0486711	0.0489185	0.0491485	0.0493604	0.049553	0.0497256	0.0498775	0.050008	0.0501167	0.0502029	0.0502665	0.0503071	0.0503247
0.0388425	0.0388546	0.0388887	0.0389447	0.0390223	0.0391214	0.0392415	0.0393823	0.0395433	0.0397238	0.0399231	0.0401407	0.0403755	0.0406268	0.0408936	0.0411749	0.0414695	0.0417763	0.0420942	0.0424218	0.0427579	0.0431011	0.04345	0.0438033	0.0441594	0.0445171	0.0448746	0.0452307	0.0455838	0.0459325	0.0462752	0.0466106	0.0469373	0.0472538	0.0475588	0.0478511	0.0481294	0.0483925	0.0486393	0.0488688	0.0490799	0.0492719	0.0494437	0.0495949	0.0497246	0.0498324	0.0499178	0.0499805	0.0500203	0.0500369
0.0385553	0.0385682	0.0386031	0.0386599	0.0387383	0.0388381	0.0389591	0.0391006	0.0392623	0.0394435	0.0396436	0.0398618	0.0400973	0.0403492	0.0406165	0.0408983	0.0411934	0.0415007	0.041819	0.0421469	0.0424833	0.0428268	0.043176	0.0435294	0.0438857	0.0442434	0.044601	0.044957	0.04531	0.0456585	0.046001	0.0463362	0.0466625	0.0469787	0.0472833	0.0475752	0.047853	0.0481155	0.0483617	0.0485905	0.048801	0.0489922	0.0491633	0.0493137	0.0494426	0.0495496	0.0496342	0.049696	0.0497349	0.0497507
0.0382699	0.0382836	0.0383193	0.0383769	0.0384561	0.0385567	0.0386784	0.0388207	0.0389831	0.039165	0.0393658	0.0395846	0.0398207	0.0400732	0.0403411	0.0406234	0.040919	0.0412268	0.0415454	0.0418737	0.0422105	0.0425542	0.0429036	0.0432572	0.0436135	0.0439713	0.0443289	0.0446849	0.0450378	0.0453861	0.0457284	0.0460633	0.0463893	0.0467051	0.0470093	0.0473007	0.047578	0.04784	0.0480856	0.0483137	0.0485235	0.048714	0.0488844	0.0490339	0.0491621	0.0492682	0.049352	0.0494129	0.049451	0.0494659
0.0379863	0.0380008	0.0380373	0.0380957	0.0381757	0.0382771	0.0383995	0.0385425	0.0387057	0.0388883	0.0390897	0.0393092	0.0395459	0.039799	0.0400675	0.0403503	0.0406463	0.0409545	0.0412735	0.0416022	0.0419392	0.0422832	0.0426328	0.0429865	0.043343	0.0437008	0.0440584	0.0444143	0.0447671	0.0451152	0.0454573	0.0457919	0.0461176	0.046433	0.0467368	0.0470277	0.0473045	0.0475659	0.0478109	0.0480384	0.0482475	0.0484372	0.0486069	0.0487557	0.048883	0.0489883	0.0490712	0.0491313	0.0491685	0.0491825
0.0377045	0.0377199	0.0377571	0.0378163	0.037897	0.0379992	0.0381224	0.0382661	0.03843	0.0386133	0.0388154	0.0390355	0.0392728	0.0395265	0.0397955	0.0400788	0.0403753	0.0406839	0.0410033	0.0413323	0.0416696	0.0420138	0.0423636	0.0427175	0.043074	0.0434318	0.0437894	0.0441452	0.0444979	0.0448459	0.0451878	0.0455221	0.0458474	0.0461625	0.0464658	0.0467562	0.0470324	0.0472933	0.0475377	0.0477645	0.0479729	0.0481619	0.0483308	0.0484788	0.0486053	0.0487098	0.0487919	0.0488511	0.0488874	0.0489006
0.0374245	0.0374406	0.0374787	0.0375386	0.0376201	0.0377231	0.037847	0.0379915	0.038156	0.03834	0.0385428	0.0387635	0.0390015	0.0392557	0.0395252	0.039809	0.040106	0.040415	0.0407347	0.0410641	0.0414016	0.0417461	0.042096	0.04245	0.0428066	0.0431645	0.043522	0.0438778	0.0442303	0.0445781	0.0449197	0.0452537	0.0455787	0.0458934	0.0461963	0.0464862	0.0467618	0.0470221	0.0472659	0.0474921	0.0476998	0.0478881	0.0480562	0.0482034	0.0483291	0.0484327	0.048514	0.0485724	0.0486078	0.0486201
0.0371463	0.0371632	0.037202	0.0372627	0.037345	0.0374487	0.0375733	0.0377186	0.0378838	0.0380685	0.0382719	0.0384932	0.0387318	0.0389865	0.0392566	0.0395409	0.0398383	0.0401477	0.0404678	0.0407974	0.0411353	0.0414799	0.04183	0.0421841	0.0425408	0.0428987	0.0432561	0.0436118	0.0439642	0.0443118	0.0446531	0.0449868	0.0453115	0.0456257	0.0459282	0.0462176	0.0464927	0.0467524	0.0469955	0.047221	0.047428	0.0476156	0.0477829	0.0479294	0.0480543	0.0481571	0.0482375	0.048295	0.0483296	0.048341
0.0368698	0.0368875	0.0369271	0.0369886	0.0370716	0.037176	0.0373014	0.0374474	0.0376133	0.0377986	0.0380027	0.0382246	0.0384638	0.0387191	0.0389896	0.0392744	0.0395722	0.039882	0.0402025	0.0405324	0.0408705	0.0412153	0.0415656	0.0419198	0.0422765	0.0426344	0.0429918	0.0433474	0.0436996	0.0440469	0.044388	0.0447214	0.0450457	0.0453595	0.0456615	0.0459504	0.046225	0.0464841	0.0467266	0.0469514	0.0471577	0.0473445	0.0475111	0.0476568	0.0477808	0.0478829	0.0479624	0.0480191	0.0480528	0.0480634
0.0365951	0.0366135	0.0366539	0.0367161	0.0368	0.0369051	0.0370312	0.0371779	0.0373445	0.0375305	0.0377351	0.0379577	0.0381974	0.0384533	0.0387243	0.0390095	0.0393078	0.039618	0.0399388	0.040269	0.0406073	0.0409523	0.0413027	0.041657	0.0420138	0.0423716	0.042729	0.0430844	0.0434365	0.0437836	0.0441244	0.0444575	0.0447814	0.0450948	0.0453963	0.0456847	0.0459587	0.0462172	0.0464591	0.0466832	0.0468888	0.0470749	0.0472407	0.0473856	0.0475088	0.04761	0.0476887	0.0477446	0.0477774	0.0477872
0.0363221	0.0363413	0.0363825	0.0364455	0.03653	0.0366359	0.0367628	0.0369101	0.0370774	0.037264	0.0374693	0.0376925	0.0379327	0.0381891	0.0384607	0.0387463	0.039045	0.0393555	0.0396767	0.0400072	0.0403457	0.0406909	0.0410414	0.0413958	0.0417526	0.0421104	0.0424677	0.042823	0.0431748	0.0435218	0.0438623	0.0441951	0.0445186	0.0448315	0.0451326	0.0454204	0.0456939	0.0459517	0.0461929	0.0464164	0.0466213	0.0468066	0.0469717	0.0471157	0.0472382	0.0473386	0.0474164	0.0474714	0.0475034	0.0475123
0.0360509	0.0360708	0.0361128	0.0361765	0.0362618	0.0363684	0.036496	0.036644	0.036812	0.0369992	0.0372052	0.0374289	0.0376697	0.0379266	0.0381986	0.0384847	0.0387838	0.0390947	0.0394161	0.0397469	0.0400856	0.040431	0.0407817	0.0411361	0.0414929	0.0418507	0.0422079	0.0425631	0.0429147	0.0432614	0.0436016	0.043934	0.0442572	0.0445697	0.0448702	0.0451575	0.0454304	0.0456877	0.0459282	0.046151	0.0463552	0.0465398	0.0467041	0.0468473	0.046969	0.0470685	0.0471455	0.0471997	0.0472308	0.0472389
0.0357813	0.0358021	0.0358448	0.0359092	0.0359953	0.0361026	0.0362309	0.0363796	0.0365482	0.0367361	0.0369426	0.037167	0.0374083	0.0376657	0.0379382	0.0382248	0.0385242	0.0388354	0.0391572	0.0394882	0.0398272	0.0401727	0.0405234	0.040878	0.0412348	0.0415925	0.0419496	0.0423046	0.0426561	0.0430025	0.0433424	0.0436745	0.0439972	0.0443092	0.0446093	0.0448961	0.0451684	0.045425	0.0456649	0.045887	0.0460905	0.0462743	0.0464378	0.0465803	0.0467011	0.0467998	0.046876	0.0469293	0.0469596	0.0469668
0.0355135	0.035535	0.0355784	0.0356437	0.0357304	0.0358385	0.0359675	0.0361168	0.0362861	0.0364747	0.0366818	0.0369067	0.0371486	0.0374065	0.0376794	0.0379664	0.0382662	0.0385778	0.0388998	0.0392311	0.0395702	0.0399159	0.0402667	0.0406213	0.0409781	0.0413358	0.0416928	0.0420476	0.0423988	0.042745	0.0430846	0.0434163	0.0437386	0.0440502	0.0443498	0.044636	0.0449077	0.0451637	0.045403	0.0456244	0.0458271	0.0460102	0.0461729	0.0463146	0.0464346	0.0465325	0.0466078	0.0466603	0.0466898	0.0466961
0.0352474	0.0352696	0.0353138	0.0353798	0.0354673	0.0355761	0.0357057	0.0358558	0.0360257	0.0362149	0.0364226	0.0366481	0.0368905	0.0371488	0.0374223	0.0377096	0.0380098	0.0383217	0.038644	0.0389755	0.0393148	0.0396607	0.0400116	0.0403662	0.040723	0.0410805	0.0414374	0.0417921	0.0421431	0.042489	0.0428283	0.0431596	0.0434815	0.0437926	0.0440917	0.0443773	0.0446484	0.0449038	0.0451424	0.0453631	0.0455651	0.0457474	0.0459094	0.0460502	0.0461694	0.0462665	0.046341	0.0463926	0.0464213	0.0464268
0.0349829	0.0350059	0.0350509	0.0351176	0.0352058	0.0353153	0.0354456	0.0355963	0.0357669	0.0359567	0.036165	0.036391	0.0366339	0.0368928	0.0371667	0.0374544	0.037755	0.0380672	0.0383898	0.0387215	0.039061	0.0394069	0.0397579	0.0401125	0.0404693	0.0408268	0.0411835	0.041538	0.0418888	0.0422344	0.0425734	0.0429043	0.0432257	0.0435364	0.0438349	0.04412	0.0443905	0.0446453	0.0448832	0.0451032	0.0453044	0.045486	0.0456472	0.0457872	0.0459056	0.0460019	0.0460755	0.0461263	0.0461541	0.0461588
0.0347201	0.0347439	0.0347896	0.034857	0.034946	0.0350562	0.0351872	0.0353386	0.0355098	0.0357001	0.035909	0.0361356	0.036379	0.0366384	0.0369126	0.0372008	0.0375017	0.0378142	0.038137	0.0384689	0.0388086	0.0391547	0.0395057	0.0398603	0.0402171	0.0405745	0.0409311	0.0412854	0.0416359	0.0419812	0.0423198	0.0426504	0.0429714	0.0432816	0.0435796	0.0438641	0.044134	0.0443881	0.0446253	0.0448446	0.0450451	0.045226	0.0453863	0.0455256	0.0456432	0.0457386	0.0458114	0.0458614	0.0458883	0.0458922
0.034459	0.0344836	0.03453	0.0345981	0.0346878	0.0347987	0.0349304	0.0350824	0.0352542	0.0354452	0.0356546	0.0358818	0.0361257	0.0363855	0.0366602	0.0369487	0.03725	0.0375628	0.0378858	0.038218	0.0385578	0.0389039	0.039255	0.0396096	0.0399663	0.0403236	0.0406801	0.0410342	0.0413844	0.0417294	0.0420677	0.0423978	0.0427184	0.0430281	0.0433256	0.0436095	0.0438788	0.0441323	0.0443688	0.0445874	0.0447872	0.0449672	0.0451268	0.0452653	0.045382	0.0454766	0.0455486	0.0455978	0.0456239	0.0456269
0.0341996	0.0342249	0.034272	0.0343409	0.0344313	0.0345428	0.0346752	0.0348279	0.0350003	0.0351919	0.0354019	0.0356295	0.0358739	0.0361342	0.0364093	0.0366982	0.0369998	0.0373128	0.0376362	0.0379685	0.0383084	0.0386547	0.0390058	0.0393604	0.0397171	0.0400742	0.0404305	0.0407844	0.0411344	0.0414791	0.041817	0.0421467	0.0424668	0.042776	0.0430729	0.0433563	0.043625	0.0438778	0.0441136	0.0443315	0.0445305	0.0447098	0.0448686	0.0450063	0.0451222	0.045216	0.0452872	0.0453355	0.0453608	0.045363
0.0339418	0.0339678	0.0340157	0.0340853	0.0341764	0.0342886	0.0344216	0.0345749	0.034748	0.0349401	0.0351507	0.0353788	0.0356237	0.0358844	0.03616	0.0364492	0.0367511	0.0370645	0.037388	0.0377205	0.0380606	0.0384069	0.0387581	0.0391127	0.0394692	0.0398263	0.0401824	0.040536	0.0408858	0.0412301	0.0415677	0.041897	0.0422166	0.0425253	0.0428217	0.0431045	0.0433725	0.0436246	0.0438598	0.044077	0.0442752	0.0444537	0.0446118	0.0447486	0.0448637	0.0449567	0.045027	0.0450745	0.045099	0.0451004
0.0336856	0.0337124	0.033761	0.0338313	0.0339231	0.034036	0.0341697	0.0343236	0.0344973	0.03469	0.0349011	0.0351298	0.0353751	0.0356363	0.0359122	0.0362018	0.036504	0.0368176	0.0371414	0.037474	0.0378142	0.0381606	0.0385118	0.0388663	0.0392228	0.0395797	0.0399356	0.0402891	0.0406385	0.0409825	0.0413197	0.0416486	0.0419678	0.0422759	0.0425717	0.0428539	0.0431213	0.0433728	0.0436073	0.0438237	0.0440212	0.044199	0.0443562	0.0444923	0.0446066	0.0446987	0.0447682	0.0448149	0.0448385	0.0448391
0.0334311	0.0334586	0.0335079	0.0335789	0.0336714	0.033785	0.0339193	0.0340739	0.0342481	0.0344414	0.0346531	0.0348822	0.0351281	0.0353896	0.0356659	0.0359559	0.0362584	0.0365722	0.0368962	0.037229	0.0375693	0.0379157	0.0382669	0.0386214	0.0389778	0.0393346	0.0396903	0.0400435	0.0403927	0.0407363	0.0410731	0.0414015	0.0417202	0.0420279	0.0423231	0.0426047	0.0428715	0.0431223	0.0433561	0.0435718	0.0437685	0.0439455	0.0441019	0.0442372	0.0443507	0.044442	0.0445107	0.0445565	0.0445793	0.0445791
0.0331782	0.0332064	0.0332564	0.0333282	0.0334213	0.0335356	0.0336705	0.0338257	0.0340006	0.0341944	0.0344066	0.0346362	0.0348825	0.0351445	0.0354212	0.0357115	0.0360142	0.0363283	0.0366525	0.0369854	0.0373259	0.0376724	0.0380235	0.038378	0.0387343	0.0390909	0.0394464	0.0397993	0.0401482	0.0404915	0.0408279	0.0411559	0.0414741	0.0417812	0.0420759	0.0423569	0.042623	0.0428731	0.0431061	0.0433211	0.0435171	0.0436933	0.043849	0.0439834	0.0440961	0.0441866	0.0442544	0.0442995	0.0443215	0.0443204
0.0329269	0.0329558	0.0330066	0.033079	0.0331728	0.0332878	0.0334234	0.0335792	0.0337546	0.033949	0.0341617	0.0343918	0.0346385	0.0349009	0.0351779	0.0354686	0.0357716	0.0360859	0.0364103	0.0367434	0.0370839	0.0374304	0.0377816	0.038136	0.0384921	0.0388486	0.0392039	0.0395565	0.0399051	0.040248	0.040584	0.0409115	0.0412292	0.0415358	0.0418299	0.0421103	0.0423758	0.0426252	0.0428575	0.0430718	0.043267	0.0434424	0.0435973	0.0437309	0.0438428	0.0439324	0.0439995	0.0440437	0.0440649	0.0440631
0.0326772	0.0327068	0.0327583	0.0328314	0.0329259	0.0330415	0.0331777	0.0333341	0.0335101	0.0337051	0.0339183	0.0341489	0.0343961	0.0346588	0.0349362	0.0352272	0.0355305	0.035845	0.0361695	0.0365027	0.0368433	0.0371899	0.037541	0.0378953	0.0382514	0.0386076	0.0389627	0.0393151	0.0396633	0.0400059	0.0403414	0.0406685	0.0409857	0.0412917	0.0415853	0.041865	0.0421298	0.0423786	0.0426102	0.0428237	0.0430182	0.0431928	0.0433469	0.0434797	0.0435908	0.0436796	0.0437458	0.0437892	0.0438096	0.043807
0.0324291	0.0324595	0.0325116	0.0325854	0.0326806	0.0327968	0.0329337	0.0330907	0.0332673	0.0334627	0.0336764	0.0339075	0.0341551	0.0344183	0.034696	0.0349872	0.0352908	0.0356056	0.0359302	0.0362636	0.0366042	0.0369508	0.0373019	0.0376561	0.038012	0.0383681	0.0387229	0.039075	0.0394229	0.0397651	0.0401002	0.0404268	0.0407435	0.041049	0.0413419	0.041621	0.0418852	0.0421333	0.0423642	0.0425769	0.0427706	0.0429445	0.0430978	0.0432298	0.04334	0.043428	0.0434934	0.043536	0.0435556	0.0435522
0.0321826	0.0322136	0.0322665	0.032341	0.0324368	0.0325537	0.0326912	0.0328488	0.0330259	0.0332219	0.0334361	0.0336676	0.0339156	0.0341792	0.0344573	0.0347488	0.0350526	0.0353676	0.0356924	0.0360258	0.0363665	0.0367131	0.0370642	0.0374183	0.037774	0.0381299	0.0384845	0.0388363	0.0391838	0.0395257	0.0398603	0.0401865	0.0405026	0.0408075	0.0410999	0.0413784	0.0416419	0.0418892	0.0421194	0.0423314	0.0425244	0.0426974	0.0428499	0.0429811	0.0430905	0.0431777	0.0432423	0.0432841	0.0433029	0.0432987
0.0319376	0.0319694	0.032023	0.0320981	0.0321946	0.0323121	0.0324502	0.0326084	0.0327861	0.0329826	0.0331973	0.0334293	0.0336777	0.0339416	0.03422	0.0345118	0.0348159	0.035131	0.035456	0.0357895	0.0361302	0.0364768	0.0368278	0.0371818	0.0375374	0.0378931	0.0382474	0.0385989	0.0389461	0.0392875	0.0396218	0.0399474	0.0402631	0.0405674	0.0408591	0.041137	0.0413998	0.0416464	0.0418759	0.0420872	0.0422793	0.0424516	0.0426033	0.0427337	0.0428423	0.0429287	0.0429925	0.0430334	0.0430514	0.0430464
0.0316942	0.0317267	0.031781	0.0318568	0.031954	0.0320721	0.0322108	0.0323695	0.0325478	0.0327448	0.03296	0.0331924	0.0334412	0.0337055	0.0339842	0.0342763	0.0345806	0.0348959	0.035221	0.0355546	0.0358954	0.0362419	0.0365929	0.0369468	0.0373022	0.0376577	0.0380117	0.0383629	0.0387097	0.0390507	0.0393845	0.0397096	0.0400248	0.0403285	0.0406196	0.0408968	0.041159	0.0414049	0.0416336	0.0418442	0.0420356	0.0422071	0.0423579	0.0424875	0.0425953	0.0426809	0.0427438	0.042784	0.0428012	0.0427954
0.0314524	0.0314856	0.0315405	0.031617	0.0317148	0.0318336	0.0319729	0.0321322	0.032311	0.0325085	0.0327241	0.032957	0.0332062	0.0334708	0.0337499	0.0340422	0.0343467	0.0346622	0.0349874	0.0353211	0.0356619	0.0360084	0.0363593	0.0367131	0.0370683	0.0374236	0.0377773	0.0381282	0.0384746	0.0388152	0.0391485	0.0394732	0.0397877	0.0400909	0.0403814	0.040658	0.0409194	0.0411647	0.0413926	0.0416024	0.041793	0.0419637	0.0421138	0.0422426	0.0423496	0.0424343	0.0424965	0.0425358	0.0425523	0.0425457
0.0312121	0.031246	0.0313016	0.0313788	0.0314772	0.0315966	0.0317365	0.0318964	0.0320757	0.0322737	0.0324898	0.0327231	0.0329727	0.0332377	0.033517	0.0338096	0.0341143	0.0344299	0.0347553	0.035089	0.0354298	0.0357763	0.0361271	0.0364807	0.0368358	0.0371908	0.0375443	0.0378948	0.0382409	0.038581	0.0389139	0.039238	0.039552	0.0398546	0.0401444	0.0404204	0.0406811	0.0409257	0.0411529	0.0413619	0.0415517	0.0417216	0.0418709	0.0419989	0.0421051	0.042189	0.0422504	0.0422889	0.0423046	0.0422972
0.0309733	0.0310079	0.0310643	0.0311421	0.0312412	0.0313611	0.0315016	0.031662	0.0318419	0.0320404	0.0322569	0.0324906	0.0327406	0.0330059	0.0332855	0.0335784	0.0338833	0.0341991	0.0345245	0.0348583	0.0351991	0.0355456	0.0358962	0.0362497	0.0366046	0.0369593	0.0373125	0.0376627	0.0380084	0.0383481	0.0386805	0.0390041	0.0393175	0.0396195	0.0399087	0.040184	0.0404441	0.0406879	0.0409144	0.0411226	0.0413117	0.0414808	0.0416292	0.0417564	0.0418618	0.0419449	0.0420055	0.0420432	0.0420581	0.04205
0.0307361	0.0307714	0.0308284	0.0309069	0.0310066	0.0311272	0.0312682	0.0314292	0.0316095	0.0318086	0.0320255	0.0322597	0.03251	0.0327756	0.0330555	0.0333486	0.0336537	0.0339696	0.0342952	0.034629	0.0349698	0.0353162	0.0356667	0.0360201	0.0363747	0.0367292	0.0370821	0.0374319	0.0377772	0.0381165	0.0384484	0.0387714	0.0390843	0.0393857	0.0396743	0.0399489	0.0402082	0.0404513	0.0406771	0.0408845	0.0410728	0.0412411	0.0413888	0.0415152	0.0416197	0.041702	0.0417618	0.0417988	0.0418129	0.041804
0.0305004	0.0305364	0.0305941	0.0306732	0.0307735	0.0308947	0.0310363	0.0311978	0.0313787	0.0315782	0.0317956	0.0320301	0.0322808	0.0325468	0.0328269	0.0331202	0.0334255	0.0337416	0.0340672	0.034401	0.0347418	0.0350881	0.0354386	0.0357917	0.0361462	0.0365004	0.036853	0.0372024	0.0375473	0.0378861	0.0382175	0.0385401	0.0388524	0.0391531	0.0394411	0.039715	0.0399736	0.040216	0.040441	0.0406477	0.0408352	0.0410027	0.0411496	0.0412751	0.0413789	0.0414604	0.0415193	0.0415555	0.0415688	0.0415592
0.0302662	0.0303029	0.0303612	0.030441	0.0305419	0.0306637	0.0308059	0.030968	0.0311493	0.0313493	0.0315671	0.031802	0.0320531	0.0323193	0.0325997	0.0328932	0.0331987	0.0335149	0.0338406	0.0341745	0.0345152	0.0348614	0.0352118	0.0355648	0.035919	0.0362729	0.0366252	0.0369742	0.0373187	0.0376571	0.0379879	0.0383099	0.0386217	0.0389218	0.0392091	0.0394823	0.0397403	0.0399819	0.0402061	0.0404121	0.0405988	0.0407655	0.0409115	0.0410363	0.0411392	0.0412199	0.0412781	0.0413135	0.041326	0.0413157
0.0300335	0.0300709	0.0301299	0.0302103	0.0303118	0.0304342	0.0305769	0.0307395	0.0309214	0.0311218	0.0313401	0.0315754	0.0318267	0.0320933	0.032374	0.0326677	0.0329733	0.0332896	0.0336153	0.0339492	0.0342899	0.0346361	0.0349863	0.0353391	0.035693	0.0360467	0.0363986	0.0367473	0.0370913	0.0374292	0.0377596	0.038081	0.0383922	0.0386917	0.0389783	0.0392509	0.0395081	0.039749	0.0399725	0.0401776	0.0403636	0.0405295	0.0406747	0.0407987	0.0409008	0.0409807	0.0410381	0.0410727	0.0410845	0.0410734
0.0298024	0.0298404	0.0299	0.029981	0.0300832	0.0302062	0.0303495	0.0305126	0.0306949	0.0308958	0.0311145	0.0313501	0.0316018	0.0318687	0.0321496	0.0324435	0.0327493	0.0330657	0.0333915	0.0337254	0.034066	0.0344121	0.0347621	0.0351147	0.0354684	0.0358218	0.0361734	0.0365217	0.0368652	0.0372027	0.0375325	0.0378534	0.0381639	0.0384628	0.0387488	0.0390206	0.0392772	0.0395173	0.03974	0.0399444	0.0401295	0.0402947	0.0404391	0.0405622	0.0406635	0.0407426	0.0407992	0.0408331	0.0408441	0.0408322
0.0295727	0.0296113	0.0296716	0.0297533	0.0298561	0.0299796	0.0301234	0.0302871	0.0304699	0.0306712	0.0308903	0.0311263	0.0313783	0.0316454	0.0319266	0.0322207	0.0325266	0.0328431	0.0331689	0.0335028	0.0338434	0.0341894	0.0345392	0.0348916	0.0352451	0.0355981	0.0359494	0.0362973	0.0366404	0.0369774	0.0373067	0.037627	0.0379369	0.0382352	0.0385205	0.0387916	0.0390474	0.0392868	0.0395088	0.0397123	0.0398967	0.040061	0.0402046	0.040327	0.0404275	0.0405058	0.0405616	0.0405947	0.0406049	0.0405923
0.0293444	0.0293838	0.0294447	0.029527	0.0296304	0.0297545	0.0298988	0.030063	0.0302463	0.030448	0.0306675	0.0309039	0.0311562	0.0314236	0.031705	0.0319993	0.0323053	0.0326219	0.0329477	0.0332816	0.0336222	0.033968	0.0343177	0.0346698	0.035023	0.0353758	0.0357266	0.0360741	0.0364168	0.0367533	0.037082	0.0374018	0.0377111	0.0380087	0.0382933	0.0385638	0.0388188	0.0390575	0.0392787	0.0394815	0.039665	0.0398285	0.0399714	0.0400929	0.0401926	0.0402701	0.0403251	0.0403574	0.0403669	0.0403536
0.0291177	0.0291577	0.0292192	0.0293021	0.0294061	0.0295308	0.0296757	0.0298403	0.0300241	0.0302263	0.0304461	0.0306829	0.0309355	0.0312032	0.0314848	0.0317792	0.0320854	0.032402	0.0327279	0.0330617	0.0334022	0.0337479	0.0340974	0.0344493	0.0348023	0.0351547	0.0355052	0.0358522	0.0361945	0.0365304	0.0368586	0.0371778	0.0374865	0.0377835	0.0380674	0.0383371	0.0385915	0.0388294	0.0390498	0.0392518	0.0394345	0.0395973	0.0397393	0.03986	0.0399589	0.0400356	0.0400898	0.0401214	0.0401301	0.0401161
0.0288924	0.028933	0.0289952	0.0290787	0.0291833	0.0293085	0.029454	0.0296191	0.0298033	0.0300059	0.0302262	0.0304632	0.0307162	0.0309841	0.0312659	0.0315605	0.0318668	0.0321835	0.0325094	0.0328432	0.0331835	0.0335291	0.0338784	0.0342301	0.0345827	0.0349348	0.0352849	0.0356316	0.0359733	0.0363088	0.0366365	0.036955	0.0372631	0.0375594	0.0378427	0.0381117	0.0383653	0.0386024	0.038822	0.0390233	0.0392052	0.0393671	0.0395083	0.0396282	0.0397263	0.0398023	0.0398557	0.0398865	0.0398945	0.0398797
0.0286685	0.0287098	0.0287727	0.0288568	0.0289619	0.0290877	0.0292337	0.0293993	0.0295839	0.029787	0.0300076	0.030245	0.0304982	0.0307664	0.0310484	0.0313431	0.0316495	0.0319662	0.0322922	0.0326259	0.0329662	0.0333116	0.0336607	0.0340122	0.0343645	0.0347162	0.035066	0.0354122	0.0357534	0.0360884	0.0364155	0.0367334	0.0370409	0.0373365	0.0376191	0.0378874	0.0381402	0.0383766	0.0385955	0.0387959	0.0389771	0.0391382	0.0392786	0.0393977	0.039495	0.0395701	0.0396228	0.0396528	0.0396601	0.0396446
0.0284461	0.0284881	0.0285515	0.0286363	0.028742	0.0288683	0.0290148	0.0291809	0.029366	0.0295694	0.0297904	0.0300281	0.0302816	0.03055	0.0308322	0.0311271	0.0314336	0.0317504	0.0320763	0.03241	0.0327501	0.0330954	0.0334443	0.0337955	0.0341475	0.0344989	0.0348482	0.035194	0.0355348	0.0358691	0.0361957	0.0365131	0.0368199	0.0371148	0.0373967	0.0376642	0.0379164	0.038152	0.0383701	0.0385697	0.03875	0.0389103	0.0390499	0.0391682	0.0392647	0.0393391	0.039391	0.0394202	0.0394268	0.0394106
0.0282251	0.0282678	0.0283318	0.0284172	0.0285234	0.0286503	0.0287973	0.0289638	0.0291494	0.0293532	0.0295746	0.0298126	0.0300664	0.030335	0.0306174	0.0309124	0.0312189	0.0315358	0.0318617	0.0321953	0.0325353	0.0328804	0.0332291	0.03358	0.0339317	0.0342828	0.0346317	0.034977	0.0353173	0.0356511	0.0359771	0.0362938	0.0366	0.0368943	0.0371755	0.0374423	0.0376937	0.0379285	0.0381458	0.0383446	0.0385242	0.0386837	0.0388225	0.0389399	0.0390357	0.0391092	0.0391604	0.0391889	0.0391947	0.0391778
0.0280056	0.0280489	0.0281135	0.0281995	0.0283063	0.0284337	0.0285812	0.0287482	0.0289342	0.0291384	0.0293601	0.0295985	0.0298525	0.0301213	0.0304039	0.030699	0.0310056	0.0313225	0.0316483	0.0319819	0.0323218	0.0326667	0.0330152	0.0333658	0.0337172	0.0340679	0.0344164	0.0347612	0.035101	0.0354343	0.0357597	0.0360758	0.0363813	0.0366749	0.0369554	0.0372215	0.0374721	0.0377062	0.0379227	0.0381207	0.0382995	0.0384581	0.0385961	0.0387128	0.0388077	0.0388805	0.0389309	0.0389586	0.0389637	0.0389461
0.0277875	0.0278314	0.0278967	0.0279832	0.0280906	0.0282185	0.0283665	0.028534	0.0287204	0.028925	0.029147	0.0293857	0.02964	0.029909	0.0301917	0.030487	0.0307936	0.0311105	0.0314363	0.0317698	0.0321096	0.0324543	0.0328025	0.0331529	0.0335039	0.0338542	0.0342023	0.0345466	0.0348859	0.0352187	0.0355435	0.035859	0.0361638	0.0364567	0.0367365	0.0370018	0.0372517	0.037485	0.0377007	0.0378979	0.0380759	0.0382338	0.0383709	0.0384868	0.0385809	0.0386529	0.0387025	0.0387295	0.0387339	0.0387156
0.0275708	0.0276153	0.0276812	0.0277683	0.0278762	0.0280047	0.0281531	0.0283211	0.0285079	0.0287129	0.0289353	0.0291742	0.0294288	0.029698	0.0299808	0.0302762	0.0305829	0.0308998	0.0312256	0.031559	0.0318986	0.0322431	0.0325911	0.0329412	0.0332919	0.0336418	0.0339894	0.0343333	0.034672	0.0350042	0.0353284	0.0356433	0.0359475	0.0362397	0.0365187	0.0367833	0.0370324	0.0372649	0.0374798	0.0376763	0.0378534	0.0380105	0.0381468	0.0382619	0.0383553	0.0384265	0.0384753	0.0385016	0.0385052	0.0384862
0.0273555	0.0274006	0.0274671	0.0275548	0.0276633	0.0277922	0.0279412	0.0281096	0.0282968	0.0285022	0.0287249	0.0289641	0.0292189	0.0294883	0.0297713	0.0300667	0.0303735	0.0306904	0.0310161	0.0313494	0.0316888	0.0320332	0.0323809	0.0327307	0.033081	0.0334305	0.0337777	0.0341211	0.0344593	0.0347909	0.0351145	0.0354287	0.0357323	0.0360238	0.0363021	0.0365659	0.0368143	0.037046	0.0372601	0.0374557	0.0376321	0.0377883	0.0379239	0.0380382	0.0381307	0.0382012	0.0382492	0.0382748	0.0382777	0.038258
0.0271416	0.0271873	0.0272544	0.0273427	0.0274517	0.0275812	0.0277306	0.0278994	0.0280871	0.0282928	0.0285158	0.0287553	0.0290103	0.0292799	0.029563	0.0298586	0.0301654	0.0304822	0.0308079	0.031141	0.0314804	0.0318244	0.0321719	0.0325214	0.0328714	0.0332204	0.0335672	0.0339101	0.0342478	0.0345788	0.0349018	0.0352154	0.0355182	0.035809	0.0360866	0.0363497	0.0365972	0.0368282	0.0370415	0.0372363	0.0374118	0.0375673	0.037702	0.0378155	0.0379073	0.0379769	0.0380243	0.0380491	0.0380513	0.0380309
0.026929	0.0269754	0.0270431	0.0271319	0.0272415	0.0273715	0.0275214	0.0276906	0.0278786	0.0280847	0.028308	0.0285478	0.028803	0.0290728	0.0293561	0.0296517	0.0299585	0.0302754	0.0306009	0.030934	0.0312731	0.031617	0.0319642	0.0323133	0.0326629	0.0330116	0.0333578	0.0337002	0.0340374	0.0343678	0.0346902	0.0350031	0.0353053	0.0355954	0.0358722	0.0361346	0.0363813	0.0366115	0.036824	0.037018	0.0371927	0.0373474	0.0374813	0.037594	0.037685	0.0377539	0.0378004	0.0378245	0.037826	0.037805
0.0267179	0.0267649	0.0268332	0.0269225	0.0270326	0.0271631	0.0273135	0.0274832	0.0276716	0.027878	0.0281016	0.0283416	0.0285971	0.028867	0.0291504	0.0294461	0.0297529	0.0300697	0.0303952	0.0307281	0.0310671	0.0314107	0.0317576	0.0321064	0.0324556	0.0328039	0.0331497	0.0334916	0.0338282	0.034158	0.0344798	0.034792	0.0350935	0.0353829	0.0356589	0.0359205	0.0361665	0.0363959	0.0366076	0.0368008	0.0369747	0.0371285	0.0372617	0.0373736	0.0374637	0.0375319	0.0375777	0.037601	0.0376018	0.0375802
0.0265081	0.0265557	0.0266246	0.0267145	0.0268252	0.0269561	0.0271069	0.027277	0.0274658	0.0276726	0.0278965	0.0281367	0.0283924	0.0286625	0.028946	0.0292417	0.0295486	0.0298654	0.0301908	0.0305235	0.0308623	0.0312056	0.0315523	0.0319007	0.0322496	0.0325974	0.0329427	0.0332841	0.0336201	0.0339493	0.0342704	0.034582	0.0348828	0.0351715	0.0354468	0.0357076	0.0359528	0.0361814	0.0363923	0.0365847	0.0367578	0.0369108	0.0370431	0.0371542	0.0372436	0.037311	0.0373561	0.0373787	0.0373788	0.0373565
0.0262997	0.0263479	0.0264174	0.0265078	0.026619	0.0267504	0.0269017	0.0270722	0.0272614	0.0274685	0.0276927	0.0279332	0.028189	0.0284593	0.0287428	0.0290386	0.0293455	0.0296622	0.0299875	0.0303201	0.0306587	0.0310018	0.0313481	0.0316962	0.0320447	0.032392	0.0327368	0.0330777	0.0334132	0.0337418	0.0340623	0.0343732	0.0346733	0.0349612	0.0352358	0.0354958	0.0357402	0.035968	0.0361781	0.0363697	0.036542	0.0366942	0.0368257	0.036936	0.0370246	0.0370912	0.0371355	0.0371574	0.0371569	0.0371339
0.0260927	0.0261415	0.0262115	0.0263025	0.0264142	0.0265461	0.0266978	0.0268687	0.0270583	0.0272656	0.0274901	0.0277309	0.0279869	0.0282573	0.028541	0.0288368	0.0291437	0.0294603	0.0297855	0.0301179	0.0304563	0.0307992	0.0311452	0.0314929	0.0318409	0.0321878	0.0325322	0.0328725	0.0332074	0.0335354	0.0338552	0.0341655	0.0344648	0.034752	0.0350258	0.0352851	0.0355287	0.0357557	0.035965	0.0361558	0.0363272	0.0364786	0.0366093	0.0367188	0.0368067	0.0368725	0.0369161	0.0369373	0.036936	0.0369124
0.025887	0.0259364	0.026007	0.0260985	0.0262107	0.0263431	0.0264952	0.0266666	0.0268564	0.0270641	0.0272889	0.0275299	0.0277861	0.0280566	0.0283404	0.0286362	0.0289431	0.0292596	0.0295847	0.029917	0.0302551	0.0305977	0.0309434	0.0312908	0.0316384	0.0319848	0.0323286	0.0326684	0.0330027	0.0333301	0.0336493	0.0339588	0.0342575	0.0345439	0.034817	0.0350755	0.0353183	0.0355445	0.035753	0.0359429	0.0361135	0.0362641	0.036394	0.0365028	0.0365898	0.0366549	0.0366978	0.0367182	0.0367163	0.036692
0.0256826	0.0257326	0.0258038	0.0258959	0.0260085	0.0261414	0.026294	0.0264657	0.0266559	0.0268639	0.0270889	0.0273301	0.0275865	0.0278572	0.028141	0.0284369	0.0287437	0.0290602	0.0293851	0.0297172	0.0300551	0.0303974	0.0307428	0.0310898	0.031437	0.0317829	0.0321262	0.0324655	0.0327992	0.0331259	0.0334444	0.0337533	0.0340512	0.0343369	0.0346092	0.0348669	0.035109	0.0353343	0.035542	0.0357311	0.035901	0.0360507	0.0361798	0.0362878	0.036374	0.0364384	0.0364805	0.0365003	0.0364977	0.0364727
0.0254796	0.0255302	0.0256019	0.0256945	0.0258077	0.025941	0.026094	0.0262661	0.0264567	0.026665	0.0268903	0.0271316	0.0273882	0.027659	0.0279429	0.0282388	0.0285455	0.0288619	0.0291868	0.0295186	0.0298563	0.0301983	0.0305433	0.0308899	0.0312367	0.0315822	0.031925	0.0322636	0.0325967	0.0329229	0.0332407	0.0335489	0.0338461	0.034131	0.0344026	0.0346595	0.0349007	0.0351252	0.0353321	0.0355204	0.0356894	0.0358384	0.0359667	0.0360738	0.0361593	0.0362229	0.0362643	0.0362834	0.0362801	0.0362545
0.0252779	0.0253291	0.0254014	0.0254945	0.0256081	0.0257419	0.0258953	0.0260678	0.0262587	0.0264673	0.0266928	0.0269344	0.0271912	0.027462	0.0277459	0.0280419	0.0283486	0.0286649	0.0289896	0.0293213	0.0296586	0.0300004	0.0303451	0.0306913	0.0310376	0.0313826	0.0317248	0.0320629	0.0323954	0.0327209	0.0330381	0.0333455	0.033642	0.0339262	0.034197	0.0344531	0.0346935	0.0349172	0.0351233	0.0353108	0.035479	0.0356271	0.0357546	0.0358609	0.0359457	0.0360085	0.0360492	0.0360676	0.0360636	0.0360374
0.0250776	0.0251293	0.0252021	0.0252958	0.0254099	0.0255441	0.0256979	0.0258708	0.026062	0.0262709	0.0264967	0.0267385	0.0269953	0.0272663	0.0275503	0.0278462	0.0281529	0.0284691	0.0287936	0.0291251	0.0294622	0.0298036	0.0301479	0.0304937	0.0308396	0.0311841	0.0315258	0.0318633	0.0321952	0.0325201	0.0328365	0.0331433	0.033439	0.0337225	0.0339924	0.0342478	0.0344874	0.0347103	0.0349155	0.0351022	0.0352695	0.0354169	0.0355436	0.0356491	0.0357331	0.0357952	0.0358352	0.0358528	0.0358482	0.0358214
0.0248785	0.0249308	0.0250042	0.0250983	0.0252129	0.0253476	0.0255018	0.025675	0.0258666	0.0260758	0.0263018	0.0265437	0.0268007	0.0270718	0.0273558	0.0276517	0.0279583	0.0282744	0.0285987	0.02893	0.0292669	0.029608	0.0299519	0.0302973	0.0306427	0.0309868	0.0313279	0.0316649	0.0319961	0.0323203	0.0326361	0.0329421	0.0332371	0.0335198	0.033789	0.0340435	0.0342823	0.0345044	0.0347088	0.0348946	0.0350612	0.0352077	0.0353336	0.0354384	0.0355216	0.0355829	0.0356222	0.0356392	0.0356339	0.0356064
0.0246807	0.0247336	0.0248075	0.0249022	0.0250173	0.0251524	0.025307	0.0254806	0.0256724	0.0258819	0.0261081	0.0263502	0.0266074	0.0268785	0.0271626	0.0274584	0.027765	0.0280809	0.0284051	0.0287362	0.0290727	0.0294135	0.0297571	0.0301021	0.030447	0.0307905	0.0311311	0.0314675	0.0317981	0.0321216	0.0324367	0.032742	0.0330362	0.0333182	0.0335865	0.0338403	0.0340783	0.0342995	0.0345031	0.0346881	0.0348539	0.0349996	0.0351247	0.0352287	0.0353111	0.0353717	0.0354102	0.0354266	0.0354206	0.0353926
0.0244843	0.0245377	0.0246122	0.0247073	0.0248229	0.0249584	0.0251134	0.0252873	0.0254795	0.0256892	0.0259157	0.026158	0.0264152	0.0266864	0.0269705	0.0272664	0.0275728	0.0278887	0.0282126	0.0285434	0.0288797	0.0292202	0.0295634	0.0299079	0.0302524	0.0305954	0.0309354	0.0312712	0.0316012	0.031924	0.0322384	0.032543	0.0328365	0.0331176	0.0333852	0.0336381	0.0338753	0.0340957	0.0342985	0.0344827	0.0346476	0.0347925	0.0349168	0.03502	0.0351017	0.0351615	0.0351994	0.035215	0.0352084	0.0351797
0.0242891	0.0243431	0.0244181	0.0245137	0.0246298	0.0247657	0.0249211	0.0250954	0.0252878	0.0254978	0.0257245	0.0259669	0.0262243	0.0264956	0.0267797	0.0270755	0.0273818	0.0276975	0.0280213	0.0283519	0.0286879	0.029028	0.0293708	0.0297149	0.0300589	0.0304013	0.0307408	0.031076	0.0314053	0.0317275	0.0320412	0.032345	0.0326377	0.0329181	0.0331849	0.033437	0.0336733	0.0338929	0.0340949	0.0342782	0.0344423	0.0345864	0.0347099	0.0348124	0.0348933	0.0349524	0.0349895	0.0350045	0.0349973	0.034968
0.0240952	0.0241498	0.0242253	0.0243214	0.0244379	0.0245743	0.02473	0.0249046	0.0250974	0.0253076	0.0255345	0.0257771	0.0260346	0.0263059	0.02659	0.0268858	0.027192	0.0275076	0.0278312	0.0281615	0.0284972	0.0288369	0.0291793	0.029523	0.0298665	0.0302084	0.0305473	0.0308818	0.0312105	0.031532	0.031845	0.0321481	0.03244	0.0327196	0.0329856	0.0332369	0.0334724	0.0336912	0.0338923	0.0340748	0.0342381	0.0343814	0.0345041	0.0346057	0.0346859	0.0347443	0.0347807	0.034795	0.0347872	0.0347573
0.0239026	0.0239577	0.0240337	0.0241304	0.0242473	0.0243841	0.0245402	0.0247151	0.0249082	0.0251187	0.0253457	0.0255885	0.0258461	0.0261174	0.0264015	0.0266972	0.0270034	0.0273188	0.0276421	0.0279722	0.0283076	0.028647	0.028989	0.0293322	0.0296752	0.0300165	0.0303549	0.0306888	0.0310168	0.0313376	0.0316498	0.0319522	0.0322434	0.0325222	0.0327873	0.0330378	0.0332725	0.0334905	0.0336907	0.0338725	0.0340349	0.0341774	0.0342993	0.0344002	0.0344796	0.0345373	0.034573	0.0345866	0.0345781	0.0345476
0.0237113	0.0237669	0.0238435	0.0239406	0.0240579	0.0241951	0.0243516	0.0245269	0.0247202	0.0249309	0.0251581	0.0254011	0.0256587	0.0259301	0.0262142	0.0265098	0.0268159	0.0271311	0.0274543	0.0277841	0.0281191	0.0284582	0.0287997	0.0291425	0.029485	0.0298258	0.0301635	0.0304968	0.0308241	0.0311442	0.0314558	0.0317574	0.0320478	0.0323257	0.0325901	0.0328398	0.0330737	0.0332908	0.0334902	0.0336711	0.0338327	0.0339744	0.0340955	0.0341956	0.0342743	0.0343312	0.0343662	0.0343792	0.0343701	0.034339
0.0235212	0.0235774	0.0236544	0.023752	0.0238698	0.0240074	0.0241643	0.0243398	0.0245335	0.0247444	0.0249718	0.0252148	0.0254726	0.025744	0.0260281	0.0263236	0.0266296	0.0269446	0.0272675	0.027597	0.0279318	0.0282704	0.0286116	0.0289538	0.0292958	0.0296361	0.0299732	0.0303058	0.0306325	0.0309519	0.0312627	0.0315636	0.0318532	0.0321304	0.0323939	0.0326428	0.0328758	0.0330921	0.0332907	0.0334707	0.0336315	0.0337724	0.0338927	0.033992	0.03407	0.0341262	0.0341605	0.0341728	0.0341631	0.0341315
0.0233324	0.0233891	0.0234667	0.0235647	0.0236829	0.0238209	0.0239781	0.024154	0.0243479	0.024559	0.0247866	0.0250298	0.0252876	0.025559	0.0258431	0.0261386	0.0264444	0.0267592	0.0270819	0.0274111	0.0277456	0.0280838	0.0284245	0.0287663	0.0291077	0.0294474	0.029784	0.0301159	0.030442	0.0307607	0.0310707	0.0313708	0.0316596	0.031936	0.0321987	0.0324467	0.032679	0.0328944	0.0330921	0.0332714	0.0334314	0.0335714	0.0336909	0.0337895	0.0338667	0.0339222	0.0339558	0.0339675	0.0339572	0.0339249
0.0231448	0.0232021	0.0232801	0.0233786	0.0234973	0.0236357	0.0237932	0.0239694	0.0241635	0.0243749	0.0246026	0.0248459	0.0251038	0.0253753	0.0256593	0.0259547	0.0262603	0.026575	0.0268974	0.0272264	0.0275604	0.0278983	0.0282386	0.0285798	0.0289208	0.0292599	0.0295958	0.0299271	0.0302524	0.0305704	0.0308797	0.031179	0.0314671	0.0317426	0.0320046	0.0322517	0.0324831	0.0326977	0.0328946	0.033073	0.0332322	0.0333714	0.0334902	0.033588	0.0336644	0.0337192	0.0337521	0.0337632	0.0337522	0.0337194
0.0229585	0.0230163	0.0230948	0.0231938	0.0233129	0.0234516	0.0236095	0.023786	0.0239804	0.0241919	0.0244198	0.0246632	0.0249212	0.0251926	0.0254766	0.0257719	0.0260774	0.0263919	0.0267141	0.0270427	0.0273764	0.0277138	0.0280537	0.0283945	0.0287348	0.0290734	0.0294087	0.0297393	0.030064	0.0303812	0.0306898	0.0309883	0.0312755	0.0315503	0.0318114	0.0320577	0.0322883	0.032502	0.0326981	0.0328757	0.033034	0.0331724	0.0332904	0.0333874	0.0334631	0.0335172	0.0335495	0.0335598	0.0335483	0.0335149
0.0227734	0.0228317	0.0229107	0.0230101	0.0231296	0.0232688	0.023427	0.0236038	0.0237984	0.0240101	0.0242382	0.0244817	0.0247397	0.0250111	0.025295	0.0255902	0.0258956	0.0262098	0.0265318	0.0268601	0.0271934	0.0275305	0.0278698	0.0282101	0.02855	0.0288879	0.0292226	0.0295526	0.0298765	0.030193	0.0305008	0.0307986	0.031085	0.031359	0.0316192	0.0318647	0.0320944	0.0323073	0.0325026	0.0326793	0.0328368	0.0329744	0.0330916	0.0331879	0.0332628	0.0333162	0.0333478	0.0333575	0.0333454	0.0333115
0.0225895	0.0226484	0.0227278	0.0228277	0.0229476	0.0230871	0.0232457	0.0234227	0.0236176	0.0238295	0.0240577	0.0243013	0.0245593	0.0248308	0.0251146	0.0254097	0.0257149	0.0260289	0.0263506	0.0266786	0.0270116	0.0273482	0.0276871	0.0280269	0.0283661	0.0287035	0.0290375	0.0293668	0.0296901	0.0300059	0.0303129	0.0306099	0.0308955	0.0311686	0.0314281	0.0316727	0.0319016	0.0321136	0.032308	0.0324839	0.0326406	0.0327774	0.0328938	0.0329893	0.0330636	0.0331162	0.0331471	0.0331562	0.0331435	0.033109
0.0224069	0.0224662	0.0225462	0.0226465	0.0227668	0.0229067	0.0230656	0.0232429	0.023438	0.0236501	0.0238784	0.0241221	0.0243802	0.0246516	0.0249354	0.0252303	0.0255353	0.0258491	0.0261705	0.0264982	0.0268308	0.027167	0.0275054	0.0278447	0.0281834	0.0285201	0.0288535	0.0291821	0.0295047	0.0298197	0.030126	0.0304221	0.030707	0.0309793	0.0312379	0.0314817	0.0317097	0.0319209	0.0321145	0.0322895	0.0324454	0.0325814	0.032697	0.0327918	0.0328652	0.0329172	0.0329475	0.0329559	0.0329426	0.0329076
0.0222254	0.0222853	0.0223657	0.0224665	0.0225872	0.0227274	0.0228866	0.0230642	0.0232595	0.0234718	0.0237003	0.023944	0.0242021	0.0244735	0.0247572	0.025052	0.0253569	0.0256704	0.0259915	0.0263189	0.0266511	0.0269868	0.0273248	0.0276635	0.0280016	0.0283378	0.0286705	0.0289985	0.0293203	0.0296346	0.02994	0.0302354	0.0305194	0.0307909	0.0310487	0.0312916	0.0315188	0.0317291	0.0319219	0.0320961	0.0322511	0.0323864	0.0325012	0.0325952	0.0326679	0.0327192	0.0327488	0.0327566	0.0327427	0.0327071
0.0220452	0.0221056	0.0221865	0.0222877	0.0224088	0.0225493	0.0227088	0.0228867	0.0230822	0.0232947	0.0235233	0.0237671	0.0240252	0.0242966	0.0245802	0.0248749	0.0251795	0.0254928	0.0258136	0.0261406	0.0264724	0.0268077	0.0271452	0.0274834	0.0278209	0.0281564	0.0284885	0.0288158	0.0291369	0.0294504	0.0297551	0.0300497	0.0303329	0.0306035	0.0308604	0.0311026	0.0313288	0.0315384	0.0317302	0.0319036	0.0320579	0.0321923	0.0323063	0.0323995	0.0324716	0.0325222	0.0325511	0.0325583	0.0325438	0.0325077
0.0218662	0.021927	0.0220084	0.02211	0.0222315	0.0223724	0.0225322	0.0227103	0.0229061	0.0231187	0.0233474	0.0235913	0.0238494	0.0241207	0.0244042	0.0246988	0.0250032	0.0253163	0.0256368	0.0259634	0.0262948	0.0266297	0.0269666	0.0273043	0.0276413	0.0279761	0.0283076	0.0286341	0.0289545	0.0292673	0.0295712	0.0298649	0.0301473	0.0304171	0.0306732	0.0309144	0.0311399	0.0313486	0.0315396	0.0317121	0.0318655	0.0319992	0.0321124	0.0322049	0.0322762	0.0323261	0.0323544	0.032361	0.0323459	0.0323093
0.0216883	0.0217497	0.0218315	0.0219336	0.0220554	0.0221967	0.0223568	0.0225351	0.0227311	0.0229439	0.0231727	0.0234166	0.0236747	0.023946	0.0242294	0.0245238	0.024828	0.0251408	0.025461	0.0257873	0.0261183	0.0264527	0.0267891	0.0271262	0.0274626	0.0277969	0.0281276	0.0284535	0.0287731	0.0290851	0.0293882	0.0296812	0.0299627	0.0302317	0.0304869	0.0307273	0.0309519	0.0311597	0.0313499	0.0315216	0.0316742	0.031807	0.0319195	0.0320112	0.0320818	0.032131	0.0321586	0.0321646	0.032149	0.0321118
0.0215117	0.0215735	0.0216558	0.0217583	0.0218805	0.0220221	0.0221825	0.0223611	0.0225572	0.0227702	0.022999	0.023243	0.0235011	0.0237724	0.0240557	0.0243499	0.0246539	0.0249665	0.0252863	0.0256122	0.0259428	0.0262767	0.0266127	0.0269492	0.027285	0.0276186	0.0279486	0.0282738	0.0285926	0.0289039	0.0292062	0.0294984	0.0297791	0.0300472	0.0303016	0.0305411	0.0307648	0.0309718	0.0311611	0.031332	0.0314838	0.0316158	0.0317275	0.0318185	0.0318883	0.0319369	0.0319638	0.0319692	0.031953	0.0319154
0.0213362	0.0213986	0.0214813	0.0215842	0.0217068	0.0218487	0.0220093	0.0221882	0.0223845	0.0225976	0.0228266	0.0230706	0.0233287	0.0235998	0.023883	0.0241771	0.0244808	0.0247931	0.0251127	0.0254382	0.0257683	0.0261018	0.0264372	0.0267732	0.0271083	0.0274413	0.0277707	0.0280951	0.0284132	0.0287237	0.0290252	0.0293165	0.0295964	0.0298637	0.0301172	0.0303559	0.0305787	0.0307848	0.0309733	0.0311434	0.0312943	0.0314255	0.0315365	0.0316267	0.0316959	0.0317437	0.03177	0.0317748	0.0317581	0.0317199
0.0211619	0.0212247	0.0213079	0.0214112	0.0215342	0.0216764	0.0218373	0.0220164	0.0222129	0.0224261	0.0226552	0.0228992	0.0231573	0.0234284	0.0237114	0.0240053	0.0243089	0.0246209	0.0249401	0.0252652	0.0255949	0.0259279	0.0262628	0.0265982	0.0269327	0.027265	0.0275937	0.0279174	0.0282348	0.0285445	0.0288452	0.0291357	0.0294147	0.0296811	0.0299338	0.0301716	0.0303936	0.0305988	0.0307865	0.0309557	0.0311058	0.0312362	0.0313464	0.0314359	0.0315043	0.0315515	0.0315772	0.0315814	0.0315641	0.0315254
0.0209888	0.0210521	0.0211357	0.0212394	0.0213627	0.0215053	0.0216665	0.0218458	0.0220424	0.0222558	0.0224849	0.022729	0.022987	0.023258	0.0235409	0.0238346	0.024138	0.0244497	0.0247685	0.0250932	0.0254225	0.025755	0.0260893	0.0264242	0.0267581	0.0270897	0.0274177	0.0277407	0.0280573	0.0283662	0.0286661	0.0289558	0.029234	0.0294995	0.0297513	0.0299882	0.0302094	0.0304138	0.0306005	0.0307689	0.0309182	0.0310479	0.0311573	0.031246	0.0313137	0.0313602	0.0313853	0.0313889	0.031371	0.0313318
0.0208169	0.0208806	0.0209647	0.0210687	0.0211924	0.0213352	0.0214967	0.0216762	0.0218731	0.0220865	0.0223157	0.0225598	0.0228178	0.0230888	0.0233715	0.023665	0.0239681	0.0242795	0.024598	0.0249223	0.0252512	0.0255831	0.0259169	0.0262512	0.0265844	0.0269154	0.0272427	0.0275649	0.0278808	0.0281889	0.028488	0.0287768	0.0290541	0.0293188	0.0295697	0.0298058	0.0300261	0.0302296	0.0304156	0.0305831	0.0307316	0.0308604	0.0309691	0.0310571	0.0311241	0.0311699	0.0311944	0.0311974	0.031179	0.0311393
0.0206461	0.0207103	0.0207947	0.0208992	0.0210232	0.0211664	0.0213281	0.0215078	0.0217048	0.0219184	0.0221477	0.0223918	0.0226497	0.0229205	0.0232032	0.0234965	0.0237993	0.0241104	0.0244285	0.0247524	0.0250808	0.0254123	0.0257455	0.0260791	0.0264118	0.0267421	0.0270687	0.0273902	0.0277052	0.0280125	0.0283108	0.0285988	0.0288753	0.0291391	0.0293891	0.0296244	0.0298438	0.0300464	0.0302315	0.0303982	0.0305459	0.0306739	0.0307818	0.0308691	0.0309354	0.0309805	0.0310044	0.0310068	0.0309878	0.0309477
0.0204764	0.0205411	0.020626	0.0207308	0.0208552	0.0209986	0.0211606	0.0213405	0.0215377	0.0217513	0.0219807	0.0222248	0.0224827	0.0227534	0.0230359	0.023329	0.0236315	0.0239423	0.0242601	0.0245836	0.0249115	0.0252424	0.0255751	0.0259081	0.0262401	0.0265697	0.0268956	0.0272163	0.0275306	0.0278371	0.0281346	0.0284217	0.0286973	0.0289603	0.0292095	0.0294438	0.0296623	0.0298641	0.0300484	0.0302143	0.0303611	0.0304884	0.0305955	0.030682	0.0307476	0.0307921	0.0308153	0.0308171	0.0307977	0.030757
0.0203079	0.020373	0.0204583	0.0205635	0.0206882	0.020832	0.0209942	0.0211743	0.0213716	0.0215854	0.0218148	0.0220588	0.0223167	0.0225873	0.0228696	0.0231625	0.0234648	0.0237752	0.0240926	0.0244157	0.0247431	0.0250736	0.0254057	0.0257381	0.0260694	0.0263984	0.0267235	0.0270435	0.027357	0.0276627	0.0279593	0.0282456	0.0285203	0.0287824	0.0290307	0.0292642	0.0294819	0.0296828	0.0298662	0.0300312	0.0301773	0.0303037	0.03041	0.0304958	0.0305608	0.0306046	0.0306272	0.0306285	0.0306085	0.0305673
0.0201405	0.0202061	0.0202918	0.0203974	0.0205224	0.0206664	0.0208289	0.0210092	0.0212067	0.0214205	0.0216499	0.021894	0.0221518	0.0224223	0.0227044	0.022997	0.023299	0.0236092	0.0239262	0.0242488	0.0245758	0.0249057	0.0252372	0.025569	0.0258997	0.0262279	0.0265523	0.0268716	0.0271843	0.0274891	0.0277849	0.0280704	0.0283443	0.0286055	0.0288529	0.0290855	0.0293023	0.0295023	0.0296849	0.0298491	0.0299943	0.03012	0.0302255	0.0303106	0.0303749	0.030418	0.03044	0.0304407	0.0304202	0.0303786
0.0199742	0.0200403	0.0201264	0.0202324	0.0203577	0.020502	0.0206647	0.0208452	0.0210428	0.0212567	0.0214862	0.0217302	0.0219879	0.0222583	0.0225402	0.0228326	0.0231344	0.0234441	0.0237608	0.024083	0.0244094	0.0247388	0.0250697	0.0254009	0.025731	0.0260585	0.0263821	0.0267006	0.0270125	0.0273166	0.0276115	0.0278961	0.0281691	0.0284295	0.028676	0.0289077	0.0291236	0.0293228	0.0295045	0.0296679	0.0298123	0.0299372	0.030042	0.0301263	0.0301899	0.0302324	0.0302538	0.0302539	0.0302329	0.0301908
0.0198091	0.0198756	0.0199621	0.0200684	0.0201941	0.0203387	0.0205016	0.0206823	0.02088	0.021094	0.0213235	0.0215675	0.0218251	0.0220953	0.0223771	0.0226693	0.0229707	0.0232801	0.0235964	0.0239181	0.0242441	0.0245729	0.0249033	0.0252338	0.0255632	0.02589	0.0262129	0.0265306	0.0268417	0.0271449	0.027439	0.0277227	0.0279949	0.0282543	0.0285	0.0287308	0.0289459	0.0291442	0.029325	0.0294876	0.0296312	0.0297552	0.0298593	0.0299429	0.0300058	0.0300477	0.0300684	0.030068	0.0300465	0.0300039
0.0196451	0.019712	0.019799	0.0199056	0.0200316	0.0201764	0.0203396	0.0205204	0.0207183	0.0209323	0.0211618	0.0214058	0.0216633	0.0219334	0.022215	0.0225069	0.022808	0.0231171	0.0234329	0.0237542	0.0240797	0.024408	0.0247377	0.0250676	0.0253963	0.0257224	0.0260446	0.0263615	0.0266718	0.0269742	0.0272674	0.0275503	0.0278216	0.0280801	0.0283249	0.0285548	0.028769	0.0289665	0.0291464	0.0293081	0.0294509	0.0295742	0.0296775	0.0297604	0.0298226	0.0298639	0.029884	0.029883	0.029861	0.029818
0.0194822	0.0195495	0.0196369	0.0197439	0.0198702	0.0200153	0.0201786	0.0203596	0.0205576	0.0207717	0.0210012	0.0212452	0.0215026	0.0217726	0.0220539	0.0223456	0.0226464	0.0229551	0.0232705	0.0235913	0.0239163	0.024244	0.0245732	0.0249024	0.0252304	0.0255558	0.0258772	0.0261933	0.0265028	0.0268044	0.0270967	0.0273787	0.0276491	0.0279068	0.0281507	0.0283798	0.028593	0.0287896	0.0289687	0.0291296	0.0292716	0.0293941	0.0294967	0.0295789	0.0296404	0.029681	0.0297005	0.029699	0.0296765	0.029633
0.0193204	0.0193882	0.0194759	0.0195833	0.0197099	0.0198552	0.0200188	0.0201999	0.020398	0.0206122	0.0208417	0.0210856	0.0213429	0.0216127	0.0218938	0.0221852	0.0224857	0.0227941	0.0231091	0.0234294	0.0237538	0.024081	0.0244095	0.0247381	0.0250654	0.0253901	0.0257107	0.0260261	0.0263347	0.0266355	0.026927	0.0272081	0.0274776	0.0277344	0.0279774	0.0282056	0.028418	0.0286137	0.028792	0.028952	0.0290932	0.0292149	0.0293167	0.0293982	0.029459	0.029499	0.0295179	0.0295159	0.0294928	0.0294489
0.0191597	0.0192279	0.019316	0.0194237	0.0195506	0.0196962	0.01986	0.0200413	0.0202394	0.0204537	0.0206832	0.020927	0.0211842	0.0214539	0.0217348	0.0220259	0.0223261	0.022634	0.0229486	0.0232685	0.0235924	0.0239189	0.0242469	0.0245748	0.0249014	0.0252253	0.0255452	0.0258597	0.0261676	0.0264675	0.0267581	0.0270384	0.027307	0.0275629	0.027805	0.0280323	0.0282438	0.0284387	0.0286161	0.0287753	0.0289156	0.0290366	0.0291376	0.0292184	0.0292786	0.0293179	0.0293363	0.0293337	0.0293101	0.0292658
0.0190001	0.0190687	0.0191572	0.0192652	0.0193924	0.0195383	0.0197022	0.0198837	0.0200819	0.0202962	0.0205257	0.0207695	0.0210266	0.021296	0.0215767	0.0218676	0.0221674	0.022475	0.0227891	0.0231085	0.0234319	0.0237578	0.0240852	0.0244124	0.0247383	0.0250615	0.0253806	0.0256943	0.0260013	0.0263004	0.0265902	0.0268695	0.0271373	0.0273923	0.0276335	0.0278599	0.0280705	0.0282645	0.028441	0.0285994	0.028739	0.0288592	0.0289595	0.0290395	0.029099	0.0291377	0.0291555	0.0291524	0.0291283	0.0290836
0.0188416	0.0189106	0.0189995	0.0191078	0.0192353	0.0193814	0.0195455	0.0197271	0.0199255	0.0201398	0.0203692	0.0206129	0.0208699	0.0211392	0.0214197	0.0217102	0.0220097	0.0223169	0.0226306	0.0229495	0.0232723	0.0235977	0.0239244	0.024251	0.0245762	0.0248986	0.0252169	0.0255298	0.025836	0.0261342	0.0264231	0.0267016	0.0269684	0.0272226	0.0274629	0.0276883	0.0278981	0.0280912	0.0282669	0.0284244	0.0285632	0.0286826	0.0287822	0.0288615	0.0289203	0.0289584	0.0289756	0.028972	0.0289475	0.0289023
0.0186841	0.0187536	0.0188428	0.0189515	0.0190792	0.0192255	0.0193899	0.0195716	0.01977	0.0199844	0.0202138	0.0204574	0.0207143	0.0209834	0.0212636	0.0215539	0.021853	0.0221598	0.022473	0.0227914	0.0231137	0.0234385	0.0237645	0.0240905	0.0244149	0.0247366	0.0250541	0.0253662	0.0256716	0.0259689	0.0262569	0.0265345	0.0268005	0.0270537	0.0272931	0.0275177	0.0277266	0.0279188	0.0280936	0.0282504	0.0283883	0.0285069	0.0286058	0.0286844	0.0287425	0.02878	0.0287967	0.0287925	0.0287675	0.0287219
0.0185278	0.0185976	0.0186872	0.0187962	0.0189242	0.0190708	0.0192353	0.0194171	0.0196156	0.01983	0.0200594	0.0203029	0.0205596	0.0208285	0.0211085	0.0213985	0.0216972	0.0220036	0.0223164	0.0226343	0.022956	0.0232802	0.0236056	0.0239309	0.0242546	0.0245755	0.0248923	0.0252035	0.025508	0.0258045	0.0260917	0.0263684	0.0266334	0.0268857	0.0271242	0.0273479	0.0275559	0.0277473	0.0279212	0.0280771	0.0282143	0.0283321	0.0284302	0.0285082	0.0285657	0.0286025	0.0286186	0.0286139	0.0285884	0.0285424
0.0183725	0.0184427	0.0185327	0.018642	0.0187703	0.018917	0.0190817	0.0192637	0.0194622	0.0196766	0.019906	0.0201494	0.020406	0.0206747	0.0209544	0.0212441	0.0215425	0.0218485	0.0221608	0.0224781	0.0227993	0.0231229	0.0234476	0.0237722	0.0240952	0.0244153	0.0247313	0.0250417	0.0253454	0.025641	0.0259273	0.0262031	0.0264672	0.0267186	0.0269562	0.027179	0.0273861	0.0275766	0.0277497	0.0279048	0.0280411	0.0281582	0.0282555	0.0283328	0.0283896	0.0284259	0.0284414	0.0284362	0.0284103	0.0283638
0.0182183	0.0182889	0.0183792	0.0184888	0.0186174	0.0187643	0.0189292	0.0191112	0.0193099	0.0195243	0.0197536	0.0199969	0.0202533	0.0205218	0.0208013	0.0210906	0.0213887	0.0216942	0.0220061	0.0223229	0.0226435	0.0229665	0.0232906	0.0236144	0.0239367	0.0242561	0.0245712	0.0248808	0.0251836	0.0254783	0.0257637	0.0260386	0.0263019	0.0265524	0.026789	0.027011	0.0272171	0.0274068	0.0275791	0.0277333	0.0278688	0.0279851	0.0280817	0.0281583	0.0282145	0.0282501	0.0282651	0.0282593	0.028233	0.0281861
0.0180651	0.0181361	0.0182268	0.0183367	0.0184655	0.0186126	0.0187776	0.0189598	0.0191585	0.0193729	0.0196022	0.0198454	0.0201017	0.0203699	0.0206491	0.0209381	0.0212358	0.0215409	0.0218523	0.0221686	0.0224886	0.022811	0.0231344	0.0234575	0.0237791	0.0240977	0.024412	0.0247208	0.0250227	0.0253166	0.0256011	0.0258751	0.0261374	0.026387	0.0266228	0.0268438	0.0270491	0.0272378	0.0274092	0.0275626	0.0276974	0.0278129	0.0279088	0.0279847	0.0280402	0.0280752	0.0280896	0.0280834	0.0280566	0.0280093
0.017913	0.0179844	0.0180754	0.0181856	0.0183146	0.018462	0.0186271	0.0188094	0.0190082	0.0192225	0.0194517	0.0196949	0.019951	0.020219	0.0204979	0.0207866	0.0210839	0.0213886	0.0216994	0.0220152	0.0223346	0.0226564	0.0229791	0.0233016	0.0236224	0.0239402	0.0242537	0.0245616	0.0248627	0.0251557	0.0254393	0.0257124	0.0259738	0.0262224	0.0264573	0.0266774	0.0268818	0.0270697	0.0272403	0.0273929	0.0275268	0.0276416	0.0277367	0.0278119	0.0278668	0.0279012	0.0279151	0.0279083	0.0278811	0.0278334
0.0177619	0.0178337	0.017925	0.0180355	0.0181648	0.0183124	0.0184777	0.01866	0.0188588	0.0190732	0.0193023	0.0195453	0.0198012	0.0200691	0.0203477	0.020636	0.0209329	0.0212372	0.0215475	0.0218628	0.0221816	0.0225027	0.0228248	0.0231465	0.0234665	0.0237836	0.0240963	0.0244034	0.0247036	0.0249956	0.0252783	0.0255505	0.025811	0.0260588	0.0262927	0.0265119	0.0267155	0.0269025	0.0270722	0.0272239	0.0273571	0.0274711	0.0275655	0.02764	0.0276942	0.0277281	0.0277414	0.0277342	0.0277064	0.0276584
0.0176118	0.017684	0.0177757	0.0178865	0.018016	0.0181638	0.0183292	0.0185117	0.0187105	0.0189248	0.0191539	0.0193968	0.0196525	0.0199201	0.0201984	0.0204864	0.0207829	0.0210867	0.0213966	0.0217113	0.0220295	0.0223499	0.0226713	0.0229923	0.0233116	0.0236278	0.0239397	0.024246	0.0245453	0.0248365	0.0251183	0.0253895	0.0256491	0.025896	0.026129	0.0263473	0.0265499	0.026736	0.0269049	0.0270558	0.0271882	0.0273014	0.0273951	0.0274689	0.0275226	0.0275558	0.0275686	0.0275608	0.0275327	0.0274843
0.0174628	0.0175354	0.0176274	0.0177384	0.0178682	0.0180161	0.0181817	0.0183643	0.0185631	0.0187774	0.0190064	0.0192491	0.0195047	0.019772	0.0200501	0.0203377	0.0206338	0.0209371	0.0212465	0.0215606	0.0218783	0.0221981	0.0225188	0.022839	0.0231575	0.023473	0.023784	0.0240894	0.0243879	0.0246782	0.0249591	0.0252294	0.0254881	0.025734	0.0259661	0.0261835	0.0263852	0.0265705	0.0267385	0.0268886	0.0270201	0.0271326	0.0272256	0.0272987	0.0273517	0.0273844	0.0273966	0.0273884	0.0273598	0.027311
0.0173148	0.0173878	0.0174801	0.0175914	0.0177214	0.0178695	0.0180352	0.0182179	0.0184167	0.018631	0.0188599	0.0191025	0.0193578	0.0196249	0.0199027	0.0201899	0.0204856	0.0207885	0.0210974	0.0214109	0.0217279	0.0220471	0.0223671	0.0226866	0.0230043	0.023319	0.0236292	0.0239337	0.0242313	0.0245207	0.0248007	0.0250701	0.0253278	0.0255728	0.025804	0.0260205	0.0262214	0.0264057	0.0265729	0.0267222	0.0268529	0.0269647	0.0270569	0.0271294	0.0271817	0.0272138	0.0272255	0.0272168	0.0271878	0.0271386
0.0171679	0.0172412	0.0173338	0.0174454	0.0175756	0.0177239	0.0178897	0.0180724	0.0182713	0.0184855	0.0187144	0.0189568	0.019212	0.0194788	0.0197562	0.0200431	0.0203384	0.0206408	0.0209491	0.0212621	0.0215785	0.021897	0.0222163	0.0225351	0.022852	0.0231658	0.0234752	0.0237789	0.0240756	0.0243641	0.0246431	0.0249116	0.0251685	0.0254125	0.0256428	0.0258584	0.0260583	0.0262418	0.0264082	0.0265566	0.0266866	0.0267976	0.0268891	0.0269609	0.0270126	0.0270441	0.0270553	0.0270461	0.0270167	0.0269671
0.0170219	0.0170956	0.0171885	0.0173004	0.0174308	0.0175793	0.0177452	0.017928	0.0181269	0.0183411	0.0185698	0.0188121	0.019067	0.0193336	0.0196107	0.0198972	0.020192	0.020494	0.0208018	0.0211142	0.02143	0.0217478	0.0220664	0.0223844	0.0227006	0.0230136	0.0233221	0.0236249	0.0239207	0.0242083	0.0244865	0.024754	0.0250099	0.0252531	0.0254824	0.0256971	0.0258961	0.0260788	0.0262442	0.0263919	0.026521	0.0266313	0.0267221	0.0267932	0.0268443	0.0268752	0.0268859	0.0268762	0.0268464	0.0267965
0.016877	0.016951	0.0170443	0.0171564	0.017287	0.0174357	0.0176017	0.0177845	0.0179834	0.0181975	0.0184261	0.0186683	0.018923	0.0191893	0.0194661	0.0197522	0.0200466	0.0203481	0.0206553	0.0209672	0.0212823	0.0215995	0.0219173	0.0222346	0.02255	0.0228622	0.0231699	0.0234718	0.0237667	0.0240534	0.0243306	0.0245972	0.0248522	0.0250944	0.0253229	0.0255366	0.0257348	0.0259165	0.0260811	0.0262279	0.0263563	0.0264658	0.0265559	0.0266264	0.0266768	0.0267072	0.0267173	0.0267072	0.026677	0.0266267
0.0167331	0.0168074	0.016901	0.0170134	0.0171442	0.017293	0.0174591	0.017642	0.0178409	0.018055	0.0182835	0.0185254	0.0187799	0.0190459	0.0193224	0.0196082	0.0199021	0.0202031	0.0205098	0.020821	0.0211355	0.021452	0.0217692	0.0220857	0.0224003	0.0227116	0.0230185	0.0233195	0.0236135	0.0238993	0.0241756	0.0244413	0.0246953	0.0249366	0.0251641	0.0253769	0.0255742	0.0257551	0.0259188	0.0260648	0.0261924	0.0263012	0.0263906	0.0264604	0.0265102	0.02654	0.0265496	0.0265391	0.0265084	0.0264578
0.0165902	0.0166649	0.0167587	0.0168713	0.0170024	0.0171513	0.0173176	0.0175005	0.0176993	0.0179134	0.0181417	0.0183835	0.0186378	0.0189035	0.0191796	0.019465	0.0197585	0.020059	0.0203651	0.0206758	0.0209896	0.0213054	0.0216219	0.0219376	0.0222514	0.0225619	0.0228679	0.023168	0.0234612	0.023746	0.0240214	0.0242861	0.0245392	0.0247796	0.0250062	0.0252181	0.0254145	0.0255945	0.0257574	0.0259025	0.0260294	0.0261374	0.0262261	0.0262952	0.0263444	0.0263737	0.0263828	0.0263717	0.0263407	0.0262897
0.0164482	0.0165233	0.0166174	0.0167303	0.0168615	0.0170106	0.0171769	0.0173599	0.0175587	0.0177727	0.0180009	0.0182425	0.0184966	0.018762	0.0190377	0.0193227	0.0196158	0.0199157	0.0202214	0.0205314	0.0208446	0.0211597	0.0214754	0.0217904	0.0221034	0.022413	0.0227181	0.0230174	0.0233096	0.0235935	0.023868	0.0241318	0.024384	0.0246234	0.024849	0.0250601	0.0252555	0.0254347	0.0255967	0.0257411	0.0258671	0.0259744	0.0260624	0.0261308	0.0261795	0.0262081	0.0262167	0.0262053	0.0261738	0.0261225
0.0163073	0.0163827	0.0164771	0.0165902	0.0167216	0.0168708	0.0170373	0.0172202	0.0174191	0.0176329	0.0178611	0.0181025	0.0183563	0.0186214	0.0188968	0.0191814	0.019474	0.0197734	0.0200785	0.0203879	0.0207005	0.0210148	0.0213298	0.021644	0.0219562	0.022265	0.0225692	0.0228676	0.0231589	0.0234419	0.0237154	0.0239783	0.0242295	0.024468	0.0246927	0.0249028	0.0250974	0.0252757	0.0254369	0.0255804	0.0257057	0.0258122	0.0258995	0.0259673	0.0260153	0.0260434	0.0260515	0.0260396	0.0260078	0.0259562
0.0161673	0.016243	0.0163377	0.0164511	0.0165827	0.016732	0.0168985	0.0170815	0.0172803	0.0174941	0.0177221	0.0179633	0.0182169	0.0184817	0.0187567	0.0190409	0.019333	0.0196319	0.0199364	0.0202453	0.0205571	0.0208708	0.021185	0.0214985	0.0218098	0.0221178	0.0224212	0.0227187	0.023009	0.0232911	0.0235637	0.0238256	0.0240759	0.0243134	0.0245372	0.0247464	0.0249401	0.0251175	0.0252779	0.0254206	0.0255451	0.0256508	0.0257374	0.0258046	0.025852	0.0258796	0.0258872	0.0258748	0.0258426	0.0257907
0.0160284	0.0161044	0.0161993	0.0163129	0.0164447	0.0165942	0.0167608	0.0169438	0.0171425	0.0173563	0.0175841	0.0178251	0.0180784	0.0183429	0.0186176	0.0189013	0.019193	0.0194914	0.0197953	0.0201035	0.0204147	0.0207277	0.0210411	0.0213538	0.0216643	0.0219714	0.0222739	0.0225705	0.02286	0.0231411	0.0234127	0.0236737	0.0239231	0.0241596	0.0243825	0.0245908	0.0247836	0.0249601	0.0251196	0.0252615	0.0253852	0.0254902	0.0255762	0.0256427	0.0256895	0.0257165	0.0257236	0.0257108	0.0256782	0.025626
0.0158904	0.0159667	0.0160619	0.0161758	0.0163077	0.0164573	0.0166239	0.016807	0.0170057	0.0172193	0.017447	0.0176878	0.0179408	0.018205	0.0184793	0.0187626	0.0190538	0.0193516	0.019655	0.0199625	0.0202731	0.0205854	0.0208981	0.0212099	0.0215196	0.0218259	0.0221275	0.0224232	0.0227117	0.0229919	0.0232626	0.0235226	0.023771	0.0240067	0.0242286	0.024436	0.0246278	0.0248035	0.0249622	0.0251033	0.0252262	0.0253305	0.0254157	0.0254816	0.0255278	0.0255543	0.0255609	0.0255477	0.0255147	0.0254621
0.0157533	0.01583	0.0159255	0.0160395	0.0161716	0.0163213	0.016488	0.0166711	0.0168697	0.0170833	0.0173108	0.0175514	0.0178041	0.018068	0.0183419	0.0186248	0.0189155	0.0192128	0.0195155	0.0198225	0.0201323	0.0204439	0.0207558	0.0210669	0.0213757	0.0216811	0.0219819	0.0222766	0.0225642	0.0228435	0.0231132	0.0233724	0.0236198	0.0238545	0.0240755	0.0242819	0.0244729	0.0246477	0.0248055	0.0249458	0.025068	0.0251715	0.0252561	0.0253213	0.0253669	0.0253929	0.025399	0.0253854	0.025352	0.0252991
0.0156172	0.0156942	0.01579	0.0159042	0.0160365	0.0161863	0.0163531	0.0165361	0.0167347	0.0169481	0.0171755	0.0174159	0.0176683	0.0179319	0.0182054	0.0184878	0.018778	0.0190748	0.019377	0.0196832	0.0199924	0.0203032	0.0206144	0.0209246	0.0212327	0.0215372	0.0218371	0.0221309	0.0224176	0.0226959	0.0229647	0.0232229	0.0234693	0.0237031	0.0239232	0.0241287	0.0243188	0.0244927	0.0246497	0.0247891	0.0249105	0.0250134	0.0250972	0.0251618	0.0252069	0.0252323	0.0252379	0.0252238	0.0251901	0.025137
0.0154821	0.0155594	0.0156554	0.0157699	0.0159023	0.0160522	0.016219	0.0164021	0.0166006	0.0168139	0.0170411	0.0172812	0.0175334	0.0177966	0.0180698	0.0183517	0.0186414	0.0189377	0.0192392	0.0195449	0.0198534	0.0201634	0.0204738	0.0207832	0.0210904	0.0213941	0.0216931	0.021986	0.0222717	0.0225491	0.0228169	0.0230742	0.0233197	0.0235525	0.0237716	0.0239762	0.0241654	0.0243384	0.0244946	0.0246333	0.0247539	0.024856	0.0249392	0.0250031	0.0250476	0.0250725	0.0250776	0.0250632	0.0250291	0.0249756
0.0153479	0.0154255	0.0155218	0.0156364	0.015769	0.015919	0.0160859	0.0162689	0.0164674	0.0166806	0.0169076	0.0171475	0.0173994	0.0176622	0.017935	0.0182165	0.0185057	0.0188014	0.0191023	0.0194073	0.0197151	0.0200244	0.0203341	0.0206427	0.020949	0.0212518	0.0215498	0.0218419	0.0221267	0.0224031	0.02267	0.0229262	0.0231708	0.0234027	0.0236209	0.0238245	0.0240128	0.024185	0.0243403	0.0244782	0.024598	0.0246994	0.0247819	0.0248452	0.0248891	0.0249135	0.0249182	0.0249033	0.0248688	0.0248151
0.0152147	0.0152926	0.0153891	0.015504	0.0156367	0.0157868	0.0159537	0.0161367	0.0163351	0.0165482	0.016775	0.0170147	0.0172662	0.0175287	0.0178011	0.0180822	0.0183708	0.0186659	0.0189663	0.0192706	0.0195777	0.0198863	0.0201951	0.0205029	0.0208084	0.0211103	0.0214074	0.0216985	0.0219824	0.0222579	0.0225238	0.0227791	0.0230227	0.0232536	0.0234709	0.0236736	0.023861	0.0240323	0.0241868	0.0243239	0.0244429	0.0245436	0.0246254	0.0246881	0.0247314	0.0247553	0.0247595	0.0247442	0.0247094	0.0246554
0.0150824	0.0151606	0.0152573	0.0153724	0.0155053	0.0156555	0.0158224	0.0160054	0.0162037	0.0164166	0.0166432	0.0168827	0.017134	0.0173961	0.017668	0.0179486	0.0182368	0.0185313	0.018831	0.0191347	0.0194411	0.0197489	0.020057	0.0203639	0.0206686	0.0209696	0.0212658	0.021556	0.0218389	0.0221134	0.0223784	0.0226327	0.0228754	0.0231053	0.0233217	0.0235235	0.02371	0.0238804	0.0240341	0.0241703	0.0242886	0.0243886	0.0244697	0.0245318	0.0245745	0.0245979	0.0246016	0.0245859	0.0245508	0.0244965
0.0149511	0.0150295	0.0151265	0.0152418	0.0153748	0.015525	0.015692	0.0158749	0.0160732	0.016286	0.0165124	0.0167516	0.0170026	0.0172643	0.0175358	0.017816	0.0181036	0.0183976	0.0186966	0.0189996	0.0193053	0.0196124	0.0199196	0.0202258	0.0205295	0.0208297	0.021125	0.0214142	0.0216962	0.0219698	0.0222338	0.0224871	0.0227288	0.0229578	0.0231732	0.0233742	0.0235598	0.0237293	0.0238821	0.0240176	0.0241351	0.0242343	0.0243148	0.0243763	0.0244184	0.0244412	0.0244446	0.0244285	0.024393	0.0243384
0.0148206	0.0148994	0.0149966	0.015112	0.0152452	0.0153955	0.0155625	0.0157454	0.0159436	0.0161562	0.0163824	0.0166213	0.016872	0.0171334	0.0174045	0.0176841	0.0179712	0.0182646	0.0185631	0.0188654	0.0191703	0.0194767	0.0197831	0.0200884	0.0203913	0.0206906	0.020985	0.0212733	0.0215543	0.0218269	0.0220899	0.0223423	0.022583	0.0228111	0.0230256	0.0232256	0.0234103	0.0235789	0.0237309	0.0238656	0.0239824	0.0240809	0.0241607	0.0242215	0.0242631	0.0242854	0.0242883	0.0242718	0.024236	0.0241811
0.0146911	0.0147701	0.0148676	0.0149832	0.0151165	0.0152669	0.0154339	0.0156168	0.0158148	0.0160273	0.0162533	0.016492	0.0167423	0.0170033	0.017274	0.0175532	0.0178397	0.0181325	0.0184303	0.018732	0.0190362	0.0193417	0.0196474	0.0199518	0.0202539	0.0205522	0.0208457	0.0211331	0.0214131	0.0216848	0.0219468	0.0221983	0.022438	0.0226651	0.0228786	0.0230777	0.0232615	0.0234293	0.0235805	0.0237143	0.0238304	0.0239282	0.0240073	0.0240675	0.0241086	0.0241304	0.0241328	0.0241159	0.0240798	0.0240246
0.0145626	0.0146418	0.0147395	0.0148553	0.0149887	0.0151392	0.0153062	0.015489	0.015687	0.0158993	0.0161251	0.0163635	0.0166135	0.0168741	0.0171443	0.017423	0.017709	0.0180012	0.0182984	0.0185993	0.0189028	0.0192076	0.0195124	0.019816	0.0201172	0.0204147	0.0207072	0.0209936	0.0212727	0.0215434	0.0218045	0.022055	0.0222938	0.0225199	0.0227325	0.0229306	0.0231136	0.0232805	0.0234308	0.0235639	0.0236792	0.0237762	0.0238547	0.0239143	0.0239548	0.0239761	0.0239781	0.0239608	0.0239244	0.023869
0.0144349	0.0145144	0.0146124	0.0147283	0.0148618	0.0150123	0.0151793	0.0153621	0.01556	0.0157721	0.0159977	0.0162358	0.0164855	0.0167457	0.0170155	0.0172937	0.0175791	0.0178707	0.0181673	0.0184675	0.0187703	0.0190743	0.0193783	0.019681	0.0199813	0.0202779	0.0205695	0.020855	0.0211331	0.0214028	0.0216629	0.0219124	0.0221503	0.0223754	0.0225871	0.0227843	0.0229664	0.0231324	0.0232819	0.0234142	0.0235287	0.0236251	0.0237029	0.0237619	0.0238019	0.0238226	0.0238242	0.0238065	0.0237698	0.0237141
0.0143081	0.0143879	0.0144861	0.0146022	0.0147358	0.0148864	0.0150534	0.0152361	0.0154338	0.0156458	0.0158712	0.016109	0.0163583	0.0166182	0.0168875	0.0171652	0.0174501	0.0177411	0.0180369	0.0183365	0.0186385	0.0189417	0.0192449	0.0195468	0.0198462	0.0201419	0.0204325	0.0207171	0.0209943	0.021263	0.0215221	0.0217706	0.0220075	0.0222317	0.0224424	0.0226388	0.0228199	0.0229851	0.0231337	0.0232652	0.023379	0.0234747	0.0235518	0.0236102	0.0236496	0.0236699	0.023671	0.023653	0.023616	0.02356
0.0141823	0.0142623	0.0143607	0.0144769	0.0146106	0.0147613	0.0149283	0.0151109	0.0153086	0.0155204	0.0157455	0.015983	0.016232	0.0164915	0.0167603	0.0170375	0.0173218	0.0176122	0.0179074	0.0182063	0.0185075	0.01881	0.0191123	0.0194134	0.0197119	0.0200066	0.0202964	0.0205799	0.0208561	0.0211239	0.0213821	0.0216296	0.0218655	0.0220888	0.0222985	0.0224939	0.0226742	0.0228385	0.0229863	0.023117	0.0232301	0.023325	0.0234015	0.0234593	0.0234982	0.023518	0.0235187	0.0235003	0.0234629	0.0234067
0.0140573	0.0141376	0.0142362	0.0143526	0.0144864	0.0146371	0.0148041	0.0149867	0.0151842	0.0153958	0.0156206	0.0158579	0.0161065	0.0163656	0.016634	0.0169106	0.0171944	0.0174842	0.0177787	0.0180768	0.0183773	0.018679	0.0189805	0.0192807	0.0195783	0.0198721	0.0201609	0.0204435	0.0207188	0.0209856	0.0212428	0.0214893	0.0217242	0.0219466	0.0221554	0.0223499	0.0225292	0.0226927	0.0228397	0.0229696	0.0230819	0.0231761	0.023252	0.0233092	0.0233475	0.0233668	0.0233671	0.0233483	0.0233107	0.0232542
0.0139333	0.0140138	0.0141126	0.0142291	0.014363	0.0145137	0.0146807	0.0148632	0.0150606	0.015272	0.0154967	0.0157336	0.0159819	0.0162405	0.0165084	0.0167846	0.0170678	0.0173569	0.0176508	0.0179482	0.0182479	0.0185488	0.0188495	0.0191488	0.0194455	0.0197384	0.0200263	0.0203079	0.0205822	0.020848	0.0211042	0.0213498	0.0215837	0.0218051	0.022013	0.0222065	0.022385	0.0225476	0.0226938	0.0228229	0.0229344	0.023028	0.0231032	0.0231598	0.0231976	0.0232164	0.0232163	0.0231972	0.0231592	0.0231025
0.0138101	0.0138909	0.0139898	0.0141065	0.0142405	0.0143913	0.0145582	0.0147406	0.0149379	0.0151491	0.0153735	0.0156101	0.015858	0.0161162	0.0163837	0.0166593	0.0169419	0.0172304	0.0175236	0.0178203	0.0181193	0.0184193	0.0187192	0.0190176	0.0193135	0.0196054	0.0198923	0.020173	0.0204463	0.0207111	0.0209664	0.021211	0.0214439	0.0216644	0.0218713	0.0220639	0.0222415	0.0224032	0.0225486	0.0226769	0.0227877	0.0228806	0.0229552	0.0230112	0.0230484	0.0230668	0.0230662	0.0230467	0.0230085	0.0229516
0.0136878	0.0137689	0.013868	0.0139848	0.0141189	0.0142697	0.0144366	0.0146189	0.014816	0.015027	0.0152512	0.0154875	0.015735	0.0159928	0.0162598	0.0165348	0.0168169	0.0171048	0.0173973	0.0176932	0.0179914	0.0182907	0.0185897	0.0188873	0.0191822	0.0194732	0.0197592	0.0200389	0.0203112	0.020575	0.0208293	0.0210729	0.0213049	0.0215243	0.0217303	0.0219221	0.0220987	0.0222596	0.0224041	0.0225317	0.0226417	0.0227339	0.0228079	0.0228633	0.0229	0.0229179	0.0229169	0.0228971	0.0228585	0.0228014
0.0135664	0.0136477	0.013747	0.013864	0.0139981	0.0141489	0.0143158	0.014498	0.014695	0.0149058	0.0151297	0.0153656	0.0156128	0.0158702	0.0161366	0.0164112	0.0166926	0.0169799	0.0172717	0.0175669	0.0178644	0.0181628	0.0184609	0.0187576	0.0190516	0.0193417	0.0196267	0.0199055	0.0201768	0.0204397	0.0206929	0.0209356	0.0211666	0.0213851	0.0215901	0.0217809	0.0219567	0.0221167	0.0222604	0.0223872	0.0224965	0.022588	0.0226613	0.0227162	0.0227524	0.0227698	0.0227684	0.0227482	0.0227094	0.0226521
[truncated: 88 more rows]
[truncated: 849 more columns]

## Sheet: Figure 5b
CEP (2*pi)
[truncated: 903 more rows]
[truncated: 849 more columns]

## Sheet: Figure 5c
CEP (2*pi)
[truncated: 43 more rows]
