# Supplementary material for: Attosecond physics in optical near fields
Source: Nat Phys. 2025 Nov 12;21(12):1893–8. doi: 10.1038/s41567-025-03093-3 (PMC12695665; doi:10.1038/s41567-025-03093-3)
Supplement: Supplementary file 8 — Simulation of MEC. [file 41567_2025_3093_MOESM8_ESM.xlsx]

## Sheet: Extended Data Fig. 9b
time MEC curve (fs)
-9.74987	-9.13957	-8.52926	-7.91896	-7.31866	-6.71836	-6.11806	-5.51776	-4.91746	-4.32716	-3.72686	-3.13657	-2.54627	-1.95598	-1.36568	-0.775388	-0.195098	0.395198	0.975488	1.55578	2.13607	2.71636	3.29665	3.87694	4.45723	5.02751	5.6078
MEC curve (eV)
1.717	1.73518	1.73825	1.71929	1.68202	1.621	1.53997	1.4351	1.31238	1.17033	1.01047	0.841396	0.661532	0.4804	0.296605	0.119591	-0.0522455	-0.210492	-0.356494	-0.489331	-0.602014	-0.700847	-0.779361	-0.844263	-0.890753	-0.925769	-0.944725
time simulation (fs)
-10	-9.98999	-9.97999	-9.96998	-9.95998	-9.94997	-9.93997	-9.92996	-9.91996	-9.90995	-9.89995	-9.88994	-9.87994	-9.86993	-9.85993	-9.84992	-9.83992	-9.82991	-9.81991	-9.8099	-9.7999	-9.78989	-9.77989	-9.76988	-9.75988	-9.74987	-9.73987	-9.72986	-9.71986	-9.70985	-9.69985	-9.68984	-9.67984	-9.66983	-9.65983	-9.64982	-9.63982	-9.62981	-9.61981	-9.6098	-9.5998	-9.58979	-9.57979	-9.56978	-9.55978	-9.54977	-9.53977	-9.52976	-9.51976	-9.50975
CEPs simulation (rad)
0	0.698132	1.39626	2.0944	2.79253	3.49066	4.18879	4.88692	5.58505
Simulations (eV); poins where no trajectory/energy results are set to -99999 and must be filtered out.
-99999	-99999	-99999	-99999	-99999	-99999	-99999	-99999	-99999	-99999	-99999	-99999	-99999	-99999	-99999	-99999	-99999	-99999	-99999	-99999	-99999	-99999	-99999	-99999	-99999	-99999	-99999	-99999	-99999	-99999	-99999	-99999	-99999	-99999	-99999	-99999	-99999	-99999	-99999	-99999	-99999	-99999	-99999	-99999	-99999	-99999	-99999	-99999	-99999	-99999
-99999	-99999	-99999	-99999	-99999	-99999	-99999	-99999	-99999	-99999	-99999	-99999	-99999	-99999	-99999	-99999	-99999	-99999	-99999	-99999	3.87722	3.87728	3.87716	3.87687	3.87615	3.87493	3.87336	3.87135	3.86883	3.86579	3.86223	3.85837	3.85411	3.84892	3.84359	3.83759	3.83166	3.82469	3.81748	3.80907	3.80098	3.79224	3.7828	3.77265	3.76324	3.75245	3.74011	3.72873	3.71765	3.704
3.14521	3.13162	3.11684	3.10276	3.08655	3.07139	3.05521	3.03813	3.02247	3.00484	2.98774	2.97116	2.95397	2.93306	2.91444	2.89843	2.87855	2.8597	2.83863	2.82047	2.79989	2.78065	2.75882	2.73858	2.71984	2.69624	2.67662	2.65642	2.63356	2.61239	2.59057	2.5711	2.54882	2.52565	2.50753	2.4832	2.46156	2.44253	2.41934	2.39907	2.37597	2.35563	2.32969	2.31034	2.29108	2.26875	2.24974	2.22462	2.20595	2.18746
1.89688	1.88523	1.87341	1.86088	1.84814	1.83754	1.82602	1.81677	1.80684	1.79627	1.78794	1.77913	1.77158	1.76285	1.7562	1.75	1.74367	1.73849	1.7338	1.72966	1.72534	1.72245	1.72015	1.71846	1.71741	1.717	1.71725	1.71833	1.72004	1.72247	1.72563	1.72956	1.73424	1.73971	1.74524	1.75221	1.76002	1.76866	1.77817	1.78854	1.79981	1.81197	1.82506	1.83587	1.85063	1.86632	1.88301	1.90064	1.91719	1.93672
2.11625	2.1385	2.16649	2.19329	2.21865	2.24766	2.27623	2.30926	2.33899	2.37005	2.40248	2.43628	2.46547	2.50181	2.53637	2.56857	2.60855	2.64645	2.68193	5.15864	7.85701	10.1361	11.3923	12.7697	13.8573	14.6375	15.4502	15.9406	16.4775	16.8536	17.1512	17.3622	17.5102	17.599	17.5978	17.5501	17.4469	17.4281	17.2376	16.9998	16.8912	16.7129	16.3734	16.1995	15.7994	15.5858	15.333	14.8657	14.6072	14.2949
10.4814	10.1935	9.91594	9.64419	9.37422	9.10262	8.82969	8.56361	8.30473	8.04591	7.80243	7.55259	7.31888	7.23575	7.0143	6.79559	6.58084	6.38808	6.19382	6.01009	5.83782	5.77958	5.62318	-99999	-99999	-99999	-99999	-99999	-99999	-99999	-99999	-99999	-99999	-99999	-99999	-99999	-99999	-99999	-99999	-99999	-99999	-99999	-99999	-99999	-99999	-99999	-99999	-99999	-99999	-99999
-99999	-99999	-99999	-99999	-99999	-99999	-99999	-99999	-99999	-99999	-99999	-99999	-99999	-99999	-99999	-99999	-99999	-99999	-99999	-99999	-99999	-99999	-99999	-99999	-99999	-99999	-99999	-99999	-99999	-99999	-99999	-99999	-99999	-99999	-99999	-99999	-99999	-99999	-99999	-99999	-99999	-99999	-99999	-99999	-99999	-99999	-99999	-99999	-99999	-99999
-99999	-99999	-99999	-99999	-99999	-99999	-99999	-99999	-99999	-99999	-99999	-99999	-99999	-99999	-99999	-99999	-99999	-99999	-99999	-99999	-99999	-99999	-99999	-99999	-99999	-99999	-99999	-99999	-99999	-99999	-99999	-99999	-99999	-99999	-99999	-99999	-99999	-99999	-99999	-99999	-99999	-99999	-99999	-99999	-99999	-99999	-99999	-99999	-99999	-99999
-99999	-99999	-99999	-99999	-99999	-99999	-99999	-99999	-99999	-99999	-99999	-99999	-99999	-99999	-99999	-99999	-99999	-99999	-99999	-99999	-99999	-99999	-99999	-99999	-99999	-99999	-99999	-99999	-99999	-99999	-99999	-99999	-99999	-99999	-99999	-99999	-99999	-99999	-99999	-99999	-99999	-99999	-99999	-99999	-99999	-99999	-99999	-99999	-99999	-99999
[truncated: 1,950 more columns]
