# Supplementary material for: Attosecond physics in optical near fields
Source: Nat Phys. 2025 Nov 12;21(12):1893–8. doi: 10.1038/s41567-025-03093-3 (PMC12695665; doi:10.1038/s41567-025-03093-3)
Supplement: Supplementary file 9 — Experimental data and TDSE simulations. [file 41567_2025_3093_MOESM9_ESM.xlsx]

## Sheet: Figure 10a
CEP (2*pi)
-0.708038	-0.668269	-0.6285	-0.58873	-0.548961	-0.509192	-0.469422	-0.429653	-0.389884	-0.350114	-0.310345	-0.270576	-0.230806	-0.191037	-0.151267	-0.111498	-0.0717288	-0.0319594	0.0078099	0.0475792	0.0873486	0.127118	0.166887	0.206657	0.246426	0.286195	0.325965	0.365734	0.405503	0.445273	0.485042	0.524811	0.564581	0.60435	0.644119	0.683889	0.723658	0.763427	0.803197	0.842966	0.882735	0.922505	0.962274	1.00204	1.04181	1.08158	1.12135	1.16112	1.20089	1.24066
Energy (eV)
-9.8	-9.6	-9.4	-9.2	-9	-8.8	-8.6	-8.4	-8.2	-8	-7.8	-7.6	-7.4	-7.2	-7	-6.8	-6.6	-6.4	-6.2	-6	-5.8	-5.6	-5.4	-5.2	-5	-4.8	-4.6	-4.4	-4.2	-4	-3.8	-3.6	-3.4	-3.2	-3	-2.8	-2.6	-2.4	-2.2	-2	-1.8	-1.6	-1.4	-1.2	-1	-0.8	-0.6	-0.4	-0.2	0
Cut-off energy (eV)
40.2785	40.4412	40.3422	41.0481	41.4679	41.6355	38.0597	38.0262	36.5485	36.252	34.599	35.0575	34.6173	34.596	35.9846	35.5603	36.4122	37.7612	37.4562	38.327	39.3098	39.9215	39.5806	40.1071	40.5758	40.5389	40.7013	40.6477	40.9449	40.8257	40.546	36.3776	36.707	36.2438	35.3464	34.4249	34.8232	35.3608	35.3516	35.0768	36.4257	36.696	37.5927	37.9085	38.9857	39.108	39.4898	39.6527	39.8629	39.7236
Yield (arb.u.)
0.00015856	0.000354163	0.000267196	0.000193282	0.000481268	0.000383686	0.000349352	0.00050702	0.000397535	0.000324992	0.00042935	0.000348205	0.00022246	0.000306601	0.000482308	0.000132773	0.000172951	0.000410155	0.000243922	0.00034923	0.000116977	0.000185165	0.00025777	0.000146316	0.000262664	0.00044512	0.000382687	0.000256966	0.000256241	0.000193439	0.000304484	0.000284218	0.000328192	0.000288434	0.000564285	0.000349086	0.000471516	0.000625547	0.000327426	0.000236995	0.000231196	0.000308155	0.000528063	0.000380011	0.000246366	0.000285185	0.000323392	0.000350226	0.000254167	0.000366878
0.00027748	0.000432866	0.000381709	0.000270594	0.000148082	0.000383686	0.000543436	0.000117005	0.000357782	0.000284368	0.00051522	0.000261153	0.000489411	0.0001752	0.000175385	0.000221288	0.000129713	0.000451171	0.000284576	0.000271623	0.000272947	0.000296263	0.000220946	0.000182896	0.000300188	0.00022256	0.000114806	0.000220256	0.000475877	0.000309502	0.000228363	0.000365423	0.000287168	0.000370843	0.000434065	0.000523629	0.000257191	0.000208516	0.000163713	0.000315993	0.000308261	0.000346674	0.000150875	7.60023e-05	0.000457537	0.000249537	0.000179662	0.000315203	0.000399405	0.00033019
0.0001982	0.000393515	0.000229025	0.00030925	0.000370206	0.000422054	0.000426985	0.000546022	0.000278275	0.000324992	0.00017174	8.70511e-05	0.000266951	0.000438001	0.000131539	0.00017703	0.000345901	0.000287109	0.000447191	0.000271623	0.000311939	0.000370329	0.000147297	0.000219475	0.000262664	0.000370934	0.000382687	0.000146837	0.000256241	0.000232126	0.000342544	8.12051e-05	0.000246144	0.000329639	0.000347252	0.000392722	0.000471516	0.000500438	0.000491139	0.000276494	0.000385327	0.000269635	0.000377188	0.000304009	0.000316756	0.000320833	0.000323392	0.000385248	0.000145238	0.000110063
0.000356761	0.000432866	0.000305367	0.000386563	0.000333185	0.000115106	0.000388169	0.000234009	0.000238521	0.000284368	0.00017174	0.000217628	0.000177968	0.000262801	0.000438462	0.000132773	0.000389139	0.000205078	0.000121961	0.000388033	0.000428917	0.000444395	0.000147297	0.000182896	0.000375235	0.000185467	0.000267881	0.000183547	0.000292847	0.000386877	0.000304484	0.000365423	0.00020512	0.000288434	0.000217033	0.000349086	0.000385786	0.000250219	0.000286498	0.000236995	0.000231196	0.000346674	0.000188594	0.000304009	0.000351952	0.00017824	0.00014373	0.000455294	0.000145238	0.000110063
0.00023784	0.000432866	0.000190854	0.000231938	0.000370206	0.000345317	0.000232901	0.000273011	0.000238521	0.000324992	0.000214675	0.000217628	0.000266951	0.000350401	0.000482308	0.00017703	0.000172951	0.000205078	0.000406537	0.00023282	0.000350932	0.000185165	0.000441891	0.00040237	0.000187617	0.000148373	0.00030615	0.000256966	0.000219635	0.000270814	0.000228363	0.000203013	0.000287168	0.000370843	0.000217033	0.000174543	0.000385786	8.34063e-05	0.000286498	0.000118497	0.000269729	0.000308155	0.000339469	0.000266008	0.000105585	0.000356481	0.000215595	0.000175113	0.000326786	0.000256815
0.0001982	0.00027546	0.000305367	0.000115969	0.000296165	0.000115106	0.000194084	0.000195008	0.000357782	8.1248e-05	0.000128805	0.000435256	0.000177968	0.000525601	4.38462e-05	8.85152e-05	0.000259426	0.000205078	0.000203269	0.000271623	0.000116977	0.000185165	0.000147297	0.000292633	0.000300188	0.000148373	0.000344419	0.000293675	0.00018303	0.000309502	0.000266423	0.000568436	4.1024e-05	0.000206024	0.000434065	0.000392722	0.00017146	0.000208516	0.000122785	0.000434491	0.000269729	0.000231116	0.000150875	0.000266008	0.000175976	0.000320833	0.00028746	0.000315203	0.000254167	0.000293503
0.0001982	0.00027546	0.000305367	0.000154625	0.000370206	0.00026858	0.000155267	0.000468019	0.000278275	0.000446864	0.00034348	0.000261153	0.00022246	0.000262801	0.000219231	0.000309803	0.000216188	0.000205078	0.000121961	0.000271623	0.000272947	0.000222198	0.000331418	0.000475529	0.000187617	0.000259654	7.65374e-05	0.000183547	0.000366059	0.000232126	0.000266423	0.00016241	0.000246144	0.000288434	0.000520879	0.000174543	0.000257191	0.000250219	0.000368354	0.000236995	0.000346794	0.000231116	0.000377188	0.000114003	0.000246366	0.000249537	0.000179662	0.000175113	0	0.000220127
0.00015856	0.00027546	0.000229025	0.000193282	0.000296165	0.000153474	0.000271718	0.000234009	0.000357782	0.00020312	0.000128805	0.000217628	8.89838e-05	0.000219	0.000263077	0.000265545	0.000259426	0.000246093	0.000284576	0.00011641	0.000272947	0.000148132	0.000110473	0.000365791	0.000187617	0.000259654	0.000114806	0.000146837	0.000256241	0.000193439	0.000152242	8.12051e-05	0.000123072	0.000206024	0.000260439	0.000261814	0.000385786	0.000125109	0.000368354	0.000197496	0.000500925	0.000308155	0.000226313	0.000228007	0.000492732	0.000213888	0.000215595	0.000350226	0.000181548	0.000146751
0.00023784	0.000236109	7.63417e-05	0.000347907	0.000185103	0.00026858	0.000310535	0.000312012	0.000238521	0.000365616	0.000128805	0.000261153	0.000133476	0.000350401	8.76924e-05	0.000221288	0.000302663	0.000164062	0.000243922	0.000194017	0.00015597	0.000296263	0.00025777	7.31582e-05	0.000150094	0.000148373	0.000191344	0.000330384	0.000292847	0.000193439	0.000228363	0.000203013	0.00020512	0.000288434	0.000260439	0.000349086	0.000385786	0.000208516	0.000122785	0.000236995	0.000269729	0.000115558	0.000264031	0.000380011	0.000281561	0.000106944	0.000251527	0.000350226	0.000290476	0.000256815
0.00015856	0.000354163	0.000152683	0.000270594	0.000185103	0.000191843	0.000349352	0.000273011	0.000198768	0.000324992	0.000128805	0.000174102	0.000355935	0.000438001	0.00035077	0.000309803	0.000259426	0.000328124	0.000284576	0.00023282	0.00015597	0.00025923	0.00025777	7.31582e-05	0.000150094	0.000185467	0.000267881	0.000110128	0.000219635	0.000232126	0.000228363	0.000284218	8.20479e-05	0.000164819	0.000173626	0.000174543	0.000128595	0.000291922	0.00024557	0.000236995	7.70654e-05	0.000115558	0.000188594	0.000418013	0.000175976	0.000106944	0.000251527	0.00014009	0.000181548	0.000146751
0.0001982	0.000157406	0.000305367	0.000193282	0.000222124	0.000191843	0.000155267	0.000195008	0.000437289	0.00020312	0.000300545	0.000261153	0.000177968	0.000262801	0.000131539	0.000221288	0.000302663	0.000246093	0.000203269	0.00023282	0.00015597	0.000111099	3.68243e-05	0.000256054	0.000300188	0.000296747	0.000191344	0.000110128	0.000256241	0.000154751	7.61209e-05	8.12051e-05	0.00020512	8.24097e-05	0.000217033	8.72715e-05	0.000214326	0.000250219	8.18565e-05	7.89983e-05	0.000231196	7.70386e-05	0.000150875	0.000152005	0.000211171	0.000142592	0.00014373	0.000280181	0.000217857	3.66878e-05
7.92801e-05	0.000314812	0.000114513	0.000231938	0.000296165	0.000230211	0.000310535	0.000117005	0.000397535	0.00020312	0.000214675	8.70511e-05	0.000177968	0.0001752	0.000131539	8.85152e-05	8.64753e-05	0.000164062	0.000162615	0.00023282	0.000194962	0.000111099	0.000147297	0.000292633	0.000337711	0.000370934	0.000229612	0.000110128	0.000256241	0.000270814	0.000114181	0.00032482	0.00020512	8.24097e-05	0.000217033	0.000218179	0.000214326	8.34063e-05	0.000204641	0.000236995	0.000231196	7.70386e-05	0.000113156	0.000266008	0.000175976	0.000534721	7.18649e-05	0.000280181	0.000326786	0.000403566
0.00027748	0.000157406	0.000267196	0.000193282	0.000222124	0.000191843	0.000194084	0.000234009	0.000397535	0.000243744	0.00017174	8.70511e-05	0.000177968	8.76002e-05	8.76924e-05	0.000221288	0.000129713	0.000164062	0.000243922	0.000155213	0.000116977	0.000148132	0.000110473	0.000182896	0.000150094	0.000148373	0.000191344	0.000220256	0.00018303	0.000154751	0.000152242	0.00016241	4.1024e-05	0.000247229	0.000303846	0.000218179	0.000214326	8.34063e-05	0.000204641	0.000157997	0.000308261	0.000231116	0.000113156	0.000266008	0.000175976	0.000249537	0.00028746	0.000210136	0	0.000146751
0.00027748	3.93515e-05	7.63417e-05	3.86563e-05	0.000222124	0.000230211	0	0.000117005	0.000198768	0.000162496	0.000128805	0.000130577	0.000133476	0.0001314	0.000131539	0.000354061	0.000389139	0.000205078	0.000162615	0.000155213	0.00015597	0.000148132	0.000331418	0.000182896	7.50469e-05	7.41867e-05	0.000229612	0.000220256	7.32118e-05	0.000154751	0.000152242	0.000121808	8.20479e-05	0.000329639	0.000173626	0.000174543	0.000128595	0.000166813	0.000204641	0.000118497	0.000269729	0.000115558	0.000113156	0.000190006	0.000105585	0.000106944	0.000107797	0.000210136	0.000181548	0.000183439
0.000317121	0.000157406	0.000190854	0.000115969	0.000148082	0.000115106	7.76337e-05	0.000195008	0.000159014	0.000284368	4.2935e-05	0.000174102	0.00022246	8.76002e-05	0.000175385	0.00017703	0.000259426	0.000246093	0.000121961	0.00011641	7.79849e-05	0.000185165	0.000147297	0.000219475	0.00011257	0.000259654	3.82687e-05	0.000146837	0.000109818	0.000232126	0.000152242	8.12051e-05	0.000287168	0.000329639	0.000217033	0.000218179	0.00017146	0.000250219	0.000286498	0.000236995	0.000192663	0.000115558	0.00030175	0.000228007	0.000281561	0.000106944	0.00014373	0.000175113	0.000254167	0.000256815
0.00015856	0.000118054	0.000267196	0.000231938	0.000296165	0.000345317	0.000155267	7.80031e-05	0.000238521	8.1248e-05	0.000214675	0.000304679	0.000177968	8.76002e-05	0.000131539	0.000354061	0.000172951	4.10155e-05	4.06537e-05	3.88033e-05	0.000194962	3.70329e-05	0.000147297	0.000146316	3.75235e-05	0.00011128	0.000191344	0.000146837	0.000109818	0	0.000152242	0.000365423	8.20479e-05	8.24097e-05	0.000303846	0.000174543	8.57302e-05	0.000250219	4.09283e-05	0.000236995	0.000385327	7.70386e-05	3.77188e-05	0.000266008	0.000211171	0.000106944	0.000179662	0.00014009	0.000435714	0.000146751
0.00015856	7.8703e-05	0.000114513	0.000154625	0.000185103	7.67371e-05	0.000155267	0.000117005	0.000238521	0.000162496	8.58701e-05	0.000174102	8.89838e-05	8.76002e-05	0.000263077	0.000221288	0.000172951	4.10155e-05	0.000203269	0.00011641	0.000272947	0.000111099	0.000147297	0.000292633	0.000187617	0.00011128	0.000191344	0.000256966	0.00018303	0.000193439	0.000152242	0.000365423	0.000246144	0.000164819	0.000173626	0.000174543	0.00017146	0.000125109	0.000163713	0.000394992	7.70654e-05	0.000154077	0.000113156	7.60023e-05	0.000281561	0.000106944	0.000215595	0.000280181	0.000108929	7.33756e-05
0.00023784	0.000196757	0	7.73126e-05	0.000148082	0.000230211	0.000116451	7.80031e-05	0.000198768	0.000121872	4.2935e-05	0.000130577	0.000266951	0.0001314	0.000263077	0.00017703	8.64753e-05	0.000123047	4.06537e-05	0.00011641	7.79849e-05	0.000111099	0.000147297	0.000182896	0.000225141	0.00011128	0.000114806	0.000183547	0.000109818	0.000193439	0.000152242	0.000121808	4.1024e-05	8.24097e-05	0.000217033	8.72715e-05	0.000300056	0.000125109	0.00024557	0.000157997	0.000154131	0.000231116	7.54375e-05	0.000228007	7.03903e-05	0.000106944	7.18649e-05	0.000210136	0.000108929	0.000220127
0.00015856	0.000157406	0.000267196	0.000193282	0.000148082	0.000153474	0.000194084	0.000273011	0.000238521	8.1248e-05	8.58701e-05	0.000174102	0.000311443	0.000262801	4.38462e-05	0.000132773	8.64753e-05	0.000205078	0.000121961	0.000310426	0.000194962	0.000111099	0.000220946	0.000219475	0.000225141	0.000296747	0.000114806	0.000220256	7.32118e-05	0.000193439	3.80604e-05	0.000203013	4.1024e-05	0.000206024	8.68131e-05	0.000174543	8.57302e-05	0.000166813	0.000286498	3.94992e-05	0.000154131	0.000115558	0.000113156	7.60023e-05	0.000175976	0.000142592	0.000179662	0.000210136	0.000217857	0
0.00015856	0.000157406	0.000190854	0.000193282	0.000148082	0.000153474	0.000194084	0.000117005	0	0.00020312	4.2935e-05	0.000174102	0.000266951	0.0001314	0.000131539	8.85152e-05	8.64753e-05	8.20311e-05	4.06537e-05	0	0.000194962	0.000222198	0.00025777	0.000109737	0.000187617	0.000185467	0.000229612	0.000146837	0.00018303	0.000232126	7.61209e-05	0.000203013	8.20479e-05	0.000164819	8.68131e-05	0.000174543	4.28651e-05	0.000125109	8.18565e-05	7.89983e-05	0	7.70386e-05	0.000150875	7.60023e-05	0.000246366	0.000106944	0.000179662	0.000175113	0.000181548	3.66878e-05
0.00027748	7.8703e-05	0.000152683	0.000154625	7.40412e-05	0.000422054	7.76337e-05	0.000195008	0.000119261	0.000121872	0.00017174	0.000130577	0.000177968	8.76002e-05	4.38462e-05	4.42576e-05	0.000216188	0.000246093	0.000203269	0.000194017	0.000116977	0.000185165	0.000110473	0.000219475	0.000150094	0.000148373	7.65374e-05	0.000110128	0.000109818	0.000193439	3.80604e-05	0.000121808	0.000123072	0.000329639	8.68131e-05	4.36357e-05	0.000257191	0.000208516	0.000122785	0.000236995	7.70654e-05	0.000154077	7.54375e-05	0.000190006	7.03903e-05	0.000142592	0.000179662	0.00014009	0.000108929	7.33756e-05
0.00011892	0.000236109	0.000190854	0.000115969	7.40412e-05	0.000153474	7.76337e-05	0.000117005	7.95071e-05	4.0624e-05	4.2935e-05	0.000130577	0.00022246	0	8.76924e-05	0.000132773	8.64753e-05	0.000205078	0	0.00011641	0.000116977	3.70329e-05	0.000147297	0.000109737	7.50469e-05	7.41867e-05	0	0.000146837	0.000109818	0.000270814	0.000114181	0.00016241	0.000123072	0.000123614	0.00013022	0.000130907	0.000300056	8.34063e-05	0.000163713	0.000197496	0.000192663	0.000192597	7.54375e-05	0.000190006	7.03903e-05	0.000106944	0.000251527	0.00014009	7.2619e-05	0.000110063
3.96401e-05	0	0.000114513	7.73126e-05	0	7.67371e-05	0.000116451	7.80031e-05	7.95071e-05	4.0624e-05	0	0.000261153	0.000133476	4.38001e-05	0.00035077	0.000309803	0	8.20311e-05	8.13074e-05	0.00034923	7.79849e-05	0.000148132	0.000110473	7.31582e-05	0	0.000148373	7.65374e-05	0.000146837	0.00018303	0.000193439	0.000152242	4.06025e-05	4.1024e-05	8.24097e-05	0.000173626	0.000130907	0.000214326	0.000250219	0.000163713	0.000236995	0.000115598	3.85193e-05	0.000150875	0.000114003	3.51952e-05	3.56481e-05	0.000107797	0.00014009	0.000108929	0.000110063
7.92801e-05	7.8703e-05	0.000114513	3.86563e-05	0.000148082	0.00026858	0.000194084	7.80031e-05	7.95071e-05	0.000162496	0.00017174	4.35256e-05	4.44919e-05	0.0001752	4.38462e-05	8.85152e-05	0.000129713	0.000246093	0.000162615	7.76066e-05	0.000116977	7.40658e-05	0.000184121	3.65791e-05	0.00011257	3.70934e-05	0.000114806	7.34187e-05	0.00018303	0.000232126	7.61209e-05	4.06025e-05	0.000123072	0.000164819	0.00013022	8.72715e-05	0.000128595	0.000208516	0.000163713	0.000157997	0.000154131	7.70386e-05	0	0.000114003	0.000211171	0.000142592	0.00014373	7.00452e-05	7.2619e-05	3.66878e-05
0.0001982	0.000157406	7.63417e-05	0.000154625	7.40412e-05	0.000115106	0.000310535	0.000195008	0.000238521	8.1248e-05	0.000214675	0.000174102	8.89838e-05	0.000219	8.76924e-05	0	0.000129713	0	0.000365883	0.000271623	0.00015597	3.70329e-05	0.000184121	0.000146316	0.00011257	7.41867e-05	3.82687e-05	0.000220256	3.66059e-05	3.86877e-05	0.000114181	0.000243615	8.20479e-05	0.000164819	0.00013022	0.000130907	0	0.000125109	8.18565e-05	3.94992e-05	3.85327e-05	0.000154077	0.000150875	0.000114003	7.03903e-05	0.000142592	3.59324e-05	0.000210136	0.000181548	0.000293503
0.00015856	7.8703e-05	7.63417e-05	3.86563e-05	0.000148082	0.000153474	7.76337e-05	3.90016e-05	7.95071e-05	0.000121872	0.000214675	0.000130577	0	4.38001e-05	0.000131539	0.000309803	0.000129713	8.20311e-05	8.13074e-05	0.00011641	0.00015597	0.000148132	3.68243e-05	0.000146316	0.00011257	0.000185467	0.000114806	0.000110128	0.000219635	0.000116063	3.80604e-05	8.12051e-05	8.20479e-05	0.000164819	0.000173626	0.000130907	8.57302e-05	0.000208516	8.18565e-05	0.000157997	3.85327e-05	0.000269635	3.77188e-05	0.000152005	0.000140781	0.000142592	0.00014373	0.000175113	0.000145238	0.000146751
0.00011892	3.93515e-05	7.63417e-05	0.000154625	7.40412e-05	0.000115106	0.000116451	3.90016e-05	0.000278275	0.000324992	8.58701e-05	0.000217628	0.000177968	0.000219	8.76924e-05	8.85152e-05	0.000172951	0.000287109	0.000121961	7.76066e-05	7.79849e-05	0.000111099	7.36485e-05	0.000256054	0.00011257	0.00011128	0.000153075	7.34187e-05	3.66059e-05	0.000116063	7.61209e-05	0.000203013	0.000164096	0.000164819	0.000173626	0.000130907	0.000128595	0.000125109	0.000163713	0.000118497	0.000154131	0.000385193	0.000226313	0.000190006	7.03903e-05	0.00017824	0.00014373	0.000105068	0.000145238	0.000110063
0.00011892	0.000118054	0.000152683	7.73126e-05	0.000148082	0.000191843	0.000155267	0.000234009	0.000198768	0.000284368	0.000128805	0.000304679	8.89838e-05	0.0001752	0.000219231	0.00017703	0.000172951	0.000123047	0.000162615	0.00023282	0.000311939	0.000111099	0.00025777	0.000146316	0.000187617	0.000148373	0	0.000220256	7.32118e-05	0.000116063	0.000228363	4.06025e-05	8.20479e-05	0.000164819	0.00013022	0.000174543	8.57302e-05	0.000250219	8.18565e-05	0.000118497	0.000192663	0.000231116	0.000113156	0.000190006	0.000140781	0.000320833	0.000179662	0.000210136	7.2619e-05	0.000183439
0.0001982	0.000236109	0.000267196	7.73126e-05	0	0.000191843	0.000155267	0.000156006	0.000198768	0.000243744	0.00025761	4.35256e-05	0.000133476	8.76002e-05	0.000219231	0.000309803	0.000216188	8.20311e-05	0.000284576	0.000194017	0.000233955	0.000222198	0.000220946	0.000182896	0.000225141	0.00022256	0.000153075	0.000110128	0.000402665	0.000154751	0.000228363	0.00016241	0.000164096	0.000123614	0.000260439	0.000174543	0.000257191	0.000166813	0.000368354	0.000118497	0	0.000154077	0.000150875	0.000190006	0.000281561	0.000285185	7.18649e-05	0.000315203	7.2619e-05	0.000110063
0.00011892	0.000196757	0.000152683	0.000193282	0.000185103	0.000230211	0.000155267	0.000156006	0.000318028	0.000284368	0.00017174	0.000174102	0.000177968	8.76002e-05	0.000306923	0.000265545	8.64753e-05	0.000246093	0.000162615	0.00011641	0.000350932	0.00025923	0.000220946	7.31582e-05	0.000187617	0.000370934	0.000191344	0.000146837	0.000366059	0.000154751	0.000342544	0.00032482	8.20479e-05	8.24097e-05	0.000173626	0.00030545	0.000257191	0.000250219	8.18565e-05	0.000118497	0.000192663	0.000231116	0.00030175	0.000190006	0.000422342	0.000213888	0.000107797	0.000175113	0	0.000110063
0.00015856	0.000118054	0.000190854	0.00030925	0.000333185	0.000191843	0.000310535	0.000156006	0.000357782	0.00020312	0.000386415	0.000348205	0.000266951	0.000262801	0.000131539	8.85152e-05	0.000259426	0.000123047	0.000447191	0.000271623	0.000194962	0.00025923	0.00025777	0.000256054	0.000225141	0.00044512	0.000229612	7.34187e-05	0.000292847	0.000348189	0.000304484	0.000365423	0.000164096	0.000370843	0.000390659	0.000349086	0.000300056	0.000291922	0.00024557	0.000197496	0.000269729	0.000385193	0.000188594	0.000456014	0.000175976	0.000392129	0.000538987	7.00452e-05	0.000217857	0.000256815
0.00023784	0.000354163	0.000305367	0.000618501	0.000555309	0.000230211	0.000465802	0.000351014	0.000318028	0.000243744	0.000300545	0.000652884	0.000400427	0.0001752	0.00035077	0.000265545	0.000345901	0.000451171	0.000365883	0.000388033	0.000350932	0.000370329	0.000331418	0.00040237	0.000300188	0.000296747	0.000114806	0.000440512	0.000329453	0.00050294	0.000418665	0.000446628	0.000369216	4.12048e-05	0.000260439	0.000392722	0.000557246	0.000375328	0.000368354	0.000197496	0.000462392	0.000308155	0.00030175	0.000418013	0.000457537	0.000285185	0.000179662	0.000315203	0.000290476	0.000293503
0.00023784	0.000196757	0.000343538	0.000270594	0.000444247	0.00053716	0.000465802	0.000273011	0.000437289	0.000487488	0.00017174	0.000522307	0.000355935	0.000306601	0.000438462	0.000221288	0.000432376	0.000451171	0.000243922	0.00034923	0.000350932	0.000222198	0.000368243	0.000256054	0.000300188	0.000185467	0.0006123	0.000477222	0.000219635	0.000425565	0.000418665	0.000487231	0.000451264	0.000329639	0.000347252	0.000174543	0.00017146	0.000417032	0.000327426	0.000394992	0.000423859	0.000462232	0.000264031	0.000532016	0.000527927	0.000356481	0.000503054	0.000315203	0.000254167	0.000220127
0.000317121	0.00027546	0.000496221	0.000695814	0.000481268	0.000575529	0.000349352	0.000234009	0.000596303	0.000487488	0.00042935	0.000348205	0.000355935	0.000350401	0.000306923	0.000354061	0.000389139	0.000287109	0.00032523	0.000426836	0.000311939	0.00025923	0.000662837	0.000768162	0.000450281	0.00033384	0.000535762	0.000330384	0.000475877	0.000541628	0.000380604	0.000365423	0.000574335	0.000453253	0.000390659	0.000392722	0.000385786	0.000333625	0.000286498	0.000276494	0.000385327	0.00053927	0.000565782	0.000190006	0.000211171	0.000392129	0.000251527	0.000385248	0.000181548	0.000403566
0.000356761	0.000354163	0.000419879	0.000463876	0.000555309	0.00026858	0.000465802	0.000312012	0.000596303	0.000284368	0.000386415	0.000304679	0.00071187	0.000481801	0.00035077	0.00017703	0.000345901	0.000205078	0.000203269	0.000426836	0.000272947	0.000222198	0.000552364	0.000585266	0.000450281	0.000370934	0.000382687	0.000550641	0.000292847	0.000348189	0.000342544	0.000487231	0.000369216	0.000700482	0.000390659	0.0006109	0.000428651	0.000417032	0.000450211	0.000355492	0.000192663	0.000269635	0.000339469	0.00034201	0.000527927	0.000534721	0.000359324	0.000490316	0.000435714	0.000366878
0.000317121	0.000393515	0.000381709	0.000231938	0.000370206	0.000422054	0.000349352	0.000429017	0.000477042	0.000365616	0.000214675	0.000522307	0.000444919	0.000438001	0.000394616	0.000354061	0.000216188	0.000492187	0.000243922	0.000388033	0.000350932	0.00025923	0.000405067	0.00040237	0.000412758	0.000259654	0.000153075	0.000330384	0.000402665	0.000348189	0.000418665	0.000446628	0.000328192	0.000494458	0.000434065	0.000523629	0.000342921	0.000417032	0.000327426	0.000434491	0.000231196	0.000346674	0.000792094	0.000304009	0.000351952	0.000570369	0.000431189	0.000245158	0.000363095	0.00033019
0.000554961	0.000432866	0.000496221	0.000502532	0.000555309	0.000383686	0.000504619	0.000312012	0.000516796	0.000365616	0.00034348	0.000565832	0.000578395	0.000481801	0.000394616	0.000442576	0.000302663	0.000410155	0.000406537	0.000271623	0.000311939	0.000370329	0.000294594	0.000548687	0.000375235	0.000370934	0.000497493	0.000513931	0.000585694	0.000735067	0.000494786	0.000446628	0.000533311	0.000412048	0.000477472	0.000349086	0.000428651	0.000500438	0.000572996	0.000276494	0.000385327	0.000885944	0.000339469	0.000456014	0.000492732	0.000392129	0.000646784	0.000315203	0.000145238	0.000476942
0.000554961	0.000668975	0.000648904	0.000657157	0.000518288	0.000498791	0.000776337	0.000351014	0.000437289	0.000324992	0.00034348	0.000478781	0.00071187	0.000569401	0.000438462	0.000265545	0.000345901	0.000492187	0.000487845	0.000271623	0.000545894	0.000407362	0.000478716	0.000365791	0.000787992	0.000296747	0.000420956	0.000367094	0.000585694	0.000580316	0.000456725	0.000649641	0.000287168	0.000659277	0.000260439	0.0006109	0.000600111	0.000250219	0.000572996	0.000631986	0.00057799	0.000385193	0.000565782	0.000646019	0.000809489	0.000499073	0.000431189	0.000455294	0.000326786	0.000403566
0.000436041	0.00102314	0.000648904	0.000463876	0.000481268	0.000460423	0.000504619	0.00050702	0.000477042	0.00040624	0.000644026	0.000565832	0.000667379	0.000613201	0.000482308	0.000663864	0.000562089	0.000656249	0.000569152	0.000426836	0.000506902	0.000407362	0.000478716	0.000658424	0.000712946	0.000778961	0.000803643	0.000660769	0.0006223	0.000735067	0.000761209	0.000406025	0.000492287	0.000618072	0.000651098	0.000872715	0.000385786	0.000667251	0.000450211	0.00106648	0.000616523	0.00057779	0.000452625	0.000760023	0.000598318	0.000356481	0.000467122	0.000525339	0.000580952	0.00033019
0.000356761	0.000708327	0.000687075	0.000502532	0.000703391	0.000575529	0.00073752	0.000312012	0.000516796	0.000487488	0.000729896	0.000609358	0.000489411	0.000525601	0.000482308	0.000619606	0.000691802	0.000287109	0.000528498	0.000620853	0.000428917	0.000518461	0.000662837	0.000548687	0.000600375	0.0005564	0.000382687	0.00058735	0.000402665	0.000580316	0.000380604	0.000446628	0.000697407	0.000824097	0.000607692	0.000567264	0.000728707	0.000750657	0.000654852	0.000276494	0.000770654	0.000500751	0.000377188	0.000418013	0.000492732	0.000320833	0.000574919	0.000630407	0.000580952	0.000550317
0.000436041	0.000511569	0.000419879	0.000811782	0.000703391	0.000690634	0.000659887	0.000819033	0.00067581	0.000528112	0.000858701	0.000870511	0.00071187	0.000569401	0.000657693	0.000929409	0.000821515	0.000779295	0.000406537	0.000853673	0.000896826	0.000777691	0.000478716	0.000585266	0.000600375	0.000593494	0.000765374	0.000550641	0.000768724	0.000619003	0.000685088	0.000365423	0.000533311	0.000618072	0.000607692	0.000654536	0.000685842	0.000625547	0.000859493	0.000671486	0.00104038	0.000385193	0.000829813	0.000798024	0.000387147	0.000784258	0.000574919	0.000630407	0.00072619	0.000623693
0.000792801	0.00078703	0.000954271	0.000463876	0.000814453	0.000613897	0.00062107	0.000624025	0.000834824	0.000649984	0.000987506	0.00078346	0.000756362	0.000438001	0.000526154	0.000619606	0.000432376	0.000697264	0.00101634	0.000543246	0.000974811	0.000481428	0.000662837	0.000804741	0.000412758	0.000778961	0.000765374	0.000513931	0.000951753	0.000657691	0.000913451	0.000649641	0.000820479	0.000741687	0.000651098	0.000785443	0.000600111	0.000500438	0.000859493	0.000552988	0.000539457	0.000808906	0.000678938	0.000798024	0.000527927	0.00074861	0.000754581	0.000840542	0.000580952	0.000660381
0.000594601	0.000629624	0.000763417	0.000889095	0.00111062	0.000498791	0.00128096	0.000624025	0.000874578	0.00060936	0.000644026	0.00078346	0.000756362	0.0010512	0.000701539	0.000442576	0.000475614	0.000533202	0.000853728	0.000776066	0.000662871	0.000851757	0.000662837	0.000914478	0.000637899	0.000741867	0.000535762	0.000734187	0.000658906	0.00127669	0.000418665	0.000487231	0.000820479	0.000700482	0.000824724	0.0006109	0.000814437	0.000667251	0.000572996	0.000671486	0.000539457	0.00107854	0.000867532	0.000608018	0.000950269	0.00074861	0.000862379	0.000700452	0.000508333	0.000880508
0.000713521	0.000865733	0.000992442	0.00100506	0.000851473	0.000729003	0.000543436	0.000780031	0.000914331	0.000934352	0.000686961	0.000652884	0.00120128	0.000525601	0.000789231	0.000752379	0.00073504	0.00114844	0.000894382	0.000543246	0.000662871	0.00088879	0.000699661	0.000658424	0.00105066	0.000816054	0.000841912	0.000991153	0.000695512	0.000928505	0.000761209	0.00121808	0.00110765	0.000782892	0.000998351	0.000829079	0.00124309	0.00100088	0.000777637	0.000987479	0.00119451	0.000462232	0.000829813	0.000874026	0.000844684	0.00103379	0.000718649	0.000875565	0.000980357	0.000587005
0.000753161	0.00078703	0.0009161	0.000695814	0.000962535	0.000613897	0.000465802	0.000780031	0.000874578	0.000731232	0.00115925	0.000914037	0.000800854	0.0010512	0.00144692	0.000840894	0.00073504	0.00123047	0.000813074	0.000426836	0.00113078	0.00122209	0.000699661	0.00084132	0.000825516	0.00103861	0.000841912	0.000807606	0.000841936	0.000773754	0.000989571	0.000974461	0.00118969	0.00107133	0.00104176	0.000698172	0.00107163	0.000875766	0.00069578	0.000987479	0.000539457	0.00104002	0.00105613	0.000532016	0.00109105	0.00074861	0.000790514	0.000770497	0.00108929	0.000733756
0.00122884	0.00149536	0.00133598	0.00193282	0.00159189	0.00168822	0.00108687	0.00128705	0.00147088	0.00129997	0.00180327	0.00108814	0.00133476	0.000876002	0.00131539	0.00101792	0.00151332	0.00123047	0.00146353	0.00162974	0.0015597	0.00144428	0.0015098	0.00131685	0.00142589	0.00163211	0.00103326	0.00183547	0.00164727	0.00174095	0.00190302	0.00113687	0.00131277	0.00115374	0.00169286	0.00130907	0.00210039	0.0012928	0.0018827	0.00102698	0.00146424	0.00134818	0.00158419	0.00117804	0.00116144	0.00114074	0.00140137	0.00126081	0.00123452	0.0015042
0.00566853	0.00637494	0.00702344	0.00649426	0.00718199	0.00621571	0.00675413	0.00604524	0.00524747	0.00625609	0.00553862	0.0054407	0.00529454	0.00424861	0.00556847	0.00531091	0.004367	0.00504491	0.00540694	0.00504443	0.00651174	0.00651779	0.00626013	0.00680372	0.00529081	0.00604622	0.00577858	0.00609376	0.00614979	0.00677035	0.00608967	0.00600918	0.00607155	0.00560386	0.00581648	0.00676354	0.00561533	0.00579674	0.00630295	0.00624087	0.00558724	0.00627865	0.00607272	0.00630819	0.00598318	0.00577499	0.00618038	0.00602389	0.00613631	0.00675056
0.0457446	0.0391547	0.0456905	0.047238	0.0473493	0.0476154	0.0418834	0.0464899	0.04194	0.0407052	0.0424628	0.0413058	0.0381741	0.0363979	0.03762	0.0386811	0.0390436	0.0362167	0.0365477	0.0377944	0.0454262	0.0447728	0.0449256	0.0427976	0.0421764	0.0428799	0.0391489	0.0439411	0.0472948	0.047818	0.044074	0.0426733	0.0407368	0.0429354	0.0421478	0.0471266	0.0450084	0.0420785	0.0454713	0.0449895	0.0397272	0.0432572	0.042245	0.0424093	0.0416711	0.0413161	0.0461373	0.0430428	0.0428815	0.0481344
0.185516	0.176413	0.183945	0.195524	0.193692	0.193646	0.18438	0.193448	0.188471	0.18297	0.183633	0.175365	0.178413	0.163769	0.171877	0.178579	0.174983	0.160986	0.168184	0.170812	0.190829	0.188164	0.190418	0.180811	0.184728	0.181572	0.17198	0.190889	0.196281	0.198042	0.192852	0.195339	0.192936	0.183361	0.194331	0.203604	0.190835	0.188832	0.192158	0.192282	0.180872	0.185008	0.189273	0.185484	0.18298	0.187188	0.190406	0.191223	0.188991	0.200095
0.442819	0.420707	0.434461	0.447988	0.456168	0.461958	0.440261	0.446217	0.45327	0.443248	0.442617	0.423156	0.430059	0.417765	0.430613	0.423766	0.421913	0.405767	0.414505	0.420317	0.445956	0.442395	0.448851	0.437633	0.439287	0.432472	0.43546	0.442348	0.456622	0.458295	0.452234	0.458443	0.457499	0.450245	0.464971	0.47144	0.451241	0.457692	0.457128	0.452581	0.429215	0.438697	0.449419	0.442561	0.441242	0.441501	0.447934	0.453227	0.446462	0.464468
0.71475	0.702385	0.714138	0.72152	0.727751	0.719487	0.728321	0.741888	0.731226	0.715388	0.728608	0.717476	0.723661	0.709124	0.72811	0.712547	0.708622	0.693614	0.691276	0.708316	0.732083	0.729475	0.732361	0.709233	0.719174	0.715308	0.722437	0.726919	0.726737	0.747911	0.720941	0.738357	0.733919	0.737319	0.741037	0.74364	0.732307	0.735852	0.747432	0.739148	0.711776	0.739455	0.726728	0.738894	0.729631	0.727007	0.736687	0.738346	0.729857	0.746267
0.929639	0.9041	0.92049	0.923151	0.934696	0.927292	0.9311	0.948089	0.932777	0.934717	0.938388	0.938455	0.957688	0.91402	0.935458	0.929321	0.933673	0.915467	0.914302	0.935392	0.947048	0.935637	0.948483	0.917039	0.944465	0.924923	0.939306	0.930913	0.921846	0.951718	0.91718	0.94072	0.94232	0.950348	0.949301	0.940699	0.939517	0.940448	0.940613	0.94478	0.926557	0.954971	0.935954	0.935474	0.933516	0.933231	0.933956	0.939866	0.937293	0.935539
1	1	1	1	1	1	1	1	1	1	1	1	1	1	1	1	1	1	1	1	1	1	1	1	1	1	1	1	1	1	1	1	1	1	1	1	1	1	1	1	1	1	1	1	1	1	1	1	1	1
0.976454	0.976704	0.970227	0.973984	0.973789	0.974408	0.971392	0.961271	0.947883	0.955395	0.964707	0.944113	0.952127	0.936577	0.951287	0.936004	0.950666	0.94791	0.933734	0.948081	0.951181	0.943636	0.956989	0.949082	0.966604	0.964502	0.990969	0.971807	0.962625	0.984293	0.963005	0.982663	0.968658	0.970745	0.974173	0.954532	0.952248	0.951499	0.946302	0.921002	0.918157	0.940488	0.942026	0.937564	0.931017	0.946635	0.942544	0.95391	0.949966	0.956085
0.879573	0.89202	0.893961	0.894314	0.902821	0.913287	0.899231	0.881435	0.881137	0.879387	0.871109	0.861458	0.847793	0.837808	0.83413	0.822925	0.830768	0.824412	0.830027	0.817004	0.824456	0.830574	0.843423	0.842125	0.875197	0.886606	0.90693	0.895452	0.901054	0.925526	0.893773	0.922733	0.912701	0.903333	0.885667	0.869442	0.877149	0.861712	0.843286	0.819923	0.818318	0.841031	0.823363	0.827855	0.81783	0.821225	0.82138	0.848597	0.853782	0.84892
0.76767	0.784511	0.790557	0.797016	0.809529	0.814334	0.822296	0.811973	0.808229	0.812398	0.811601	0.779064	0.783636	0.749113	0.73837	0.713034	0.714761	0.701735	0.705586	0.687245	0.707518	0.698811	0.710009	0.726096	0.754634	0.757372	0.799893	0.791014	0.792847	0.830741	0.831963	0.843437	0.848499	0.849438	0.845386	0.813239	0.798963	0.781892	0.761757	0.726508	0.710543	0.71488	0.703719	0.696637	0.692676	0.686439	0.704923	0.703989	0.721542	0.729574
0.654061	0.673028	0.673525	0.696973	0.707315	0.729041	0.751145	0.752574	0.759094	0.749878	0.753124	0.740501	0.723527	0.687267	0.668172	0.657314	0.636847	0.603503	0.599032	0.599317	0.592685	0.580454	0.585101	0.599934	0.626904	0.65173	0.686656	0.685474	0.699868	0.736266	0.736203	0.776808	0.779701	0.779637	0.775154	0.765153	0.749925	0.733976	0.719273	0.658411	0.63078	0.63137	0.605499	0.599582	0.591067	0.576536	0.586022	0.592792	0.599397	0.600616
0.53637	0.565796	0.576342	0.597858	0.619095	0.633772	0.66602	0.687871	0.690956	0.708767	0.714997	0.703678	0.695942	0.65779	0.65515	0.620713	0.599576	0.553095	0.54167	0.529394	0.514661	0.498167	0.500994	0.502817	0.522814	0.536185	0.56764	0.582871	0.598287	0.623607	0.653802	0.677859	0.70352	0.71136	0.72897	0.718986	0.713661	0.696234	0.675603	0.639333	0.604732	0.598667	0.55771	0.550979	0.521064	0.513475	0.504635	0.50317	0.5063	0.499285
0.464701	0.477609	0.487938	0.504117	0.515141	0.543721	0.582059	0.59454	0.609978	0.6393	0.647589	0.661023	0.669514	0.63405	0.621827	0.616021	0.585308	0.532218	0.513578	0.487059	0.479919	0.445802	0.436404	0.433353	0.449981	0.446122	0.47656	0.476304	0.492532	0.538494	0.550126	0.600309	0.619626	0.641024	0.649579	0.664354	0.657808	0.658785	0.629067	0.606035	0.578491	0.575517	0.547337	0.52586	0.486432	0.464637	0.447575	0.447554	0.437711	0.431522
0.408055	0.406462	0.422513	0.430863	0.445024	0.468672	0.494333	0.507332	0.520692	0.564064	0.583058	0.606094	0.619283	0.600149	0.593677	0.58597	0.565116	0.518313	0.504756	0.479182	0.459253	0.417028	0.405398	0.397761	0.398086	0.389146	0.411886	0.411732	0.422542	0.45578	0.469361	0.504405	0.532819	0.548766	0.570232	0.572501	0.596168	0.582802	0.599271	0.569815	0.553021	0.542891	0.527497	0.504009	0.473797	0.445779	0.431728	0.420586	0.402273	0.395458
0.371745	0.376122	0.371822	0.381692	0.38942	0.406438	0.424656	0.43748	0.4549	0.4857	0.502555	0.537367	0.552011	0.551925	0.54891	0.553662	0.540341	0.515073	0.499553	0.477475	0.462918	0.414695	0.395677	0.374095	0.372608	0.365963	0.364624	0.360963	0.368621	0.397284	0.401538	0.436315	0.458566	0.460711	0.493055	0.50456	0.523597	0.519163	0.531945	0.525655	0.518496	0.526829	0.501282	0.501691	0.465562	0.445672	0.427452	0.411165	0.393159	0.379719
0.378087	0.370455	0.358997	0.354053	0.346698	0.372405	0.368799	0.380889	0.397615	0.413633	0.438152	0.468422	0.496174	0.492576	0.503573	0.509892	0.511199	0.492884	0.485039	0.467502	0.462255	0.414732	0.403189	0.384703	0.368555	0.36166	0.351383	0.343967	0.341972	0.3514	0.36047	0.383978	0.401255	0.408381	0.433111	0.442728	0.465858	0.46278	0.467646	0.47794	0.475879	0.48777	0.485139	0.473	0.461057	0.440789	0.42871	0.414352	0.396064	0.382287
0.382249	0.371635	0.349111	0.347713	0.332667	0.34313	0.339104	0.346958	0.368118	0.372116	0.406251	0.411273	0.441182	0.431212	0.447187	0.460943	0.472285	0.458554	0.463493	0.449575	0.448647	0.421398	0.398365	0.386458	0.375947	0.355021	0.355402	0.334386	0.334029	0.344708	0.341821	0.361444	0.363718	0.38201	0.395955	0.402889	0.406233	0.411443	0.407686	0.41719	0.425555	0.436385	0.444968	0.439597	0.431704	0.426672	0.418254	0.416138	0.398025	0.388267
0.389028	0.381788	0.355676	0.353898	0.325078	0.334881	0.330021	0.333892	0.34033	0.352372	0.369456	0.371839	0.39184	0.392536	0.405007	0.405798	0.417589	0.411714	0.416457	0.418222	0.42338	0.408769	0.394719	0.386458	0.375159	0.362439	0.362443	0.342902	0.331466	0.345907	0.335427	0.347192	0.351001	0.347274	0.362488	0.363137	0.368083	0.365236	0.382311	0.379192	0.38629	0.391857	0.400988	0.406802	0.400697	0.410488	0.405677	0.413232	0.392215	0.384195
0.390098	0.376515	0.358882	0.358305	0.331778	0.334612	0.322801	0.32734	0.330869	0.338113	0.345928	0.352209	0.366747	0.357234	0.362257	0.369993	0.36886	0.379312	0.375803	0.383027	0.388716	0.382772	0.381905	0.366413	0.375347	0.364479	0.356818	0.342058	0.327696	0.338092	0.328233	0.33489	0.340704	0.336479	0.344388	0.346817	0.347507	0.342508	0.343388	0.338982	0.34402	0.352721	0.368776	0.364165	0.365079	0.375909	0.374344	0.378944	0.374787	0.363613
0.363975	0.360224	0.35621	0.353319	0.32604	0.331197	0.320705	0.317824	0.323236	0.324301	0.32695	0.327095	0.333155	0.326749	0.336651	0.328391	0.331676	0.339691	0.336653	0.339102	0.351283	0.342147	0.342908	0.346733	0.347017	0.347268	0.342161	0.341617	0.328941	0.335074	0.330403	0.325795	0.327535	0.318637	0.333102	0.325566	0.328904	0.329747	0.321532	0.317731	0.311305	0.322484	0.327814	0.32168	0.333228	0.338122	0.336651	0.342871	0.344033	0.344499
0.333016	0.331221	0.32762	0.325641	0.313749	0.318191	0.309603	0.312441	0.316279	0.305736	0.302391	0.313428	0.309085	0.298279	0.296926	0.295641	0.300977	0.298511	0.302789	0.304179	0.315644	0.308521	0.31065	0.31597	0.315084	0.318706	0.327695	0.321391	0.308954	0.322849	0.306957	0.319298	0.308049	0.311385	0.311051	0.303181	0.300442	0.306894	0.300045	0.294111	0.288109	0.293787	0.294508	0.295991	0.294056	0.289997	0.298922	0.31051	0.3107	0.304179
0.292306	0.297733	0.296855	0.296107	0.290278	0.294978	0.284178	0.28475	0.289565	0.281565	0.28745	0.281828	0.280299	0.27651	0.272636	0.274751	0.274905	0.265781	0.275348	0.274223	0.279069	0.276969	0.270843	0.27566	0.285666	0.289365	0.28847	0.295988	0.285306	0.298205	0.290858	0.295749	0.287865	0.282706	0.292169	0.278483	0.283724	0.281371	0.278435	0.272189	0.263641	0.26432	0.266408	0.266426	0.266357	0.266077	0.261085	0.280461	0.275553	0.276663
0.263408	0.267551	0.266547	0.274846	0.267178	0.268503	0.2664	0.259828	0.262493	0.258044	0.259929	0.264766	0.258587	0.25277	0.255097	0.245231	0.252378	0.244986	0.24689	0.243801	0.247212	0.247269	0.251436	0.250969	0.25666	0.255499	0.25862	0.261187	0.265246	0.262303	0.261399	0.269317	0.265179	0.261156	0.268209	0.260156	0.25972	0.2571	0.253919	0.248726	0.241523	0.246447	0.244493	0.240775	0.241932	0.240125	0.247898	0.246314	0.245888	0.250761
0.237246	0.244137	0.243377	0.240558	0.236117	0.243717	0.244701	0.240445	0.24524	0.237691	0.235756	0.23691	0.234294	0.229118	0.228395	0.225006	0.23063	0.220418	0.225181	0.231384	0.228028	0.229049	0.226727	0.22434	0.232533	0.230721	0.238146	0.236445	0.226957	0.24292	0.237878	0.241382	0.23757	0.237834	0.239213	0.228782	0.236272	0.238292	0.227561	0.214757	0.216322	0.224491	0.218316	0.218849	0.222609	0.223086	0.218182	0.223094	0.22363	0.222768
0.218892	0.219306	0.213871	0.224284	0.214275	0.220619	0.216559	0.223518	0.216696	0.217338	0.215491	0.213232	0.215786	0.211116	0.212172	0.210932	0.205119	0.204134	0.202334	0.208956	0.213874	0.2012	0.204448	0.20338	0.209681	0.213138	0.220007	0.208179	0.209422	0.226594	0.216564	0.215478	0.218412	0.215831	0.21916	0.217568	0.215269	0.213145	0.205746	0.20504	0.199175	0.201225	0.203191	0.202888	0.201844	0.201626	0.2023	0.204637	0.207146	0.205965
0.200499	0.198882	0.20597	0.201322	0.197024	0.200399	0.204759	0.201482	0.203777	0.205029	0.200507	0.203656	0.198879	0.195392	0.193055	0.195132	0.189597	0.192896	0.192373	0.188662	0.196054	0.185794	0.189056	0.190906	0.191857	0.193813	0.198232	0.199002	0.194817	0.202917	0.200655	0.200252	0.200115	0.194775	0.200755	0.202121	0.198594	0.199633	0.198461	0.189556	0.188271	0.195794	0.191008	0.186776	0.184141	0.184336	0.182752	0.190313	0.188991	0.187842
0.188726	0.184126	0.178563	0.185009	0.184696	0.187162	0.186166	0.18475	0.188909	0.187602	0.185351	0.18951	0.192383	0.179142	0.183803	0.178092	0.179609	0.173742	0.179527	0.182143	0.181003	0.174425	0.177235	0.176458	0.182101	0.180274	0.184761	0.178921	0.179735	0.185933	0.186268	0.184457	0.181449	0.190201	0.190989	0.183925	0.187621	0.185496	0.183604	0.17431	0.173012	0.179269	0.172299	0.175489	0.171084	0.17079	0.166978	0.174938	0.166406	0.175148
0.171126	0.175035	0.171883	0.173567	0.170517	0.172505	0.170328	0.174337	0.173564	0.168833	0.172942	0.174363	0.176321	0.171784	0.172096	0.166763	0.175502	0.164759	0.160745	0.165768	0.16681	0.16313	0.162285	0.165703	0.162589	0.167625	0.169071	0.169487	0.163409	0.176764	0.170929	0.17321	0.170824	0.17133	0.172628	0.175372	0.172746	0.170649	0.169729	0.167358	0.166731	0.16286	0.169923	0.162607	0.162531	0.161949	0.162343	0.162435	0.16165	0.161977
0.164189	0.16138	0.155584	0.161467	0.157078	0.162146	0.160158	0.157371	0.162791	0.162333	0.165386	0.163482	0.168802	0.161579	0.161003	0.157734	0.15799	0.154218	0.158102	0.155485	0.156282	0.153427	0.149175	0.148365	0.151407	0.157795	0.161226	0.156382	0.155502	0.161792	0.157799	0.160015	0.163768	0.157732	0.167462	0.169132	0.162544	0.169857	0.158392	0.153968	0.15729	0.157159	0.154119	0.154627	0.152641	0.153109	0.146964	0.150632	0.155223	0.152438
0.147976	0.15713	0.147988	0.152267	0.148082	0.154127	0.15224	0.14922	0.152932	0.155143	0.151174	0.149206	0.158169	0.155009	0.155786	0.148219	0.153104	0.148394	0.151313	0.149005	0.152694	0.145354	0.142805	0.144597	0.146004	0.147706	0.151544	0.150545	0.145545	0.151037	0.147484	0.156198	0.146948	0.150027	0.153442	0.155343	0.147927	0.15647	0.15168	0.144251	0.146309	0.148376	0.146613	0.142086	0.14613	0.14466	0.143478	0.145974	0.146001	0.143743
0.135609	0.143554	0.142797	0.140593	0.139382	0.140544	0.139818	0.143721	0.143113	0.142875	0.144391	0.139935	0.149448	0.147694	0.146359	0.144545	0.145149	0.136746	0.137613	0.138799	0.140607	0.136281	0.134409	0.131941	0.138349	0.133388	0.13639	0.138137	0.136247	0.141481	0.13755	0.142028	0.140671	0.143722	0.14654	0.140071	0.144198	0.143584	0.144067	0.14113	0.135365	0.1436	0.139107	0.137412	0.133636	0.134892	0.134459	0.136273	0.134527	0.13314
0.129464	0.133992	0.132109	0.13263	0.129757	0.132755	0.129299	0.132371	0.130869	0.135522	0.136834	0.137497	0.142952	0.134335	0.136756	0.133171	0.138404	0.124728	0.130295	0.134143	0.135694	0.128208	0.126712	0.126491	0.124916	0.122408	0.129387	0.124885	0.129072	0.132544	0.131156	0.133217	0.13382	0.130166	0.136948	0.133176	0.133825	0.136411	0.135677	0.13331	0.133901	0.135087	0.135184	0.128558	0.129307	0.126872	0.12465	0.130074	0.125812	0.123234
0.122963	0.127105	0.123712	0.126406	0.122353	0.123125	0.122506	0.124493	0.124826	0.124838	0.128247	0.131491	0.127113	0.130437	0.131319	0.136889	0.126297	0.124564	0.123181	0.125179	0.125868	0.118394	0.118795	0.119394	0.122889	0.121073	0.125866	0.120884	0.119225	0.128172	0.121603	0.130091	0.128241	0.127323	0.127138	0.123271	0.127352	0.128154	0.126878	0.124462	0.122457	0.1285	0.123944	0.125708	0.122831	0.119314	0.118541	0.121248	0.120983	0.118428
0.118563	0.119235	0.123521	0.120801	0.114986	0.120592	0.121458	0.119111	0.118545	0.1198	0.120218	0.121523	0.124399	0.124217	0.126715	0.119318	0.123616	0.120094	0.120498	0.122541	0.12267	0.113543	0.111578	0.113468	0.114672	0.115657	0.116222	0.113946	0.115492	0.11676	0.115628	0.118397	0.117287	0.118134	0.117458	0.1217	0.120922	0.121732	0.12303	0.117944	0.117062	0.123608	0.122171	0.11978	0.115651	0.114965	0.113906	0.117921	0.115101	0.111641
0.111587	0.110538	0.109703	0.113766	0.112061	0.113034	0.111249	0.111895	0.108249	0.115006	0.116139	0.118825	0.11995	0.113617	0.115842	0.113919	0.115747	0.119109	0.114969	0.115091	0.113858	0.108432	0.108447	0.107579	0.108293	0.105642	0.108492	0.107522	0.107585	0.115251	0.110451	0.111616	0.111667	0.112201	0.113725	0.109875	0.114536	0.115601	0.117341	0.116088	0.115675	0.114094	0.113156	0.114003	0.108225	0.109903	0.109558	0.112773	0.107113	0.106541
0.106354	0.10798	0.105466	0.109397	0.107101	0.106012	0.107911	0.109594	0.104592	0.111107	0.110901	0.113689	0.11777	0.116683	0.114219	0.109626	0.111856	0.111357	0.10761	0.10993	0.109803	0.107803	0.104029	0.103629	0.105141	0.105123	0.102981	0.101795	0.103595	0.110221	0.103562	0.108409	0.109001	0.108327	0.114767	0.107213	0.109563	0.112974	0.112716	0.109057	0.11082	0.117754	0.109271	0.107657	0.109175	0.103879	0.102623	0.107659	0.103664	0.101112
0.101201	0.0997167	0.103328	0.10213	0.100622	0.104094	0.101467	0.103549	0.102842	0.105013	0.102057	0.110816	0.110384	0.103543	0.103652	0.106395	0.1023	0.104056	0.101594	0.106011	0.107814	0.097841	0.101561	0.100007	0.0998499	0.0987425	0.0991543	0.101134	0.0949557	0.103258	0.0996042	0.104389	0.103257	0.100622	0.10257	0.103984	0.105062	0.108261	0.105881	0.105502	0.107429	0.104079	0.102029	0.102717	0.100482	0.104413	0.0996407	0.102441	0.0979993	0.0952049
0.102747	0.0980246	0.0986335	0.0955197	0.0949578	0.100027	0.0982455	0.099337	0.0971179	0.0995694	0.10021	0.102024	0.102776	0.103237	0.102907	0.101881	0.10697	0.100693	0.101512	0.101665	0.10372	0.0979891	0.0983208	0.0951057	0.0933208	0.094959	0.0963989	0.0957013	0.095761	0.0986537	0.0981959	0.0955378	0.103093	0.0986444	0.100399	0.101409	0.100133	0.0998374	0.10187	0.100051	0.0957922	0.100189	0.0990495	0.099791	0.099004	0.0984244	0.0972691	0.100235	0.0980357	0.0945445
0.0918064	0.099638	0.0918772	0.0940895	0.0939582	0.0970341	0.0941697	0.0953978	0.0959253	0.0979851	0.0971191	0.0980631	0.103622	0.099689	0.0978647	0.0981191	0.0964632	0.0981502	0.100049	0.101471	0.101224	0.0926564	0.0932391	0.0902041	0.0939212	0.0896547	0.0905055	0.0936823	0.0923933	0.0924249	0.0921063	0.0952942	0.0956268	0.0947711	0.0979252	0.0938168	0.0976896	0.100254	0.100397	0.0989849	0.0931335	0.098648	0.094561	0.0978149	0.0965755	0.0943605	0.0933525	0.0952965	0.0923714	0.0909491
0.0902604	0.0914922	0.0891671	0.0881364	0.0929587	0.0901278	0.0912973	0.0915367	0.0934208	0.0931102	0.0966038	0.0934929	0.0973038	0.0985502	0.0950585	0.0939588	0.098798	0.0947049	0.0907797	0.0933996	0.092919	0.0931378	0.0896303	0.0905333	0.0926829	0.0899514	0.0877502	0.0912228	0.08833	0.0928118	0.0873487	0.0930204	0.0884066	0.0915159	0.0904158	0.0917223	0.0919885	0.0973769	0.095281	0.093376	0.0923628	0.0953353	0.0935803	0.0927608	0.0902404	0.0891202	0.0907654	0.0900431	0.0912821	0.0887112
0.0886352	0.0888163	0.0879838	0.0871313	0.0859248	0.0851015	0.088813	0.0921607	0.0902008	0.0916071	0.0933837	0.0898803	0.0947233	0.0905786	0.0911124	0.0903297	0.0904531	0.0917518	0.0885438	0.0901401	0.0899945	0.0886198	0.0851009	0.0817543	0.0818011	0.0826811	0.0830049	0.0850923	0.0841204	0.0884014	0.0848748	0.0891226	0.0868887	0.0913511	0.08894	0.0903696	0.0906597	0.0911631	0.0920067	0.0884781	0.0907059	0.0933323	0.0886014	0.0874026	0.088727	0.0860188	0.0853755	0.0844745	0.0862351	0.08673
0.0817775	0.0840548	0.0797389	0.0777378	0.0836665	0.0854084	0.0846596	0.0830343	0.0860266	0.0885603	0.0886609	0.0866159	0.0872486	0.0891332	0.0879993	0.0869661	0.0884642	0.0824002	0.088869	0.0850957	0.0856274	0.0822131	0.0840698	0.0797791	0.0809756	0.0801959	0.080747	0.0788517	0.0813017	0.0820566	0.0815255	0.0880263	0.0850016	0.0855824	0.0823422	0.0843042	0.0840585	0.08766	0.0870544	0.0872536	0.0829223	0.0856284	0.0842637	0.0850086	0.086932	0.0839156	0.081926	0.0820229	0.078138	0.0807499
0.078527	0.0793326	0.0813421	0.0812169	0.0800015	0.0817251	0.0802733	0.0812402	0.0828464	0.0850666	0.0823923	0.0844396	0.085113	0.0825632	0.0847108	0.0816552	0.0834486	0.0808006	0.0813887	0.0832719	0.0841067	0.0806577	0.0797246	0.0811325	0.0809756	0.0790831	0.0799051	0.0777872	0.0789955	0.0801223	0.0798508	0.0842097	0.082212	0.0796489	0.0812571	0.0836061	0.0816152	0.0821552	0.0811607	0.0810918	0.0795314	0.0818921	0.080605	0.0787004	0.0815824	0.0791387	0.0813151	0.0810423	0.0800261	0.0791356
0.0774171	0.0777192	0.0787465	0.0798639	0.0759292	0.0818785	0.079264	0.0810842	0.0798251	0.0788512	0.0807179	0.0800435	0.0808863	0.083702	0.0810716	0.0799292	0.0798167	0.0754276	0.0771607	0.0789259	0.0820791	0.0802133	0.074606	0.075353	0.0771107	0.0776735	0.0768053	0.0785948	0.0771286	0.0771046	0.075588	0.0833976	0.0809813	0.0803082	0.0801719	0.0786752	0.0765571	0.0764419	0.077559	0.0772998	0.0744837	0.0803898	0.0793226	0.0781303	0.0796114	0.0760017	0.0754941	0.0797815	0.0799172	0.0769711
0.0760693	0.0783095	0.0731354	0.0755731	0.0764845	0.074742	0.0758093	0.0771451	0.0805804	0.0835229	0.0802456	0.0810881	0.0812867	0.0774824	0.0788793	0.0763886	0.0785628	0.0750174	0.0762257	0.0764813	0.077166	0.0763989	0.0717337	0.0727559	0.0745591	0.0729626	0.0735525	0.0712529	0.0730654	0.0755184	0.0745985	0.0779975	0.0796275	0.0747868	0.0755708	0.0750098	0.0759141	0.0776513	0.0771088	0.0742189	0.0724029	0.0760757	0.0780779	0.0758883	0.0763735	0.0750392	0.0729429	0.0754737	0.0731273	0.0717981
0.0743251	0.0724067	0.0712268	0.0697746	0.0705612	0.0753559	0.074179	0.074532	0.076128	0.0736513	0.0757374	0.0746899	0.0728777	0.0754676	0.0750208	0.0749723	0.0696991	0.071162	0.0715099	0.0728726	0.0764642	0.0711773	0.0697084	0.0669764	0.0733583	0.0691791	0.070491	0.0704086	0.069295	0.0745125	0.0717059	0.0764546	0.075402	0.0733034	0.0773939	0.0740062	0.0760427	0.0753576	0.0721974	0.070585	0.0698212	0.0742267	0.0731367	0.0728862	0.0732763	0.0743975	0.0739849	0.0704655	0.0686613	0.0644972
0.0712332	0.0694947	0.071723	0.0706251	0.0666	0.068603	0.0678907	0.0720749	0.0741801	0.0749106	0.0710146	0.0739499	0.0741235	0.0723578	0.0716447	0.067183	0.0707368	0.0709569	0.0726075	0.0682938	0.0683147	0.0707699	0.0665415	0.067708	0.0668293	0.0703661	0.0691899	0.0676921	0.0674647	0.0700634	0.0682804	0.0726379	0.0716689	0.0721085	0.074529	0.0733517	0.0698701	0.0694775	0.0722384	0.0681755	0.0700524	0.0709141	0.0684596	0.067224	0.0715869	0.069692	0.0677327	0.0652471	0.0699684	0.0677991
0.0671106	0.0657563	0.0658447	0.0676485	0.0697098	0.0681426	0.0683953	0.0690328	0.0720731	0.070442	0.0696406	0.0697715	0.071365	0.0677587	0.070987	0.0681567	0.0687911	0.0671014	0.0658997	0.0670909	0.0666771	0.0658816	0.0648844	0.0651474	0.0667542	0.0667681	0.0691899	0.0690136	0.0632916	0.0711854	0.0675953	0.070283	0.0703561	0.0670403	0.072706	0.0676354	0.0696129	0.0696443	0.0712152	0.069558	0.0650046	0.0696429	0.0672903	0.067072	0.067082	0.0672323	0.0641035	0.0671033	0.0668821	0.0653777
0.0651286	0.0650087	0.0640507	0.0692334	0.064675	0.0682577	0.0670367	0.0676287	0.0676605	0.0682077	0.068095	0.0684222	0.0683841	0.0688538	0.0650677	0.0635981	0.0635161	0.0611952	0.0625661	0.0620853	0.066989	0.0642151	0.06621	0.0635014	0.0618386	0.0658778	0.0647124	0.0656731	0.0616443	0.0648406	0.0669483	0.0688213	0.0692484	0.067988	0.0671499	0.0681154	0.06897	0.0699362	0.0670405	0.0632776	0.0644266	0.0634413	0.0670263	0.0619039	0.065639	0.0674105	0.0621631	0.0659125	0.0644131	0.0614154
0.0638205	0.0638675	0.0663409	0.0627005	0.0645639	0.0665311	0.06529	0.0668877	0.0670244	0.0693045	0.0669357	0.0697715	0.0661595	0.0660943	0.0635331	0.0635981	0.062046	0.0602518	0.0613871	0.0627449	0.061842	0.0614006	0.0608337	0.0635379	0.0601501	0.0613524	0.0632965	0.0626996	0.0627059	0.0668137	0.0633326	0.0685777	0.0629718	0.066381	0.0656307	0.0664572	0.0680269	0.0663497	0.0655261	0.0653316	0.0625385	0.0630561	0.0624246	0.0594338	0.0625418	0.0613147	0.058534	0.060519	0.0609637	0.0625527
0.0597772	0.0607193	0.0618368	0.0613476	0.0614542	0.0606223	0.0601273	0.0638456	0.0670244	0.063414	0.0632862	0.0642002	0.06567	0.0632035	0.0612093	0.0574906	0.0581114	0.055289	0.0588666	0.0594079	0.0612961	0.0583269	0.0586242	0.0592948	0.0603002	0.0602025	0.0594696	0.0587717	0.0603265	0.0619777	0.0588034	0.0642332	0.0622744	0.0630434	0.0648928	0.0614827	0.0645548	0.0656408	0.0631932	0.0612632	0.0594559	0.0615153	0.0578229	0.0588258	0.0575089	0.0594254	0.0564499	0.0593983	0.0575869	0.0566093
0.0608079	0.056981	0.0585923	0.0575592	0.0599733	0.0601619	0.0588852	0.0605694	0.0602266	0.0632515	0.062127	0.0608487	0.0627336	0.0617581	0.05928	0.056694	0.0582843	0.052869	0.0580942	0.0572737	0.056851	0.0557716	0.0556783	0.0546858	0.0555347	0.0578286	0.058819	0.057597	0.0577275	0.0596951	0.0596788	0.0628527	0.0603052	0.0637851	0.0646323	0.0586028	0.0619401	0.0619709	0.0632751	0.0603152	0.0590321	0.0595894	0.0584641	0.0561277	0.0575441	0.0563596	0.0557312	0.0567016	0.0547547	0.0567194
0.053633	0.0541083	0.0557294	0.0582164	0.0574559	0.0565553	0.0587687	0.0564743	0.0597893	0.0574423	0.0579623	0.0598041	0.0600641	0.0596119	0.059587	0.0558973	0.0529229	0.0523358	0.0496788	0.0554887	0.0550183	0.0534385	0.0539476	0.0525276	0.0530582	0.0552691	0.0570204	0.0531552	0.0537375	0.0612426	0.0605542	0.0615129	0.0607565	0.0581812	0.0613334	0.0569446	0.0618543	0.0621794	0.0577088	0.0579058	0.0564504	0.0570856	0.0526554	0.0548356	0.0520184	0.053686	0.0540065	0.0529892	0.0530845	0.0501889
0.0525231	0.0546986	0.0545461	0.0555105	0.0548275	0.0587039	0.0555857	0.0573713	0.0572053	0.056183	0.0578335	0.0538411	0.0572611	0.0579037	0.057307	0.0524895	0.0501124	0.0497519	0.0533377	0.053471	0.0533806	0.0530311	0.0496391	0.0499671	0.0524578	0.0558255	0.0529639	0.0548805	0.0534812	0.0550913	0.0537413	0.0585489	0.0559567	0.059747	0.0576873	0.0582973	0.0565391	0.0581342	0.0598371	0.0564838	0.0507861	0.0554678	0.0554466	0.0563937	0.0517017	0.0519036	0.0519224	0.0507828	0.054319	0.0499321
0.0535537	0.0521014	0.0532102	0.0501372	0.0537909	0.0511453	0.0549647	0.0549142	0.0581594	0.0531768	0.0545704	0.0566268	0.0582399	0.0556261	0.052177	0.0528878	0.0485559	0.052746	0.0475242	0.0480773	0.0504172	0.0471429	0.0458462	0.0482844	0.048743	0.0503728	0.0515862	0.0507691	0.0514679	0.0536599	0.0530182	0.0575744	0.0535363	0.0539371	0.0583818	0.0582537	0.0547816	0.0578006	0.0552941	0.0549433	0.0540613	0.0547745	0.0497511	0.0485655	0.0493436	0.0493726	0.0488681	0.0489616	0.0487637	0.0488315
0.0461807	0.04915	0.0511108	0.049596	0.0496816	0.0522964	0.0544989	0.0539392	0.0527529	0.0532174	0.052209	0.0557563	0.0569496	0.0540055	0.0509931	0.0510732	0.050761	0.0483163	0.0474429	0.047146	0.0482726	0.0464023	0.0476874	0.0470773	0.0500188	0.0513743	0.0470705	0.0473918	0.0485028	0.0505648	0.0495166	0.0496975	0.0532081	0.0511352	0.0577307	0.0529301	0.0528098	0.0543392	0.0540662	0.0527314	0.0495916	0.0501907	0.0474879	0.0495155	0.0502235	0.0446314	0.0465685	0.0464049	0.0474928	0.0464835
0.0457446	0.0476153	0.0505764	0.0477019	0.0487191	0.051222	0.0512383	0.0513261	0.0519976	0.0524456	0.0479155	0.0505332	0.0525894	0.0501511	0.0486693	0.0489489	0.0477343	0.0483573	0.0446784	0.0455551	0.0467129	0.0462541	0.045883	0.0431268	0.0464165	0.0462554	0.0479507	0.0490804	0.0465261	0.0503327	0.047842	0.0514028	0.0509928	0.0489513	0.0528258	0.0515774	0.0473659	0.051837	0.0512012	0.0505984	0.049476	0.0493432	0.049487	0.0467414	0.047971	0.0450235	0.0455983	0.0468952	0.0473113	0.0455663
0.0438419	0.0465135	0.0476372	0.0462329	0.0462017	0.049035	0.0487152	0.0468019	0.0495329	0.0488707	0.0494182	0.0496627	0.0539687	0.0477421	0.0483623	0.0462492	0.0441889	0.0444609	0.0426864	0.0442358	0.0434376	0.0441062	0.042532	0.0450655	0.0429644	0.0475908	0.0457694	0.0466576	0.0485028	0.0476633	0.0506965	0.0501441	0.0511979	0.0507231	0.0519142	0.0482175	0.048309	0.0507944	0.0514059	0.0494134	0.0492448	0.047764	0.0463564	0.0427133	0.0437124	0.0421004	0.0441969	0.0452142	0.0436803	0.0449793
0.0429698	0.0452149	0.0468738	0.0458077	0.0452021	0.046848	0.0480553	0.0476599	0.0522361	0.0472457	0.0490318	0.0477476	0.049208	0.0489685	0.0471785	0.0480195	0.0439294	0.0440507	0.041792	0.0458267	0.0431646	0.0414398	0.042753	0.0411881	0.0426642	0.0444379	0.0473001	0.0437576	0.0471484	0.047818	0.0463196	0.0491697	0.0485313	0.0495282	0.0496571	0.0490029	0.0481804	0.050294	0.0512012	0.0471225	0.0458154	0.0454143	0.0469599	0.0442713	0.0439588	0.0432055	0.0397413	0.0423073	0.0416833	0.039256
0.0409878	0.0436408	0.0447362	0.0443388	0.0457574	0.0440087	0.0430091	0.0473869	0.0477042	0.0483425	0.0470568	0.049445	0.0459156	0.0489247	0.04788	0.0430626	0.0449671	0.0409745	0.044963	0.0438865	0.0421118	0.0400326	0.0422743	0.0406394	0.0411257	0.0411736	0.0463052	0.0433171	0.0430119	0.0461158	0.045939	0.0455967	0.0464391	0.0463142	0.0476604	0.0483048	0.0456513	0.0481671	0.0479679	0.0451475	0.0481658	0.0468395	0.0428485	0.0439673	0.0412487	0.0440967	0.0374416	0.0420621	0.0397952	0.0401365
0.0390455	0.0439163	0.0417971	0.0424833	0.0416482	0.0443924	0.0449499	0.0454758	0.0452793	0.0450926	0.0464986	0.0470947	0.0458712	0.0465157	0.04218	0.0428856	0.0476479	0.0428612	0.0410602	0.0417524	0.0405131	0.0386624	0.0403226	0.0390665	0.0398124	0.040543	0.0398377	0.0410778	0.0431584	0.0441814	0.0450636	0.0468553	0.0452904	0.0412872	0.0451428	0.0449012	0.0440653	0.0474165	0.0448983	0.048426	0.044775	0.0451446	0.0413775	0.0399392	0.0398057	0.0399971	0.0379087	0.0385599	0.0392506	0.0373849
0.0390455	0.0389186	0.0415299	0.0415555	0.0406486	0.0443924	0.0425433	0.0441108	0.0426953	0.0442801	0.0434503	0.0430468	0.0443584	0.0426175	0.0430131	0.043815	0.0386544	0.0392109	0.0366696	0.0377944	0.0379396	0.0369959	0.0387391	0.0361402	0.0387242	0.0410253	0.0407562	0.0408942	0.0418039	0.042363	0.0427799	0.0427139	0.0430341	0.042853	0.0454467	0.0418467	0.0431652	0.0423287	0.0474358	0.044476	0.0422318	0.0431031	0.0428862	0.0400532	0.0402633	0.0395337	0.0374057	0.0374041	0.0386696	0.0368346
0.0365085	0.0333701	0.0385144	0.0375353	0.0410188	0.0426658	0.0403695	0.0435257	0.0439276	0.0427771	0.0450389	0.0420022	0.0431571	0.0436249	0.0395493	0.0392122	0.0421999	0.0374472	0.0391902	0.0373288	0.0372768	0.0342555	0.036677	0.0361402	0.0345591	0.0363515	0.038881	0.0389854	0.0406325	0.0397323	0.0413336	0.041374	0.0402855	0.0423998	0.0424082	0.0433303	0.043208	0.0432045	0.0407236	0.0425011	0.0411529	0.0399831	0.0394538	0.0373551	0.0390666	0.0368601	0.0347467	0.038735	0.0342762	0.0352937
0.0357157	0.0374626	0.0345828	0.0380765	0.0385014	0.0407474	0.040486	0.0409126	0.0392765	0.0437927	0.0413035	0.0393471	0.0407546	0.0410845	0.0384531	0.0389909	0.0396921	0.0375292	0.0367103	0.0373288	0.0386415	0.0356627	0.0344307	0.0359207	0.0354221	0.0358693	0.0361639	0.0357182	0.0374112	0.0388038	0.0395829	0.0411304	0.0407368	0.040834	0.040889	0.0404067	0.0402932	0.0407857	0.040519	0.0404076	0.0388024	0.0414853	0.0380205	0.0393692	0.0358287	0.0364323	0.0352857	0.0350576	0.0344577	0.0325421
0.0351211	0.0369904	0.036415	0.0362983	0.0362802	0.037371	0.0380017	0.0391966	0.0378454	0.0378616	0.0376111	0.0398259	0.0407101	0.0408655	0.0387162	0.0392122	0.0398651	0.036914	0.0384178	0.0367855	0.0357951	0.0317372	0.0316321	0.0328115	0.0356848	0.0330873	0.0379243	0.0335524	0.0353979	0.0370241	0.0372231	0.0397499	0.0367985	0.0361366	0.0381978	0.039534	0.0388358	0.0397848	0.0392911	0.0404471	0.0389565	0.038866	0.038624	0.0352271	0.0379756	0.035149	0.0334531	0.0337268	0.0334774	0.0307444
0.0317517	0.0344719	0.0333232	0.0352546	0.0337628	0.036335	0.0357891	0.0372465	0.03709	0.0382678	0.0359796	0.0369967	0.0389749	0.0378433	0.0387162	0.0391237	0.036579	0.0367089	0.0364257	0.032944	0.0375107	0.0338851	0.0294962	0.0303972	0.0350469	0.0331615	0.0323753	0.0348005	0.0326891	0.0343547	0.0363858	0.0380852	0.0368805	0.0363015	0.0344214	0.0397958	0.0351922	0.0378665	0.0389637	0.0407631	0.0378006	0.0384808	0.0361723	0.0362151	0.0340337	0.0361472	0.0342796	0.0343221	0.0329327	0.0309278
0.0316724	0.0325437	0.0329796	0.0314276	0.0344291	0.0357211	0.0357503	0.0354524	0.0335917	0.0381865	0.0341763	0.0339935	0.0379961	0.0348649	0.0365677	0.0360699	0.0345901	0.0354784	0.0334987	0.0337201	0.0325587	0.0325519	0.0308956	0.0305436	0.0308443	0.0311213	0.0319161	0.0329283	0.0306757	0.0340065	0.03277	0.0339843	0.0354037	0.0346945	0.0352461	0.0353013	0.0365639	0.0359064	0.0384316	0.0364972	0.0354886	0.03694	0.035946	0.0359111	0.0329427	0.0327249	0.0305426	0.0327811	0.0322791	0.0299373
0.0292147	0.0286872	0.0311856	0.0315435	0.0333926	0.0327284	0.033693	0.0354914	0.0346651	0.0342054	0.0340046	0.0355169	0.0351931	0.0323683	0.0339808	0.0341226	0.0339848	0.0335507	0.0311814	0.0314307	0.0323247	0.0313669	0.0293489	0.0307996	0.0298687	0.030973	0.0329876	0.0317536	0.0317007	0.0330006	0.0336074	0.0333753	0.0337627	0.0337056	0.0338571	0.0330322	0.0323203	0.0366571	0.0370401	0.0327843	0.0338702	0.0380571	0.0354934	0.0314269	0.0335058	0.0348638	0.0288897	0.0323959	0.0295559	0.0295337
0.0281841	0.028215	0.0311474	0.0298813	0.0310603	0.0316924	0.0338483	0.0327223	0.0341085	0.033596	0.0356361	0.0344723	0.0343033	0.0339889	0.0339808	0.0331489	0.0351522	0.0340019	0.0312627	0.0313143	0.0312719	0.0306262	0.0289439	0.0295194	0.0291182	0.0291925	0.0298879	0.0303219	0.0301267	0.0331554	0.0307148	0.0328069	0.034296	0.0339116	0.033206	0.0312432	0.0315059	0.0336962	0.034216	0.0334163	0.0325216	0.0339355	0.0341355	0.032453	0.0326259	0.0312634	0.0286382	0.0299093	0.0309357	0.0292769
0.027312	0.0275854	0.0287427	0.0287216	0.0292833	0.0296589	0.030937	0.0314743	0.030968	0.0312805	0.0319007	0.0310773	0.032924	0.0328501	0.0319639	0.0330162	0.0311743	0.0319511	0.0306936	0.0298397	0.0301801	0.0278858	0.0290912	0.0289707	0.0266041	0.0267443	0.0298879	0.0294409	0.0299436	0.0308728	0.0299155	0.0321572	0.0326961	0.0302855	0.0329022	0.0312868	0.0312915	0.0334459	0.0342979	0.0329423	0.0315583	0.0331266	0.0317592	0.032111	0.0297047	0.0319763	0.030327	0.0300144	0.0297738	0.0263419
0.026876	0.0284905	0.0261089	0.0300746	0.0268029	0.0279323	0.0305877	0.0300702	0.0295369	0.0303867	0.0316431	0.0270729	0.0330575	0.0290833	0.0327531	0.0301837	0.0326012	0.0307206	0.0306529	0.0315859	0.0293613	0.0290708	0.0260716	0.0247641	0.0263039	0.0287474	0.0288163	0.0273485	0.028699	0.0304859	0.0285834	0.0294368	0.0288809	0.0281429	0.0316	0.0316795	0.0297912	0.0311523	0.0320468	0.0302563	0.030017	0.0312777	0.0300996	0.031769	0.0296695	0.0308712	0.0298599	0.0295591	0.0286119	0.0261951
0.0250922	0.0257359	0.0266433	0.0270208	0.0282467	0.0281242	0.0270165	0.0276521	0.027748	0.0277868	0.0279507	0.0293798	0.0290532	0.0279007	0.02964	0.0294313	0.0299637	0.0309257	0.0300431	0.0301114	0.0293613	0.0278488	0.0263662	0.0266662	0.0253659	0.0277829	0.0284719	0.0256231	0.0261366	0.0281647	0.0280505	0.029518	0.0302757	0.0281429	0.0299939	0.0292796	0.0285053	0.0304433	0.0313101	0.0293479	0.029439	0.0307384	0.0293075	0.032187	0.0309365	0.0265578	0.0267337	0.0274577	0.0259613	0.0274792
0.0241012	0.0264442	0.0288572	0.0264023	0.0271361	0.0263208	0.0256191	0.0300312	0.0283443	0.0296555	0.0276502	0.0285528	0.0288752	0.0275503	0.0271408	0.0290772	0.0275424	0.0297773	0.0270754	0.0293741	0.0277626	0.0274044	0.0251878	0.0246177	0.026379	0.0261137	0.0277066	0.0243016	0.0256607	0.0270427	0.0264901	0.0278533	0.0285937	0.0269068	0.0299505	0.0280141	0.0268336	0.0276909	0.0288953	0.0288344	0.0284756	0.0304688	0.0296847	0.0289949	0.0281561	0.0286254	0.0270931	0.0287535	0.0270506	0.0249844
0.0216038	0.023847	0.0264142	0.0248173	0.0243966	0.0251698	0.0267836	0.0287441	0.0291791	0.0267306	0.0270061	0.0266376	0.0280744	0.0274627	0.0287631	0.0282363	0.0268938	0.0288339	0.0283356	0.0285204	0.0285035	0.0271822	0.0249669	0.0241056	0.0260413	0.0258912	0.0265585	0.0245586	0.0253313	0.0261142	0.0261856	0.0282188	0.0262143	0.0277721	0.0249588	0.0278396	0.0268764	0.0281496	0.0281177	0.0266224	0.030017	0.0267709	0.0288171	0.0277028	0.0273114	0.02998	0.0268775	0.0266872	0.0256345	0.0252779
0.024894	0.0242799	0.0241621	0.0231165	0.023471	0.0267045	0.0242994	0.0269501	0.025482	0.0255931	0.025761	0.0268118	0.0267396	0.0259735	0.0273162	0.0258907	0.0274559	0.0276445	0.0283763	0.0278996	0.0292053	0.0261082	0.0252615	0.0234472	0.0242026	0.0244074	0.0264437	0.0251092	0.0249286	0.02565	0.025843	0.0252548	0.0265425	0.0243108	0.0267818	0.0242615	0.0249475	0.0261062	0.0270945	0.0256744	0.0256628	0.0300451	0.0249321	0.0277788	0.0274874	0.0271282	0.0280273	0.0254964	0.0257071	0.0233335
0.0226741	0.0215253	0.0246965	0.0247787	0.0240264	0.0253616	0.0236395	0.024103	0.0258795	0.0248213	0.0261474	0.023852	0.0263392	0.0234769	0.0248169	0.0238548	0.0255967	0.0253066	0.026059	0.027822	0.0255011	0.0274044	0.0246723	0.0249104	0.0242402	0.0227753	0.0244537	0.0236775	0.023501	0.0263076	0.024549	0.0243209	0.0228503	0.0245993	0.0238736	0.0243924	0.0249904	0.0256057	0.0252118	0.0236995	0.025971	0.0257694	0.0273461	0.0253848	0.0271355	0.026843	0.0245778	0.0258817	0.0240369	0.0217926
0.0226345	0.0242012	0.0239331	0.0226139	0.0235821	0.0239036	0.0239112	0.025468	0.0240906	0.0255525	0.0233996	0.0215016	0.024604	0.021462	0.0233262	0.0260677	0.0259426	0.0246914	0.0250427	0.0254162	0.0253841	0.0248121	0.0236412	0.0240325	0.0246154	0.0241849	0.0233057	0.022099	0.0217805	0.0235995	0.0237878	0.0254172	0.0237118	0.0210969	0.0229187	0.0245669	0.0242188	0.0225614	0.0257848	0.021843	0.0243141	0.0239975	0.0237251	0.0245107	0.0278394	0.0269143	0.025548	0.024796	0.0253077	0.02315
0.0212074	0.0209743	0.0233224	0.0220341	0.0228787	0.0219085	0.0227855	0.024415	0.0232956	0.0240088	0.0217251	0.0232427	0.0222904	0.0233455	0.0225808	0.0252268	0.024559	0.0253066	0.0252866	0.0250281	0.0253841	0.0233678	0.0218	0.0239593	0.0222139	0.0243332	0.0233057	0.0219155	0.0208654	0.0239864	0.0230646	0.0238743	0.0241221	0.0228275	0.0231357	0.0245233	0.0212611	0.0215605	0.0223059	0.0236205	0.0228884	0.0246138	0.024404	0.0250808	0.0240735	0.0250606	0.0233202	0.0246209	0.0218583	0.0218293
0.0206525	0.0201873	0.020994	0.021261	0.0204724	0.0220619	0.0215045	0.0235959	0.0209899	0.0222619	0.022455	0.0198912	0.0223349	0.0218562	0.0217916	0.021642	0.0249914	0.0244042	0.0242296	0.0225059	0.0244483	0.0222198	0.0231256	0.0223133	0.0232645	0.0233688	0.0216218	0.0226497	0.0220001	0.0218586	0.019525	0.0227374	0.0204299	0.0214265	0.0227016	0.0206397	0.0210468	0.0226448	0.0213645	0.020974	0.022426	0.0233427	0.0230084	0.0239407	0.0233344	0.0236703	0.0236436	0.0235352	0.0220399	0.0225263
0.019939	0.0208956	0.021223	0.0205652	0.0205094	0.0208341	0.0217763	0.023752	0.0207513	0.020962	0.0223692	0.0207617	0.0215341	0.0214182	0.0213092	0.0208896	0.0228727	0.0214921	0.0234572	0.02367	0.0247602	0.024738	0.023899	0.0204111	0.0226266	0.0225157	0.022923	0.023751	0.0206091	0.0203884	0.0210474	0.022778	0.0198966	0.0211381	0.0199236	0.0191997	0.0210468	0.0219359	0.0191135	0.0200656	0.0213471	0.021956	0.0227067	0.0229907	0.0228769	0.0235277	0.022853	0.0234651	0.0220762	0.0219393
0.0216038	0.0212892	0.0206123	0.0219568	0.0203613	0.0213329	0.019292	0.0208658	0.0219042	0.0194995	0.0194066	0.0194995	0.0209112	0.0199728	0.0202569	0.0195176	0.020927	0.0230918	0.022075	0.0216134	0.0244872	0.0230715	0.0212108	0.0206306	0.0221388	0.021848	0.0212009	0.0213649	0.0198404	0.0211235	0.0193347	0.0200983	0.020594	0.0215913	0.0197066	0.0177597	0.0196751	0.0204763	0.0197274	0.0189991	0.0197673	0.0197219	0.0233856	0.0204066	0.0209411	0.0228861	0.0235358	0.0237803	0.0220036	0.0215358
0.0186308	0.0199512	0.0193145	0.019792	0.0200652	0.0206039	0.019719	0.0200858	0.0201948	0.0205151	0.0188485	0.0184548	0.0186866	0.0175638	0.0198185	0.0191193	0.0185922	0.0205898	0.0203269	0.021497	0.0241363	0.0216272	0.0213213	0.0209233	0.0213133	0.0206981	0.0200911	0.0218421	0.0210484	0.0202724	0.0189922	0.0207073	0.0184198	0.0188306	0.0229187	0.0177161	0.0196751	0.0193503	0.019973	0.0184066	0.0188425	0.019953	0.0223295	0.0200646	0.0219618	0.0216384	0.0240747	0.0229748	0.0223667	0.0216091
0.0200579	0.0192035	0.0196962	0.020024	0.0201762	0.0187622	0.0189038	0.0206708	0.0179686	0.0195401	0.0187626	0.0168444	0.0171739	0.0187902	0.0187223	0.0179243	0.0179004	0.0192773	0.0213432	0.0195181	0.0225376	0.0225901	0.0217631	0.0203746	0.0209381	0.019474	0.0202059	0.0191256	0.0196574	0.0202337	0.0192966	0.0215599	0.0190761	0.0196135	0.018795	0.0193306	0.0195465	0.0185162	0.0183768	0.0164711	0.0186113	0.0166789	0.020255	0.0212426	0.0208355	0.0210324	0.0229968	0.0222043	0.0215678	0.0207286
0.0185912	0.0189674	0.019429	0.018671	0.0182882	0.0193761	0.0186709	0.0192278	0.0180083	0.0196214	0.0167447	0.0174973	0.0173963	0.0167316	0.0173631	0.0165966	0.018376	0.0179238	0.0200829	0.0225835	0.0219527	0.0217013	0.0209162	0.021033	0.0194747	0.0224415	0.020512	0.0207408	0.0182663	0.0209301	0.016366	0.0187178	0.018912	0.0193663	0.0163643	0.0175852	0.0173175	0.0163893	0.0175991	0.0167081	0.0168773	0.0182967	0.0187085	0.0197986	0.0192518	0.0209967	0.0208408	0.0215739	0.0224756	0.0203984
0.0195426	0.0195183	0.0192381	0.0205265	0.019806	0.0181867	0.0187097	0.0173167	0.0189227	0.0196214	0.0179039	0.0161915	0.0163285	0.016425	0.0159162	0.014605	0.018203	0.0171035	0.0196764	0.0199061	0.0213289	0.021368	0.0201061	0.0194235	0.0205629	0.0175081	0.0197467	0.0183914	0.019694	0.0193825	0.0155667	0.0172967	0.0182967	0.0168528	0.0185346	0.0167561	0.0158601	0.0165145	0.0176401	0.0160367	0.0165691	0.0177574	0.0162191	0.0186586	0.0199557	0.0190717	0.0200144	0.0205232	0.019825	0.0194812
0.0189876	0.0179836	0.0200015	0.0189029	0.0186214	0.0196831	0.0166524	0.0177457	0.0159014	0.0175496	0.0180327	0.0142764	0.0157056	0.0148044	0.0143377	0.0158885	0.0155655	0.0177597	0.0192292	0.020721	0.0198861	0.0205533	0.01948	0.0212159	0.0195872	0.0187321	0.0188282	0.0190889	0.0213412	0.0198081	0.0184213	0.019408	0.0180916	0.0175533	0.0166681	0.0164943	0.0163745	0.0144293	0.0158802	0.0141407	0.01418	0.0165248	0.0173129	0.0181645	0.0174568	0.0206046	0.0182537	0.0209785	0.0193167	0.0204718
0.0184723	0.0177082	0.0177494	0.0185937	0.0177329	0.0191075	0.0168853	0.0175507	0.0165772	0.0175089	0.0161865	0.0146681	0.0153942	0.0154614	0.0138554	0.0156672	0.0153061	0.0162832	0.0169119	0.0195957	0.020432	0.0214791	0.020327	0.0186919	0.0198499	0.0183983	0.019364	0.0187218	0.0187788	0.0165197	0.0179265	0.0198546	0.0169839	0.016688	0.0164511	0.0149671	0.0150457	0.0145127	0.0157983	0.0155232	0.0132938	0.0155233	0.0162945	0.0155045	0.0169289	0.0189291	0.0189005	0.021644	0.0189536	0.0207653
0.0175606	0.0179836	0.0186655	0.0178592	0.0178439	0.0186855	0.0170794	0.0192668	0.0168555	0.0157215	0.0166159	0.0133624	0.0151717	0.0137094	0.0127592	0.0142952	0.0137496	0.0152168	0.0157736	0.0177331	0.0186774	0.0203681	0.0191854	0.0200819	0.0198124	0.0193998	0.0186751	0.0189787	0.0175708	0.0182993	0.0167466	0.0201795	0.0161634	0.016688	0.0159302	0.0138325	0.0148313	0.0145127	0.0135882	0.0140222	0.0142186	0.0141366	0.0149366	0.0146304	0.0175624	0.0177527	0.0188286	0.0190523	0.0190262	0.0190043
0.0179966	0.0170785	0.0171005	0.0169701	0.0170665	0.0149637	0.0163031	0.0167707	0.0168157	0.016534	0.0141686	0.0134929	0.0129027	0.0131838	0.0146885	0.0138084	0.0139658	0.0139453	0.0149606	0.0165302	0.0189893	0.0197385	0.0192959	0.0187651	0.0178987	0.0165436	0.0181011	0.0159686	0.0180101	0.0175255	0.01766	0.0180275	0.0173942	0.0164407	0.0143242	0.0150107	0.0137168	0.0128446	0.013711	0.0130742	0.0133323	0.0144447	0.0132393	0.0151245	0.0159434	0.0169685	0.01811	0.0193325	0.0188083	0.0186007
0.0179966	0.0181804	0.0161844	0.0170088	0.0172146	0.0171891	0.0164972	0.0161076	0.0142715	0.0175496	0.0147267	0.0132318	0.0120128	0.0128334	0.0129346	0.0131445	0.0140955	0.0128379	0.014554	0.0160258	0.0181705	0.0170351	0.018228	0.0170824	0.0184991	0.0191773	0.0171444	0.0157483	0.0174976	0.0176416	0.0184593	0.0168907	0.0157942	0.0140096	0.0144978	0.0147489	0.0130739	0.013762	0.0132198	0.0122052	0.0136791	0.0134818	0.0145594	0.0140604	0.0160138	0.0154356	0.0167445	0.0181417	0.019353	0.0185274
0.016847	0.0160948	0.016757	0.0156171	0.0164001	0.0173042	0.0155656	0.0152496	0.01451	0.0150715	0.0131811	0.0134929	0.0121463	0.012483	0.0117946	0.0115955	0.0132307	0.0127969	0.0139442	0.0150945	0.0187164	0.0185535	0.0189277	0.0180701	0.0167355	0.0183983	0.0171061	0.017437	0.0172048	0.0174868	0.016366	0.0158756	0.0155891	0.0134328	0.0136731	0.0142252	0.0141026	0.0126361	0.0126468	0.0127582	0.0107121	0.0113247	0.0130507	0.0136804	0.0132686	0.0151148	0.0167805	0.0174763	0.016303	0.0164728
0.0160146	0.0164096	0.0152302	0.0153466	0.0157337	0.0158846	0.0162643	0.0152886	0.014033	0.0138528	0.0134387	0.0124048	0.0121908	0.0123516	0.0120577	0.0115955	0.0107662	0.0119355	0.0129279	0.0146676	0.015285	0.0164426	0.0182648	0.0168264	0.0177111	0.0171742	0.0161877	0.0161521	0.0152281	0.0160941	0.0150339	0.0159162	0.0152199	0.0142569	0.0143242	0.0128289	0.0125166	0.012219	0.0115418	0.0112573	0.0114057	0.0116714	0.0119191	0.0129964	0.0136909	0.0140453	0.0145167	0.017021	0.0154315	0.0174634
0.0168074	0.016685	0.0169097	0.0152306	0.0159559	0.0147719	0.0152162	0.0149766	0.0150666	0.0148684	0.0131811	0.011839	0.0123687	0.0108186	0.0103915	0.0100907	0.0106797	0.0120176	0.0128466	0.0129603	0.0140763	0.0166278	0.0157976	0.0164606	0.0174109	0.0181757	0.0176419	0.015785	0.016253	0.0172547	0.0141204	0.0157538	0.0147686	0.0142981	0.0153225	0.012218	0.0125166	0.0134701	0.0118692	0.0105463	0.0101726	0.0112091	0.0110516	0.0107923	0.0129166	0.0132254	0.0135465	0.0159353	0.0166298	0.0168397
0.0158164	0.0169998	0.0166425	0.0159264	0.0155486	0.0145417	0.0154879	0.0154446	0.0123236	0.0130403	0.0126229	0.0127095	0.0115234	0.01095	0.0100846	0.0109316	0.00959875	0.0110332	0.0119115	0.01362	0.0145052	0.0159982	0.0167182	0.0165703	0.0170732	0.0173226	0.0172975	0.0160787	0.0159602	0.0160554	0.0152242	0.0154696	0.0142353	0.0144217	0.0128483	0.0132216	0.013331	0.0111764	0.01367	0.0112968	0.0108277	0.00943723	0.0114288	0.0108303	0.0135501	0.011443	0.0145167	0.0157251	0.0165571	0.0174634
0.0151425	0.0165276	0.0155355	0.0164676	0.0147712	0.0157311	0.0150609	0.0139626	0.0138342	0.0129997	0.0133528	0.0118825	0.0121908	0.0101616	0.00951462	0.0104448	0.0105932	0.0101719	0.0119522	0.0124171	0.0135694	0.0158131	0.0157976	0.0162046	0.0157223	0.0166549	0.0170296	0.016042	0.0147888	0.0160167	0.0161376	0.0154696	0.0143174	0.0135564	0.0134126	0.0112144	0.0120451	0.0123441	0.0105186	0.0107833	0.00940197	0.0106313	0.00946741	0.00969029	0.0117552	0.0124768	0.015415	0.0167408	0.0172833	0.0144917
0.0153011	0.0151897	0.0143904	0.0164676	0.0150304	0.0158846	0.0138188	0.0154836	0.0138342	0.0125528	0.0121936	0.0112731	0.011123	0.0103368	0.0101285	0.0108431	0.00972847	0.010664	0.00975689	0.0121842	0.0123996	0.0137022	0.0143615	0.0158388	0.0162477	0.0173597	0.0164556	0.0148306	0.0139835	0.0165197	0.0149197	0.0140891	0.0132507	0.0127323	0.0141071	0.0125671	0.0111878	0.0126778	0.0110916	0.0107043	0.0108662	0.0102461	0.0102595	0.0099563	0.0108753	0.0113004	0.0110672	0.0137289	0.0155768	0.0158125
0.0152218	0.0155045	0.0150011	0.0153852	0.0140678	0.0135825	0.0163807	0.0129485	0.0130789	0.0134059	0.0113349	0.0103591	0.0107225	0.010293	0.0105669	0.00982518	0.00834486	0.010459	0.00987885	0.011447	0.0126335	0.0145539	0.014251	0.0148511	0.015122	0.0162469	0.0141594	0.0151977	0.0142397	0.015978	0.0136256	0.0146169	0.0130866	0.0132268	0.0132824	0.0116507	0.0113164	0.011093	0.0106823	0.0110203	0.0099029	0.00893648	0.0092411	0.00961429	0.0106641	0.0123699	0.0133669	0.0144643	0.0140155	0.0160693
0.0148254	0.0155832	0.0143522	0.0151146	0.0142159	0.0157311	0.01378	0.0145086	0.011767	0.0125528	0.00948864	0.0113602	0.0116124	0.00954842	0.0109615	0.00933835	0.0083881	0.00890037	0.00914709	0.0112918	0.0118927	0.0144428	0.0141405	0.0153998	0.0151595	0.017879	0.0150779	0.0145002	0.0154477	0.015978	0.0136637	0.0146981	0.0128815	0.0120318	0.0124143	0.0127853	0.0111021	0.0105092	0.0114599	0.00999329	0.00882398	0.00905204	0.0086376	0.00965229	0.0100306	0.00983887	0.011678	0.0128183	0.0145238	0.0154823
0.0143893	0.0151503	0.0141232	0.0132591	0.0133274	0.0145417	0.0129648	0.0134555	0.0120453	0.0123497	0.0115925	0.0104897	0.0105891	0.0101616	0.00754154	0.00823191	0.00795572	0.00996678	0.0098382	0.0104769	0.0116197	0.0132948	0.01403	0.0147414	0.0150469	0.0140955	0.0149248	0.0147939	0.0138004	0.0138115	0.0149197	0.0130334	0.0130866	0.0140508	0.0128917	0.0106908	0.0114878	0.0116352	0.00998649	0.0109413	0.0107891	0.00912908	0.00897707	0.00843625	0.00996023	0.0109083	0.0117858	0.0135888	0.0145601	0.0143449
0.014865	0.0148749	0.0139324	0.0146894	0.0134385	0.0132755	0.0135471	0.0125195	0.0131982	0.0123903	0.0104761	0.0108814	0.0109895	0.0102492	0.00933924	0.00920558	0.00895019	0.00853123	0.00752094	0.00865314	0.0109179	0.0115172	0.0132567	0.0141195	0.014409	0.0146148	0.0168382	0.0134723	0.0135442	0.0149721	0.0132831	0.0149417	0.0114457	0.0137624	0.012067	0.0113453	0.0126023	0.00980024	0.0103958	0.0106253	0.00928637	0.00928316	0.00920338	0.00908227	0.00953789	0.00905461	0.0105282	0.0122579	0.0134708	0.0132076
0.0139929	0.0134582	0.0129781	0.013607	0.0130683	0.0141964	0.0135083	0.0125195	0.0125224	0.0114153	0.0108196	0.0108379	0.00974373	0.00989882	0.00964616	0.00827617	0.0083881	0.0084492	0.00752094	0.00970083	0.00920221	0.0115172	0.0121152	0.0135709	0.0150469	0.0148744	0.0139681	0.014904	0.0138004	0.0132699	0.0150339	0.0132364	0.01362	0.0128559	0.013239	0.0100362	0.0099447	0.0111347	0.0106823	0.00979579	0.0096717	0.00920612	0.00818497	0.00915827	0.00855242	0.00923285	0.00937837	0.0112423	0.0145238	0.0127307
0.0133191	0.014442	0.0138178	0.0128339	0.0131423	0.014158	0.0140905	0.0135335	0.0126019	0.0119841	0.0114207	0.010185	0.00974373	0.0101178	0.00903231	0.00867449	0.0080422	0.00750584	0.0076429	0.00907997	0.010294	0.011295	0.0132567	0.0131685	0.0140338	0.0154308	0.0151544	0.014647	0.0139835	0.0132312	0.0138921	0.0146575	0.0116508	0.013268	0.0113291	0.0118253	0.012088	0.0101339	0.0094135	0.00991429	0.00847719	0.0091676	0.00833585	0.00836025	0.00732059	0.00869813	0.00945023	0.0116625	0.0104934	0.0140147
0.0137155	0.0145601	0.0130926	0.013723	0.0134385	0.0135057	0.0118003	0.0124025	0.0111707	0.0116591	0.00961745	0.0104026	0.0109895	0.00902282	0.0080677	0.00765656	0.00765306	0.00799803	0.00731767	0.0069846	0.00916322	0.011221	0.0114523	0.0119614	0.0141839	0.0142068	0.0141212	0.0128483	0.0132879	0.0129217	0.0129025	0.0122214	0.0130456	0.0114961	0.0115895	0.00911987	0.0110592	0.0117186	0.00957721	0.00880831	0.00897811	0.00785794	0.00886391	0.00703021	0.00644071	0.00827036	0.00959396	0.0105768	0.0129262	0.0125839
0.0133191	0.0140485	0.0134361	0.0130272	0.0139568	0.012393	0.0132754	0.0118955	0.0113298	0.0115372	0.00940277	0.0100979	0.0107225	0.00911042	0.00898847	0.00880726	0.00683155	0.00783397	0.00707375	0.00814869	0.00967012	0.00925823	0.0115628	0.0121808	0.0129081	0.0153937	0.0135471	0.0132521	0.0113112	0.0126509	0.0115323	0.0137237	0.0116918	0.0117434	0.0119802	0.0112144	0.009216	0.0101339	0.00904514	0.00845282	0.00813039	0.00789646	0.00727972	0.00741022	0.0072502	0.00851989	0.0083004	0.00984135	0.0106387	0.01163
0.013438	0.0133008	0.0129017	0.0119835	0.0120317	0.0131988	0.0119944	0.0117395	0.0109322	0.010156	0.0106479	0.0098803	0.00943228	0.00823442	0.00793616	0.00774508	0.00722068	0.00758788	0.00723636	0.00768305	0.00900725	0.00855461	0.0111946	0.0109737	0.0122326	0.0135762	0.0140446	0.0138394	0.0127389	0.0121093	0.0111136	0.0118153	0.0123482	0.00918868	0.0102005	0.0102544	0.0105877	0.00992535	0.00957721	0.00797883	0.00732121	0.00793498	0.00716657	0.00725822	0.00742618	0.00762869	0.00815667	0.0107519	0.00983988	0.0114099
0.011892	0.01153	0.0126727	0.0128339	0.0110692	0.011971	0.0116451	0.0102184	0.0106142	0.010481	0.00905929	0.00948857	0.00983271	0.00871622	0.00859385	0.00796636	0.00825839	0.00664452	0.00735832	0.00807109	0.00783748	0.00973966	0.0104213	0.0102787	0.0125328	0.0113877	0.0137767	0.0135458	0.0128853	0.0118771	0.0120652	0.01348	0.00988677	0.0111665	0.0104176	0.0106471	0.0119594	0.00942491	0.00908607	0.00793933	0.00797626	0.00820461	0.007242	0.00794224	0.00647591	0.00787823	0.00812073	0.00795013	0.00980357	0.0106395
0.0124073	0.0128286	0.013627	0.0110557	0.0112172	0.0118559	0.0112957	0.0120905	0.0112502	0.00930289	0.0101756	0.00900979	0.00961025	0.00915422	0.00771693	0.0073025	0.00786925	0.00668553	0.00715505	0.00783827	0.00662871	0.00907307	0.00905877	0.0099861	0.0108818	0.0116102	0.0130496	0.0123711	0.0114943	0.0114129	0.0121413	0.0119371	0.0107893	0.0103424	0.0106346	0.0101235	0.00964465	0.00942491	0.00953628	0.00900581	0.00732121	0.00855129	0.00697797	0.00585218	0.00700384	0.00745045	0.00700683	0.00830035	0.00875059	0.0102726
0.0125263	0.0121203	0.0119475	0.0124087	0.00999556	0.0127767	0.0124602	0.0111544	0.0102167	0.0113747	0.0105191	0.00914037	0.00898736	0.00840962	0.00732231	0.00743527	0.0070045	0.00623436	0.00638263	0.00717861	0.00674569	0.00773988	0.00946384	0.00921794	0.0124578	0.0133165	0.0140446	0.0121141	0.011238	0.0118771	0.0115323	0.0105567	0.0105432	0.010054	0.00911537	0.0103417	0.010159	0.00892448	0.00900422	0.00746534	0.00735974	0.00735719	0.00720428	0.00695421	0.0065463	0.00627406	0.00682716	0.0080552	0.00900476	0.00953883
0.012883	0.01153	0.0113749	0.011249	0.0115134	0.0107432	0.011451	0.0113495	0.00966011	0.011131	0.00983212	0.00961915	0.00912084	0.00775262	0.00868155	0.00685992	0.00678831	0.00615233	0.0065859	0.00760545	0.00662871	0.00781395	0.00725438	0.00951057	0.0117073	0.0119441	0.0125521	0.0123711	0.0110916	0.0115289	0.0116846	0.0116935	0.010338	0.01026	0.00985329	0.00951259	0.00968751	0.00896618	0.00863586	0.00762334	0.00635789	0.00781942	0.00629903	0.00558617	0.00637032	0.00627406	0.00653971	0.00773999	0.00962202	0.00961221
0.0123281	0.0121203	0.0117566	0.0117515	0.0115504	0.0104746	0.00947131	0.00951638	0.0089843	0.00962788	0.00871581	0.00866159	0.00925432	0.00718322	0.00964616	0.00685992	0.0066586	0.00623436	0.00634198	0.00686819	0.00674569	0.00773988	0.00821181	0.00962031	0.00986867	0.0104974	0.0117868	0.0122976	0.0109452	0.00998143	0.0103144	0.0118153	0.010256	0.0112489	0.00976647	0.00981804	0.00985897	0.00825723	0.00810379	0.00853182	0.00770654	0.0081661	0.0066385	0.0065742	0.00700384	0.00552545	0.00650377	0.00819529	0.00864166	0.00950215
0.0123677	0.0110184	0.0119093	0.0120994	0.0104028	0.0108967	0.0117227	0.00908736	0.0100179	0.0105216	0.0100468	0.0098803	0.00818651	0.00963602	0.00811154	0.00854171	0.00717745	0.00693163	0.00674852	0.00644135	0.00701864	0.00781395	0.0086537	0.00962031	0.0106191	0.00994102	0.0119016	0.0109027	0.0109818	0.011026	0.0107711	0.0100694	0.00964063	0.0122378	0.009289	0.00850897	0.00853016	0.00900788	0.00810379	0.00849232	0.00805333	0.00662532	0.0068271	0.00627019	0.00672228	0.00598888	0.00618038	0.00700452	0.00849642	0.00854826
0.0112181	0.0114906	0.0119475	0.0117515	0.0118096	0.0118559	0.0113733	0.0102184	0.0104154	0.00844979	0.00880168	0.00800871	0.00920982	0.00792782	0.0080677	0.00796636	0.00691802	0.00775194	0.00642329	0.00616973	0.0072136	0.00744362	0.00924289	0.00874241	0.00979362	0.0104603	0.0123608	0.0110862	0.0116773	0.0118771	0.0101621	0.0107191	0.0105021	0.00964193	0.0102439	0.00872715	0.00840156	0.00821552	0.00818565	0.00865031	0.00739827	0.0081661	0.00652535	0.00623219	0.00612396	0.0065236	0.00697089	0.00763492	0.00809702	0.0084382
0.0107425	0.0126712	0.0111459	0.0116742	0.0106249	0.00963051	0.00985948	0.00928237	0.00922282	0.010156	0.0102185	0.00835691	0.00858694	0.00779642	0.0086377	0.0073025	0.0080422	0.00639843	0.00748028	0.00620853	0.00744756	0.00644373	0.00776992	0.00852294	0.0105066	0.0107942	0.0123225	0.0101318	0.0113478	0.0106004	0.0110756	0.00990702	0.0100919	0.0093535	0.0104176	0.00837806	0.00895881	0.00934151	0.00806287	0.00766284	0.0075524	0.00808906	0.00709113	0.00714421	0.0058424	0.00759304	0.00628818	0.00731972	0.00784285	0.00810801
0.0102271	0.0114906	0.0119856	0.0113263	0.0111432	0.0115873	0.0112181	0.00963339	0.00850726	0.0081248	0.00755657	0.00944505	0.00872041	0.00770882	0.00754154	0.00783359	0.00691802	0.00602929	0.00528498	0.00690699	0.00729159	0.00770285	0.00769627	0.00782793	0.00938086	0.00964427	0.011672	0.0116002	0.0118603	0.0110647	0.0102383	0.0117747	0.0110765	0.00836458	0.00911537	0.00968713	0.00814437	0.00892448	0.00920886	0.00845282	0.00724414	0.00762682	0.00686482	0.0068022	0.00647591	0.00577499	0.00643191	0.00707456	0.00791547	0.00763107
0.0099893	0.0109397	0.0100008	0.0120994	0.0104398	0.0107432	0.00985948	0.00932137	0.00954085	0.00889665	0.00940277	0.00879217	0.00840897	0.00775262	0.00675231	0.00801062	0.00709097	0.00656249	0.0065859	0.00682938	0.00639476	0.00636966	0.00721756	0.00724267	0.00870544	0.0100523	0.012246	0.0122609	0.0119335	0.0115676	0.0110756	0.0108409	0.00972268	0.00993036	0.0102005	0.00911987	0.0100304	0.00900788	0.009127	0.00691235	0.00701295	0.00731867	0.00697797	0.0068022	0.00644071	0.00630971	0.00592885	0.0072847	0.00704404	0.00829145
0.0102668	0.010861	0.0115658	0.0107465	0.0116615	0.0117024	0.00970422	0.00861934	0.00946134	0.0099935	0.00944571	0.00866159	0.00903186	0.00858482	0.00903231	0.00694844	0.00683155	0.00643944	0.00601675	0.00620853	0.00701864	0.0057401	0.00673884	0.00680372	0.00803002	0.00931043	0.0106387	0.0123343	0.0109086	0.0117224	0.0108092	0.0105161	0.0101739	0.00898265	0.00924559	0.00863987	0.00840156	0.00867426	0.00761266	0.00782083	0.00735974	0.00681792	0.0066385	0.00562417	0.00577201	0.00630971	0.00697089	0.00644416	0.0080244	0.00737425
0.0101082	0.0110578	0.0117948	0.0118675	0.0109581	0.0107816	0.00931605	0.00885335	0.00914331	0.00930289	0.0093169	0.00835691	0.00854245	0.00700802	0.00762924	0.00809914	0.00748011	0.00697264	0.00691113	0.00620853	0.00658972	0.00670296	0.00644425	0.00801083	0.00840525	0.00957009	0.0107918	0.011747	0.0125924	0.0117611	0.0103905	0.0105567	0.00910732	0.00898265	0.00894175	0.00894532	0.00930173	0.00863255	0.00847215	0.00734684	0.00786067	0.00835869	0.00626132	0.00566217	0.00647591	0.00623841	0.00582106	0.00595384	0.00700773	0.00766776
0.00872081	0.010743	0.0106497	0.0117902	0.0108841	0.010206	0.00877261	0.00932137	0.00874578	0.00824667	0.00811472	0.00887922	0.008231	0.00893522	0.00771693	0.00787785	0.00713421	0.00668553	0.00735832	0.00523845	0.00596584	0.00673999	0.00644425	0.0075353	0.0072045	0.0109425	0.0105622	0.0111964	0.0133978	0.0111034	0.00997184	0.0115717	0.0087381	0.00811735	0.0086379	0.00942532	0.00857302	0.00871596	0.00773544	0.00789983	0.00782213	0.00716459	0.0074306	0.00638419	0.00661669	0.00598888	0.00556953	0.00661927	0.00646309	0.007521
0.00943434	0.00979852	0.0104588	0.0107851	0.0109581	0.0114338	0.00970422	0.00916537	0.00838799	0.00873416	0.010562	0.0078346	0.00805303	0.00858482	0.00846231	0.00801062	0.00635593	0.00643944	0.00731767	0.00632494	0.00561491	0.00681406	0.00626013	0.00691345	0.00814259	0.00960718	0.0108683	0.0114533	0.011421	0.0109099	0.0111517	0.0105161	0.00898425	0.00931229	0.00876812	0.00925077	0.00951605	0.00825723	0.00822658	0.00793933	0.00685882	0.00774238	0.00761919	0.00646019	0.00644071	0.00677314	0.00564139	0.00703954	0.00617262	0.00686062
0.00776945	0.0110184	0.0112222	0.0108238	0.0109211	0.0100526	0.0104029	0.00912637	0.00894454	0.00731232	0.00875875	0.00870511	0.00947678	0.00854102	0.00802385	0.00734676	0.00691802	0.00582421	0.00654525	0.00578169	0.00701864	0.00633263	0.00684932	0.00654766	0.00844278	0.00875403	0.0117485	0.0125179	0.0117505	0.0113742	0.0110756	0.0102318	0.0105021	0.00931229	0.00881153	0.00859624	0.00891594	0.00779849	0.00839029	0.00714935	0.0077836	0.00616309	0.00686482	0.0066502	0.0065111	0.00634536	0.00488681	0.0065142	0.00668095	0.0066405
0.0095929	0.010743	0.0109169	0.0113263	0.0111802	0.0124314	0.0094325	0.00963339	0.00886504	0.0099935	0.00841527	0.00761697	0.00796405	0.00788402	0.00741001	0.00778933	0.00743687	0.0068496	0.00670786	0.00605332	0.0061998	0.00570307	0.00600236	0.00691345	0.00803002	0.00864275	0.0099116	0.0107926	0.0110184	0.0115676	0.00997184	0.012059	0.0108713	0.00828217	0.00885494	0.00859624	0.00831583	0.00854915	0.00740801	0.00774183	0.00662762	0.00670236	0.00569553	0.00608018	0.00629993	0.00602453	0.00618038	0.00654922	0.00522857	0.00638368
0.00816585	0.00885408	0.0108787	0.0117129	0.0113653	0.0117408	0.00892788	0.00885335	0.00830849	0.00873416	0.00790005	0.00779108	0.00800854	0.00819062	0.00789231	0.00712547	0.00696126	0.00582421	0.00536629	0.00628614	0.00475708	0.0060734	0.00603918	0.00651108	0.0078424	0.00842019	0.00979679	0.012885	0.0109086	0.0110647	0.0115704	0.0113281	0.00877913	0.00951832	0.00889834	0.00815988	0.00874448	0.00784019	0.00851308	0.00699135	0.00678175	0.00681792	0.00607272	0.0065742	0.00552564	0.00573934	0.00671937	0.00581375	0.00537381	0.00700737
0.00852261	0.00968047	0.0104206	0.0100893	0.010773	0.0107816	0.00997593	0.00873635	0.00914331	0.00970913	0.00871581	0.00835691	0.00898736	0.00805922	0.00758539	0.00694844	0.00743687	0.00582421	0.00719571	0.00628614	0.0056929	0.00603637	0.00677567	0.00610871	0.00776735	0.00830891	0.00899315	0.0115267	0.0101764	0.0113355	0.0103524	0.0110845	0.00914834	0.0085706	0.00902856	0.00824715	0.0083587	0.00742316	0.00712152	0.00774183	0.0075524	0.00643273	0.00697797	0.00589018	0.00612396	0.00595323	0.00603665	0.00647918	0.00653571	0.00609018
0.00816585	0.00897214	0.0112986	0.011017	0.0111432	0.0108583	0.010597	0.00889236	0.00826873	0.00792168	0.00790005	0.00805223	0.00787507	0.00845342	0.0074977	0.00783359	0.00588032	0.00533202	0.00601675	0.00620853	0.00686267	0.0058512	0.00563411	0.00643793	0.00787992	0.00767833	0.0103326	0.0106457	0.0112746	0.0119545	0.00970541	0.0101506	0.00927141	0.00844699	0.00980988	0.00920714	0.00831583	0.00742316	0.00834936	0.00750484	0.00674322	0.00681792	0.00618588	0.00642219	0.00619435	0.00623841	0.00632411	0.00668931	0.00628154	0.00539311
0.00753161	0.00838187	0.0100008	0.0100893	0.0105509	0.0107432	0.0094325	0.00920437	0.00858676	0.00958726	0.00802885	0.00861806	0.0071187	0.00823442	0.0069277	0.00743527	0.00756659	0.00619335	0.00646394	0.00566528	0.00596584	0.0059623	0.00541317	0.00618187	0.00622889	0.00764123	0.00937584	0.00954444	0.0121166	0.0105231	0.0111517	0.0107597	0.00935346	0.00795253	0.00881153	0.00737444	0.00818723	0.00863255	0.00834936	0.00821582	0.00639642	0.00674088	0.00592185	0.0068022	0.00615915	0.00684443	0.00485088	0.00507828	0.00624523	0.00546649
0.00765053	0.00920825	0.00946637	0.011133	0.010773	0.0107816	0.0108299	0.00881435	0.00950109	0.00861228	0.00764244	0.0076605	0.00756362	0.00748982	0.00767308	0.00668289	0.00652888	0.00541405	0.00532564	0.0058593	0.00522499	0.00559197	0.0053027	0.00519424	0.00645403	0.00704774	0.0080747	0.00947102	0.0101032	0.00998143	0.0119129	0.0100694	0.00877913	0.00906506	0.00898515	0.00833442	0.0083587	0.00821552	0.00875865	0.00659636	0.0057799	0.00550826	0.00694025	0.00577617	0.0058424	0.00552545	0.00538987	0.00595384	0.00522857	0.00568661
0.00769017	0.00826381	0.00931369	0.0103985	0.0110321	0.0111269	0.0104029	0.00932137	0.00834824	0.00922164	0.00875875	0.00705114	0.00827549	0.00788402	0.00710308	0.00734676	0.00696126	0.00627538	0.00617936	0.00605332	0.00639476	0.00581417	0.00581824	0.00662082	0.00596623	0.00723321	0.00841912	0.00961786	0.0101032	0.0105617	0.00962929	0.0106785	0.010297	0.00955952	0.00911537	0.00890169	0.00870162	0.0079236	0.00740801	0.00675435	0.0056643	0.00635569	0.00652535	0.00649819	0.00577201	0.00613147	0.00488681	0.004658	0.0053375	0.00568661
0.00665953	0.007949	0.00927552	0.0108624	0.0111062	0.0115873	0.0104029	0.00858034	0.00938183	0.00800292	0.00790005	0.00822633	0.00912084	0.00784022	0.00727847	0.00601903	0.00670183	0.00648046	0.00626067	0.00570409	0.00604383	0.00533274	0.00537634	0.00504792	0.00581614	0.00660262	0.0074624	0.00866341	0.0114943	0.0111807	0.0114562	0.0114499	0.0100098	0.00885904	0.00950603	0.00807261	0.0081015	0.00771508	0.00859493	0.00766284	0.00604963	0.00770386	0.00795866	0.00710621	0.00647591	0.00602453	0.00546173	0.0057437	0.00522857	0.0054298
0.00658025	0.00751613	0.00813039	0.010012	0.0098845	0.0112036	0.0104417	0.0101404	0.00914331	0.00828729	0.00794298	0.00800871	0.00778608	0.00722702	0.00736616	0.00801062	0.00674507	0.00594725	0.00561021	0.00675178	0.00604383	0.00529571	0.00475033	0.00614529	0.00645403	0.00656553	0.00757721	0.00972798	0.0104327	0.0116837	0.00978153	0.00982582	0.0111995	0.00836458	0.0101571	0.00877078	0.0082301	0.00829893	0.0075308	0.00691235	0.00643496	0.00639421	0.00701569	0.0066502	0.00563123	0.00509768	0.00488681	0.00525339	0.00566428	0.00520967
0.00638205	0.00869668	0.00977174	0.00931617	0.00958833	0.00993746	0.0111016	0.00912637	0.00803021	0.0088154	0.00935984	0.0074864	0.008231	0.00709562	0.00596308	0.0069927	0.00635593	0.00615233	0.0065859	0.00562648	0.00631677	0.00599933	0.00548682	0.00526739	0.00570356	0.00686227	0.00815124	0.00961786	0.00830954	0.0106391	0.0105427	0.0104349	0.00988677	0.0103836	0.00933241	0.0084217	0.0081015	0.00829893	0.00748987	0.00635936	0.00639642	0.00627865	0.00652535	0.00634619	0.00573681	0.00602453	0.00517427	0.00567366	0.00508333	0.00502623
0.00689737	0.00743743	0.00847393	0.00923886	0.0112172	0.0119326	0.0112569	0.00889236	0.00886504	0.0089779	0.0075995	0.00739935	0.00840897	0.00805922	0.00758539	0.00823191	0.0070045	0.0066035	0.00528498	0.00616973	0.00592685	0.00599933	0.00493445	0.00526739	0.00574109	0.00634297	0.00642915	0.00770897	0.00878542	0.0107165	0.0103524	0.0121402	0.0104201	0.00968313	0.0100703	0.00911987	0.00728707	0.00754827	0.00834936	0.00801833	0.00581843	0.00739571	0.00735516	0.00486415	0.00598318	0.00559675	0.0052102	0.00539348	0.00508333	0.00502623
0.00590637	0.0065717	0.00748149	0.00912289	0.0114023	0.011242	0.0102088	0.00932137	0.0090638	0.00869353	0.00768537	0.00831338	0.00800854	0.00744602	0.00701539	0.00655012	0.00670183	0.00631639	0.00548825	0.00570409	0.00503002	0.00540681	0.0053027	0.00475529	0.00559099	0.00634297	0.00704145	0.00881025	0.00962735	0.0105231	0.010695	0.0101912	0.0101739	0.00955952	0.00937581	0.00938168	0.00814437	0.0078819	0.00789915	0.00738634	0.00689735	0.00585494	0.00641219	0.00547216	0.0058072	0.00527592	0.00600072	0.00476307	0.00515595	0.00487948
0.00594601	0.00708327	0.00717612	0.00881364	0.0105879	0.0112804	0.0100924	0.0100624	0.0101371	0.00909977	0.00755657	0.00813928	0.00778608	0.00805922	0.00688385	0.00685992	0.00657212	0.00717772	0.00589479	0.0058981	0.00483506	0.00414769	0.00508175	0.00497476	0.00600375	0.00586075	0.00700318	0.00807606	0.00863899	0.00971062	0.00928675	0.0113687	0.010297	0.00910627	0.0107648	0.00846533	0.00891594	0.00821552	0.00765358	0.00722834	0.00651202	0.00674088	0.00694025	0.00551017	0.00661669	0.00541851	0.00477902	0.00560361	0.00606369	0.00465935
0.00547033	0.00724067	0.00809222	0.00889095	0.00981045	0.0106665	0.0112569	0.0107254	0.00890479	0.00950601	0.00854407	0.00770403	0.00738566	0.00718322	0.00710308	0.00721399	0.00661536	0.0060703	0.00609806	0.00543246	0.0061608	0.00485131	0.00537634	0.00566976	0.00634146	0.00582366	0.0062378	0.00881025	0.00787027	0.0102136	0.0108092	0.0116935	0.0116098	0.00980675	0.0101137	0.00925077	0.00895881	0.00817382	0.00683502	0.00797883	0.00651202	0.00639421	0.00656307	0.00589018	0.00605357	0.0054898	0.00574919	0.00577873	0.00501071	0.00517298
0.00503429	0.00621754	0.00702344	0.00776992	0.00947727	0.0107432	0.00951013	0.00971139	0.0100576	0.00962788	0.00790005	0.00744287	0.00765261	0.00665761	0.0074977	0.00703696	0.00622622	0.00611132	0.00577283	0.00543246	0.00658972	0.00592527	0.00456621	0.00497476	0.00525328	0.00526726	0.00707971	0.00829632	0.00937111	0.0103683	0.011342	0.0109627	0.0105021	0.00972434	0.0107648	0.0104289	0.0081015	0.0079236	0.00798101	0.00683335	0.00631936	0.00716459	0.006035	0.0068022	0.00549044	0.00641665	0.00596479	0.00525339	0.00472024	0.00506292
0.00550997	0.00637494	0.00820673	0.00726739	0.0101807	0.00974562	0.0100148	0.0102964	0.00977937	0.00889665	0.00785711	0.0076605	0.00809753	0.00766502	0.00727847	0.00694844	0.00691802	0.00590624	0.0059761	0.00574289	0.00557592	0.00496241	0.00405067	0.00501134	0.00427767	0.00571238	0.00585511	0.00708491	0.00783366	0.0101362	0.0108853	0.0107597	0.0113636	0.0103836	0.0101571	0.0085526	0.00891594	0.00884107	0.00757173	0.00635936	0.00658909	0.00724163	0.00607272	0.00627019	0.00633513	0.00520462	0.00582106	0.00518334	0.00424821	0.00520967
0.00519285	0.00720132	0.00721429	0.00792454	0.00969939	0.0114338	0.011024	0.0108034	0.0100576	0.00946539	0.0084582	0.00818281	0.00751913	0.00744602	0.00723462	0.00712547	0.00709097	0.00689061	0.00524433	0.00601451	0.00666771	0.00429582	0.00475033	0.00479186	0.00517824	0.00482214	0.00669703	0.00620388	0.00856578	0.00897555	0.00955317	0.0115717	0.0099278	0.01026	0.0105478	0.0096435	0.00780145	0.0092164	0.00867679	0.00710985	0.00658909	0.00666384	0.00607272	0.00630819	0.00531447	0.00481249	0.00528207	0.00525339	0.00475654	0.00502623
0.00519285	0.0053518	0.00736697	0.00807917	0.00977343	0.00982235	0.0106746	0.0104914	0.00930233	0.00918102	0.00867288	0.00826986	0.00778608	0.00727082	0.00710308	0.00725824	0.00531823	0.00672655	0.0065859	0.00644135	0.0061998	0.00551791	0.0053027	0.00497476	0.00469043	0.00523016	0.00650568	0.00679123	0.00706494	0.00885949	0.00924869	0.0112469	0.0122662	0.00955952	0.00881153	0.00837806	0.00840156	0.00838233	0.00806287	0.00639886	0.00635789	0.006972	0.00626132	0.00646019	0.00577201	0.00577499	0.00459935	0.00553357	0.00446607	0.00531973
0.00503429	0.00574532	0.00629819	0.0073447	0.00855175	0.0107432	0.011024	0.0101014	0.0110117	0.00901852	0.00815766	0.00757345	0.00840897	0.00744602	0.00732231	0.00632883	0.00536147	0.0066035	0.00634198	0.00601451	0.00510801	0.0064067	0.00438209	0.00486502	0.00476548	0.00437702	0.00535762	0.00572666	0.00658906	0.00839523	0.00860166	0.0103536	0.0107893	0.0116198	0.0106346	0.0109089	0.00938746	0.00779849	0.00794008	0.00707035	0.00682028	0.00635569	0.00595957	0.00535816	0.00570162	0.00630971	0.0054258	0.00525339	0.00486547	0.00414572
0.00487573	0.00448607	0.00606917	0.00680351	0.0079224	0.00978398	0.0109852	0.00967239	0.0089843	0.0099935	0.00824353	0.00735582	0.00872041	0.00766502	0.00684001	0.00743527	0.00670183	0.00643944	0.00617936	0.00574289	0.00553693	0.00481428	0.00452939	0.00406028	0.00405253	0.00515598	0.00619953	0.00488235	0.00636943	0.00936243	0.00822106	0.0105973	0.0104611	0.00951832	0.0120236	0.0091635	0.00801577	0.00875766	0.00826751	0.00821582	0.00647349	0.00728015	0.00618588	0.00566217	0.00615915	0.00520462	0.00470715	0.00507828	0.00548273	0.00520967
0.00424149	0.00452542	0.00599282	0.00691948	0.00699689	0.00909335	0.00974303	0.0099064	0.00922282	0.00991225	0.00935984	0.00861806	0.00836448	0.00748982	0.00736616	0.00632883	0.00588032	0.00537304	0.00556956	0.00609212	0.0061608	0.00529571	0.00449256	0.00387739	0.00450281	0.00433992	0.00478359	0.00572666	0.00669888	0.00793098	0.00863972	0.0096634	0.0103791	0.00984795	0.0103308	0.00946895	0.009216	0.00975854	0.00871772	0.00714935	0.00705148	0.00616309	0.00633675	0.00608018	0.00619435	0.00491944	0.0052102	0.00500823	0.00450238	0.00506292
0.00539105	0.00472218	0.00595465	0.00688082	0.00762624	0.00847945	0.00970422	0.0104524	0.010972	0.00970913	0.00957451	0.00818281	0.00907635	0.00775262	0.00780462	0.00637309	0.00639917	0.00557811	0.00561021	0.00644135	0.00580987	0.00481428	0.00416114	0.00435292	0.00420263	0.00530435	0.00543416	0.00591021	0.00691852	0.00766017	0.00848748	0.0101506	0.00910732	0.0106308	0.0112423	0.00990531	0.0105448	0.00746487	0.00785822	0.00687285	0.00647349	0.00550826	0.00588413	0.00478814	0.00542005	0.00584629	0.00589292	0.00546352	0.00472024	0.00498954
0.00432077	0.00499764	0.00626002	0.00684217	0.00814453	0.00890151	0.0102477	0.00932137	0.00997814	0.0103591	0.00961745	0.009358	0.00831999	0.00718322	0.00609462	0.00690418	0.00648565	0.00512694	0.0059761	0.0058981	0.00608282	0.00555494	0.00456621	0.00387739	0.00532833	0.00415446	0.00558723	0.00594692	0.00585694	0.00777623	0.0087539	0.00986642	0.00886117	0.00955952	0.0106346	0.00994895	0.0102019	0.00896618	0.00744894	0.00556938	0.00674322	0.00624013	0.00633675	0.00585218	0.0065463	0.00566805	0.00506648	0.00441285	0.00446607	0.00432916
0.00412257	0.00468283	0.00511489	0.00641695	0.00655264	0.00886314	0.0100148	0.0101014	0.0102962	0.0101966	0.00935984	0.0100544	0.00889838	0.00705182	0.00771693	0.0069927	0.00652888	0.00611132	0.00536629	0.00554887	0.005147	0.00470318	0.00508175	0.00406028	0.00424015	0.00404318	0.00512801	0.0051026	0.00589355	0.00719591	0.00795463	0.00978521	0.00906629	0.00976554	0.0100703	0.00938168	0.00861589	0.0092164	0.00789915	0.00738634	0.00655055	0.00662532	0.00573325	0.00570017	0.00577201	0.00481249	0.00470715	0.00455294	0.00472024	0.00473273
0.00436041	0.00495829	0.00534392	0.00676485	0.00703391	0.00786556	0.00985948	0.0104524	0.00950109	0.00930289	0.00893049	0.0097062	0.00894287	0.00827822	0.00684001	0.00703696	0.00683155	0.00643944	0.00524433	0.00562648	0.00549793	0.00514758	0.00460303	0.00442607	0.00424015	0.00459958	0.00459225	0.00543299	0.00633282	0.00677035	0.00726954	0.00990702	0.00955858	0.01026	0.0108082	0.00929441	0.00998757	0.00863255	0.00789915	0.00750484	0.00682028	0.00650976	0.00614816	0.00520616	0.00489213	0.00584629	0.00499461	0.00525339	0.00530119	0.00429248
0.00416221	0.00456477	0.00507672	0.00479338	0.00625648	0.00801903	0.0104029	0.00900936	0.0101769	0.00901852	0.00966038	0.00792165	0.00907635	0.00810302	0.0080677	0.00739102	0.00575061	0.00512694	0.0065859	0.00442358	0.00553693	0.00503648	0.00405067	0.00468213	0.00382739	0.00385771	0.00401822	0.0051026	0.00508822	0.00615135	0.00791657	0.0095416	0.00918937	0.00832338	0.00967966	0.00959986	0.00878735	0.00888277	0.00761266	0.00793933	0.00631936	0.00612457	0.00607272	0.00516816	0.00594798	0.00588193	0.00625225	0.00535846	0.00439345	0.00491617
0.00376581	0.00460412	0.00530575	0.00541188	0.00621946	0.00782719	0.0091996	0.00908736	0.0102962	0.00962788	0.0101756	0.00857454	0.0105001	0.00819062	0.00701539	0.00619606	0.0073504	0.00520897	0.0060574	0.00574289	0.00534196	0.00544384	0.00452939	0.00406028	0.00341463	0.00459958	0.00390341	0.00513931	0.00549089	0.00611266	0.00768821	0.00836412	0.00996882	0.00869422	0.0104176	0.00881442	0.0100733	0.00963343	0.00875865	0.00683335	0.00670469	0.00616309	0.00629903	0.00570017	0.00534966	0.00495508	0.00513834	0.00483312	0.00417559	0.00407235
0.00388473	0.0039745	0.00416062	0.00552785	0.00614542	0.00740513	0.00807391	0.00943838	0.00938183	0.0101154	0.00893049	0.0091839	0.00961025	0.00810302	0.00701539	0.00681567	0.00553442	0.00586522	0.00565087	0.00492802	0.00471808	0.00496241	0.00493445	0.00395055	0.00360225	0.00396899	0.00401822	0.00451525	0.00468556	0.00615135	0.00662252	0.00844533	0.00910732	0.00927109	0.010461	0.0103417	0.00767285	0.0100088	0.00908607	0.00703085	0.00635789	0.00593197	0.00573325	0.00592818	0.00538486	0.00488379	0.0052102	0.00497321	0.00475654	0.00359541
0.00344869	0.00365969	0.0036644	0.00575979	0.00614542	0.00775045	0.00853971	0.00928237	0.0101769	0.0105622	0.0102185	0.00905332	0.00858694	0.00762122	0.00793616	0.00801062	0.00605327	0.0073828	0.0049191	0.00531605	0.00588786	0.00503648	0.00434526	0.0042066	0.0036773	0.00415446	0.00478359	0.00370765	0.00512483	0.00657691	0.00685088	0.00840473	0.00853298	0.00902386	0.0101137	0.0108217	0.00883021	0.0092164	0.00871772	0.00703085	0.00762947	0.00647125	0.00528063	0.00634619	0.0050681	0.00552545	0.00513834	0.00507828	0.00453869	0.00447591
0.00436041	0.00369904	0.00419879	0.00475473	0.00614542	0.00663776	0.00861734	0.0101404	0.0100576	0.0102779	0.00914516	0.00966268	0.00947678	0.00871622	0.00841847	0.00752379	0.0066586	0.00533202	0.00520368	0.00527725	0.00541995	0.00455505	0.00423479	0.00427976	0.00386492	0.00419155	0.00474532	0.00407474	0.00530786	0.0053389	0.00627997	0.00767388	0.00820479	0.00922988	0.00959285	0.0107344	0.00883021	0.00904959	0.0078173	0.00805783	0.00585697	0.00593197	0.00531835	0.00562417	0.00573681	0.00602453	0.00510241	0.0051133	0.0049744	0.00403566
0.00376581	0.00369904	0.00419879	0.00514129	0.00544203	0.00675287	0.00721994	0.00908736	0.00981912	0.00995288	0.00983212	0.00909684	0.0101886	0.00770882	0.00833078	0.00818765	0.00605327	0.00541405	0.00593544	0.00488922	0.00530297	0.00462912	0.00408749	0.00424318	0.00457786	0.00433992	0.00363553	0.00403803	0.00523464	0.00545497	0.00685088	0.00868894	0.00898425	0.00877663	0.00937581	0.00898896	0.00968751	0.00875766	0.00785822	0.00865031	0.00666615	0.00666384	0.00569553	0.0068022	0.00517369	0.00506203	0.00488681	0.00486814	0.00508333	0.00476942
0.00352797	0.00385645	0.00400794	0.00347907	0.00614542	0.00644592	0.00900551	0.00885335	0.00795071	0.00934352	0.00961745	0.00974973	0.00907635	0.00985502	0.00793616	0.00792211	0.00661536	0.0060703	0.00601675	0.0058593	0.00495204	0.00570307	0.00475033	0.00406028	0.0043152	0.0038948	0.00401822	0.00422158	0.00402665	0.00607397	0.00662252	0.00747087	0.00775353	0.00815856	0.00833406	0.0106471	0.00985897	0.00850744	0.0100274	0.00722834	0.00728268	0.00674088	0.0056201	0.00490215	0.00615915	0.00527592	0.00459935	0.00521837	0.00417559	0.00454929
0.00471717	0.00362034	0.00385526	0.00425219	0.00533096	0.0073284	0.00764692	0.00803432	0.00989863	0.00930289	0.0093169	0.0095321	0.00974373	0.00823442	0.00771693	0.00721399	0.00678831	0.00533202	0.00581348	0.00492802	0.00518599	0.00485131	0.00482398	0.00384081	0.00393996	0.00430283	0.00394168	0.00363423	0.00468556	0.00568709	0.00620385	0.0079987	0.00877913	0.00811735	0.0102439	0.00959986	0.00964465	0.00942491	0.00879957	0.00805783	0.00697441	0.00608605	0.00588413	0.00581417	0.00549044	0.00588193	0.00517427	0.00458796	0.00493809	0.00469604
0.00348833	0.00350228	0.00442782	0.00444548	0.00577521	0.00583202	0.00663768	0.00791732	0.00826873	0.0103997	0.00854407	0.009358	0.0100107	0.00871622	0.00811154	0.00801062	0.00782601	0.00611132	0.00508171	0.00562648	0.00483506	0.00503648	0.00463986	0.00398712	0.0041651	0.0044512	0.00420956	0.00466209	0.0043561	0.00514547	0.00589937	0.0079581	0.0078766	0.0085294	0.00902856	0.00990531	0.00895881	0.0102173	0.0088405	0.00868981	0.00782213	0.00774238	0.00535607	0.00642219	0.00637032	0.00538286	0.00470715	0.00563864	0.00501071	0.00418241
0.00301265	0.00322682	0.0036644	0.00444548	0.00470161	0.00575529	0.00702585	0.00651326	0.00886504	0.00779981	0.00875875	0.00874864	0.0100552	0.00897902	0.00815539	0.00871874	0.00696126	0.00602929	0.00585413	0.00508323	0.00495204	0.00459208	0.00548682	0.00431634	0.00330206	0.00400608	0.00386514	0.00422158	0.00475877	0.00475859	0.00555682	0.00617159	0.00775353	0.00725205	0.00820384	0.00920714	0.00904454	0.00946662	0.0097	0.00865031	0.00774507	0.00781942	0.00580869	0.00543416	0.00513849	0.00545416	0.00477902	0.00497321	0.00461131	0.00506292
0.00360725	0.00299071	0.00389343	0.00425219	0.00403524	0.00564018	0.00652123	0.00830733	0.00818923	0.00922164	0.0083294	0.0095321	0.0100997	0.00941702	0.00868155	0.00898429	0.00631269	0.00664452	0.00589479	0.00508323	0.00557592	0.00522164	0.00456621	0.00449923	0.00393996	0.00441411	0.00401822	0.00414816	0.00475877	0.00444909	0.00555682	0.00596857	0.00742534	0.00725205	0.00842087	0.00951259	0.00925886	0.0079236	0.00896329	0.00904531	0.0075524	0.00689496	0.00644991	0.0065362	0.0050681	0.00516897	0.00517427	0.00437782	0.00504702	0.00440254
0.00376581	0.00334488	0.00408428	0.0039816	0.00436843	0.00498791	0.00718112	0.00678627	0.00799046	0.00918102	0.00828646	0.00879217	0.00925432	0.0103806	0.00885693	0.0073025	0.00765306	0.00668553	0.0055289	0.00558768	0.00553693	0.00459208	0.00405067	0.0042066	0.00363977	0.00426574	0.00390341	0.00363423	0.00413647	0.0047199	0.00468143	0.00674002	0.0070151	0.0076641	0.00742252	0.00820352	0.00805864	0.0100922	0.00978185	0.00857132	0.0080148	0.00862833	0.00671394	0.00619419	0.00503291	0.00527592	0.00513834	0.00472805	0.004575	0.00399897
0.00329013	0.00381709	0.00381709	0.00359504	0.00429439	0.00556344	0.00613306	0.00729329	0.00647983	0.00889665	0.00858701	0.0104461	0.0109005	0.00928562	0.00872539	0.00902855	0.00760982	0.00648046	0.00609806	0.00616973	0.00541995	0.00492538	0.00508175	0.0040237	0.00322702	0.00400608	0.00371207	0.00407474	0.0043561	0.0041009	0.00433889	0.00592797	0.00562028	0.00799374	0.00763955	0.00881442	0.00887308	0.00955002	0.00875865	0.00809733	0.00709001	0.00770386	0.00701569	0.00615618	0.00464576	0.00609582	0.00517427	0.0040276	0.00417559	0.00370547
0.00380545	0.00322682	0.00332086	0.00371101	0.00429439	0.00468097	0.00539554	0.0074103	0.00647983	0.00767793	0.00850114	0.00874864	0.0104111	0.00814682	0.00929539	0.00929409	0.00691802	0.00717772	0.00630133	0.00554887	0.00518599	0.00444395	0.00467668	0.00384081	0.00326454	0.00408027	0.0037886	0.00323042	0.00388023	0.00464253	0.00521428	0.00600918	0.00644076	0.00708723	0.00690164	0.00837806	0.00861589	0.00813212	0.00904514	0.00892681	0.00890105	0.00785794	0.00641219	0.00695421	0.00513849	0.00545416	0.00614445	0.00469303	0.00482916	0.00476942
0.00408293	0.00338423	0.0036644	0.00355638	0.00347993	0.00514139	0.00477447	0.00608424	0.00691711	0.00702795	0.0091881	0.00857454	0.00943228	0.00849722	0.00912001	0.00827617	0.00765306	0.00701366	0.00666721	0.00601451	0.00553693	0.00481428	0.00408749	0.0042066	0.00345216	0.00370934	0.0036738	0.00363423	0.00420968	0.00437171	0.00479562	0.006334	0.00574335	0.00700482	0.00750933	0.006589	0.00818723	0.00892448	0.00933164	0.0101908	0.00797626	0.00789646	0.00746832	0.00649819	0.00633513	0.00509768	0.00438376	0.00444787	0.00388512	0.00436585
0.00356761	0.00306942	0.00263379	0.00378832	0.00373908	0.00445075	0.00566726	0.00647426	0.00576426	0.00775918	0.00862994	0.00844396	0.0106781	0.00950462	0.00942693	0.00924983	0.00748011	0.00693163	0.00674852	0.00551007	0.00573189	0.00511054	0.00397702	0.0042066	0.00397749	0.0033755	0.00340592	0.00381777	0.0036972	0.0037914	0.00513816	0.00503472	0.0059895	0.0051506	0.00724889	0.00789807	0.00990184	0.00904959	0.00937257	0.00979579	0.00924784	0.00812758	0.00592185	0.00611818	0.00542005	0.00538286	0.00438376	0.00493819	0.00472024	0.00425579
0.00344869	0.0026759	0.0030155	0.00301519	0.00344291	0.0047577	0.00504619	0.00604524	0.00771218	0.00784043	0.00755657	0.00940152	0.0105001	0.00937322	0.00912001	0.00889577	0.00696126	0.00734178	0.00581348	0.00609212	0.00549793	0.00459208	0.00449256	0.00417002	0.00397749	0.00344968	0.00294669	0.00363423	0.00362398	0.00348189	0.00395829	0.00454748	0.00590745	0.00667518	0.00585988	0.00737444	0.00762999	0.0078819	0.0088405	0.00955879	0.00728268	0.00805054	0.00660078	0.00592818	0.00566642	0.00495508	0.00445562	0.00392253	0.00384881	0.00432916
0.00305229	0.00291201	0.00320635	0.00301519	0.00351696	0.00391359	0.00430867	0.00534321	0.00604254	0.00706857	0.00712722	0.00835691	0.00916533	0.00967982	0.00846231	0.00827617	0.00691802	0.0071367	0.00565087	0.00543246	0.00577088	0.00533274	0.00419797	0.00358475	0.00386492	0.00396899	0.00401822	0.00326713	0.0030749	0.00402352	0.00452919	0.0047505	0.00549721	0.0059335	0.00572966	0.00767989	0.00780145	0.00863255	0.0097	0.0101118	0.00836159	0.00885944	0.00656307	0.0067262	0.00570162	0.00538286	0.00470715	0.0040276	0.00363095	0.00399897
0.00265588	0.00263655	0.00351172	0.00359504	0.00362802	0.00418217	0.00434749	0.0050702	0.00632081	0.00649984	0.00729896	0.00757345	0.00974373	0.00862862	0.00912001	0.00947112	0.00791249	0.00721874	0.0054476	0.00566528	0.00580987	0.00451802	0.00419797	0.00336528	0.00348968	0.00311584	0.00321457	0.00301017	0.0030749	0.00309502	0.00369186	0.00430387	0.00451264	0.00527422	0.00577307	0.00663263	0.00857302	0.00854915	0.00920886	0.00880831	0.00974877	0.00812758	0.00769463	0.00699221	0.00658149	0.00591758	0.00510241	0.00518334	0.00406666	0.0042191
0.00329013	0.00243979	0.00316818	0.00216475	0.00285058	0.00291601	0.00372642	0.00514821	0.00659909	0.00649984	0.00734189	0.00809576	0.0093433	0.00766502	0.00942693	0.0090728	0.00687478	0.00623436	0.00678917	0.00690699	0.00541995	0.005629	0.00463986	0.00438949	0.00405253	0.00322712	0.00355899	0.00301017	0.00303829	0.0031337	0.00304484	0.00442568	0.00525107	0.00432651	0.00633736	0.00571628	0.00793004	0.00842404	0.00826751	0.00797883	0.00897811	0.00862833	0.0080341	0.00706821	0.00700384	0.00520462	0.00513834	0.00535846	0.0038125	0.00432916
0.00317121	0.00373839	0.00286281	0.0030925	0.00281356	0.00356828	0.00403695	0.0049142	0.00532697	0.00649984	0.00764244	0.0073123	0.00907635	0.00849722	0.00925155	0.0101792	0.0080422	0.00754686	0.00756159	0.00574289	0.00573189	0.00474021	0.00463986	0.00413344	0.00375235	0.0038948	0.00352072	0.00223927	0.00314811	0.00294027	0.00372992	0.00426327	0.00525107	0.00432651	0.00555604	0.00654536	0.00767285	0.00717294	0.00933164	0.00999329	0.00909371	0.0079735	0.00660078	0.00729622	0.00612396	0.00570369	0.00538987	0.00409764	0.00504702	0.00363209
0.00305229	0.00271525	0.00335904	0.00316982	0.00266548	0.00337643	0.00419222	0.0049922	0.00449215	0.0071092	0.00699841	0.00909684	0.0087649	0.00810302	0.00815539	0.00849746	0.00812868	0.0071367	0.00719571	0.00667417	0.0056539	0.00474021	0.00467668	0.00438949	0.00424015	0.00293038	0.00340592	0.00227598	0.00300168	0.00321108	0.00399635	0.00442568	0.00467673	0.00519181	0.00646758	0.00597809	0.00681555	0.00834063	0.00847215	0.00861081	0.00751387	0.00847425	0.00769463	0.0068022	0.00577201	0.00663054	0.00528207	0.004658	0.00442976	0.00498954
0.00273516	0.00326617	0.00293916	0.00344041	0.00333185	0.00418217	0.00357115	0.00417317	0.00401511	0.00621547	0.00583917	0.00678999	0.00760812	0.00713942	0.00855001	0.00871874	0.00752335	0.00746483	0.00642329	0.00640255	0.00662871	0.00522164	0.00397702	0.00479186	0.00356473	0.00296747	0.00302323	0.00341397	0.0031115	0.0028242	0.0038441	0.00406025	0.00402035	0.00436771	0.00525219	0.00654536	0.00685842	0.00846574	0.00843122	0.00778133	0.00882398	0.00743423	0.00690253	0.00775223	0.00608876	0.00613147	0.00578512	0.0043428	0.00464762	0.00410904
0.00332977	0.00299071	0.00328269	0.00255132	0.00288761	0.00264743	0.00337707	0.00464119	0.00405486	0.00572798	0.00622558	0.00692057	0.00872041	0.00784022	0.00947078	0.00933835	0.0076963	0.00775194	0.00788682	0.00605332	0.00604383	0.00548087	0.00419797	0.00424318	0.00420263	0.00348678	0.00290842	0.0027532	0.00292847	0.00336583	0.00315902	0.00426327	0.00389728	0.00395566	0.00490494	0.00593446	0.00660123	0.00738146	0.00879957	0.00904531	0.00932491	0.008975	0.00735516	0.00767623	0.00615915	0.00513332	0.00582106	0.00521837	0.00450238	0.00443923
0.00348833	0.00338423	0.00240476	0.00301519	0.00292463	0.00314622	0.0039205	0.00358814	0.00461141	0.00540299	0.00618265	0.00670294	0.00747464	0.00784022	0.00868155	0.00778933	0.00856105	0.00803905	0.00739898	0.00648015	0.00584887	0.0057401	0.00511857	0.00471871	0.00457786	0.00300456	0.00413302	0.00253295	0.00252581	0.00305633	0.00312096	0.00341061	0.00475878	0.00362602	0.00473131	0.00493084	0.00625831	0.00638058	0.00720337	0.00849232	0.00816893	0.00928316	0.00735516	0.00703021	0.00626474	0.00545416	0.00438376	0.00532343	0.00482916	0.00491617
0.00297301	0.00306942	0.00328269	0.00220341	0.00322079	0.00356828	0.00364879	0.00397816	0.00421387	0.00617485	0.00579623	0.00631121	0.00796405	0.00753362	0.00841847	0.00898429	0.0083881	0.00795702	0.00743963	0.00644135	0.00666771	0.00503648	0.00463986	0.00442607	0.00378987	0.00330131	0.00325284	0.00271649	0.00314811	0.00270814	0.00312096	0.00365423	0.00332294	0.00445012	0.00468791	0.00514902	0.00604398	0.00683932	0.0075308	0.00829482	0.0080148	0.00851277	0.0074306	0.00699221	0.00679267	0.00684443	0.00560546	0.00500823	0.00468393	0.00458598
0.00388473	0.00318747	0.00370257	0.00351772	0.00273952	0.00291601	0.00314417	0.00378315	0.00425363	0.00548424	0.00536688	0.00652884	0.00756362	0.00722702	0.00833078	0.0084532	0.00778277	0.00697264	0.00752094	0.00667417	0.00647274	0.00525867	0.00489763	0.00427976	0.00439024	0.00363515	0.0030615	0.00260637	0.00314811	0.00328846	0.00357768	0.00349182	0.00336396	0.00350241	0.00490494	0.0054981	0.0063869	0.00646399	0.00789915	0.00861081	0.00805333	0.00901352	0.007242	0.0067262	0.00661669	0.00634536	0.00556953	0.00504325	0.00468393	0.0048061
0.00336941	0.00346293	0.00263379	0.00278325	0.00262846	0.00303112	0.00364879	0.00351014	0.00441264	0.00430614	0.00523807	0.00609358	0.00783057	0.00678901	0.00846231	0.0076123	0.00713421	0.00881834	0.00821205	0.00640255	0.00627778	0.0061845	0.00522905	0.00482844	0.00360225	0.0038948	0.00348245	0.00256966	0.00256241	0.00309502	0.0030829	0.00332941	0.00414342	0.00399687	0.00460109	0.00466902	0.00548673	0.00546311	0.00732616	0.00730734	0.00743681	0.00832017	0.00750604	0.00779023	0.0065111	0.00684443	0.00653971	0.00528841	0.00501071	0.00498954
0.00329013	0.00330552	0.0027483	0.00243535	0.00336887	0.00383686	0.00341588	0.00343214	0.00365732	0.00450926	0.00618265	0.00574538	0.00676277	0.00630721	0.00745385	0.00805488	0.00670183	0.00746483	0.00752094	0.00745023	0.00717461	0.00603637	0.00522905	0.0040237	0.00450281	0.00315294	0.00248747	0.00330384	0.00263562	0.00290158	0.00289259	0.00377604	0.00348704	0.00457374	0.0046445	0.00445084	0.00561533	0.00558822	0.00736709	0.00734684	0.00820746	0.00858981	0.00697797	0.00695421	0.00714462	0.0065949	0.00556953	0.00637411	0.00453869	0.0051363
0.00372617	0.00338423	0.00358806	0.00282191	0.00266548	0.00345317	0.00318298	0.00273011	0.00449215	0.00402177	0.00459405	0.00652884	0.00622887	0.00718322	0.00732231	0.00690418	0.00639917	0.00746483	0.00752094	0.00710101	0.00764252	0.00588823	0.00559729	0.00438949	0.00484053	0.00304166	0.00344419	0.00304688	0.00270884	0.00274683	0.00323514	0.00381664	0.00332294	0.00350241	0.00342912	0.0042763	0.00475803	0.00621377	0.00691687	0.00663586	0.00716708	0.00770386	0.00780779	0.0067642	0.00644071	0.0065949	0.00556953	0.00612895	0.00595476	0.00509961
0.00325049	0.00358099	0.00320635	0.00440682	0.00318377	0.0032997	0.00341588	0.00358814	0.00345856	0.00430614	0.00412176	0.00557127	0.0076971	0.00604441	0.00732231	0.00823191	0.00812868	0.00742381	0.00626067	0.00752784	0.00635577	0.0061845	0.0051554	0.00512108	0.00397749	0.00356096	0.00302323	0.00345068	0.00318471	0.0028242	0.00293065	0.0047505	0.00299475	0.00280193	0.00381978	0.00471266	0.00415792	0.00583844	0.00638481	0.00655686	0.00739827	0.00781942	0.00690253	0.00752423	0.00682786	0.0064523	0.00582106	0.00563864	0.00541012	0.00495286
0.00368653	0.00295136	0.00385526	0.00390429	0.00314675	0.00264743	0.00372642	0.00343214	0.00357782	0.00524049	0.0041647	0.00504897	0.00600641	0.00639481	0.00662077	0.00610755	0.00743687	0.00849022	0.0076429	0.00597571	0.00733058	0.00673999	0.00567094	0.00475529	0.00465291	0.00374643	0.00386514	0.00341397	0.00336774	0.00290158	0.00293065	0.00332941	0.00340499	0.00346121	0.00312527	0.00370904	0.0046723	0.00483757	0.00642574	0.00616187	0.00693588	0.00812758	0.00765691	0.00744822	0.0072502	0.0065236	0.00621631	0.00616398	0.00526488	0.00476942
0.00396401	0.00369904	0.00351172	0.00351772	0.00344291	0.00310785	0.00349352	0.00347114	0.00401511	0.00418427	0.00450818	0.00531012	0.00565047	0.00556261	0.00530539	0.00747953	0.0070045	0.00779295	0.00780551	0.00710101	0.00635577	0.00614747	0.00592871	0.00493818	0.00472795	0.00415446	0.00352072	0.00304688	0.00347756	0.00301764	0.00289259	0.00414146	0.00328192	0.00362602	0.00342912	0.00445084	0.00411505	0.00442053	0.00523882	0.00552988	0.00689735	0.00708755	0.00720428	0.0067642	0.00696864	0.00666619	0.00614445	0.00654922	0.00526488	0.00564992
0.00475681	0.0039745	0.00438965	0.00359504	0.00281356	0.00276254	0.00283363	0.00351014	0.00302127	0.00414365	0.00420763	0.00513602	0.00502758	0.00635101	0.00530539	0.00632883	0.00657212	0.00693163	0.00768355	0.0070234	0.00787647	0.00522164	0.00548682	0.00482844	0.00446529	0.00404318	0.00348245	0.00381777	0.00344095	0.00406221	0.00334932	0.00328881	0.00381523	0.00238988	0.00434065	0.00423267	0.00415792	0.00483757	0.00433839	0.00545088	0.00647349	0.00716459	0.00712885	0.00627019	0.0072854	0.00702267	0.00571326	0.00602389	0.00628154	0.00605349
0.00459825	0.00385645	0.00316818	0.00347907	0.00285058	0.00333807	0.00314417	0.00315913	0.00381634	0.00394053	0.0041647	0.00339499	0.00582844	0.00477421	0.00460385	0.00712547	0.00691802	0.00656249	0.00670786	0.00752784	0.00756453	0.00570307	0.00596553	0.00552345	0.00521576	0.0044883	0.00459225	0.00334055	0.00347756	0.00402352	0.00289259	0.00341061	0.00315884	0.00354362	0.00342912	0.00392722	0.00445797	0.00471246	0.00446118	0.00493739	0.00685882	0.006972	0.00652535	0.00722022	0.00763735	0.00709397	0.00600072	0.00661927	0.00541012	0.00498954
0.00503429	0.00369904	0.00335904	0.00382697	0.0039612	0.00368338	0.00263955	0.00331513	0.00329954	0.00308742	0.00395002	0.00396083	0.0054725	0.00473041	0.00469154	0.00641735	0.00609651	0.00668553	0.00735832	0.0070234	0.00631677	0.00740658	0.00548682	0.00559661	0.00472795	0.0056011	0.00451571	0.00315701	0.0031115	0.00274683	0.00331126	0.00357302	0.00369216	0.00317277	0.00325549	0.00353449	0.00394359	0.00375328	0.00515696	0.0047399	0.00554871	0.00689496	0.0068271	0.00714421	0.00668708	0.00698702	0.00729429	0.00689945	0.00602738	0.00531973
0.00475681	0.00468283	0.00362623	0.00382697	0.0039612	0.00253233	0.00380405	0.00312012	0.00381634	0.00377803	0.00364948	0.00404788	0.00449368	0.00416101	0.00596308	0.0061518	0.00609651	0.00656249	0.00691113	0.00605332	0.00662871	0.00699922	0.00548682	0.00537713	0.00547842	0.00482214	0.00363553	0.00400132	0.00384362	0.00332714	0.0032732	0.0031264	0.00328192	0.00300795	0.00299505	0.00322904	0.00398645	0.00387839	0.0050751	0.00560888	0.00558724	0.00597049	0.00626132	0.00604218	0.00693345	0.00638101	0.00693496	0.00693447	0.00548273	0.00487948
0.00459825	0.00373839	0.00374074	0.00405891	0.00336887	0.00306949	0.00244546	0.00351014	0.00318028	0.00333117	0.00322013	0.00422198	0.00418224	0.00438001	0.00486693	0.00486833	0.00549118	0.00730077	0.00589479	0.00686819	0.00748655	0.00651779	0.0063706	0.00570634	0.00514071	0.00433992	0.00524282	0.00411145	0.00413647	0.0041009	0.00338738	0.00332941	0.00274861	0.0033788	0.00381978	0.00292359	0.00304342	0.00417032	0.00487046	0.00541138	0.00504778	0.00573938	0.00667622	0.00592818	0.00749657	0.00712962	0.00704276	0.00668931	0.00577321	0.00564992
0.00483609	0.0040532	0.00370257	0.00363369	0.00340589	0.00272417	0.00337707	0.00292512	0.00318028	0.00381865	0.00291958	0.00352557	0.00471614	0.00376681	0.00556847	0.00548794	0.00592356	0.00541405	0.00731767	0.00694579	0.00783748	0.00707329	0.00603918	0.00541371	0.00570356	0.00537854	0.00497493	0.00381777	0.00413647	0.00336583	0.00361574	0.0032482	0.00295372	0.00284313	0.00282143	0.00344722	0.00312915	0.00312774	0.00384726	0.00533239	0.00535604	0.00624013	0.00644991	0.00638419	0.00658149	0.00755739	0.00650377	0.00710959	0.00631785	0.0051363
0.00487573	0.00424996	0.00454233	0.00371101	0.0037761	0.00318459	0.00376524	0.00339314	0.00290201	0.00333117	0.00334893	0.00378672	0.00400427	0.00411721	0.00552462	0.00508962	0.0070045	0.00566015	0.00662656	0.00779946	0.0067067	0.00703626	0.00688614	0.00526739	0.00611632	0.00433992	0.0056255	0.00488235	0.0043561	0.00363665	0.00285453	0.0032482	0.00315884	0.00271952	0.00316868	0.00261814	0.00325775	0.00371158	0.00450211	0.0046214	0.00466245	0.00546974	0.00697797	0.00547216	0.00707423	0.00591758	0.00682716	0.00686443	0.00577321	0.00524636
0.00471717	0.00385645	0.00419879	0.00320847	0.00355398	0.00418217	0.00256191	0.00280811	0.00322004	0.00377803	0.00352067	0.00348205	0.0038263	0.00455521	0.0035077	0.00482408	0.00501557	0.00639843	0.00536629	0.00694579	0.00658972	0.00644373	0.00699661	0.00673056	0.00559099	0.00508179	0.00443917	0.00447854	0.00333114	0.00352058	0.00331126	0.00304519	0.00258451	0.00288434	0.00277802	0.00274905	0.00342921	0.00287752	0.00397004	0.00434491	0.00543311	0.00685644	0.00584641	0.00516816	0.00703903	0.00630971	0.00592885	0.00665429	0.0068625	0.00553986
0.00451897	0.00444672	0.00438965	0.0039816	0.00310973	0.00333807	0.00306653	0.00393916	0.00302127	0.00259994	0.00279078	0.00343852	0.00342588	0.00442381	0.00456	0.00460279	0.00510204	0.00652147	0.00646394	0.00663537	0.00639476	0.00659186	0.00592871	0.0057795	0.00514071	0.00571238	0.00332938	0.00447854	0.00413647	0.00417827	0.00369186	0.00328881	0.0029127	0.00218386	0.00251758	0.00239997	0.00312915	0.0026273	0.00278312	0.00418691	0.00508631	0.00585494	0.00565782	0.00585218	0.00665188	0.00673749	0.00715056	0.00665429	0.00664464	0.00638368
0.00527213	0.0040532	0.00423696	0.00494801	0.00433141	0.00333807	0.00353233	0.00323713	0.00314053	0.00259994	0.003306	0.00361262	0.0032924	0.00350401	0.00368308	0.00424873	0.00458319	0.00664452	0.00577283	0.00659656	0.00639476	0.0061845	0.00703344	0.00603555	0.00570356	0.00430283	0.00524282	0.00455196	0.00406325	0.00413959	0.00315902	0.00304519	0.00328192	0.0025547	0.00212692	0.00253087	0.0027005	0.00308603	0.00388818	0.0045424	0.00404593	0.00516159	0.00580869	0.00551017	0.00612396	0.00695138	0.0066475	0.00644416	0.00620892	0.00605349
0.00523249	0.00456477	0.00473319	0.00324713	0.00329483	0.00318459	0.00306653	0.00354914	0.00210694	0.00316867	0.00283371	0.00235038	0.00302545	0.00306601	0.00477923	0.00393892	0.00432376	0.00582421	0.00585413	0.00613092	0.0061998	0.00681406	0.0062233	0.00588924	0.00566604	0.00474795	0.00497493	0.00433171	0.00399004	0.00386877	0.00289259	0.00328881	0.00246144	0.00181301	0.00221373	0.0024436	0.00252904	0.00279411	0.00327426	0.00351542	0.0037762	0.00500751	0.00520519	0.00570017	0.00517369	0.00709397	0.00567733	0.0065142	0.00570059	0.00564992
0.00451897	0.0040532	0.00305367	0.00479338	0.00240634	0.00333807	0.0029889	0.00288612	0.00246472	0.00284368	0.00231849	0.00226333	0.00364834	0.00346021	0.00394616	0.00447002	0.00389139	0.00467577	0.00487845	0.00632494	0.00588786	0.0060734	0.00578141	0.00629161	0.00634146	0.00649134	0.0055107	0.00466209	0.00413647	0.00406221	0.0030829	0.00332941	0.00229734	0.00263711	0.00247417	0.00235633	0.00188606	0.00246049	0.00302869	0.00296244	0.00423859	0.00408305	0.00569553	0.00611818	0.00556083	0.00627406	0.00653971	0.00623402	0.0064994	0.00590674
0.00479645	0.00424996	0.00431331	0.00378832	0.00381312	0.0040287	0.00318298	0.00362715	0.00310078	0.00215307	0.00253317	0.00239391	0.00280299	0.00315361	0.00342	0.0026112	0.00345901	0.00479882	0.00434995	0.00523845	0.00655073	0.00707329	0.00563411	0.00618187	0.00589118	0.00508179	0.0042861	0.00407474	0.00483198	0.00367533	0.00331126	0.00369483	0.00196915	0.00226627	0.00243077	0.00165816	0.00231472	0.0025856	0.00212827	0.00272544	0.00358354	0.00508455	0.00452625	0.00456014	0.00517369	0.00584629	0.00621631	0.00640913	0.00646309	0.00502623
0.00479645	0.00381709	0.00435148	0.00456144	0.00325781	0.00360665	0.00302772	0.00300312	0.00254423	0.00276243	0.00188914	0.00191513	0.00298096	0.00306601	0.00302539	0.00318655	0.00328606	0.00447069	0.00434995	0.00519964	0.00584887	0.00651779	0.00559729	0.00537713	0.00637899	0.00456248	0.00508974	0.0051026	0.00439271	0.00390746	0.00285453	0.00353242	0.00270758	0.00238988	0.00173626	0.0018327	0.00205752	0.0026273	0.00229198	0.00229095	0.00393033	0.00354378	0.00407363	0.00440813	0.0058424	0.00499073	0.00495868	0.00605891	0.00595476	0.00575999
0.00396401	0.00428931	0.00416062	0.00378832	0.00329483	0.00280091	0.00329943	0.00284711	0.00234546	0.0028843	0.00201795	0.00243743	0.00204663	0.0019272	0.00289385	0.00252268	0.00311311	0.00385546	0.00374014	0.00488922	0.00557592	0.0058512	0.00522905	0.00581608	0.00562852	0.00574947	0.0048984	0.00491906	0.00483198	0.00324977	0.0034635	0.00337001	0.00192813	0.00193663	0.00221373	0.00191997	0.00192893	0.00212686	0.00237384	0.00142197	0.00281289	0.00416009	0.00445081	0.00459814	0.00570162	0.00577499	0.00607258	0.00556859	0.00606369	0.0057233
0.00368653	0.00334488	0.00343538	0.00359504	0.00344291	0.00349154	0.00236783	0.0025741	0.0023057	0.00235619	0.00115925	0.00191513	0.00209112	0.00232141	0.00381462	0.00305377	0.0040211	0.00401952	0.00434995	0.00415195	0.00639476	0.005629	0.00592871	0.00486502	0.00521576	0.00523016	0.00443917	0.00513931	0.00464895	0.00390746	0.00315902	0.00267977	0.00242041	0.00226627	0.00147582	0.00174543	0.00180033	0.00179324	0.00225105	0.00193546	0.00308261	0.00304303	0.00388503	0.00429413	0.00549044	0.0055611	0.00603665	0.00623402	0.0061	0.00403566
0.00451897	0.00401385	0.00389343	0.00390429	0.00329483	0.00337643	0.00291126	0.00284711	0.00290201	0.00162496	0.00137392	0.0016975	0.00129027	0.001971	0.00223616	0.0032308	0.00337254	0.00356835	0.00394341	0.00457879	0.00479607	0.00622153	0.00563411	0.00556003	0.00529081	0.00589784	0.00443917	0.00484564	0.00402665	0.00421696	0.00353962	0.00280158	0.00184608	0.0016894	0.00177967	0.00148361	0.00137168	0.00162642	0.00204641	0.00205396	0.00242756	0.00269635	0.00399819	0.00391412	0.00524408	0.00584629	0.005318	0.00616398	0.0057369	0.00550317
0.00412257	0.00330552	0.0039316	0.00432951	0.00399822	0.00406707	0.00349352	0.00276911	0.00210694	0.00235619	0.00150273	0.0016975	0.00191315	0.0017958	0.00271846	0.00194733	0.00237807	0.00389648	0.00402472	0.00376392	0.00541995	0.00540681	0.00585506	0.00530397	0.00521576	0.00545272	0.00470705	0.004295	0.00402665	0.00332714	0.00274035	0.00255796	0.00229734	0.0017306	0.00117198	0.0012218	0.00137168	0.00158472	0.00196456	0.00205396	0.00250462	0.00296599	0.00339469	0.00361011	0.00492732	0.00463425	0.00492275	0.00570868	0.00526488	0.00568661
0.00372617	0.00381709	0.00404611	0.00367235	0.00425737	0.00422054	0.00283363	0.00276911	0.00194792	0.00207182	0.00154566	0.00200218	0.00146823	0.0015768	0.00192923	0.00181456	0.00289692	0.00373241	0.00369949	0.00415195	0.00557592	0.00448098	0.00592871	0.00504792	0.00532833	0.00430283	0.00417129	0.00422158	0.00388023	0.00390746	0.00323514	0.00276097	0.00209222	0.00276072	0.00160604	0.00130907	0.00120022	0.00170983	0.00135063	0.00213295	0.00227343	0.00292747	0.0032061	0.00357211	0.00425861	0.0055611	0.00517427	0.00532343	0.00537381	0.00564992
0.00463789	0.00287266	0.00427514	0.00394294	0.00307271	0.00303112	0.00248428	0.0024571	0.00210694	0.00223432	0.00107338	0.000696409	0.00151272	0.0015768	0.00179769	0.00199159	0.00211864	0.00324023	0.00329295	0.00368631	0.00487405	0.00507351	0.0048608	0.00541371	0.00461538	0.00430283	0.00417129	0.00400132	0.00366059	0.0028242	0.00331126	0.0032076	0.00221529	0.00164819	0.00138901	0.00113453	0.00150028	0.00125109	0.00167806	0.00142197	0.0021193	0.00231116	0.00275347	0.0031921	0.00376588	0.00477684	0.00495868	0.00616398	0.00522857	0.00458598
0.00455861	0.00326617	0.00408428	0.00278325	0.00336887	0.00264743	0.00267836	0.0025741	0.00234546	0.0010156	0.00124512	0.00117519	0.00129027	0.001095	0.00201692	0.00185882	0.00229159	0.00311718	0.00337426	0.00407435	0.0046401	0.00470318	0.0048608	0.00515766	0.00521576	0.00515598	0.00390341	0.00414816	0.00318471	0.00305633	0.00239781	0.00259856	0.00143584	0.0017306	0.00143242	0.00117816	0.00102876	0.00154302	0.00106413	0.00134297	0.0020037	0.00181041	0.00248944	0.0033061	0.00387147	0.00395694	0.00524614	0.00486814	0.00450238	0.00462267
0.00408293	0.00346293	0.00328269	0.00340175	0.00299867	0.00303112	0.00248428	0.00222309	0.00182866	0.00109685	0.00128805	0.00126224	0.00093433	0.0012702	0.00140308	0.00168179	0.00168627	0.00250195	0.0027238	0.00333708	0.00374327	0.00448098	0.00456621	0.00468213	0.00547842	0.00467376	0.0037886	0.00400132	0.00391683	0.00375271	0.00239781	0.00267977	0.00151789	0.00115374	0.000781318	0.000785443	0.00145741	0.00104258	0.00118692	0.00130347	0.00181104	0.00169485	0.00248944	0.00292609	0.00323795	0.0037074	0.00452749	0.0043428	0.00472024	0.00498954
0.00332977	0.0025185	0.00332086	0.00347907	0.00303569	0.00276254	0.00225138	0.00202808	0.00159014	0.00113747	0.00103044	0.00104461	0.00102331	0.0014892	0.00192923	0.0014605	0.00177274	0.00278906	0.00247988	0.00395794	0.00319738	0.00429582	0.0039402	0.00453581	0.00333959	0.00456248	0.00382687	0.00400132	0.00344095	0.00363665	0.00251199	0.00219254	0.00192813	0.00115374	0.000911537	0.000785443	0.000814437	0.0012928	0.00122785	0.00114548	0.00165691	0.00154077	0.00343241	0.00239407	0.00344913	0.00381434	0.00406037	0.0043428	0.00464762	0.00436585
0.00368653	0.00295136	0.00332086	0.00297654	0.00322079	0.00349154	0.00201848	0.00218409	0.00178891	0.00178746	0.000601091	0.00108814	0.00093433	0.0013578	0.00092077	0.00132773	0.00211864	0.0023789	0.0027238	0.00310426	0.00347033	0.00466615	0.00386655	0.00479186	0.00450281	0.00452539	0.00405648	0.00367094	0.00274544	0.00297895	0.00205526	0.00223314	0.00118969	0.00156578	0.000911537	0.00100362	0.00102876	0.0013345	0.00106413	0.00130347	0.00138718	0.00146373	0.00267803	0.00250808	0.00278042	0.00338657	0.00456342	0.0051133	0.00435714	0.00403566
0.00265588	0.00306942	0.00293916	0.00293788	0.00318377	0.00211027	0.00197966	0.00191108	0.00127211	0.00150309	0.00111631	0.00100109	0.000889838	0.000876002	0.00118385	0.00132773	0.00155655	0.00188672	0.00187007	0.00263862	0.00331436	0.00318483	0.00371925	0.00395055	0.00382739	0.00419155	0.00332938	0.00356081	0.00336774	0.00328846	0.00258811	0.00223314	0.00151789	0.00103012	0.000998351	0.000654536	0.000600111	0.000708954	0.000859493	0.000671486	0.00138718	0.00150225	0.00188594	0.00254608	0.00299159	0.00267361	0.00402443	0.0040276	0.00370357	0.00370547
0.00317121	0.0025185	0.00286281	0.00320847	0.00273952	0.00234048	0.00240665	0.00226209	0.00151063	0.000974976	0.000815766	0.000826986	0.000756362	0.000788402	0.00144692	0.000929409	0.00116742	0.00205078	0.0016668	0.00294905	0.00378227	0.00333296	0.00290912	0.00387739	0.00393996	0.00396899	0.00371207	0.0035241	0.00303829	0.00332714	0.00220751	0.00223314	0.00127174	0.000865301	0.0013456	0.000523629	0.000857302	0.000917469	0.000982278	0.00090848	0.00142571	0.00142521	0.00165963	0.00201406	0.00239327	0.00345786	0.00362918	0.00423773	0.00388512	0.00370547
0.00313157	0.00240044	0.00259562	0.00266729	0.00236932	0.00283927	0.00197966	0.00198908	0.00103359	0.00121872	0.000772831	0.00078346	0.000489411	0.000525601	0.000526154	0.00101792	0.00108094	0.00217382	0.00146353	0.00329828	0.00265149	0.00333296	0.00346148	0.00384081	0.00382739	0.00363515	0.00321457	0.00323042	0.00241599	0.00243733	0.00235975	0.00150229	0.00110765	0.000947711	0.000694505	0.00030545	0.000857302	0.000333625	0.000818565	0.000552988	0.00104038	0.00127114	0.00154647	0.00205206	0.00309717	0.00317268	0.00337765	0.00364235	0.00352202	0.00319184
0.00253696	0.00224303	0.00286281	0.00258997	0.00310973	0.00253233	0.00190203	0.00167707	0.000914331	0.000934352	0.000815766	0.000478781	0.000533903	0.000700802	0.000526154	0.000796636	0.000778277	0.00127148	0.00223595	0.00252221	0.00265149	0.0030367	0.00349831	0.00391397	0.00341463	0.00382062	0.00298496	0.00315701	0.00296508	0.00255339	0.00197914	0.00207073	0.00147686	0.00115374	0.000781318	0.000523629	0.000471516	0.000708954	0.000818565	0.000710985	0.000886252	0.00150225	0.00184822	0.00193806	0.002886	0.00320833	0.00309019	0.00280181	0.00352202	0.00297171
0.00253696	0.0026759	0.00267196	0.00201013	0.00299867	0.00226375	0.00155267	0.00195008	0.000874578	0.0010156	0.000644026	0.000348205	0.000489411	0.000788402	0.000833078	0.00101792	0.0013836	0.00192773	0.00191072	0.00205658	0.00300242	0.00359219	0.00324054	0.00325554	0.00371482	0.00326422	0.00302323	0.00304688	0.0031115	0.00294027	0.00175078	0.00170531	0.00143584	0.000947711	0.000694505	0.000436357	0.000771572	0.000500438	0.000491139	0.000552988	0.00104038	0.000885944	0.00128244	0.00174805	0.002886	0.00327962	0.00222781	0.00409764	0.00330416	0.00297171
0.00225948	0.00224303	0.00255745	0.00258997	0.00196209	0.00237885	0.00186321	0.00148206	0.00127211	0.0011781	0.000644026	0.00039173	0.000533903	0.000569401	0.000789231	0.000663864	0.00121065	0.00114844	0.00158549	0.00182376	0.00202761	0.00248121	0.00327736	0.00278001	0.00296435	0.00255944	0.00279362	0.00253295	0.00281865	0.00259208	0.0016366	0.00178651	0.00127174	0.000947711	0.000694505	0.000479993	0.000385786	0.000458735	0.000409283	0.00090848	0.000809186	0.00123262	0.00162191	0.00174805	0.00190054	0.00210324	0.00280273	0.00364235	0.00312262	0.00304509
0.0023784	0.00232174	0.00232842	0.00201013	0.0023323	0.00149637	0.00143622	0.00144306	0.00119261	0.000446864	0.000558156	0.000435256	0.000444919	0.000788402	0.000394616	0.000619606	0.0010377	0.00123047	0.000935035	0.0022894	0.00210559	0.00211088	0.00235675	0.00256054	0.0030394	0.0033384	0.00313804	0.00227598	0.00208654	0.00174095	0.00194108	0.00105567	0.00110765	0.000988916	0.000434065	0.000261814	0.000300056	0.000291922	0.000409283	0.000671486	0.000693588	0.000847425	0.00128244	0.00163405	0.0021821	0.00253101	0.00229968	0.0029419	0.00323155	0.00278827
0.00190272	0.00188887	0.00198488	0.00243535	0.0025174	0.00214864	0.00151386	0.00109204	0.000954085	0.000690608	0.000472285	0.00039173	0.000756362	0.000438001	0.000482308	0.000619606	0.00090799	0.00102539	0.00162615	0.00151333	0.00218358	0.00240714	0.00231993	0.00296291	0.00288931	0.00300456	0.00275535	0.00253295	0.00270884	0.00305633	0.00167466	0.0015429	0.00114867	0.000947711	0.000737911	0.000218179	0.000342921	0.000375328	0.000409283	0.000631986	0.000539457	0.000500751	0.00109384	0.00110203	0.00207651	0.00206759	0.00212001	0.00255665	0.00265059	0.00234802
0.00186308	0.00196757	0.00213757	0.00189416	0.00225826	0.00172659	0.00128096	0.00148206	0.00067581	0.00121872	0.00034348	0.000609358	0.000355935	0.000438001	0.000701539	0.000663864	0.000562089	0.000820311	0.00126027	0.00182376	0.0020666	0.00244417	0.002725	0.00223133	0.0024015	0.00263363	0.00229612	0.00264307	0.00219635	0.00170226	0.00125599	0.00138049	0.000861503	0.000906506	0.000520879	0.00030545	0.000385786	0.000250219	0.000450211	0.000394992	0.000462392	0.000385193	0.000980688	0.000722022	0.00116144	0.00153287	0.00251527	0.00283683	0.00254167	0.00249477
0.00150632	0.0012199	0.00145049	0.00201013	0.00170295	0.00188006	0.00143622	0.00120905	0.000874578	0.00060936	0.000558156	0.000304679	0.000489411	0.000394201	0.000438462	0.000575349	0.00073504	0.00114844	0.00101634	0.00147453	0.00175466	0.00222198	0.00224628	0.00234106	0.0024015	0.00255944	0.00252574	0.0023494	0.00212314	0.00154751	0.00178884	0.00125868	0.000984575	0.000370843	0.000390659	0.000479993	0.000471516	0.000208516	0.000286498	0.000750484	0.000423859	0.000500751	0.000678938	0.00117804	0.001443	0.00174676	0.0015451	0.00234651	0.00286845	0.00212789
0.00182344	0.00145601	0.00152683	0.00189416	0.00151784	0.0013429	0.00143622	0.000936037	0.000715564	0.00040624	0.00025761	0.000261153	0.000400427	0.000481801	0.000613847	0.000221288	0.000562089	0.000902342	0.000691113	0.00143572	0.00167667	0.00229604	0.0024304	0.00208501	0.0024015	0.0022627	0.00229612	0.00282662	0.00157405	0.00197307	0.00117987	0.000933858	0.000697407	0.000906506	0.000564285	0.000261814	0.000428651	0.000333625	0.00024557	0.000276494	0.00057799	0.000500751	0.000754375	0.00117804	0.00133742	0.00167546	0.00158103	0.0018562	0.00210595	0.00220127
0.00170452	0.0012986	0.00145049	0.00173953	0.00188805	0.00184169	0.00116451	0.00117005	0.000636056	0.000528112	0.000644026	0.000174102	0.000177968	0.000219	0.000306923	0.000531091	0.000518852	0.000984373	0.000935035	0.00155213	0.00167667	0.00170351	0.00162027	0.00168264	0.00183865	0.00255944	0.00156902	0.00201902	0.00164727	0.0015862	0.00167466	0.000974461	0.000779455	0.000453253	0.000260439	0.000261814	0.00017146	0.000166813	0.000409283	0.000355492	0.000308261	0.00057779	0.000528063	0.00114003	0.00116144	0.00167546	0.0015451	0.00178615	0.00210595	0.00176102
0.0013874	0.00118054	0.00160318	0.00146894	0.00196209	0.00118943	0.00120332	0.000780031	0.000755317	0.000446864	0.000214675	0.000217628	0.000177968	0.000306601	0.000394616	0.000354061	0.000518852	0.000615233	0.000935035	0.0011253	0.00140373	0.00225901	0.00198851	0.00197527	0.00187617	0.00163211	0.00275535	0.00227598	0.00179369	0.00135407	0.00156048	0.000974461	0.000779455	0.000412048	0.000347252	0.00030545	0.000257191	0.000291922	0.000204641	0.000355492	0.000231196	0.000308155	0.0006035	0.00133004	0.00123183	0.00117639	0.0013295	0.00220642	0.0019244	0.00194445
0.00126848	0.00145601	0.00148866	0.001237	0.00122168	0.00157311	0.00139741	0.00101404	0.000556549	0.000649984	0.00025761	8.70511e-05	0.00022246	0.000219	8.76924e-05	0.000354061	0.000475614	0.000820311	0.000691113	0.0012029	0.0010528	0.00155538	0.00187804	0.00201185	0.00180113	0.00163211	0.00260227	0.00132154	0.00161066	0.00131538	0.00087539	0.000690243	0.000451264	0.000412048	0.000520879	0.000174543	0.000128595	4.17032e-05	0.000163713	0.000197496	0.000269729	0.000308155	0.000829813	0.000798024	0.000844684	0.000998146	0.00201222	0.00150597	0.00174286	0.00176102
0.00154596	0.00125925	0.00122147	0.00119835	0.00148082	0.00118943	0.00073752	0.00074103	0.000596303	0.000284368	0.00017174	8.70511e-05	0.000177968	8.76002e-05	0.000175385	0.000354061	0.000475614	0.000410155	0.000609806	0.00100889	0.00120877	0.00133319	0.00125203	0.00201185	0.00198874	0.00174339	0.0018369	0.00146837	0.0018303	0.0015862	0.000951511	0.00129928	0.000492287	0.000370843	0.000303846	0.000130907	0.00017146	0.000375328	0.000163713	0.000118497	0.000115598	0.000616309	0.000716657	0.000646019	0.00168937	0.00121203	0.0012217	0.00143593	0.00156131	0.00168764
0.00103064	0.000944436	0.00129781	0.00119835	0.00118466	0.00080574	0.00112569	0.000780031	0.000198768	0.000446864	8.58701e-05	8.70511e-05	0.000177968	0.000394201	0.000131539	0.000221288	0.000172951	0.000574218	0.000731767	0.000659656	0.0010528	0.00155538	0.0015098	0.0015729	0.00108818	0.00126117	0.00126287	0.00124812	0.0012446	0.00123801	0.000723148	0.000812051	0.000369216	0.000412048	0.000434065	0.000436357	0.00017146	0.000125109	0.00024557	0.000315993	0.000269729	0.000346674	0.000414906	0.000380011	0.000809489	0.000855554	0.00111391	0.0014009	0.00134345	0.00124739
0.000951362	0.000944436	0.0009161	0.00112103	0.000888494	0.000920846	0.000970422	0.000585023	0.000834824	0.000121872	0.00017174	0.000130577	0.000133476	0.0001752	0.000219231	0.000265545	0.000216188	0.000492187	0.000487845	0.00100889	0.00113078	0.00111099	0.00154662	0.00142659	0.00142589	0.00159501	0.00107152	0.00121141	0.00131781	0.00139276	0.00102763	0.000446628	0.000492287	0.000164819	0.000217033	0.000392722	0.000214326	0.000125109	4.09283e-05	0.000118497	0.000115598	0.000269635	0.000565782	0.000494015	0.000668708	0.000891202	0.00129357	0.00105068	0.00112559	0.00143083
0.000872081	0.00118054	0.00103061	0.000773126	0.00136976	0.00103595	0.000815154	0.000624025	0.000437289	0.000365616	4.2935e-05	4.35256e-05	0.00022246	8.76002e-05	0.000175385	8.85152e-05	0.000259426	0.000615233	0.000406537	0.000388033	0.0010528	0.00114802	0.000957431	0.00190211	0.00120075	0.00155792	0.00168382	0.00154179	0.00117139	0.000735067	0.000913451	0.000730846	0.000246144	0.000329639	8.68131e-05	0.000261814	8.57302e-05	0.000166813	0.000204641	3.94992e-05	0.000192663	0.000192597	0.000377188	0.000190006	0.000668708	0.00121203	0.00136543	0.00119077	0.00123452	0.00132076
0.000991002	0.000747678	0.00087793	0.00100506	0.00111062	0.000882477	0.000776337	0.000312012	0.000318028	0.000162496	0.00017174	8.70511e-05	8.89838e-05	0.0001752	8.76924e-05	0.00017703	0.000216188	0.000287109	0.000203269	0.000620853	0.000779849	0.000962856	0.00132567	0.000987636	0.000675422	0.0016692	0.000994987	0.00113799	0.00120799	0.00100588	0.000685088	0.000527833	0.000492287	4.12048e-05	0.00013022	0	0.000257191	0.000125109	0.000163713	0.000118497	0.000154131	0.000115558	0.000264031	0.000456014	0.000492732	0.000641665	0.00104204	0.00112072	0.00112559	0.00113732
0.000515321	0.000550921	0.0009161	0.000579845	0.000851473	0.000575529	0.00062107	0.000351014	0.000477042	0.000243744	0.000128805	8.70511e-05	8.89838e-05	0.0001314	4.38462e-05	8.85152e-05	0.000216188	0.000451171	0.000365883	0.00058205	0.000974811	0.000925823	0.000810134	0.00164606	0.00131332	0.000816054	0.00145421	0.00132154	0.00139102	0.00123801	0.000342544	0.000609038	0.000246144	0.000164819	0.000260439	4.36357e-05	0.00017146	0.000208516	0.000204641	0.000118497	0.000154131	0.000192597	0.000113156	0.000266008	0.000281561	0.000784258	0.000898311	0.00094561	0.00108929	0.00084382
0.000753161	0.000590272	0.0009161	0.000889095	0.00111062	0.000920846	0.000465802	0.00050702	0.000198768	0.00020312	0.00025761	4.35256e-05	0.000133476	0.0001314	8.76924e-05	0.000265545	0.000259426	0.000205078	0.00032523	0.00023282	0.000779849	0.000703626	0.000957431	0.00135343	0.000938086	0.000816054	0.00110979	0.000734187	0.000732118	0.00050294	0.000723148	0.000365423	0.00041024	0.000206024	0.00013022	4.36357e-05	0.000257191	0.000166813	8.18565e-05	3.94992e-05	7.70654e-05	7.70386e-05	0.000188594	0.000304009	0.000633513	0.000641665	0.000646784	0.00094561	0.000871428	0.000807132
0.000713521	0.000668975	0.000839759	0.000579845	0.000777432	0.000652266	0.000543436	0.000273011	0.000238521	0.000162496	8.58701e-05	8.70511e-05	8.89838e-05	0	8.76924e-05	0.00017703	0.000216188	0.000205078	0.000365883	0.000504443	0.000506902	0.000925823	0.000441891	0.00117053	0.00097561	0.000853147	0.000688837	0.000660769	0.000768724	0.000735067	0.000570907	0.000609038	0.000369216	0.000535663	4.34065e-05	4.36357e-05	0	0.000125109	4.09283e-05	0.000118497	0	3.85193e-05	0.00030175	0.000190006	0.000739098	0.000819906	0.000682716	0.000560361	0.000871428	0.00124739
0.000594601	0.000472218	0.000648904	0.000657157	0.000555309	0.000729003	0.000194084	0.000351014	0.000357782	0.000243744	0.000128805	8.70511e-05	4.44919e-05	0	0.000131539	0.000132773	8.64753e-05	0.000328124	0.000203269	0.000504443	0.000545894	0.000555494	0.000736485	0.000621845	0.000825516	0.00100152	0.000650568	0.000917734	0.000841936	0.000464253	0.000799269	0.000406025	0.000246144	0.000123614	0	0.000130907	8.57302e-05	4.17032e-05	8.18565e-05	7.89983e-05	7.70654e-05	0.000154077	0.000113156	0.000380011	0.000281561	0.000534721	0.000503054	0.000665429	0.000871428	0.000550317
0.000475681	0.000472218	0.00045805	0.000425219	0.000703391	0.000767371	0.000271718	0.000429017	0.000159014	0.000121872	0.00017174	4.35256e-05	0.000133476	0	8.76924e-05	4.42576e-05	0.000345901	0.000123047	0.000121961	0.00034923	0.000233955	0.000370329	0.000810134	0.000475529	0.000712946	0.000816054	0.000918449	0.000550641	0.000512483	0.000619003	0.000304484	0.000243615	0.00020512	0.000123614	0.000173626	0.000130907	0.000257191	0.000125109	0.000122785	3.94992e-05	0.000115598	3.85193e-05	0.000226313	0.000228007	0.000351952	0.000356481	0.000646784	0.000525339	0.000544643	0.000660381
0.000436041	0.00027546	0.000687075	0.000270594	0.000296165	0.000690634	0.000232901	0.000351014	0.000119261	0.000365616	8.58701e-05	8.70511e-05	0	0	4.38462e-05	4.42576e-05	8.64753e-05	0.000205078	0.000284576	0.000194017	0.000389924	0.000370329	0.00051554	0.000731582	0.000562852	0.000259654	0.000574031	0.00058735	0.000512483	0.000773754	0.000266423	0.000527833	0.000123072	8.24097e-05	4.34065e-05	4.36357e-05	4.28651e-05	8.34063e-05	0	3.94992e-05	0.000115598	3.85193e-05	7.54375e-05	0.000152005	0.000422342	0.000213888	0.000467122	0.000420271	0.000544643	0.000440254
0.0001982	0.000432866	0.000534392	0.000386563	0.000703391	0.000460423	0.000388169	3.90016e-05	0.000159014	0.000243744	8.58701e-05	8.70511e-05	0	0	8.76924e-05	4.42576e-05	0.000172951	0.000123047	0.000121961	0.00046564	0.000389924	0.000407362	0.000589188	0.000438949	0.000750469	0.000853147	0.000765374	0.000403803	0.000549089	0.000348189	0.000304484	0.000203013	0.000328192	0.000164819	0.00013022	4.36357e-05	0	0	8.18565e-05	0.000118497	3.85327e-05	7.70386e-05	0.000188594	7.60023e-05	0.000246366	0.000320833	0.000574919	0.000350226	0.000580952	0.000403566
0.000515321	0.00027546	0.00045805	0.000347907	0.000666371	0.000460423	0.000232901	0.000156006	0.000119261	0.000121872	8.58701e-05	0.000130577	0.000133476	0.0001752	0	4.42576e-05	4.32376e-05	0.000123047	8.13074e-05	0.000426836	0.00015597	0.00025923	0.000441891	0.000695003	0.000262664	0.000370934	0.000688837	0.000367094	0.000549089	0.000270814	0.000228363	0.000284218	0.00020512	0.000123614	0	8.72715e-05	4.28651e-05	0.000166813	4.09283e-05	7.89983e-05	0.000154131	3.85193e-05	3.77188e-05	7.60023e-05	0.000105585	0.000213888	0.000323392	0.000490316	0.000508333	0.000476942
0.00023784	0.00027546	0.00045805	0.000463876	0.000444247	0.00026858	0.000310535	0.000156006	0.000198768	0.000121872	4.2935e-05	0	8.89838e-05	0	4.38462e-05	8.85152e-05	0.000129713	0.000123047	0.000162615	0.00011641	0.000272947	0.00062956	0.000589188	0.000658424	0.000375235	0.000667681	0.000535762	0.000477222	0.000439271	0.000464253	0.000342544	0.000284218	8.20479e-05	4.12048e-05	8.68131e-05	0	8.57302e-05	0	4.09283e-05	3.94992e-05	0	7.70386e-05	0.000113156	0.000152005	0.000175976	0.000249537	0.00028746	0.000455294	0.000544643	0.00033019
0.00027748	0.000196757	0.000267196	0.000541188	0.000407226	0.00026858	0.000194084	0.000195008	7.95071e-05	8.1248e-05	4.2935e-05	0	4.44919e-05	8.76002e-05	0	8.85152e-05	8.64753e-05	4.10155e-05	0.000162615	0.00011641	0.000389924	0.000370329	0.000478716	0.000329212	0.000450281	0.000370934	0.000344419	0.000624059	0.000329453	0.000386877	0.000342544	0.00016241	0.000164096	0.000247229	0.00013022	0	4.28651e-05	8.34063e-05	8.18565e-05	0	3.85327e-05	3.85193e-05	0.000113156	3.80011e-05	0.000175976	0.000285185	0.00014373	0.000455294	0.000326786	0.000476942
0.00027748	0.000196757	0.000152683	7.73126e-05	0.000333185	0.000345317	0.000194084	0.000312012	0.000119261	8.1248e-05	4.2935e-05	0	4.44919e-05	4.38001e-05	4.38462e-05	0	8.64753e-05	4.10155e-05	0.000121961	0.000271623	0.000233955	0.000407362	0.000220946	0.000329212	0.000375235	0.00044512	0.000267881	0.00058735	0.000366059	0.000232126	0.000418665	0.000243615	8.20479e-05	0	0.00013022	4.36357e-05	4.28651e-05	0.000125109	0	0	7.70654e-05	3.85193e-05	7.54375e-05	3.80011e-05	0.000140781	7.12962e-05	0.000107797	0.000350226	0.000326786	0.000220127
0.000317121	0.00027546	0.000152683	0.00030925	0.000185103	0.000230211	0.000155267	7.80031e-05	7.95071e-05	8.1248e-05	4.2935e-05	4.35256e-05	0	0	0	0	8.64753e-05	4.10155e-05	4.06537e-05	0.00023282	0.00015597	0.000222198	0.00025777	0.000548687	0.000412758	0.00033384	0.000574031	0.000330384	0.000292847	0.000232126	0.000266423	0.000203013	0.000123072	4.12048e-05	4.34065e-05	8.72715e-05	4.28651e-05	0	4.09283e-05	0	0	3.85193e-05	3.77188e-05	0.000190006	3.51952e-05	0.000213888	0.000107797	0.000175113	0.000363095	0.000403566
0.00023784	0.000157406	0.000114513	0.000115969	0.000333185	0.000153474	0.000504619	0.000156006	3.97535e-05	0	0	0	0	0	0	0	4.32376e-05	4.10155e-05	0.000121961	0.000155213	7.79849e-05	0.00025923	0.000184121	0.000365791	0.000187617	0.000408027	0.00030615	0.000293675	0.000256241	0.000309502	0.000152242	0.000121808	8.20479e-05	4.12048e-05	0.00013022	0	0	8.34063e-05	0	3.94992e-05	3.85327e-05	0.000115558	3.77188e-05	3.80011e-05	7.03903e-05	0.000213888	0.00028746	0.000175113	0.000217857	0.000293503
0.00011892	0.000236109	0.000267196	0.000231938	0.000185103	7.67371e-05	0.000194084	0.000117005	3.97535e-05	0.000121872	0	4.35256e-05	0	8.76002e-05	8.76924e-05	0	4.32376e-05	0	0.000121961	0.000194017	0.000194962	0.000222198	0.000294594	0.000256054	0.000187617	0.000408027	0.000344419	0.000330384	0.000292847	0.000193439	0.000152242	0.000121808	0.000164096	4.12048e-05	4.34065e-05	8.72715e-05	0	4.17032e-05	0	0	0	0	0	0	0.000140781	0.00017824	0.00014373	0.000280181	0.000217857	0.000256815
0.0001982	0.000393515	0.000152683	0.000231938	0.000148082	0.000230211	0.000194084	0.000312012	0.000198768	0	0	0	0	4.38001e-05	4.38462e-05	8.85152e-05	0	4.10155e-05	4.06537e-05	3.88033e-05	3.89924e-05	7.40658e-05	0.000220946	0.000219475	0.000262664	0.000296747	0.000229612	0.000220256	0.00018303	0.000348189	0.000152242	4.06025e-05	0	4.12048e-05	4.34065e-05	0	0	8.34063e-05	0	0	0	3.85193e-05	0.000113156	3.80011e-05	3.51952e-05	0.00017824	0.000107797	0.000280181	0.000145238	0.000220127
0.0001982	3.93515e-05	7.63417e-05	0.000115969	0.000111062	0.000153474	0.000194084	7.80031e-05	0.000119261	8.1248e-05	4.2935e-05	0	0	0	0	0	0	8.20311e-05	8.13074e-05	7.76066e-05	7.79849e-05	0.000185165	0.000110473	0.000219475	0.000150094	0.000148373	0.000191344	0.000183547	0.000256241	0.000309502	0.000114181	0	0.000164096	4.12048e-05	0	0	0	4.17032e-05	0	3.94992e-05	3.85327e-05	0.000115558	0	7.60023e-05	0.000105585	7.12962e-05	3.59324e-05	7.00452e-05	0.000363095	0.000623693
0.00015856	0.000157406	0.000267196	0	0.000333185	0.00026858	0.000116451	7.80031e-05	7.95071e-05	0.000121872	0	0	0	0	0	0	0	4.10155e-05	0	7.76066e-05	0.00015597	0.000111099	0.000110473	0.000256054	0.000300188	0.000296747	0.000229612	0.000183547	0.000146424	0.000232126	0.000114181	0	0.000123072	0	4.34065e-05	0	0	0	4.09283e-05	7.89983e-05	0	0	3.77188e-05	7.60023e-05	0	0.000106944	0.00014373	0.000280181	0	7.33756e-05
7.92801e-05	7.8703e-05	0.000152683	0.000115969	7.40412e-05	0.000153474	0.000194084	3.90016e-05	3.97535e-05	0	0	0	0	0	0	0	4.32376e-05	4.10155e-05	4.06537e-05	0.000155213	7.79849e-05	0.000111099	0.000110473	3.65791e-05	0.00011257	0.000148373	0.000229612	0.000220256	0.000146424	0.000154751	7.61209e-05	8.12051e-05	8.20479e-05	4.12048e-05	0	0	0	0	0	0	0	0	3.77188e-05	3.80011e-05	0.000140781	0.000106944	0.00014373	0.000210136	0.000326786	3.66878e-05
0.0001982	7.8703e-05	0.000152683	0	0.000185103	3.83686e-05	0.000155267	0	0	4.0624e-05	0	4.35256e-05	0	0	0	0	0	4.10155e-05	0	3.88033e-05	0.000233955	0	0.000220946	7.31582e-05	3.75235e-05	7.41867e-05	0.000191344	0.000220256	0.000109818	0.000193439	0.000114181	0	0	0	0	0	0	0	0	0	0	0	3.77188e-05	7.60023e-05	0	0.000106944	0.000179662	0.000175113	0.000108929	0.000110063
7.92801e-05	0.000236109	7.63417e-05	0.000115969	0.000111062	0	3.88169e-05	7.80031e-05	0.000119261	0	0	4.35256e-05	0	0	4.38462e-05	0	0	4.10155e-05	0	3.88033e-05	7.79849e-05	0.000111099	0.000110473	0.000182896	3.75235e-05	0.00022256	3.82687e-05	3.67094e-05	0.00018303	7.73754e-05	0	0.000203013	4.1024e-05	0	0.000173626	0	0	0	0	0	0	0	0	3.80011e-05	0.000105585	3.56481e-05	0.000179662	7.00452e-05	0.000181548	0.000146751
0.00011892	7.8703e-05	0.000229025	3.86563e-05	0.000148082	7.67371e-05	3.88169e-05	0.000117005	7.95071e-05	4.0624e-05	0	0	0	4.38001e-05	0	0	0	4.10155e-05	4.06537e-05	7.76066e-05	0	0.000148132	0.000110473	7.31582e-05	7.50469e-05	3.70934e-05	7.65374e-05	0.000146837	7.32118e-05	0.000154751	0.000190302	8.12051e-05	4.1024e-05	0.000123614	0	0	0	0	0	3.94992e-05	0	0	0	0	3.51952e-05	0.000106944	0.000107797	3.50226e-05	0.000108929	7.33756e-05
3.96401e-05	3.93515e-05	0.000190854	7.73126e-05	0	0.000230211	0.000116451	3.90016e-05	7.95071e-05	0	8.58701e-05	4.35256e-05	0	0	0	0	0	4.10155e-05	0	3.88033e-05	0.00015597	0.000148132	0.000110473	0.000256054	7.50469e-05	7.41867e-05	0.000153075	0.000183547	3.66059e-05	3.86877e-05	0	0	8.20479e-05	4.12048e-05	0	0	0	0	0	0	0.000115598	3.85193e-05	7.54375e-05	0	7.03903e-05	7.12962e-05	3.59324e-05	7.00452e-05	3.63095e-05	0
0	3.93515e-05	0.000152683	3.86563e-05	3.70206e-05	7.67371e-05	0	3.90016e-05	7.95071e-05	4.0624e-05	0	0	0	0	0	0	0	0	0	0	7.79849e-05	3.70329e-05	0.000110473	3.65791e-05	0.000225141	0	3.82687e-05	0.000146837	7.32118e-05	3.86877e-05	7.61209e-05	0	0	0	0	0	0	0	0	0	0	0	0	7.60023e-05	0.000105585	3.56481e-05	3.59324e-05	3.50226e-05	0	0.000110063
7.92801e-05	7.8703e-05	3.81709e-05	7.73126e-05	0.000148082	0	0.000116451	3.90016e-05	3.97535e-05	0	0	0	0	4.38001e-05	0	0	0	0	0	0	0	0	0.000110473	0.000109737	0.000150094	0.000148373	0.000229612	7.34187e-05	7.32118e-05	0.000116063	7.61209e-05	0	0	4.12048e-05	4.34065e-05	0	0	0	0	0	0	0	0	3.80011e-05	3.51952e-05	3.56481e-05	7.18649e-05	0.00014009	3.63095e-05	0.000110063
3.96401e-05	3.93515e-05	0	0	0.000148082	3.83686e-05	3.88169e-05	7.80031e-05	0	0.000121872	0	0	0	0	0	0	4.32376e-05	0	0	0	0.00015597	7.40658e-05	3.68243e-05	3.65791e-05	0.00011257	7.41867e-05	3.82687e-05	7.34187e-05	3.66059e-05	3.86877e-05	0	0	0	0	4.34065e-05	0	0	0	0	0	0	0	0	3.80011e-05	0	3.56481e-05	7.18649e-05	3.50226e-05	3.63095e-05	7.33756e-05
0	3.93515e-05	7.63417e-05	7.73126e-05	0.000111062	7.67371e-05	0	0	0	0	0	0	0	0	0	0	0	0	4.06537e-05	3.88033e-05	3.89924e-05	3.70329e-05	3.68243e-05	7.31582e-05	7.50469e-05	0	0.000114806	0	7.32118e-05	0	0	4.06025e-05	0	4.12048e-05	0	0	0	0	0	0	0	0	0	3.80011e-05	7.03903e-05	3.56481e-05	0	0	3.63095e-05	0
0.00011892	3.93515e-05	0	0	0	7.67371e-05	0	0	3.97535e-05	0	0	0	0	0	0	0	0	0	0	0	3.89924e-05	3.70329e-05	0.000147297	7.31582e-05	3.75235e-05	3.70934e-05	0.000114806	3.67094e-05	0.000109818	7.73754e-05	7.61209e-05	8.12051e-05	0.000123072	0	0	4.36357e-05	0	0	0	0	0	0	0	0	0	3.56481e-05	3.59324e-05	7.00452e-05	0.000108929	3.66878e-05
0	0	0	3.86563e-05	7.40412e-05	3.83686e-05	0	0	0	0	0	0	0	0	0	0	0	0	0	3.88033e-05	7.79849e-05	3.70329e-05	0.000110473	3.65791e-05	7.50469e-05	3.70934e-05	7.65374e-05	7.34187e-05	7.32118e-05	0	7.61209e-05	8.12051e-05	4.1024e-05	0	0	0	0	0	0	0	0	0	0	0	0	3.56481e-05	3.59324e-05	0	0	0
3.96401e-05	0.000118054	0	3.86563e-05	0.000111062	0.000115106	0	7.80031e-05	0	0	0	0	0	0	4.38462e-05	0	0	0	0	0	7.79849e-05	0	0	3.65791e-05	3.75235e-05	7.41867e-05	3.82687e-05	0	3.66059e-05	0	3.80604e-05	0	4.1024e-05	0	0	0	4.28651e-05	0	4.09283e-05	0	0	3.85193e-05	0	0	3.51952e-05	0	0	3.50226e-05	3.63095e-05	0
3.96401e-05	3.93515e-05	7.63417e-05	3.86563e-05	7.40412e-05	0	0	0	0	0	0	0	0	0	0	0	0	0	0	0	0	3.70329e-05	0	3.65791e-05	0	3.70934e-05	0	0	0	7.73754e-05	0	4.06025e-05	0	0	0	0	0	0	0	0	0	0	0	0	0	0	0	0	0	3.66878e-05
0	3.93515e-05	7.63417e-05	0	0	3.83686e-05	0	0	0	4.0624e-05	0	0	0	0	0	0	4.32376e-05	0	0	0	0	0	0	0	7.50469e-05	3.70934e-05	0	3.67094e-05	0	3.86877e-05	3.80604e-05	4.06025e-05	0	0	0	0	0	0	0	0	0	0	0	0	3.51952e-05	3.56481e-05	0	0	0	0
3.96401e-05	0	3.81709e-05	0	0	0	0	0	0	0	0	0	0	8.76002e-05	0	0	0	0	0	3.88033e-05	0	3.70329e-05	3.68243e-05	0	0	0	0.000114806	3.67094e-05	0	3.86877e-05	3.80604e-05	4.06025e-05	0	0	0	0	4.28651e-05	0	0	0	0	0	3.77188e-05	0	0	0	3.59324e-05	3.50226e-05	0	0
0	0	0	3.86563e-05	0	3.83686e-05	0	0	0	0	0	0	0	0	0	0	4.32376e-05	0	0	3.88033e-05	0	0	3.68243e-05	7.31582e-05	7.50469e-05	0	0	0	7.32118e-05	7.73754e-05	3.80604e-05	0	4.1024e-05	0	0	0	0	0	0	0	0	0	0	0	0	0	7.18649e-05	0	0	0
0	0	7.63417e-05	3.86563e-05	0	0	0	0	0	0	0	0	0	0	0	0	0	0	0	0	3.89924e-05	0	0	0	0	7.41867e-05	0.000114806	3.67094e-05	0	0	0	0	4.1024e-05	0	0	0	0	4.17032e-05	0	0	0	0	0	0	0	0	0	0	0	0
7.92801e-05	0	3.81709e-05	0	3.70206e-05	0	0	0	0	0	0	0	0	0	0	0	0	0	0	0	0	3.70329e-05	0	3.65791e-05	3.75235e-05	0	3.82687e-05	0	0.000109818	0	0	0	0	4.12048e-05	0	0	0	0	0	3.94992e-05	0	0	0	0	0	3.56481e-05	0	0	0	0
0	3.93515e-05	0	0	3.70206e-05	3.83686e-05	0	0	0	0	0	0	0	0	0	0	0	0	0	3.88033e-05	0	3.70329e-05	0	7.31582e-05	3.75235e-05	0	0	0	0	0	0	0	0	0	0	0	0	0	0	0	0	0	0	0	0	7.12962e-05	3.59324e-05	3.50226e-05	0	0
0	0	0	0	0	0	3.88169e-05	0	0	0	0	0	0	0	0	0	0	0	0	0	0	0	0	0	0	0	0	0	0	0	0	4.06025e-05	0	0	0	0	0	0	0	0	0	0	0	0	0	0	0	3.50226e-05	0	0
0	0	0	0	0	0	3.88169e-05	0	0	0	0	0	0	0	0	0	0	0	0	0	0	0	0	0	0	3.70934e-05	0	0	0	0	0	0	4.1024e-05	0	0	0	0	0	0	0	0	0	0	0	3.51952e-05	0	0	3.50226e-05	0	0
0	0	0	0	0	0	0	0	0	0	0	0	0	0	0	0	0	0	4.06537e-05	3.88033e-05	0	0	0	0	7.50469e-05	0	0	0	0	0	0	0	4.1024e-05	0	0	0	0	0	0	0	0	0	0	0	0	0	0	3.50226e-05	3.63095e-05	0
0	3.93515e-05	7.63417e-05	0	0	0	0	0	0	0	0	0	0	4.38001e-05	0	0	0	0	0	0	0	0	0	0	0	0	0	0	0	0	0	0	0	0	0	0	0	0	0	0	0	0	0	0	3.51952e-05	0	0	0	3.63095e-05	0
0	0	0	0	0	0	0	0	0	0	0	0	0	0	0	0	0	0	0	0	0	0	3.68243e-05	7.31582e-05	0	0	0	0	0	0	0	4.06025e-05	0	0	0	0	0	0	0	0	0	0	0	0	0	0	0	0	0	0
0	3.93515e-05	0	0	3.70206e-05	3.83686e-05	0	0	0	0	0	0	0	0	0	0	0	0	0	0	0	0	0	0	0	0	3.82687e-05	0	0	0	3.80604e-05	0	0	0	0	0	0	0	0	0	0	0	0	0	0	3.56481e-05	0	0	0	0
0	0	0	0	0	0	0	0	0	0	0	0	0	0	0	0	0	0	0	0	0	0	0	0	0	0	0	0	0	0	0	0	4.1024e-05	0	0	0	0	0	0	0	0	0	0	0	0	3.56481e-05	0	0	0	0
0	0	0	0	0	0	0	3.90016e-05	0	0	0	0	0	0	0	0	4.32376e-05	0	0	0	0	0	0	0	0	3.70934e-05	0	0	0	0	0	0	0	0	0	0	0	0	0	0	0	0	0	0	0	3.56481e-05	0	0	0	0
0	0	0	0	0	3.83686e-05	0	0	0	0	0	0	0	0	0	0	0	4.10155e-05	0	3.88033e-05	0	0	0	0	0	0	0	0	0	0	0	0	0	0	0	0	0	0	0	3.94992e-05	0	0	0	0	0	0	0	0	0	0
0	0	3.81709e-05	0	0	3.83686e-05	0	0	3.97535e-05	0	0	0	0	0	0	0	0	0	0	0	0	0	0	0	0	0	0	0	0	0	0	0	0	0	0	0	0	0	0	0	0	0	0	0	0	0	3.59324e-05	3.50226e-05	0	0
0	0	0	0	3.70206e-05	0	0	0	0	0	0	0	0	0	0	0	0	0	0	0	0	0	0	0	0	0	0	0	0	3.86877e-05	0	0	0	0	0	0	0	0	0	0	0	0	0	0	0	0	0	0	0	0
0	0	0	3.86563e-05	0	0	0	0	0	0	0	0	0	0	0	0	0	0	0	0	0	0	0	0	0	0	0	0	0	0	0	0	4.1024e-05	0	0	0	0	0	0	0	0	0	0	0	0	0	0	0	0	0
0	0	0	0	0	0	0	0	0	0	0	0	0	0	0	0	0	0	0	0	0	0	0	3.65791e-05	0	0	0	0	0	0	0	0	0	0	0	0	0	0	0	0	0	0	0	0	0	0	0	0	0	0
0	0	0	0	0	0	0	0	0	0	0	0	0	0	0	0	0	0	0	0	0	0	0	0	0	0	0	0	0	3.86877e-05	0	0	0	0	0	0	0	0	0	0	0	0	0	0	0	0	0	0	0	0
0	0	0	0	0	0	0	0	0	0	0	0	0	0	0	0	0	0	0	0	0	0	0	0	0	0	0	0	0	0	0	4.06025e-05	0	0	0	0	0	0	0	0	0	0	0	0	0	0	0	0	0	0
0	0	3.81709e-05	0	3.70206e-05	0	0	0	0	0	0	0	0	0	0	0	0	0	0	0	0	0	0	0	0	0	0	0	3.66059e-05	0	0	0	0	0	0	0	0	0	0	0	0	0	0	0	0	0	0	0	0	0
0	0	0	0	0	0	0	0	0	0	0	0	0	0	0	0	0	0	0	0	0	0	0	0	0	3.70934e-05	0	0	0	0	0	0	0	0	0	0	0	0	0	0	0	0	0	0	0	0	0	0	0	0
0	0	0	0	0	0	0	0	0	0	0	0	0	0	0	0	0	0	0	0	0	0	0	0	0	0	0	0	0	3.86877e-05	0	0	0	0	0	0	0	0	0	0	0	0	0	0	0	0	0	0	0	0
0	3.93515e-05	0	0	0	0	0	0	0	0	0	0	0	0	0	0	0	0	4.06537e-05	0	0	3.70329e-05	0	0	0	0	0	0	0	0	0	0	0	0	0	0	0	0	0	0	0	0	0	0	0	0	3.59324e-05	0	0	0
0	0	0	0	3.70206e-05	0	0	0	0	0	0	0	0	0	0	0	0	0	0	0	0	0	0	0	0	0	0	0	0	0	0	0	0	0	0	0	0	0	0	0	0	0	0	0	0	0	0	0	0	0
0	0	0	0	0	0	0	0	0	0	0	0	0	0	0	0	0	0	0	0	0	0	0	0	0	0	0	0	0	0	0	0	0	0	0	0	0	0	0	0	0	0	0	0	0	0	0	0	0	0
0	0	0	0	0	0	0	0	0	0	0	0	0	0	0	0	0	0	0	0	0	0	0	0	0	0	0	0	0	0	0	0	0	0	0	0	4.28651e-05	0	0	0	0	0	0	0	0	0	0	0	0	0
0	0	0	0	0	0	0	0	0	0	0	0	0	0	0	0	0	0	0	0	0	0	0	0	0	0	0	0	0	0	0	0	0	0	0	0	0	0	0	0	0	0	0	0	0	0	0	0	0	0
0	0	0	0	0	0	0	0	0	0	0	0	0	0	0	0	0	0	0	0	0	3.70329e-05	0	0	0	0	0	0	0	0	0	0	0	0	0	0	0	0	0	0	0	0	0	0	0	0	0	0	0	0
0	0	0	0	0	0	0	0	0	0	0	0	0	0	0	0	0	0	0	0	0	0	0	0	0	0	0	0	0	0	0	0	0	0	0	0	0	0	0	0	0	0	0	0	0	0	0	0	0	0
0	0	0	0	0	0	0	0	0	0	0	0	0	0	0	0	0	0	0	3.88033e-05	0	0	0	0	0	0	0	0	0	0	0	0	0	0	0	0	0	0	0	0	0	0	0	0	0	0	0	0	0	0
0	0	0	0	0	0	0	0	0	0	0	0	0	0	0	0	0	0	0	0	0	0	0	0	0	0	0	0	0	0	0	0	0	0	0	0	0	0	0	0	0	0	0	0	0	0	0	0	0	0
0	0	0	0	0	0	0	0	0	0	0	0	0	0	4.38462e-05	0	0	0	0	0	0	0	0	0	0	0	0	0	0	0	0	0	0	0	0	0	0	0	0	0	0	0	3.77188e-05	0	0	0	0	0	0	0
0	0	0	0	0	0	0	0	0	4.0624e-05	0	0	0	0	0	0	0	0	0	0	0	0	0	0	0	0	0	0	0	0	0	0	0	0	0	0	0	0	0	0	0	0	0	0	0	0	0	0	0	0
0	0	0	0	0	0	0	0	0	0	0	0	0	0	0	0	0	0	0	0	0	0	0	0	0	0	0	0	0	0	0	0	0	0	0	0	0	0	0	0	0	0	0	0	0	0	0	0	0	0
0	0	0	0	0	0	0	0	0	0	0	0	0	0	0	0	0	0	0	0	0	0	0	0	0	0	0	0	0	0	0	0	0	0	0	0	0	0	0	0	0	0	0	0	0	0	0	0	0	0
0	0	0	0	0	0	0	0	0	0	0	0	0	0	0	0	0	0	0	0	0	0	0	0	0	0	0	0	0	0	0	0	0	0	0	0	0	0	0	0	0	0	0	0	0	0	0	0	0	0
0	0	0	0	0	0	0	0	0	0	0	0	0	0	0	0	0	0	0	0	0	0	0	0	0	0	0	0	0	0	0	0	0	0	0	0	0	0	0	0	0	0	0	0	0	0	0	0	0	0
0	0	0	0	0	0	0	0	0	0	0	0	0	0	0	0	0	0	0	0	0	0	0	0	0	0	0	0	0	0	0	0	0	0	0	0	0	0	0	0	0	0	0	0	0	0	0	0	0	0
0	0	0	0	0	0	0	0	0	0	0	0	0	0	0	0	0	0	0	0	0	0	0	0	0	0	0	0	0	0	0	0	0	0	0	0	0	0	0	0	0	0	0	3.80011e-05	0	0	0	0	0	0
0	0	0	0	0	0	0	0	0	0	0	0	0	0	0	0	0	0	0	0	0	0	0	0	0	0	0	0	0	0	0	0	0	0	0	0	0	0	0	0	0	0	0	0	0	0	0	0	0	0
0	0	0	0	0	0	0	0	0	0	0	0	0	0	0	0	0	0	0	0	0	0	0	0	3.75235e-05	0	0	0	0	0	0	0	0	0	0	0	0	0	0	0	0	0	0	0	0	0	0	0	0	0
0	0	0	0	0	0	0	0	0	0	0	0	0	0	0	0	0	0	0	0	0	0	0	0	0	0	0	0	0	0	0	0	0	0	0	0	0	0	0	0	0	0	0	0	0	0	0	0	0	0
0	0	0	0	0	0	0	0	0	0	0	0	4.44919e-05	0	0	0	0	0	0	0	0	0	0	3.65791e-05	0	0	0	0	0	0	0	0	0	0	0	0	0	0	0	0	0	0	0	0	0	0	0	0	0	0
0	0	0	0	0	0	0	0	0	0	0	0	0	0	0	0	0	0	0	0	0	0	0	0	0	0	0	0	0	0	0	0	0	0	0	0	0	0	0	0	0	0	0	0	0	0	0	0	0	0
0	0	0	0	0	0	0	0	0	0	0	0	0	0	0	0	0	0	0	0	0	0	0	0	0	0	0	0	0	0	0	0	0	0	0	0	0	0	0	0	0	0	0	0	0	0	0	0	0	0
0	0	0	0	0	0	0	0	0	0	0	0	0	0	0	0	0	0	0	0	0	0	0	0	0	0	0	0	0	0	0	0	0	0	0	0	0	0	0	0	0	0	0	0	0	0	0	0	0	0
0	0	0	0	0	0	0	0	3.97535e-05	0	0	0	0	0	0	0	0	0	0	0	0	0	0	0	0	0	0	0	0	0	0	0	0	0	0	0	0	0	0	0	0	0	0	0	0	0	0	0	0	0
0	0	0	0	0	0	0	0	0	0	0	0	0	0	0	0	0	0	4.06537e-05	0	0	0	0	0	0	0	0	0	0	0	0	0	0	0	0	0	0	0	0	0	0	0	0	0	0	0	0	0	0	0
0	0	0	0	0	0	0	0	0	0	0	0	0	0	0	0	0	0	0	0	0	0	0	0	0	0	0	0	0	0	0	0	0	0	0	0	4.28651e-05	0	0	0	0	0	0	0	0	0	0	0	0	0
0	0	0	0	0	0	0	0	0	0	0	0	0	4.38001e-05	0	0	0	0	0	0	0	0	0	0	0	0	0	0	0	0	0	0	0	0	0	0	0	0	0	0	0	0	0	0	0	0	0	0	0	0
0	0	0	0	0	0	0	0	0	0	0	0	0	0	0	0	0	0	0	0	0	0	0	0	0	3.70934e-05	0	0	0	0	0	0	0	0	0	0	0	0	0	0	0	0	0	0	0	0	0	0	0	0
0	0	0	0	0	0	0	0	0	0	0	0	0	0	0	0	0	0	0	0	0	0	0	0	0	0	0	0	0	0	0	0	0	0	0	0	0	0	0	0	0	0	0	0	0	0	0	0	0	0
0	0	0	0	0	0	0	0	0	0	0	0	0	0	0	0	0	0	0	0	0	0	0	0	0	0	0	0	0	0	0	0	0	0	0	0	0	0	0	0	0	0	0	0	0	0	0	0	0	0
0	0	0	0	0	0	0	0	0	0	0	0	0	0	0	4.42576e-05	0	0	0	0	0	0	0	0	0	0	0	0	0	0	0	0	0	0	0	0	0	0	0	0	0	0	0	0	0	0	0	0	0	0
0	0	0	0	0	0	0	0	0	0	0	0	0	0	0	0	0	0	0	0	0	0	0	0	0	0	0	0	0	0	0	0	0	0	0	0	0	0	4.09283e-05	0	0	0	0	0	0	0	0	0	0	0
0	0	0	0	0	0	0	0	0	0	0	0	0	0	0	0	0	0	0	0	0	0	0	0	0	0	0	0	0	0	0	0	0	0	0	0	0	0	0	0	0	0	0	0	0	0	0	0	0	0
0	0	0	0	0	0	0	0	0	0	0	0	0	0	0	0	0	0	0	0	0	0	0	0	0	0	0	0	0	0	0	0	0	0	0	0	0	0	0	0	0	0	0	0	0	0	0	0	0	0
0	0	0	0	0	3.83686e-05	0	0	3.97535e-05	0	0	0	0	0	0	0	0	0	0	0	0	0	0	0	0	0	0	0	0	0	0	0	0	0	0	0	0	0	0	0	0	0	0	0	3.51952e-05	0	0	0	0	0
0	0	0	0	0	0	0	0	0	0	0	0	0	0	0	0	0	0	0	0	0	0	0	0	0	0	0	0	0	0	0	0	0	0	0	0	0	0	0	0	0	0	3.77188e-05	0	0	0	0	0	0	0
0	0	0	0	0	0	0	0	0	0	0	0	0	0	0	0	0	0	0	0	0	0	0	0	0	0	0	0	0	0	0	0	0	0	0	0	0	0	0	0	0	0	0	0	0	0	0	0	0	0
0	0	0	0	0	0	0	0	0	0	0	0	0	0	0	0	0	0	0	0	0	0	0	0	0	0	0	0	0	0	0	0	0	0	0	0	0	0	0	0	0	0	0	0	0	0	0	0	0	0
0	0	0	0	0	0	0	0	0	0	0	0	0	0	0	0	0	0	0	0	0	0	0	0	0	0	0	0	0	0	0	0	0	0	0	0	0	0	4.09283e-05	3.94992e-05	0	0	0	0	0	0	0	0	0	0
0	0	0	0	0	0	0	0	0	0	0	0	0	0	0	0	0	0	0	0	0	0	0	0	3.75235e-05	0	0	0	0	0	0	0	0	0	0	0	0	0	0	0	0	0	0	0	0	0	0	0	0	0
0	0	0	0	0	0	0	0	0	0	0	0	0	0	0	0	0	0	0	0	0	0	0	0	0	0	0	0	0	0	0	0	0	0	0	0	0	0	0	0	0	0	0	0	0	0	0	0	0	0
0	0	0	0	0	0	0	0	0	0	0	0	0	0	0	0	0	0	0	0	0	0	0	0	0	0	3.82687e-05	0	0	0	0	0	0	0	0	0	0	0	0	0	0	0	0	0	0	0	0	0	0	0
0	0	0	0	0	0	0	0	0	0	0	0	0	0	0	0	0	0	0	0	0	3.70329e-05	0	0	0	0	0	0	0	0	0	0	0	0	0	0	0	0	0	0	0	0	0	0	0	0	0	0	0	0
0	0	0	0	0	0	0	0	0	0	0	0	0	0	0	0	0	0	0	0	0	0	0	0	0	0	0	0	0	0	0	0	0	0	0	0	0	0	0	0	0	0	0	0	0	0	0	0	0	0
0	0	0	0	0	0	0	0	0	0	0	0	0	0	0	0	0	0	0	0	0	0	0	0	0	0	0	0	0	0	0	0	0	0	0	0	0	0	0	0	0	0	0	0	0	0	0	0	0	0
0	0	0	0	0	0	0	0	0	0	0	0	4.44919e-05	0	0	0	0	0	0	0	0	0	0	0	0	0	0	0	0	0	0	0	0	0	0	0	0	0	0	0	0	0	0	0	0	0	0	0	0	0
0	0	0	0	0	0	0	0	0	0	0	0	0	0	0	0	0	0	0	0	0	0	0	0	0	0	0	0	0	0	0	0	0	0	0	0	0	0	0	0	0	0	0	0	0	0	0	0	0	0
0	0	0	0	0	0	0	0	0	0	0	0	0	0	0	0	0	0	0	0	0	0	0	0	0	0	0	0	0	0	0	0	0	0	0	0	0	0	0	0	0	0	0	0	0	0	0	0	0	0
0	0	0	0	0	0	0	0	0	0	0	0	0	0	0	0	0	0	0	0	0	0	0	0	0	0	0	0	0	0	0	0	0	0	0	0	0	0	0	0	0	0	0	0	0	0	0	0	0	0
0	0	0	0	0	0	0	0	3.97535e-05	0	0	0	0	0	0	0	0	0	0	0	0	0	0	0	0	0	0	0	0	0	0	0	0	0	0	0	0	0	0	0	0	0	0	0	0	0	0	0	0	0
0	0	0	0	0	0	0	0	3.97535e-05	0	0	0	0	0	0	0	0	0	0	0	0	0	0	0	0	0	0	0	0	0	0	0	0	0	0	0	0	0	0	0	0	0	0	0	0	0	0	0	0	0
0	0	0	0	0	0	0	0	0	0	0	0	0	0	0	0	0	0	0	0	0	0	0	0	0	0	0	0	0	0	0	4.06025e-05	0	0	0	0	0	0	0	0	0	0	0	0	0	0	0	0	0	0
0	0	0	0	0	0	0	0	0	0	0	0	0	0	0	0	0	0	0	0	0	0	0	0	0	0	0	0	0	0	0	0	0	0	0	0	0	0	0	0	0	0	0	0	0	0	0	0	0	0
0	0	0	0	0	0	0	0	0	0	0	0	0	0	0	0	0	0	0	0	0	0	0	0	0	0	0	0	0	3.86877e-05	0	0	0	0	0	0	0	0	0	0	0	0	0	0	0	0	0	0	0	0
0	0	0	0	0	0	0	0	0	0	0	0	0	0	0	0	0	0	0	0	0	0	0	0	0	0	0	0	0	0	0	0	0	0	0	0	0	0	0	0	0	0	0	0	0	0	0	0	0	0
0	0	0	0	0	0	0	0	0	0	0	0	0	0	0	0	0	0	0	0	0	0	0	0	0	0	0	0	0	0	0	0	0	0	0	0	0	0	0	0	0	0	0	0	0	0	0	0	0	0
0	0	0	0	0	0	0	0	0	0	0	0	0	0	0	0	0	0	0	0	0	0	0	0	0	0	0	0	0	0	0	0	0	0	0	0	0	0	0	0	0	0	0	0	0	0	0	0	0	0
0	0	0	0	0	0	0	0	0	0	0	0	0	0	0	0	0	0	0	0	0	0	0	0	0	0	0	0	0	0	0	0	0	0	0	0	0	0	0	0	0	0	0	0	0	0	0	0	0	0
0	3.93515e-05	0	0	0	0	0	0	0	0	0	0	0	0	0	0	0	0	0	0	0	0	3.68243e-05	0	0	0	0	0	0	0	0	0	0	0	0	0	0	0	0	0	0	0	0	0	0	0	0	0	0	0
0	0	0	0	0	0	0	0	0	0	0	0	0	0	0	0	0	0	0	0	0	0	0	0	0	0	0	0	0	0	0	0	0	0	0	0	0	0	0	0	0	0	0	0	0	0	0	0	0	0
0	0	0	0	0	0	0	0	0	0	0	0	0	0	4.38462e-05	0	0	0	0	0	0	0	0	0	0	0	0	0	0	0	0	0	0	0	0	4.36357e-05	0	0	0	0	0	0	0	0	0	0	0	0	0	0
0	0	0	0	0	0	0	0	0	0	0	0	0	0	0	0	0	0	0	0	0	0	0	0	3.75235e-05	0	0	0	3.66059e-05	0	0	0	0	0	0	0	0	0	0	0	0	0	0	0	0	0	0	0	0	0
0	3.93515e-05	0	0	0	0	0	0	0	0	0	0	0	0	0	0	0	0	0	0	0	0	0	0	0	0	0	0	0	0	0	0	0	0	0	0	0	0	0	0	0	0	0	0	0	0	0	0	0	0
0	0	0	0	0	0	0	0	0	0	0	0	0	0	0	0	0	0	0	0	0	0	0	0	0	0	0	3.67094e-05	0	0	0	0	0	0	0	0	0	0	0	0	0	0	0	0	0	0	0	0	0	0
0	0	0	0	0	0	0	0	0	0	0	0	0	0	0	0	0	0	0	0	0	0	0	0	0	0	0	0	0	0	0	0	0	0	0	0	0	0	0	0	0	0	0	0	0	0	0	0	0	0
0	0	0	0	0	0	0	0	0	0	0	0	0	0	0	0	0	0	0	0	0	0	0	0	0	0	0	0	0	0	0	0	4.1024e-05	0	0	0	0	0	0	0	0	0	0	0	0	0	0	0	0	0
0	0	0	0	0	0	0	0	0	0	0	0	0	0	0	0	0	0	0	0	0	0	3.68243e-05	0	0	0	0	0	0	0	0	0	0	0	0	0	0	0	0	0	0	0	0	0	0	0	0	0	0	0
0	0	0	0	0	0	0	0	0	0	0	0	0	0	0	0	0	0	0	0	0	0	0	0	0	0	0	0	0	0	0	0	0	0	0	0	0	0	0	0	0	0	0	0	0	0	0	0	0	0
0	0	0	0	0	0	0	0	0	0	0	0	0	0	0	0	0	0	0	0	0	0	0	0	0	0	0	0	0	0	0	0	0	0	0	0	0	0	0	0	0	0	0	0	0	3.56481e-05	0	0	0	0
0	0	0	3.86563e-05	0	0	0	0	0	0	0	0	0	0	0	0	0	0	0	0	0	0	0	0	0	0	0	0	0	0	0	0	0	0	0	0	0	0	0	0	0	0	0	0	0	0	0	0	0	0
0	0	0	0	0	0	0	0	0	0	0	0	0	0	0	0	0	0	0	0	0	0	0	0	0	0	0	0	0	0	0	0	0	0	0	0	0	0	0	0	0	0	0	0	0	0	0	0	0	0
0	0	0	0	0	0	0	0	0	0	0	0	0	0	0	0	0	0	0	0	0	0	0	0	0	0	0	0	0	0	0	0	0	0	0	0	0	0	0	0	0	0	0	0	0	0	0	0	0	0
0	0	0	0	0	0	0	0	0	0	0	0	0	0	0	0	0	0	0	0	0	0	0	0	0	0	0	0	0	0	0	0	0	0	0	0	0	0	0	0	0	0	0	0	0	0	0	0	0	0
0	0	0	0	0	0	0	0	0	0	0	0	0	0	0	0	0	0	0	0	0	0	0	0	0	0	0	0	0	0	0	0	0	4.12048e-05	0	0	0	4.17032e-05	0	0	0	0	0	0	0	0	0	0	0	0
0	0	0	0	0	0	0	0	0	0	0	0	0	0	0	0	0	0	0	0	3.89924e-05	0	0	0	0	0	0	0	0	0	0	0	0	0	0	0	0	0	0	0	0	0	0	0	0	0	0	0	0	0
0	0	0	0	0	0	0	0	0	0	0	0	0	0	0	0	0	0	0	0	0	0	0	0	0	0	0	0	0	3.86877e-05	0	0	0	0	0	0	0	0	0	0	0	0	0	0	0	0	0	0	0	0
0	0	0	0	0	0	0	0	0	0	0	0	0	0	0	0	0	0	0	0	0	0	0	0	0	0	0	0	0	0	0	0	0	0	0	0	0	0	0	0	0	0	0	0	0	0	0	0	0	0
0	0	0	0	0	0	0	0	0	0	0	0	0	0	0	0	4.32376e-05	0	0	0	0	0	0	0	0	0	0	0	0	0	0	0	0	0	4.34065e-05	0	0	0	0	0	0	0	0	0	0	0	0	0	0	0
0	0	0	0	0	0	0	0	0	0	0	0	0	0	0	0	0	0	0	0	0	0	0	0	0	0	0	0	0	0	0	0	0	0	0	0	0	0	0	0	0	0	0	0	0	0	0	0	0	0
0	0	0	0	0	0	0	0	0	0	0	0	0	0	0	0	0	0	0	0	0	0	0	0	0	0	0	0	0	0	0	0	0	0	0	0	0	0	0	0	0	0	0	0	0	0	0	0	0	0
0	0	0	0	0	0	0	0	0	0	0	0	0	0	0	0	0	0	0	0	0	0	0	0	0	0	0	0	0	0	0	0	0	0	0	0	0	0	0	0	0	0	0	0	0	0	0	0	0	0
0	0	0	0	0	0	0	0	0	0	0	0	0	0	0	0	0	0	0	0	0	0	0	0	0	0	0	0	0	0	0	0	0	0	0	0	0	0	0	0	0	0	0	0	0	0	0	0	0	0
0	0	0	0	0	0	0	0	0	0	0	0	0	0	0	0	0	0	0	0	0	0	0	0	0	0	0	0	0	0	0	0	0	0	0	0	0	0	0	0	0	0	0	0	0	0	0	0	0	0
0	0	0	0	0	0	0	0	0	0	0	0	0	0	0	0	0	0	0	0	0	0	0	0	0	0	0	0	0	0	0	0	4.1024e-05	0	0	0	0	0	0	0	0	0	0	0	0	0	0	0	0	0
0	0	0	0	0	0	0	0	0	0	0	0	0	0	0	0	0	0	0	0	0	0	0	0	0	0	0	0	0	0	0	0	0	0	0	0	0	0	0	0	0	0	0	0	0	0	0	0	0	0
0	0	0	0	0	0	0	0	0	0	0	0	0	0	0	0	0	0	0	0	0	0	0	0	3.75235e-05	0	0	0	0	0	0	0	0	0	0	0	0	0	0	0	0	0	0	0	0	0	0	0	0	0
0	0	0	0	0	0	0	0	0	0	0	0	0	0	0	0	0	0	0	0	0	0	0	0	0	0	0	0	0	0	0	0	0	0	0	0	0	0	0	0	0	0	0	0	0	0	0	0	0	0
0	0	0	0	0	0	0	0	0	0	0	0	0	0	0	0	0	0	0	0	0	0	0	0	0	0	0	0	0	0	0	0	0	0	0	0	0	0	0	0	0	0	0	0	0	0	0	0	0	0
0	0	0	0	0	0	0	0	0	0	0	0	0	0	0	0	0	0	0	0	0	0	0	0	0	0	0	0	0	0	0	0	0	0	0	0	0	0	0	0	0	0	0	0	0	0	0	0	0	0
0	0	0	0	0	0	0	0	0	0	0	0	0	0	0	0	0	0	0	0	0	0	0	0	0	0	0	0	0	0	0	0	0	0	0	0	0	0	0	0	0	0	0	0	0	0	0	0	0	0
0	0	0	0	0	0	0	0	0	0	0	0	0	0	0	0	0	0	0	0	0	0	0	0	0	0	0	0	0	0	0	0	0	0	0	0	0	0	0	0	0	0	0	0	0	0	0	0	0	0
0	0	0	0	0	0	0	0	0	0	0	0	0	0	0	0	0	0	0	0	0	0	0	0	0	0	0	0	0	0	0	0	0	0	0	0	0	0	0	0	0	0	0	0	0	0	0	0	0	0
0	0	0	0	0	0	0	0	0	0	0	0	0	0	0	0	0	0	0	0	0	0	0	0	0	0	0	0	0	0	0	0	0	0	0	0	0	0	0	0	0	0	0	0	0	0	0	0	0	0
0	0	0	0	0	0	0	0	0	0	0	0	0	0	0	0	0	0	0	0	0	0	0	0	0	0	0	0	0	0	0	0	0	0	0	0	0	0	0	0	0	0	0	0	0	0	0	0	0	0
0	0	0	0	0	0	0	0	0	0	0	0	0	0	0	0	0	0	0	0	0	0	0	0	0	0	0	0	0	0	0	0	0	0	0	0	0	0	0	3.94992e-05	0	0	0	0	0	0	0	0	0	3.66878e-05
0	0	0	0	0	0	0	0	0	0	0	0	0	0	0	0	0	0	0	0	0	0	0	0	0	0	0	0	0	0	0	0	0	0	0	0	0	0	0	0	0	0	0	0	0	0	0	0	0	0
0	0	0	0	0	0	0	0	0	0	0	0	0	0	0	0	0	0	0	0	0	0	0	0	0	0	0	0	0	0	0	0	0	0	0	0	0	0	0	0	0	0	0	0	0	0	0	0	0	0
0	0	0	0	0	0	0	0	0	0	0	0	0	0	0	0	0	0	0	0	0	0	0	0	0	0	0	0	0	0	0	0	0	0	0	0	0	0	0	0	0	0	0	0	0	0	0	0	0	0
0	0	0	0	0	0	0	0	0	0	0	0	0	0	0	0	0	0	0	0	0	0	0	0	0	0	0	0	0	0	0	0	0	0	0	0	0	0	0	0	0	0	0	0	0	0	0	0	0	0
0	0	0	0	0	0	0	0	0	0	0	0	0	0	0	0	0	0	0	0	0	0	0	0	0	0	0	0	0	0	0	0	0	0	0	0	0	0	0	0	0	0	0	0	0	0	0	0	0	0
0	0	0	0	0	0	0	0	0	0	0	0	0	0	0	0	0	0	0	0	0	0	0	0	0	0	0	3.67094e-05	0	0	0	0	0	0	0	0	0	0	0	0	0	0	0	0	0	0	0	0	0	0
0	0	0	0	0	0	0	0	0	0	0	0	0	0	0	0	0	0	0	0	0	0	0	0	0	0	0	0	0	0	0	0	0	0	0	0	0	0	0	0	0	0	0	0	0	0	0	0	0	0
0	0	0	0	0	0	0	0	0	0	0	0	0	0	0	0	0	0	0	0	0	0	0	0	0	0	0	0	0	0	0	0	0	0	0	0	0	0	0	0	0	0	0	0	0	0	0	0	0	0
0	0	0	0	0	0	0	0	0	0	0	0	0	0	0	0	0	0	0	0	0	0	0	0	0	0	0	0	0	0	0	0	0	0	0	0	0	0	0	0	0	0	0	0	0	0	0	0	0	0
0	0	0	0	0	0	0	0	0	0	0	0	0	0	0	0	0	0	0	0	0	0	0	0	0	0	0	0	0	0	0	0	0	0	0	0	0	0	0	0	0	0	0	0	0	0	0	0	0	0
0	0	0	0	0	0	0	0	0	0	0	0	0	0	0	0	0	0	0	0	0	0	0	0	0	0	0	0	0	0	0	0	0	0	0	0	0	0	0	0	0	0	0	0	0	0	0	0	0	0
0	0	0	0	0	0	0	0	0	0	0	0	0	0	0	0	0	0	0	0	0	3.70329e-05	0	0	0	0	0	0	0	0	0	0	0	0	0	0	0	0	0	0	0	0	0	0	0	0	0	0	0	0
0	0	0	0	0	0	0	0	0	0	0	0	0	0	0	0	0	0	0	0	0	0	0	0	0	0	0	0	0	0	0	0	0	0	0	0	0	0	0	0	0	0	0	0	0	0	0	0	0	0
0	0	0	0	0	0	0	0	0	0	0	0	0	0	0	0	0	0	0	0	3.89924e-05	0	0	0	0	0	0	0	0	0	0	0	0	0	4.34065e-05	0	0	0	0	0	0	0	0	0	0	0	0	0	0	0
0	0	0	0	0	0	0	0	0	0	0	0	0	0	0	0	0	0	0	0	0	0	0	0	0	3.70934e-05	0	0	0	0	0	0	0	0	0	0	0	0	0	0	0	0	0	0	0	0	0	0	0	0
0	0	0	0	0	0	0	0	0	0	0	0	0	0	0	0	0	0	0	0	0	0	0	0	0	0	0	0	0	0	0	0	0	0	0	0	0	0	0	0	0	0	0	0	0	0	0	0	0	0
0	0	0	0	0	0	0	0	0	0	0	0	0	0	0	0	0	0	0	0	0	0	0	0	0	0	0	0	0	0	0	0	0	0	0	0	0	0	0	0	0	0	0	0	0	0	0	0	0	0
0	0	0	0	0	0	0	0	0	0	0	0	0	0	0	0	0	0	0	0	0	0	0	0	0	0	0	0	0	0	0	0	0	0	0	0	0	0	0	0	0	0	0	0	0	0	0	0	0	0
0	0	0	0	0	0	0	0	0	0	0	0	0	0	0	0	0	0	0	0	0	3.70329e-05	0	0	0	0	0	0	0	0	0	0	0	0	0	0	0	0	0	0	0	0	0	0	0	0	0	0	0	0
0	0	0	0	0	0	0	0	0	0	0	4.35256e-05	0	0	0	0	0	0	0	0	0	0	0	0	0	0	3.82687e-05	0	0	0	0	0	0	0	0	0	0	0	0	0	0	0	0	0	0	0	0	0	0	0
0	0	0	0	0	0	0	0	0	0	0	0	0	0	0	0	0	0	0	0	0	0	0	0	0	0	0	0	0	0	0	0	0	0	0	0	0	0	0	0	0	0	0	0	0	0	0	0	0	0
0	0	0	0	0	0	0	0	0	0	0	0	0	0	0	0	0	0	0	0	0	0	0	0	0	0	0	0	0	0	0	0	0	0	0	0	0	0	0	0	0	0	0	0	0	0	0	0	0	0
0	0	0	0	0	0	0	0	0	0	0	0	4.44919e-05	0	0	0	0	0	0	0	0	0	0	0	0	0	0	0	0	0	0	0	0	0	0	0	0	0	0	0	0	0	0	0	0	0	0	0	0	0
0	0	0	0	0	0	0	0	0	0	0	0	0	0	0	0	0	0	0	0	0	0	0	0	0	0	0	0	0	0	0	0	0	0	0	0	0	0	0	0	0	0	0	0	0	0	0	0	0	0
0	0	0	0	0	0	0	0	0	0	0	0	0	0	0	0	0	0	0	0	0	0	0	0	0	0	0	0	0	0	0	0	0	0	0	0	0	4.17032e-05	0	0	0	0	0	0	0	0	0	0	0	0
0	0	0	0	0	0	0	0	0	0	0	0	0	0	0	0	0	0	0	0	0	0	0	0	0	0	0	0	0	0	0	0	0	0	0	0	0	0	0	0	0	0	0	0	0	0	0	0	0	0
0	0	0	0	0	0	0	0	0	0	0	0	0	0	0	0	0	0	0	0	0	0	0	0	0	0	0	0	0	0	0	0	0	0	0	0	0	0	0	0	0	0	0	0	0	0	0	0	0	0
0	0	0	0	0	0	0	0	0	0	0	0	0	0	0	0	0	0	0	0	0	0	0	0	0	0	0	0	0	0	0	0	0	0	0	0	0	0	0	0	0	0	0	0	0	0	0	0	0	0
0	0	0	0	0	0	0	0	0	0	0	0	0	0	0	0	0	0	0	0	0	0	0	0	0	0	0	0	0	0	0	0	0	0	0	0	0	0	0	0	0	3.85193e-05	0	0	0	0	0	0	0	0
0	0	0	0	0	0	0	0	0	0	0	0	0	0	0	0	0	0	0	0	0	0	0	0	0	0	0	0	0	0	0	0	0	0	0	0	0	0	0	0	0	0	0	0	0	0	0	0	0	0
0	0	0	0	0	0	0	0	0	0	0	0	0	0	0	0	0	0	0	0	0	0	0	0	0	0	0	0	0	0	0	0	0	0	4.34065e-05	0	0	0	0	0	0	0	0	0	0	0	0	0	0	0
0	0	0	0	0	0	0	0	0	0	0	0	0	0	0	0	0	0	0	0	0	0	0	0	0	0	0	0	0	0	0	0	0	0	0	0	0	0	0	0	0	0	0	0	0	0	0	0	0	0
0	3.93515e-05	0	0	0	0	0	0	0	0	0	0	0	0	0	0	0	0	0	0	0	0	0	0	0	0	0	0	0	0	0	0	0	0	0	0	0	0	0	0	0	0	0	0	0	0	0	0	3.63095e-05	0
0	0	0	0	0	0	0	0	0	0	0	0	0	0	0	0	0	0	0	0	0	0	0	0	0	0	0	0	0	0	0	0	0	0	0	0	0	0	0	0	0	0	0	0	0	0	3.59324e-05	0	0	0
0	0	0	0	0	0	0	0	0	0	0	0	0	0	0	0	0	0	0	0	0	0	0	0	0	0	0	0	0	0	0	0	0	0	0	0	0	0	0	0	0	0	0	0	0	0	0	0	0	0
0	0	0	0	0	0	0	0	0	0	0	0	0	0	0	0	0	0	0	0	0	0	0	0	0	0	0	0	0	0	0	0	0	0	0	0	0	0	0	0	0	0	0	0	0	0	0	0	0	0
0	0	0	0	0	0	0	0	0	0	0	0	0	0	0	0	0	0	0	0	0	0	0	0	0	0	0	0	0	0	0	0	0	0	0	0	0	0	0	0	0	0	0	0	0	0	0	3.50226e-05	0	0
0	0	0	0	0	0	0	0	0	0	0	0	0	0	0	0	0	0	0	0	0	0	0	0	0	0	0	0	0	0	0	0	0	0	0	0	0	0	0	0	0	0	0	0	0	0	0	0	0	0
0	0	0	0	0	0	0	0	0	0	0	0	0	0	0	0	0	0	0	0	0	0	0	0	0	0	0	0	3.66059e-05	0	0	0	0	0	0	0	0	0	0	0	0	0	0	0	0	0	0	0	0	0
0	0	0	0	0	0	0	0	0	0	0	0	0	0	0	0	0	0	0	0	0	0	0	0	0	0	0	0	0	0	0	0	0	0	0	0	0	0	0	0	0	0	0	0	0	0	0	0	0	0
0	0	0	0	0	0	0	0	0	0	0	0	0	0	0	0	0	0	0	0	0	0	0	0	0	0	0	0	0	0	0	0	0	0	0	0	0	0	0	0	0	0	0	0	0	0	0	0	0	0
0	0	0	0	0	0	0	0	0	0	0	0	0	0	0	0	0	0	0	0	0	0	0	0	0	0	0	0	0	0	0	0	0	0	0	0	0	0	0	0	0	0	0	0	0	0	0	0	0	0
0	0	0	0	0	0	0	0	0	0	0	0	0	0	0	0	0	0	0	0	0	0	0	0	0	0	0	0	0	0	0	0	0	0	0	0	0	0	0	0	3.85327e-05	0	0	0	0	0	0	0	0	0
0	0	0	0	0	0	0	0	0	0	0	0	0	0	0	0	0	0	0	0	0	0	0	0	0	0	0	0	0	0	0	0	0	0	0	0	0	0	0	0	0	0	0	0	0	0	0	0	3.63095e-05	0
0	0	0	0	0	0	0	0	0	0	0	0	0	0	0	0	0	0	0	0	0	0	0	0	0	0	0	0	0	0	0	0	0	0	0	0	0	0	0	0	0	0	0	0	0	0	0	0	0	0
0	0	0	0	0	0	0	0	0	0	0	0	0	0	0	0	0	0	0	0	0	0	0	0	0	0	0	0	0	0	0	0	0	0	0	0	0	0	0	0	0	0	0	0	0	0	0	0	0	0
0	0	0	0	0	0	0	0	0	0	0	0	0	0	0	0	0	0	0	0	0	0	0	0	0	0	0	0	0	0	0	0	0	0	0	0	0	0	0	0	0	0	0	0	0	0	0	0	0	0
0	0	0	0	0	0	0	0	0	0	0	0	0	0	0	0	0	0	0	0	0	0	0	0	0	0	0	0	0	0	0	0	0	0	0	0	0	0	0	0	0	0	0	0	0	0	0	0	0	0
0	0	0	0	0	0	0	0	0	0	0	0	0	0	0	0	0	0	0	0	0	0	0	0	0	0	0	0	0	0	0	0	0	0	0	0	0	0	0	0	0	0	0	0	0	0	0	0	0	0
0	0	0	0	0	0	0	0	0	0	0	0	0	0	0	0	0	0	0	0	0	0	0	0	0	0	0	0	0	0	0	0	0	0	0	0	0	0	0	0	0	0	0	0	0	0	0	0	0	0
0	0	0	0	0	0	0	0	0	0	0	0	0	0	0	0	0	0	0	0	0	0	0	0	0	0	0	0	0	0	0	0	0	0	0	0	0	0	0	0	0	0	0	0	0	0	0	0	0	0
0	0	0	0	0	0	0	0	0	0	0	0	0	0	0	0	0	0	0	0	0	0	0	0	0	0	0	0	0	0	0	0	0	0	0	0	0	0	0	0	0	0	0	0	0	0	0	0	0	0
0	0	0	0	0	0	0	0	0	0	0	0	0	0	0	0	0	0	0	0	0	0	0	0	0	0	0	0	0	0	0	0	0	0	0	0	0	0	0	0	0	0	0	0	0	0	0	0	0	0
0	0	0	0	0	0	0	3.90016e-05	0	0	0	0	0	0	0	0	0	0	0	0	0	3.70329e-05	0	0	0	0	0	0	0	0	0	0	0	0	0	0	0	0	0	0	0	0	0	0	0	0	0	0	0	0
0	0	0	0	0	0	0	0	0	0	0	0	0	0	0	0	0	0	0	0	0	0	0	0	0	0	0	0	0	0	0	0	0	0	0	0	0	0	0	0	0	0	0	0	0	0	0	0	0	0
0	0	0	0	0	0	0	0	0	0	0	0	0	0	0	0	0	0	0	0	0	0	0	0	0	0	0	0	0	0	0	0	0	0	0	0	0	0	0	0	0	0	0	0	0	0	0	0	0	0
0	0	0	0	0	0	0	0	0	0	0	0	0	0	0	0	0	0	0	0	0	0	0	0	0	0	0	0	0	0	0	0	0	0	4.34065e-05	0	0	0	0	0	0	0	0	0	0	0	0	0	0	0
0	0	0	0	0	0	0	0	0	0	0	0	0	0	0	0	0	0	0	3.88033e-05	0	0	0	0	0	0	0	0	0	0	0	0	0	0	0	0	0	0	0	0	0	0	0	0	0	0	0	0	0	0
0	0	0	0	0	0	0	0	0	0	0	0	0	0	0	0	0	0	0	0	0	0	0	0	0	0	0	0	0	0	0	0	0	0	0	0	0	0	0	0	0	0	0	0	0	0	0	0	0	0
0	0	0	3.86563e-05	0	0	0	0	0	0	0	0	0	0	0	0	0	0	0	0	0	0	0	0	0	0	0	0	0	0	0	0	0	0	0	0	0	0	0	0	0	0	0	0	0	0	0	0	0	0
0	0	0	0	0	0	0	0	0	0	0	0	0	0	0	0	0	0	0	0	0	0	0	0	0	0	0	0	0	0	0	0	0	0	0	0	0	0	0	0	0	0	0	0	0	0	0	0	0	0
0	0	0	0	0	0	0	0	0	0	0	0	0	0	0	0	0	0	0	0	0	0	0	0	0	0	0	0	0	0	0	0	0	0	0	0	0	0	0	0	0	0	0	0	0	0	0	0	0	0
0	0	0	0	0	0	0	0	0	0	0	0	0	0	0	0	0	0	0	0	0	0	0	0	0	0	0	0	0	0	0	0	0	0	0	0	0	0	0	0	0	0	0	0	0	0	0	0	0	0
0	3.93515e-05	0	0	0	0	0	0	0	0	0	0	0	0	0	0	0	0	0	0	0	0	0	0	0	0	0	0	3.66059e-05	0	0	0	0	0	0	0	0	0	0	0	0	0	0	0	0	0	0	0	0	0
0	0	0	0	0	0	0	0	0	0	0	0	0	0	0	0	0	0	0	0	0	0	0	0	0	0	0	0	0	3.86877e-05	0	0	0	0	4.34065e-05	0	0	0	0	0	0	0	0	0	0	0	0	0	0	0
0	0	0	0	0	0	0	0	0	0	0	0	0	0	0	0	0	0	0	0	0	0	0	0	0	0	0	0	0	0	0	0	0	0	0	0	0	0	0	0	0	0	0	0	3.51952e-05	0	0	0	0	0
3.96401e-05	0	0	0	0	0	0	0	0	0	0	0	0	0	0	0	0	0	0	0	0	0	0	0	0	0	0	0	0	0	0	0	0	0	0	0	0	0	0	0	0	0	0	0	0	0	0	0	3.63095e-05	0
0	0	0	0	0	0	0	0	0	0	0	0	0	0	0	0	0	0	0	0	0	0	0	0	0	0	0	0	0	0	0	0	0	0	0	0	0	0	0	0	0	0	0	0	0	0	0	0	0	0
0	0	0	0	0	0	0	0	0	0	0	0	0	0	0	0	0	0	0	0	0	0	0	0	0	0	0	0	0	0	0	0	0	0	0	0	0	0	0	0	0	0	0	0	0	0	0	0	3.63095e-05	0
0	0	0	0	0	0	0	0	0	0	0	0	0	0	0	0	0	0	0	0	0	0	0	0	0	0	0	0	0	0	0	0	0	0	0	0	0	0	0	0	0	0	0	0	0	0	0	0	0	0
0	0	0	0	0	0	0	0	0	0	0	0	0	0	0	0	0	0	0	0	0	0	0	0	0	0	0	0	0	0	0	0	0	0	0	0	0	0	0	0	0	0	0	0	0	0	0	0	0	0
3.96401e-05	0	0	0	0	0	0	0	0	0	0	0	0	0	0	0	0	0	0	0	0	0	0	0	0	0	0	0	0	0	0	0	0	0	0	0	0	0	0	0	0	0	0	0	0	0	0	0	0	0
0	3.93515e-05	0	0	0	0	0	0	0	0	0	0	0	0	0	0	0	0	0	0	0	0	0	0	0	0	0	0	0	3.86877e-05	0	0	0	0	0	0	0	0	0	0	0	0	0	0	0	0	0	0	0	0
0	0	0	0	0	0	0	0	0	0	0	0	0	0	0	0	0	0	0	0	0	0	0	0	0	0	0	0	0	0	0	0	0	0	0	0	0	0	0	0	0	0	0	0	0	0	0	0	0	0
0	0	0	0	0	0	0	0	0	0	0	0	0	0	0	0	0	0	0	0	0	0	0	0	0	0	0	0	0	0	0	0	0	0	0	0	0	0	0	0	0	0	0	0	0	0	0	0	0	0
0	0	0	0	0	0	0	0	0	0	0	0	0	0	0	0	0	0	0	0	0	0	0	0	0	0	0	0	0	0	0	0	0	0	0	0	0	0	0	0	0	0	0	0	0	0	0	0	0	0
0	0	0	0	0	0	0	0	0	0	0	0	0	0	0	0	0	0	0	0	0	0	0	0	0	0	0	0	0	0	0	0	0	0	0	0	0	0	0	0	0	0	0	0	0	0	0	0	0	0
0	0	0	0	0	0	0	0	0	0	0	0	0	0	0	0	0	0	0	3.88033e-05	0	0	0	0	0	0	0	0	0	0	0	0	0	0	0	0	0	0	0	0	0	0	0	0	0	0	0	0	0	0
0	0	0	0	0	0	0	0	0	0	0	0	0	0	0	0	0	0	0	0	0	0	0	0	0	0	0	0	0	0	0	0	0	0	0	0	0	0	0	0	0	0	0	0	0	0	0	0	0	0
0	0	0	0	0	0	0	0	0	0	0	0	0	0	0	0	0	0	0	0	0	0	0	0	0	0	0	0	0	0	0	0	0	0	0	0	0	0	0	0	0	0	0	0	0	0	0	0	0	0
0	0	0	0	0	0	0	0	0	0	0	0	0	0	0	0	0	0	0	0	0	0	0	0	0	0	0	0	0	0	0	0	0	0	0	0	0	0	0	0	0	0	0	0	0	0	0	0	0	0
0	0	0	0	0	0	0	0	0	0	0	0	0	0	0	0	0	0	0	0	0	0	0	0	0	0	0	0	0	0	0	0	0	0	0	0	0	0	0	0	0	0	0	0	0	0	0	0	0	0
0	0	0	0	0	0	0	0	0	0	0	0	0	0	0	0	0	0	0	0	0	0	0	0	0	0	0	0	0	0	0	0	0	0	0	0	0	0	0	0	0	0	0	0	0	0	0	0	0	0
0	0	0	0	0	0	0	0	0	0	0	0	0	0	0	0	0	0	0	0	0	0	0	0	0	0	0	0	0	0	0	0	0	0	0	0	0	0	0	0	0	0	0	0	0	0	0	0	0	0
0	0	0	0	0	0	0	0	0	0	0	0	0	0	0	0	0	0	0	0	0	0	0	0	0	0	0	0	0	0	0	0	0	0	0	0	0	0	0	0	0	0	0	0	0	0	0	0	0	0
0	0	0	0	0	0	0	0	0	0	0	0	0	0	0	0	0	0	0	0	0	0	0	0	0	0	0	0	0	0	0	0	0	0	0	0	0	0	0	0	0	0	0	0	0	0	0	0	0	0
0	0	0	0	0	0	0	0	0	0	0	0	0	0	0	0	0	0	0	0	0	0	0	0	0	0	0	0	0	0	0	0	0	0	0	0	0	0	0	0	0	0	0	0	0	0	0	0	0	0
0	0	0	0	0	0	0	0	0	0	0	0	0	0	0	0	0	0	0	0	0	0	0	0	0	0	0	0	0	0	0	0	0	0	0	0	0	0	0	0	0	0	0	0	0	0	0	0	0	0
0	0	0	0	0	0	0	0	0	0	0	0	0	0	0	0	0	0	0	0	0	0	0	0	0	0	0	0	0	0	0	0	0	0	0	0	0	0	0	0	0	0	0	0	0	0	0	0	0	0
0	0	0	0	0	0	0	0	0	0	0	0	0	0	0	0	0	0	0	0	0	0	0	0	0	0	0	0	0	0	0	0	0	0	0	0	0	0	0	0	0	0	0	0	0	0	0	0	0	0
0	0	0	0	0	0	0	0	0	0	0	0	0	0	0	0	0	0	0	0	0	0	0	0	0	0	0	0	0	0	0	0	0	0	0	0	0	0	0	0	0	0	0	0	0	0	0	0	0	0
0	0	0	0	0	0	0	0	0	0	0	0	0	0	0	0	0	0	0	0	0	0	0	0	0	0	0	0	0	0	0	0	0	0	0	0	0	0	0	0	0	0	0	0	0	0	0	0	0	0
0	0	0	0	0	0	0	0	0	4.0624e-05	0	0	0	0	0	0	0	0	0	0	0	0	0	0	0	0	0	0	0	0	0	0	0	0	0	0	0	0	0	0	0	0	3.77188e-05	0	0	0	0	0	0	0
0	0	0	0	0	0	0	0	0	0	0	0	0	0	0	0	0	0	0	0	0	0	0	0	0	0	0	0	0	0	0	0	0	0	0	0	0	0	0	0	0	0	0	0	0	0	0	0	0	0
0	0	0	0	0	0	0	0	0	0	0	0	0	0	0	0	0	0	0	0	0	0	0	0	0	0	0	0	0	0	0	0	0	0	0	0	0	0	0	0	0	0	0	0	0	0	0	0	0	0
0	0	0	0	0	0	0	0	0	0	0	0	0	0	0	0	0	0	0	0	0	0	0	0	0	0	0	0	0	0	0	0	0	0	0	0	0	0	0	0	0	0	0	3.80011e-05	0	0	0	0	0	0
0	0	0	0	0	0	0	0	0	0	0	0	0	0	0	0	0	0	0	0	0	0	0	0	0	0	0	0	0	0	0	0	0	0	0	0	0	0	0	0	0	0	0	0	0	0	0	0	0	0
0	0	0	0	0	0	0	0	0	0	0	0	0	0	0	0	0	0	0	0	0	0	0	0	0	0	0	0	0	0	0	0	0	0	0	0	0	0	0	0	0	0	0	0	0	0	0	0	0	0
0	0	0	3.86563e-05	0	0	0	0	0	0	0	0	0	0	0	0	0	0	0	0	0	3.70329e-05	0	0	0	0	0	0	0	0	0	0	0	0	0	0	0	0	0	3.94992e-05	0	0	0	0	0	0	0	0	0	0
0	0	0	0	0	0	0	0	0	0	0	0	0	0	0	0	0	0	0	0	0	0	0	0	0	0	0	0	0	0	3.80604e-05	0	0	0	0	0	0	0	0	0	0	0	0	0	0	0	0	0	0	0
0	0	0	0	0	0	0	0	0	0	0	0	0	0	4.38462e-05	0	0	0	0	0	0	0	0	0	0	0	0	0	0	0	0	0	0	0	0	0	0	0	0	0	0	0	0	0	0	0	0	0	0	0
0	0	0	0	0	0	0	0	0	0	0	0	0	0	0	0	0	0	0	0	0	0	0	0	0	0	0	0	0	0	0	0	0	0	0	0	0	0	0	0	0	0	0	0	0	0	0	0	0	0
0	0	0	0	0	0	0	0	0	0	0	0	0	0	0	0	0	0	0	0	0	0	0	0	0	0	0	0	0	0	0	0	0	0	0	0	0	0	0	0	0	0	0	0	0	0	0	0	0	0
0	0	0	0	0	0	0	0	0	0	4.2935e-05	0	0	0	0	0	0	0	0	0	0	0	0	0	0	0	0	0	0	0	0	0	0	0	0	0	0	0	0	0	0	0	0	0	0	0	0	0	0	0
0	0	0	0	0	0	0	0	0	0	0	0	0	0	0	0	0	0	0	0	0	0	0	0	0	0	0	0	0	0	0	0	0	0	0	0	0	0	0	0	0	0	0	0	0	0	0	0	0	0
0	0	0	0	0	0	0	0	0	0	0	0	0	0	0	0	0	0	0	0	0	0	0	0	0	0	0	0	0	0	0	0	0	0	0	0	0	0	0	0	0	0	0	0	0	0	0	0	0	0
0	0	0	0	0	0	0	0	0	0	0	0	0	0	0	0	0	0	0	0	0	0	0	0	0	0	0	0	0	0	0	0	0	0	0	0	0	0	0	0	0	0	0	0	0	0	0	0	0	0
0	0	0	0	0	0	0	0	0	0	0	0	0	0	0	0	0	0	0	0	0	0	0	0	0	0	0	0	0	0	0	0	0	0	0	0	0	0	0	0	0	0	0	0	0	0	0	0	0	0
0	0	0	0	0	0	0	0	0	0	0	0	0	0	0	0	0	0	0	0	0	0	0	0	0	0	0	0	0	0	0	4.06025e-05	0	0	0	4.36357e-05	0	0	0	0	0	0	0	0	0	0	0	0	0	0
0	0	0	0	0	0	0	0	0	0	0	0	0	0	0	0	0	0	0	0	0	0	0	0	0	0	0	0	0	0	0	0	0	0	0	0	0	0	0	0	0	0	0	0	0	0	0	0	0	0
0	0	0	0	0	0	0	0	0	0	0	0	0	0	0	0	0	0	0	0	0	0	0	0	0	0	0	0	0	0	0	0	0	0	0	0	0	0	0	0	0	0	0	0	0	0	0	0	0	0
0	0	0	0	0	0	0	0	0	0	0	0	0	0	0	0	0	0	0	0	0	0	0	0	0	0	0	0	0	0	0	0	0	0	0	0	0	4.17032e-05	0	0	0	0	0	0	0	0	0	0	0	0
0	0	0	0	0	0	0	0	0	0	0	0	0	0	0	0	0	0	0	0	0	0	0	0	0	0	0	0	0	0	0	0	0	0	0	0	0	0	0	0	0	0	0	0	0	0	0	0	0	0
0	0	0	0	0	0	0	0	0	0	0	0	0	0	0	0	0	0	0	0	0	0	3.68243e-05	0	0	3.70934e-05	0	0	0	0	0	0	0	0	0	0	0	0	0	0	0	0	0	0	0	0	0	0	0	0
0	0	0	0	0	0	0	0	0	0	0	0	0	0	0	0	0	0	0	0	0	0	0	0	0	0	0	0	0	0	0	0	0	0	0	0	0	0	0	0	0	0	0	0	0	0	0	0	0	0
0	0	0	0	0	0	0	0	0	0	0	0	0	0	0	0	0	0	0	0	0	0	0	0	0	0	0	0	0	0	0	0	0	0	0	0	0	0	0	0	0	0	0	0	0	0	0	0	0	0
0	0	0	0	0	0	0	0	0	0	0	0	0	0	0	0	0	0	0	0	0	0	0	0	0	0	0	0	0	0	0	0	0	0	0	0	0	0	0	0	0	0	0	0	0	0	0	0	0	0
0	0	0	0	0	0	0	0	0	0	0	0	0	0	0	0	0	0	0	0	0	0	0	0	0	0	0	0	0	0	0	0	0	0	0	0	0	0	0	0	0	0	0	0	0	0	0	0	0	0
0	0	0	0	0	0	0	0	0	0	0	0	0	0	0	0	0	0	0	0	0	0	0	0	0	0	0	0	0	0	0	0	0	0	0	0	0	0	0	0	0	0	0	0	0	0	0	0	0	0
0	0	0	0	0	0	0	0	0	0	0	0	0	0	0	0	0	0	0	0	0	0	0	0	0	0	0	0	0	0	0	0	0	0	0	0	0	0	0	0	0	0	0	0	0	0	0	0	0	0
0	0	0	0	0	0	0	0	0	0	0	0	0	0	0	0	0	0	0	0	0	3.70329e-05	0	0	0	3.70934e-05	0	0	0	0	0	0	0	0	0	0	0	0	0	0	0	0	0	0	0	0	0	0	0	0
0	0	0	0	0	0	0	0	0	0	0	0	0	0	0	0	0	0	0	0	0	0	0	0	0	0	0	0	0	0	0	0	0	0	0	0	0	0	0	0	0	0	0	0	0	0	0	0	0	0
0	0	0	0	0	0	0	0	0	0	0	0	0	0	0	0	0	0	0	0	0	0	0	0	0	0	0	0	0	0	0	0	0	0	0	0	0	0	0	0	0	0	0	0	0	0	0	3.50226e-05	0	0
0	0	0	0	0	0	0	0	0	0	0	0	0	0	0	0	0	0	0	0	0	0	0	0	0	0	0	0	0	0	0	0	0	0	0	0	0	0	0	0	0	0	0	0	0	0	0	0	0	0
0	0	0	0	0	0	0	0	0	0	0	0	0	0	0	0	0	0	0	0	0	0	0	0	0	0	0	0	0	0	0	0	0	0	0	0	0	0	0	0	0	0	0	0	0	0	0	0	0	0
0	0	0	0	0	0	0	0	0	0	0	0	0	0	0	0	0	0	0	0	0	0	0	0	0	0	0	0	0	0	0	0	0	0	0	0	0	0	0	0	0	0	0	0	0	0	0	0	0	0
0	0	0	0	0	0	0	0	0	0	0	0	0	0	0	0	0	0	0	3.88033e-05	0	0	0	0	0	0	0	0	0	0	0	0	0	0	0	0	0	0	0	0	0	0	0	0	0	0	0	0	0	0
0	0	0	0	3.70206e-05	0	0	0	0	0	0	0	0	0	0	0	0	0	0	0	0	0	0	0	0	0	0	0	0	0	0	0	0	0	0	0	0	0	0	0	0	0	0	0	0	0	0	0	0	0
0	0	0	0	0	0	0	0	0	0	0	0	0	0	0	0	0	0	0	0	0	0	0	0	0	0	0	0	0	0	0	0	0	0	0	0	0	0	0	0	0	0	0	0	0	0	0	0	0	0
0	0	0	0	0	0	0	0	0	0	0	0	0	0	0	0	0	0	0	0	0	0	0	0	0	0	0	0	0	0	0	0	0	0	0	0	0	0	0	0	0	0	0	0	0	0	0	0	0	0
0	0	0	0	0	0	0	0	0	0	0	0	0	0	0	0	0	0	0	0	0	0	0	0	0	0	0	0	0	0	0	0	0	0	0	0	0	0	0	0	0	0	0	0	0	0	0	0	0	0
0	0	0	0	0	0	0	0	0	0	0	0	0	0	0	0	0	0	0	0	0	0	0	0	0	0	0	0	0	0	0	0	0	0	0	0	0	0	0	0	0	0	0	0	0	0	0	0	0	0
0	0	0	0	0	0	0	0	0	0	0	0	0	0	0	0	0	0	0	0	0	0	0	0	0	0	0	0	0	0	0	0	0	0	0	0	0	0	0	0	0	0	0	0	0	0	0	0	0	0
0	0	0	0	0	0	0	0	0	0	0	0	0	0	0	0	0	0	0	0	0	0	0	0	0	0	0	0	0	0	0	0	0	0	0	0	0	0	0	0	0	0	0	0	0	0	0	0	0	0
0	0	0	0	0	0	0	0	0	0	0	0	0	0	0	0	0	0	0	0	0	0	0	0	0	0	0	0	0	0	0	0	0	0	0	0	0	0	0	0	0	0	0	0	0	0	0	0	0	0
0	0	0	0	0	0	0	0	0	0	0	0	0	0	0	0	0	0	0	0	0	0	0	0	0	0	0	0	0	0	0	0	0	0	0	0	0	0	0	0	0	0	0	0	0	0	0	0	0	0
0	0	0	0	0	0	0	0	0	0	0	0	0	0	0	0	0	0	0	0	0	0	0	0	0	0	0	0	0	0	0	0	0	0	0	0	0	0	0	0	0	0	0	0	0	0	0	0	0	0
0	0	0	0	0	0	0	0	0	0	0	0	0	0	0	0	0	0	0	0	0	0	0	0	0	0	0	0	0	0	0	0	0	0	0	0	0	0	0	0	0	0	0	0	0	0	0	0	0	0
0	0	0	0	0	0	0	0	0	0	0	0	0	0	0	0	0	0	0	0	0	0	0	0	0	0	0	0	0	0	0	0	0	0	0	0	0	0	0	0	0	0	0	0	0	0	0	0	0	0
0	0	0	0	0	0	0	0	0	0	0	0	0	0	0	0	0	0	0	0	0	0	0	0	0	0	0	0	0	0	0	0	0	0	0	0	0	0	0	0	0	0	0	0	0	0	0	0	0	0
0	0	0	0	0	0	0	0	0	0	0	0	0	0	0	0	0	0	4.06537e-05	0	0	0	0	0	0	0	0	0	0	0	0	0	0	0	0	0	0	0	0	0	0	0	0	0	0	0	0	0	0	0
0	0	0	0	0	0	0	0	0	0	0	0	0	0	0	0	0	0	0	0	0	0	0	0	0	0	0	0	0	0	0	0	4.1024e-05	0	0	0	0	0	0	0	0	0	0	0	0	0	0	0	0	0
0	0	0	0	0	0	0	0	0	0	0	0	0	0	0	0	0	0	0	0	0	0	0	0	0	0	0	0	0	0	0	0	0	0	0	0	0	0	0	0	0	0	0	0	0	0	0	0	0	0
0	0	0	0	0	0	0	0	0	0	0	0	0	0	0	0	0	0	0	0	0	0	0	0	0	0	0	0	0	0	0	0	0	0	0	0	0	0	0	0	0	0	0	0	0	0	0	0	0	0
0	0	0	0	0	0	0	0	0	0	0	0	0	0	0	0	0	0	0	0	0	0	0	0	0	0	0	0	0	0	0	0	0	0	0	0	0	0	0	0	0	0	0	0	0	0	0	0	0	0
0	0	0	0	0	0	0	0	0	0	0	0	0	0	0	0	0	0	0	0	0	0	0	0	0	0	0	0	0	0	0	0	0	0	0	0	0	0	0	0	0	0	0	0	0	0	0	0	0	0
0	0	0	0	0	0	0	0	0	0	0	0	0	0	0	0	0	0	0	0	0	0	0	0	0	0	0	0	0	0	0	0	0	0	0	0	0	0	0	0	0	0	0	0	0	0	0	0	0	0
0	0	0	0	0	0	0	0	0	0	0	0	0	0	0	0	0	0	0	0	0	0	0	0	0	0	0	0	0	0	0	0	0	0	0	0	0	0	0	0	0	0	0	0	0	0	0	0	0	0
0	0	0	0	0	0	0	0	0	0	0	0	0	0	0	0	0	0	0	0	0	0	0	0	0	0	0	0	0	0	0	0	0	0	0	0	0	0	0	0	3.85327e-05	0	0	0	0	0	0	0	0	0
0	0	0	0	0	0	0	0	0	0	0	0	0	0	0	0	0	0	0	0	0	0	0	0	0	0	0	0	0	0	0	0	0	0	0	0	0	0	0	0	0	0	0	0	0	0	0	0	0	0
0	0	0	0	0	0	0	0	0	0	0	0	0	0	0	0	0	0	0	0	0	0	0	0	0	0	0	0	0	0	0	0	0	0	0	0	0	0	0	0	0	0	0	0	0	0	0	0	0	0
0	0	0	0	0	0	0	0	0	0	0	0	0	0	0	0	0	0	0	0	0	0	0	0	0	0	0	0	0	0	0	0	0	0	0	0	0	0	0	0	0	0	0	0	0	0	0	0	0	0
0	0	0	0	0	0	0	0	0	0	0	0	0	0	0	0	0	0	0	0	0	0	0	0	0	0	0	0	0	0	0	0	0	0	0	0	0	0	0	0	0	0	0	0	0	0	0	0	0	0
0	0	0	0	0	0	0	0	0	0	0	0	0	0	0	0	0	0	0	0	3.89924e-05	0	0	0	0	0	0	0	0	0	0	0	0	0	0	0	0	0	0	0	0	0	0	0	0	0	0	0	0	0
0	0	0	0	0	0	0	0	0	0	0	0	0	0	0	0	0	0	0	0	0	0	0	0	0	0	3.82687e-05	0	0	0	0	0	0	0	0	0	0	0	0	0	0	0	3.77188e-05	0	0	0	0	0	0	0
0	0	0	0	0	0	0	0	0	0	0	0	0	0	0	0	0	0	0	0	0	0	0	0	0	0	0	0	0	0	0	0	0	0	0	0	0	0	0	0	0	0	0	0	0	0	0	0	0	0
0	0	0	0	0	0	0	0	0	0	0	0	0	0	0	0	0	0	0	0	0	0	0	0	0	0	0	0	0	0	0	0	0	0	0	0	0	0	0	0	0	0	0	0	0	0	0	0	0	0
0	0	0	0	0	0	0	0	0	0	0	0	0	0	0	0	0	0	0	0	0	0	0	0	0	0	0	0	0	0	0	0	0	0	0	0	0	0	0	0	0	0	0	0	0	0	0	0	0	0
0	0	0	0	0	0	0	0	0	0	0	0	0	0	0	0	0	0	0	0	0	0	0	0	0	0	0	0	0	0	0	0	0	0	0	0	0	0	0	0	0	0	0	0	0	0	0	0	0	0
0	0	0	0	0	0	0	0	0	0	0	0	0	0	0	0	0	0	0	0	0	0	0	0	0	0	0	0	0	0	0	0	0	0	0	0	0	0	0	0	0	0	0	0	0	0	0	0	0	0
0	0	0	0	0	0	0	0	0	0	0	0	0	0	0	0	0	0	0	0	0	0	0	0	0	0	0	0	0	0	0	0	0	0	0	0	0	0	0	0	0	0	0	0	3.51952e-05	0	0	0	0	0
0	0	0	0	0	0	0	0	0	0	0	0	0	0	0	0	0	0	0	0	0	0	0	0	0	0	0	0	0	0	0	0	0	0	0	0	0	0	0	0	0	0	0	0	0	0	0	0	0	0
0	0	0	0	0	0	0	0	0	0	0	0	0	0	0	0	0	0	0	0	0	0	0	0	0	0	0	0	0	0	0	0	0	0	0	0	0	0	0	0	0	0	0	0	0	0	0	0	0	0
0	0	0	0	0	0	0	0	0	0	0	0	0	0	0	0	0	0	0	0	0	0	0	0	0	0	0	0	0	0	0	0	0	0	0	0	0	0	0	0	0	0	0	0	0	0	0	3.50226e-05	0	0
0	0	0	0	0	0	0	0	0	0	0	0	0	0	0	0	0	0	0	0	0	0	0	0	0	0	0	0	0	0	0	0	0	0	0	0	0	0	0	0	0	0	0	0	0	0	0	0	0	0
0	0	0	0	0	0	0	0	0	0	0	0	0	0	0	0	0	0	0	0	0	0	0	0	0	0	0	0	0	0	0	0	0	0	0	0	0	0	0	0	0	0	0	0	0	0	0	0	0	0
0	0	0	0	0	0	0	0	0	0	0	0	0	0	0	0	0	0	0	0	0	0	0	0	0	0	0	0	0	0	0	0	0	0	0	0	0	0	0	0	0	0	0	0	0	0	0	0	0	0
0	0	0	0	0	0	0	0	0	0	0	0	0	4.38001e-05	0	0	0	0	0	0	0	0	0	0	0	0	0	0	0	0	0	0	0	0	0	0	0	0	0	0	0	0	0	0	0	0	0	0	0	0
0	0	0	0	0	0	0	0	0	0	0	0	0	0	0	0	0	0	0	0	0	0	0	0	0	0	0	0	0	0	0	0	0	0	0	0	0	0	0	0	0	0	0	0	0	0	0	0	0	0
0	0	0	0	0	0	0	0	0	0	0	0	0	0	0	0	0	0	0	0	0	0	0	0	0	0	0	0	0	0	0	0	0	0	0	0	0	0	0	0	0	0	0	0	0	0	0	0	0	0
0	0	0	0	0	0	0	0	0	0	0	0	0	0	0	0	0	0	0	0	0	0	0	0	0	0	0	0	0	0	0	0	0	0	0	0	0	0	0	0	0	0	0	0	0	0	0	0	0	0
0	0	0	0	0	0	0	0	0	0	0	0	0	0	0	0	0	0	0	0	0	0	0	0	0	0	0	0	0	0	0	0	0	0	0	0	0	0	0	0	0	0	0	0	0	0	0	0	0	0
0	0	0	0	0	0	0	0	0	0	0	0	0	0	0	0	0	0	0	0	0	0	0	0	0	0	0	0	0	0	0	0	0	0	0	0	0	0	0	0	0	0	0	0	0	0	0	0	0	0
0	0	0	0	0	0	0	0	0	0	0	0	0	0	0	0	0	0	0	0	0	0	0	0	0	0	0	0	0	0	0	0	0	0	0	0	0	0	0	0	0	0	0	0	3.51952e-05	0	0	0	0	0
0	0	0	0	0	0	0	0	0	0	0	0	0	0	0	0	0	0	0	0	0	0	0	0	0	0	0	0	0	0	0	0	0	0	0	0	0	0	0	0	0	3.85193e-05	0	0	0	0	0	0	0	0
0	0	0	0	0	0	0	0	0	0	0	0	0	0	0	0	0	0	0	0	0	0	0	0	0	0	0	0	0	0	0	0	0	0	0	0	0	0	0	0	0	0	0	0	0	0	0	0	0	0
0	0	0	0	0	0	0	0	0	0	0	0	0	0	0	0	0	0	0	0	0	0	0	0	0	0	0	0	0	0	0	0	0	0	0	0	0	0	0	0	0	0	0	0	0	0	0	0	0	0
0	0	0	0	0	0	0	0	0	0	0	0	0	0	0	0	0	4.10155e-05	0	0	0	0	0	0	0	0	0	0	0	0	0	0	0	0	0	0	0	0	0	0	0	0	3.77188e-05	0	0	0	0	0	0	0
0	0	0	0	0	0	0	0	0	0	0	0	0	0	0	0	0	0	0	0	0	0	0	0	0	0	0	0	0	0	0	0	0	0	0	0	0	0	0	0	0	0	0	0	0	0	0	0	0	0
0	0	0	0	0	0	0	0	0	0	0	0	0	0	0	0	0	0	0	0	0	0	0	0	0	0	0	0	0	0	0	0	0	0	0	0	0	0	0	0	0	0	0	0	0	0	0	0	0	0
0	0	0	0	0	0	0	0	0	0	0	0	0	0	0	0	0	0	0	0	0	0	0	0	0	0	0	0	0	0	0	0	0	0	0	0	0	0	0	0	0	0	0	0	0	0	0	0	0	0
0	0	0	0	0	0	0	0	0	0	0	0	0	0	0	0	0	0	0	0	0	0	0	0	0	0	0	0	0	0	0	0	0	0	0	0	0	0	0	0	0	0	0	0	0	0	0	0	0	0
0	0	0	0	0	0	0	0	0	0	0	0	0	0	0	0	0	0	0	0	0	0	0	0	0	0	0	0	0	0	0	0	0	0	0	0	0	0	0	0	0	0	0	0	0	0	0	0	0	0
0	0	0	0	0	0	0	0	0	0	0	0	4.44919e-05	0	0	0	0	0	0	0	0	0	0	0	0	0	0	0	0	0	0	0	0	0	0	0	0	0	0	0	0	0	0	0	0	0	0	0	0	0
0	0	0	0	0	0	0	0	0	0	0	0	0	0	0	0	0	0	0	0	0	0	0	0	0	0	0	0	0	0	0	0	0	0	0	0	0	0	0	0	0	0	0	0	0	0	0	0	0	0
0	0	0	0	0	0	0	0	0	0	0	0	0	0	0	0	0	4.10155e-05	0	0	0	0	0	0	0	0	0	0	0	0	0	0	0	0	0	0	0	0	0	0	0	0	0	0	0	0	0	0	0	0
0	0	0	0	0	0	0	0	0	0	0	0	0	0	0	0	0	0	0	0	0	0	0	0	0	0	0	0	0	0	0	0	0	0	0	0	0	0	0	0	0	0	0	0	0	0	0	0	0	0
0	0	0	0	0	0	0	0	0	0	0	0	0	0	0	0	0	0	0	0	0	0	0	0	0	0	0	0	0	0	0	0	0	0	0	0	0	0	0	0	0	0	0	0	0	0	0	0	0	0
0	0	0	0	0	0	0	0	0	0	0	0	0	0	0	0	0	0	0	0	0	0	0	0	0	0	0	0	0	0	0	0	0	0	0	0	0	0	0	0	0	0	0	0	0	0	0	0	0	0
0	0	0	0	0	0	0	0	0	0	0	0	0	0	0	0	0	0	0	0	0	0	0	0	0	0	0	0	0	0	0	0	0	0	0	0	0	0	0	0	0	0	0	0	0	0	0	0	0	0
0	0	0	0	0	0	0	0	0	0	0	0	0	0	0	0	0	0	0	0	0	0	0	0	0	0	0	0	0	0	0	0	0	0	0	0	0	0	0	0	0	0	0	0	3.51952e-05	0	0	0	0	0
0	0	0	0	0	0	0	0	0	0	0	0	0	0	0	0	0	0	0	0	0	0	0	0	0	0	0	0	0	0	0	0	0	0	0	0	0	0	0	0	0	0	0	0	0	0	0	0	0	0
0	0	0	0	0	0	0	0	0	0	0	0	0	0	0	0	0	0	0	0	0	0	0	0	0	0	0	0	0	0	0	0	0	0	0	0	0	0	0	0	0	0	0	0	0	0	0	0	0	0
0	0	0	0	0	0	0	0	0	0	0	0	0	0	0	0	0	0	0	0	0	0	0	0	0	0	0	0	0	0	0	0	0	0	0	0	0	0	0	0	0	0	0	0	0	0	0	0	0	0
0	0	0	0	0	0	0	0	0	0	0	0	0	0	0	0	0	0	0	0	0	0	0	0	0	0	0	0	0	0	0	0	0	0	0	0	0	0	0	0	0	0	0	0	0	0	0	0	0	0
0	0	0	0	0	0	0	0	0	0	0	0	0	0	0	0	0	0	0	0	0	0	0	0	0	0	0	0	0	0	0	0	0	0	0	0	0	0	0	0	0	0	0	0	0	0	0	0	0	0
0	0	0	0	0	0	0	0	0	0	0	0	0	0	0	0	0	0	0	0	0	0	0	0	0	0	0	0	0	0	0	0	0	0	0	0	0	0	4.09283e-05	0	0	0	0	0	0	0	0	0	0	0
0	0	0	0	0	0	0	0	0	0	0	0	0	0	0	0	0	0	0	0	3.89924e-05	0	0	0	0	0	0	0	0	0	0	0	0	0	0	0	0	0	0	0	0	0	0	0	0	0	0	0	0	0
0	0	0	0	0	0	0	0	0	0	0	0	0	0	0	0	0	0	0	0	0	0	0	0	0	0	0	0	0	0	0	0	0	0	0	0	0	0	0	0	0	0	0	0	0	0	0	0	0	0
0	0	0	0	0	0	0	0	0	0	0	0	0	0	0	0	0	0	0	0	0	0	0	0	0	0	0	0	0	0	0	0	0	4.12048e-05	0	0	0	0	0	0	0	0	0	0	0	0	0	0	0	0
0	0	0	0	0	0	0	0	0	0	0	0	0	0	0	0	0	0	0	0	0	0	0	0	0	0	0	0	0	0	0	0	0	0	0	0	0	0	0	0	0	0	0	0	0	0	0	0	0	0
0	0	0	0	0	0	0	0	0	0	0	0	0	0	0	0	0	0	0	0	0	0	0	0	0	0	0	0	0	0	0	0	0	0	0	0	0	0	0	0	0	0	0	0	0	0	0	0	0	0
0	0	0	0	0	0	0	0	0	0	0	0	0	0	0	0	0	0	0	0	0	0	0	0	0	0	0	0	0	0	0	0	0	0	0	0	0	0	0	0	0	0	0	0	0	0	0	0	0	0
0	0	0	0	0	0	0	0	0	0	0	0	0	0	0	0	0	0	0	0	0	0	0	0	0	0	0	0	0	0	0	0	0	0	0	0	0	0	0	0	0	0	0	0	0	0	0	0	0	0
0	0	0	0	0	0	0	0	0	0	0	0	0	0	0	0	0	0	0	0	0	0	0	0	0	0	0	0	0	0	0	0	0	0	0	0	0	0	0	0	0	0	0	0	0	0	0	0	0	0
0	0	0	0	0	0	0	0	0	0	0	0	0	0	0	0	0	0	0	0	0	0	0	0	0	0	0	0	0	0	0	0	0	0	0	0	0	0	0	0	0	0	0	0	0	0	0	0	0	0
0	0	0	0	0	0	0	0	0	0	0	0	0	0	0	0	0	0	0	0	0	0	0	0	0	0	0	0	0	0	0	0	0	0	0	0	0	0	0	0	0	0	0	0	0	0	0	0	0	0
0	0	0	0	0	0	0	0	0	0	0	0	0	0	0	0	0	0	0	0	0	0	0	0	0	0	0	0	0	0	0	0	0	0	0	0	0	0	0	0	0	0	0	0	0	0	0	0	0	0
0	0	0	0	0	0	0	0	0	0	0	0	0	0	0	0	0	4.10155e-05	0	0	0	0	0	0	0	0	0	0	0	0	0	0	0	0	0	0	0	0	0	0	0	0	0	0	0	0	0	0	0	0
0	0	0	0	0	0	0	0	0	0	0	0	0	0	0	0	0	0	0	0	0	0	0	0	0	0	0	0	0	0	0	0	0	0	0	0	0	0	0	0	0	0	0	0	0	0	0	0	0	0
0	0	0	0	0	0	0	0	0	0	0	0	0	0	0	0	0	0	0	0	0	0	0	0	0	0	0	0	0	0	0	0	0	0	0	0	0	0	0	0	0	0	0	0	0	0	0	0	0	0
0	0	0	0	0	0	0	0	0	0	0	0	0	0	0	0	0	0	0	0	0	0	0	0	0	0	0	0	0	0	0	0	0	0	0	0	0	0	0	0	0	0	0	0	0	0	0	0	0	0
0	0	0	0	0	0	0	0	0	0	0	0	0	0	0	0	0	0	0	0	0	0	0	0	0	0	0	0	0	0	0	0	0	0	0	0	0	0	0	0	0	0	0	0	0	0	0	0	0	0
0	0	0	0	0	0	0	0	0	0	0	0	0	0	0	0	0	0	0	0	0	0	0	0	0	0	0	0	0	0	0	0	0	0	0	0	0	0	0	0	0	0	0	0	0	0	0	0	0	0
0	0	0	0	0	0	0	0	0	0	0	0	0	0	0	0	0	0	0	0	0	0	0	0	0	0	0	0	0	0	0	0	0	0	0	0	0	0	0	0	0	0	0	0	0	0	0	0	0	0
0	0	0	0	0	0	0	0	0	0	0	0	0	0	0	0	0	0	0	0	0	0	0	0	0	0	0	0	0	0	0	0	0	0	0	0	0	0	0	0	0	0	0	0	0	0	0	0	0	0
0	0	0	0	0	0	0	0	0	0	0	0	0	0	0	0	0	0	0	0	0	0	0	0	0	0	0	0	0	0	0	0	0	0	0	0	0	0	0	0	0	0	0	0	0	0	0	0	0	0
0	0	0	0	0	0	0	0	0	0	0	0	0	0	0	0	0	0	0	0	0	0	0	0	0	0	0	0	0	0	0	0	0	0	0	0	0	0	0	0	0	0	0	0	0	0	0	0	0	0
0	0	0	3.86563e-05	0	0	0	0	0	0	0	0	0	0	0	0	0	0	0	0	0	0	0	0	0	0	0	0	0	0	0	0	0	0	0	0	0	0	0	0	0	0	0	0	0	0	0	0	0	0
0	0	0	0	0	0	0	0	0	0	0	0	0	0	0	0	0	0	0	0	0	0	0	0	0	0	0	0	0	0	0	0	0	0	0	0	0	0	0	0	0	0	0	0	0	0	0	0	0	0
0	0	0	0	0	0	0	0	0	0	0	0	0	0	0	0	0	0	0	0	0	0	0	0	0	0	0	0	0	0	0	0	0	0	0	0	0	0	0	0	0	0	0	0	0	0	0	0	0	0
0	0	0	0	0	0	0	0	0	0	0	0	0	0	0	0	0	0	0	0	0	0	0	0	0	0	0	0	0	0	0	0	0	0	0	0	0	0	0	0	0	0	0	0	0	0	0	0	0	0
0	0	0	0	0	0	0	0	0	0	0	0	0	0	0	0	0	0	0	0	0	0	0	0	0	0	0	0	0	0	0	0	0	0	4.34065e-05	0	0	0	0	0	0	0	0	0	0	0	0	0	0	0
0	0	0	0	0	0	0	0	0	0	0	0	0	0	0	0	0	0	0	0	0	0	0	0	0	0	0	0	0	0	0	0	0	0	0	0	0	0	0	0	0	0	0	0	0	0	0	0	0	0
0	0	0	0	0	0	0	0	0	0	0	0	0	0	0	0	0	0	0	0	0	0	0	0	0	0	0	0	0	0	0	0	0	0	0	0	0	0	0	0	0	0	0	0	0	0	0	0	0	0
0	0	0	0	0	0	0	0	0	0	0	0	0	0	0	0	0	0	0	0	0	0	0	0	0	0	0	0	0	0	0	0	0	0	0	0	0	0	0	0	0	0	0	0	0	0	0	0	0	0
0	0	0	0	0	0	0	0	0	0	0	0	0	0	0	0	0	0	0	0	0	0	0	0	0	0	0	0	0	0	0	0	0	0	0	0	0	0	0	0	0	0	0	0	0	0	0	0	0	0
0	0	0	0	0	0	0	0	0	0	0	0	0	0	0	0	0	0	0	0	0	0	0	0	0	0	0	0	0	0	0	0	0	0	0	0	0	0	0	0	0	0	0	0	0	0	0	0	0	0
0	0	3.81709e-05	0	0	0	0	0	0	0	0	0	0	0	0	0	0	0	0	0	0	0	0	0	0	0	0	0	0	0	0	0	0	0	0	0	0	0	0	0	0	0	0	0	0	0	0	0	0	0
0	0	0	0	0	0	0	0	0	0	0	0	0	0	0	0	0	0	0	0	0	0	0	0	0	0	0	0	0	0	0	0	0	0	0	0	0	0	4.09283e-05	0	0	0	0	0	0	0	0	0	0	0
0	0	0	0	0	0	0	0	0	0	0	0	0	0	0	0	0	0	0	0	0	0	0	0	0	0	0	0	0	0	0	0	0	0	0	0	0	0	0	0	0	0	0	0	0	0	0	0	0	0
0	0	0	0	0	0	0	0	0	0	0	0	0	0	0	0	0	0	0	0	0	0	0	0	0	0	0	0	0	0	0	0	0	0	0	0	0	0	0	0	0	0	0	0	0	0	0	0	0	0
0	0	0	0	0	0	0	0	0	0	0	0	0	0	0	0	0	0	0	0	0	0	0	0	0	0	0	0	0	0	0	0	0	0	0	0	0	0	0	0	0	0	0	0	0	0	0	0	0	0
0	0	0	0	0	0	0	0	0	0	0	0	0	0	0	0	0	0	0	0	0	0	0	0	0	0	0	0	0	0	0	0	0	0	0	0	0	0	0	0	0	0	0	0	0	0	0	0	0	0
0	0	0	0	0	0	0	0	0	0	0	0	0	0	0	0	0	0	0	0	0	0	0	0	0	0	0	0	0	0	0	0	0	0	0	0	0	0	0	0	0	0	0	0	0	3.56481e-05	0	0	0	0
0	0	0	0	0	0	0	0	0	0	0	0	0	0	0	0	0	0	0	0	0	0	0	0	0	0	0	0	0	0	0	0	0	0	0	0	0	0	0	0	0	0	0	0	0	0	0	0	0	0
0	0	0	0	0	0	0	0	0	0	0	0	0	0	0	0	0	0	0	0	0	0	0	0	0	0	0	0	0	0	0	0	0	0	0	0	0	0	0	0	0	0	0	0	0	0	0	0	0	0
0	0	0	0	0	0	0	0	0	0	0	0	0	0	0	0	0	0	0	0	0	0	0	0	0	0	0	0	0	0	0	0	0	0	0	0	0	0	0	0	0	0	0	0	0	0	0	0	0	0
0	0	0	0	0	0	0	0	0	0	0	0	0	0	0	0	0	0	0	0	0	0	0	0	0	0	0	0	0	0	0	0	0	0	0	0	0	0	0	0	0	0	0	0	0	0	0	0	0	0
0	0	0	0	0	0	0	0	0	0	0	0	0	0	0	0	0	0	0	0	0	0	0	0	0	0	0	0	0	0	0	0	0	0	0	0	0	0	0	0	0	0	0	0	0	0	0	0	0	0
0	0	0	0	0	0	0	0	0	0	0	0	0	0	0	0	0	0	0	0	0	0	0	0	0	0	0	0	0	0	0	0	0	0	0	0	0	0	0	0	0	0	0	0	0	0	0	0	0	0
0	0	0	0	0	0	0	0	0	0	0	0	0	0	0	0	0	0	0	0	0	0	0	0	0	0	0	0	0	0	0	0	0	0	0	0	0	0	0	0	0	0	0	0	0	0	0	0	0	0
0	0	0	0	0	0	0	0	0	0	0	0	0	0	0	0	0	0	0	0	0	0	0	0	0	0	0	0	0	0	0	0	0	0	0	0	0	0	0	0	0	0	0	0	0	0	0	0	0	0
0	0	0	0	0	0	0	0	0	0	0	0	0	0	0	0	0	0	0	0	0	0	0	0	3.75235e-05	0	0	0	0	0	0	0	0	0	0	0	0	0	0	0	0	0	0	0	0	0	0	0	0	0
0	0	0	0	0	0	0	0	0	0	0	0	0	0	0	0	0	0	0	0	0	0	0	0	0	0	0	0	0	0	0	0	0	0	0	0	0	0	0	0	0	0	0	0	0	0	0	0	0	0
0	0	0	0	0	0	0	0	0	0	0	0	0	0	0	0	0	0	0	0	0	0	0	0	0	0	0	0	0	0	0	0	0	0	0	0	0	0	0	0	0	0	0	0	0	0	0	0	0	0
0	0	0	0	0	0	0	0	0	0	0	0	0	0	0	0	0	0	0	0	0	0	0	0	0	0	0	0	0	0	0	0	0	0	0	0	0	0	0	0	0	0	0	0	0	0	0	0	0	0
0	0	0	0	0	0	0	0	0	0	0	0	0	0	0	0	0	0	0	0	0	0	0	0	0	0	0	0	0	0	0	0	0	0	0	0	0	0	0	0	0	0	0	0	0	0	0	0	0	0
0	0	0	0	0	0	0	0	0	0	0	0	0	0	0	0	0	0	0	0	0	0	0	0	0	0	0	0	0	0	0	0	0	0	0	0	0	0	0	0	0	0	0	0	0	0	0	0	0	0
0	0	0	0	0	0	0	0	0	0	0	0	0	0	0	0	0	0	0	0	0	0	0	0	0	0	0	0	0	0	0	0	0	0	0	0	0	0	0	0	0	0	0	0	0	0	0	0	0	0
0	0	0	0	0	0	0	0	0	0	0	0	0	0	0	0	0	0	0	0	0	0	0	0	0	0	0	0	0	0	0	0	0	0	0	0	0	0	4.09283e-05	0	0	0	0	0	0	0	0	0	0	0
3.96401e-05	0	0	0	0	0	0	0	0	0	0	0	0	0	0	0	0	0	0	0	0	0	0	0	0	0	0	0	0	0	3.80604e-05	0	0	0	0	0	0	0	0	0	0	0	0	0	0	0	0	0	0	0
0	0	0	0	0	0	0	0	0	0	0	0	0	0	0	0	0	0	0	0	0	0	0	0	0	0	0	0	0	0	3.80604e-05	0	0	0	0	0	0	0	0	0	0	0	0	0	0	0	0	0	0	0
0	0	0	0	0	0	0	0	0	0	0	0	0	0	0	0	0	0	0	0	0	0	0	0	0	0	0	0	0	0	0	0	0	0	0	0	0	0	0	0	0	0	0	0	0	0	0	0	0	0
0	0	0	0	0	0	0	0	0	0	0	0	0	0	0	0	0	0	0	0	0	0	0	0	0	0	0	0	0	0	0	0	0	0	0	0	0	0	0	0	0	0	0	0	0	0	0	0	0	0
0	0	0	0	0	0	0	0	0	0	0	0	0	0	0	0	0	0	0	0	0	0	0	0	0	0	0	0	0	0	0	0	0	0	0	0	0	0	0	0	0	0	0	0	0	0	0	0	0	0
0	0	0	0	0	0	0	0	0	0	0	0	0	0	0	0	0	0	0	0	0	0	0	0	0	0	0	0	0	0	0	0	0	0	0	0	0	0	0	0	0	0	0	0	0	0	0	0	0	0
0	0	0	0	0	0	0	0	0	0	0	0	0	0	0	0	0	0	0	0	0	0	0	0	0	0	0	0	0	0	0	0	0	0	0	0	0	0	0	0	0	0	0	0	0	0	0	0	0	0
0	0	0	0	0	0	0	0	0	0	0	0	0	0	0	0	0	0	0	0	0	0	0	0	0	0	0	0	0	0	0	0	0	0	0	0	0	0	0	0	0	0	0	0	0	0	0	0	0	0
0	0	0	0	0	0	0	0	0	0	0	0	0	0	0	0	0	0	0	0	0	0	0	0	0	0	0	0	0	0	0	0	0	0	0	0	0	0	0	0	0	0	0	0	0	0	0	0	0	0
0	0	0	0	0	0	0	0	0	0	0	0	0	0	0	0	0	0	0	0	0	0	0	0	0	0	0	0	0	0	0	0	0	0	0	0	0	0	0	0	0	0	0	0	0	0	0	0	0	0
0	0	0	0	0	0	0	0	0	0	0	0	0	0	0	0	4.32376e-05	0	0	0	0	0	0	0	0	0	0	0	0	0	0	0	0	0	0	0	0	0	0	0	0	0	0	0	0	0	0	0	0	0
0	0	0	0	0	0	0	0	0	0	0	0	0	0	0	0	0	0	0	0	0	0	0	0	0	0	0	0	0	0	0	0	0	0	0	0	0	0	0	0	0	0	0	0	3.51952e-05	0	0	0	0	0
0	0	0	0	0	0	0	0	0	0	0	0	0	0	0	0	0	0	0	0	0	0	0	0	0	0	0	0	0	0	0	0	0	0	0	0	0	0	0	0	0	0	0	0	0	0	0	0	0	0
0	0	0	0	0	0	0	0	0	0	0	0	0	0	0	0	0	0	0	0	0	0	0	0	0	0	0	0	0	0	0	0	0	0	0	0	0	0	0	0	0	0	0	0	0	0	0	0	0	0
0	0	0	0	0	0	0	0	0	0	0	0	0	0	0	0	0	0	0	0	0	0	0	0	0	0	0	0	0	0	0	0	0	0	0	0	4.28651e-05	0	0	0	0	0	0	0	0	0	0	0	0	0
0	0	0	0	0	0	0	0	0	0	0	0	0	0	0	0	0	0	0	0	0	0	0	0	0	0	0	0	0	0	0	0	0	0	0	0	0	0	0	0	0	0	0	0	0	0	0	0	0	0
0	0	0	0	0	0	0	0	0	0	0	0	0	0	0	0	0	0	0	0	0	0	0	0	0	0	0	0	0	0	0	0	0	0	0	0	0	0	0	0	0	0	0	0	0	0	0	0	0	0
0	0	0	0	0	0	0	0	0	0	0	0	0	0	0	0	0	0	0	0	0	0	0	0	0	0	0	0	0	0	0	0	0	0	0	0	0	0	0	0	0	0	0	0	0	0	0	0	0	0
0	0	0	0	0	0	0	0	0	0	0	0	0	0	0	0	0	0	0	0	0	0	0	0	0	0	0	0	0	0	0	0	0	0	0	0	0	0	0	0	0	0	0	0	0	0	0	0	0	0
0	0	0	0	0	0	0	0	0	0	0	0	0	0	0	0	0	0	0	0	0	0	0	0	0	0	0	0	0	0	0	0	0	0	0	0	0	0	0	0	0	0	0	0	0	0	0	0	0	0
0	0	0	0	0	0	0	0	0	0	0	0	0	0	0	4.42576e-05	0	0	0	0	0	0	0	0	0	0	0	0	0	0	0	0	0	0	0	0	0	0	0	0	0	0	0	0	0	0	0	0	0	0
3.96401e-05	0	0	0	0	0	0	0	0	0	0	0	0	0	0	0	0	0	0	0	0	0	0	0	0	0	0	0	0	0	0	0	0	0	0	0	0	0	0	0	0	0	0	0	0	0	0	0	0	0
0	0	0	0	0	0	0	0	0	0	0	0	0	0	0	0	0	0	0	0	0	0	0	0	0	0	0	0	0	0	0	0	0	0	0	0	0	0	0	0	0	0	0	0	0	0	0	0	0	0
0	0	0	0	0	0	0	0	0	0	0	0	0	0	0	0	0	0	0	0	0	0	0	0	0	0	0	0	0	0	0	0	0	0	0	0	0	0	0	0	0	0	0	0	0	0	0	0	0	0
0	0	0	0	0	0	0	0	0	0	0	0	0	0	0	0	0	0	0	0	0	0	0	0	0	0	0	0	0	0	0	0	0	0	0	0	0	0	0	0	0	0	0	0	0	0	0	0	0	0
0	0	0	0	0	0	0	0	0	0	0	0	0	0	0	0	0	0	0	0	0	0	0	0	0	0	0	0	0	0	0	0	0	0	0	0	0	0	4.09283e-05	0	0	0	0	0	0	0	0	0	0	0
0	0	0	0	0	0	0	0	0	0	0	0	0	0	0	0	0	0	0	0	0	0	0	0	0	0	0	0	0	0	0	0	0	0	0	0	0	0	0	0	0	0	0	0	0	0	0	0	0	0
0	0	0	0	0	0	0	0	0	0	0	0	0	0	0	0	0	0	0	0	0	0	0	0	0	0	0	0	0	0	0	0	0	0	0	0	0	0	0	0	0	0	0	0	0	0	0	0	0	0
0	0	0	0	0	0	0	0	0	0	0	0	0	0	0	0	0	0	0	0	0	0	0	0	0	0	0	0	0	0	0	0	0	0	0	0	0	0	0	0	0	0	0	0	0	0	0	0	0	0
0	0	0	0	0	0	0	0	0	0	0	0	0	0	0	0	0	0	0	0	0	0	0	0	0	0	0	0	0	0	0	0	0	0	0	0	0	0	0	0	0	0	0	0	0	0	0	0	0	0
0	0	0	0	0	0	0	0	0	0	0	0	0	0	0	0	0	0	0	0	0	0	0	0	0	0	0	0	0	0	0	0	0	0	0	0	0	0	0	0	0	0	0	0	0	0	0	0	0	0
[truncated: 650 more columns]

## Sheet: Figure 10b
r_tip (nm)
50	30	21.4286	16.6667	13.6364	11.5385	10	8.82353	7.89474	7.14286	6.52174	6
phase (rad)
1.12587	1.22326	1.29148	1.34418	1.38229	1.42342	1.47949	1.51432	1.55709	1.59787	1.64101	1.68575
r_exp	phase_exp	error_bar
10	1.8	0.49

## Sheet: Figure 10c
Cut_off_energy (eV)
22.4676	22.6549	22.8421	23.0293	23.2166	23.4038	23.591	23.7783	23.9655	24.1527	24.3399	24.5272	24.7144	24.9016	25.0889	25.2761	25.4633	25.6506	25.8378	26.025	26.2122	26.3995	26.5867	26.7739	26.9612	27.1484	27.3356	27.5229	27.7101	27.8973	28.0845	28.2718	28.459	28.6462	28.8335	29.0207	29.2079	29.3952	29.5824	29.7696	29.9569	30.1441	30.3313	30.5185	30.7058	30.893	31.0802	31.2675	31.4547	31.6419
Pulse duration (fs)
8.13173	8.17239	8.21305	8.2537	8.29436	8.33502	8.37568	8.41634	8.457	8.49766	8.53831	8.57897	8.61963	8.66029	8.70095	8.74161	8.78227	8.82292	8.86358	8.90424	8.9449	8.98556	9.02622	9.06688	9.10754	9.14819	9.18885	9.22951	9.27017	9.31083	9.35149	9.39215	9.4328	9.47346	9.51412	9.55478	9.59544	9.6361	9.67676	9.71741	9.75807	9.79873	9.83939	9.88005	9.92071	9.96137	10.002	10.0427	10.0833	10.124
Modulation_depth (eV)
5.13805	5.18087	5.22369	5.2665	5.30932	5.35214	5.39495	5.43777	5.48059	5.52341	5.56622	5.60904	5.65186	5.69467	5.73749	5.78031	5.82313	5.86594	5.90876	5.95158	5.99439	6.03721	6.08003	6.12285	6.16566	6.20848	6.2513	6.29411	6.33693	6.37975	6.42256	6.46538	6.5082	6.55102	6.59383	6.63665	6.67947	6.72228	6.7651	6.80792	6.85074	6.89355	6.93637	6.97919	7.022	7.06482	7.10764	7.15046	7.19327	7.23609
5.09511	5.13757	5.18003	5.22249	5.26495	5.30741	5.34987	5.39233	5.43479	5.47725	5.51971	5.56217	5.60463	5.64709	5.68955	5.732	5.77446	5.81692	5.85938	5.90184	5.9443	5.98676	6.02922	6.07168	6.11414	6.1566	6.19906	6.24152	6.28398	6.32643	6.36889	6.41135	6.45381	6.49627	6.53873	6.58119	6.62365	6.66611	6.70857	6.75103	6.79349	6.83595	6.87841	6.92086	6.96332	7.00578	7.04824	7.0907	7.13316	7.17562
5.05271	5.09482	5.13692	5.17903	5.22113	5.26324	5.30535	5.34745	5.38956	5.43166	5.47377	5.51587	5.55798	5.60009	5.64219	5.6843	5.7264	5.76851	5.81062	5.85272	5.89483	5.93693	5.97904	6.02115	6.06325	6.10536	6.14746	6.18957	6.23168	6.27378	6.31589	6.35799	6.4001	6.44221	6.48431	6.52642	6.56852	6.61063	6.65273	6.69484	6.73695	6.77905	6.82116	6.86326	6.90537	6.94748	6.98958	7.03169	7.07379	7.1159
5.01083	5.05259	5.09434	5.1361	5.17786	5.21961	5.26137	5.30313	5.34488	5.38664	5.4284	5.47015	5.51191	5.55367	5.59543	5.63718	5.67894	5.7207	5.76245	5.80421	5.84597	5.88772	5.92948	5.97124	6.01299	6.05475	6.09651	6.13826	6.18002	6.22178	6.26354	6.30529	6.34705	6.38881	6.43056	6.47232	6.51408	6.55583	6.59759	6.63935	6.6811	6.72286	6.76462	6.80638	6.84813	6.88989	6.93165	6.9734	7.01516	7.05692
4.96946	5.01087	5.05229	5.0937	5.13511	5.17652	5.21794	5.25935	5.30076	5.34217	5.38358	5.425	5.46641	5.50782	5.54923	5.59065	5.63206	5.67347	5.71488	5.75629	5.79771	5.83912	5.88053	5.92194	5.96336	6.00477	6.04618	6.08759	6.129	6.17042	6.21183	6.25324	6.29465	6.33606	6.37748	6.41889	6.4603	6.50171	6.54313	6.58454	6.62595	6.66736	6.70877	6.75019	6.7916	6.83301	6.87442	6.91584	6.95725	6.99866
4.9286	4.96968	5.01075	5.05182	5.09289	5.13396	5.17503	5.21611	5.25718	5.29825	5.33932	5.38039	5.42147	5.46254	5.50361	5.54468	5.58575	5.62682	5.6679	5.70897	5.75004	5.79111	5.83218	5.87325	5.91433	5.9554	5.99647	6.03754	6.07861	6.11968	6.16076	6.20183	6.2429	6.28397	6.32504	6.36611	6.40719	6.44826	6.48933	6.5304	6.57147	6.61254	6.65362	6.69469	6.73576	6.77683	6.8179	6.85897	6.90005	6.94112
4.88825	4.92898	4.96972	5.01045	5.05119	5.09192	5.13266	5.17339	5.21413	5.25487	5.2956	5.33634	5.37707	5.41781	5.45854	5.49928	5.54001	5.58075	5.62148	5.66222	5.70295	5.74369	5.78443	5.82516	5.8659	5.90663	5.94737	5.9881	6.02884	6.06957	6.11031	6.15104	6.19178	6.23251	6.27325	6.31399	6.35472	6.39546	6.43619	6.47693	6.51766	6.5584	6.59913	6.63987	6.6806	6.72134	6.76207	6.80281	6.84355	6.88428
4.84838	4.88878	4.92919	4.96959	5.00999	5.0504	5.0908	5.1312	5.17161	5.21201	5.25241	5.29282	5.33322	5.37362	5.41403	5.45443	5.49483	5.53523	5.57564	5.61604	5.65644	5.69685	5.73725	5.77765	5.81806	5.85846	5.89886	5.93927	5.97967	6.02007	6.06048	6.10088	6.14128	6.18169	6.22209	6.26249	6.3029	6.3433	6.3837	6.4241	6.46451	6.50491	6.54531	6.58572	6.62612	6.66652	6.70693	6.74733	6.78773	6.82814
4.809	4.84908	4.88915	4.92923	4.9693	5.00938	5.04945	5.08953	5.1296	5.16968	5.20975	5.24983	5.2899	5.32998	5.37005	5.41013	5.4502	5.49028	5.53035	5.57043	5.6105	5.65058	5.69065	5.73073	5.7708	5.81088	5.85095	5.89103	5.9311	5.97118	6.01125	6.05133	6.0914	6.13148	6.17155	6.21163	6.2517	6.29178	6.33185	6.37193	6.412	6.45208	6.49215	6.53223	6.5723	6.61238	6.65245	6.69253	6.7326	6.77268
4.7701	4.80985	4.8496	4.88935	4.9291	4.96885	5.0086	5.04835	5.0881	5.12785	5.1676	5.20736	5.24711	5.28686	5.32661	5.36636	5.40611	5.44586	5.48561	5.52536	5.56511	5.60486	5.64461	5.68437	5.72412	5.76387	5.80362	5.84337	5.88312	5.92287	5.96262	6.00237	6.04212	6.08187	6.12162	6.16138	6.20113	6.24088	6.28063	6.32038	6.36013	6.39988	6.43963	6.47938	6.51913	6.55888	6.59863	6.63838	6.67814	6.71789
4.73166	4.77109	4.81052	4.84996	4.88939	4.92882	4.96825	5.00768	5.04711	5.08654	5.12597	5.1654	5.20483	5.24426	5.28369	5.32312	5.36255	5.40198	5.44141	5.48084	5.52027	5.55971	5.59914	5.63857	5.678	5.71743	5.75686	5.79629	5.83572	5.87515	5.91458	5.95401	5.99344	6.03287	6.0723	6.11173	6.15116	6.19059	6.23002	6.26945	6.30889	6.34832	6.38775	6.42718	6.46661	6.50604	6.54547	6.5849	6.62433	6.66376
4.69369	4.73281	4.77192	4.81104	4.85015	4.88926	4.92838	4.96749	5.00661	5.04572	5.08484	5.12395	5.16306	5.20218	5.24129	5.28041	5.31952	5.35863	5.39775	5.43686	5.47598	5.51509	5.5542	5.59332	5.63243	5.67155	5.71066	5.74978	5.78889	5.828	5.86712	5.90623	5.94535	5.98446	6.02357	6.06269	6.1018	6.14092	6.18003	6.21914	6.25826	6.29737	6.33649	6.3756	6.41472	6.45383	6.49294	6.53206	6.57117	6.61029
4.65618	4.69498	4.73378	4.77259	4.81139	4.85019	4.88899	4.92779	4.96659	5.00539	5.0442	5.083	5.1218	5.1606	5.1994	5.2382	5.277	5.31581	5.35461	5.39341	5.43221	5.47101	5.50981	5.54862	5.58742	5.62622	5.66502	5.70382	5.74262	5.78142	5.82023	5.85903	5.89783	5.93663	5.97543	6.01423	6.05303	6.09184	6.13064	6.16944	6.20824	6.24704	6.28584	6.32465	6.36345	6.40225	6.44105	6.47985	6.51865	6.55745
4.61912	4.65761	4.6961	4.73459	4.77309	4.81158	4.85007	4.88857	4.92706	4.96555	5.00404	5.04254	5.08103	5.11952	5.15801	5.19651	5.235	5.27349	5.31198	5.35048	5.38897	5.42746	5.46595	5.50445	5.54294	5.58143	5.61993	5.65842	5.69691	5.7354	5.7739	5.81239	5.85088	5.88937	5.92787	5.96636	6.00485	6.04334	6.08184	6.12033	6.15882	6.19731	6.23581	6.2743	6.31279	6.35129	6.38978	6.42827	6.46676	6.50526
4.5825	4.62068	4.65887	4.69706	4.73525	4.77343	4.81162	4.84981	4.88799	4.92618	4.96437	5.00256	5.04074	5.07893	5.11712	5.15531	5.19349	5.23168	5.26987	5.30806	5.34624	5.38443	5.42262	5.46081	5.49899	5.53718	5.57537	5.61356	5.65174	5.68993	5.72812	5.76631	5.80449	5.84268	5.88087	5.91906	5.95724	5.99543	6.03362	6.07181	6.10999	6.14818	6.18637	6.22456	6.26274	6.30093	6.33912	6.37731	6.41549	6.45368
4.54631	4.5842	4.62208	4.65997	4.69785	4.73574	4.77363	4.81151	4.8494	4.88728	4.92517	4.96306	5.00094	5.03883	5.07671	5.1146	5.15248	5.19037	5.22826	5.26614	5.30403	5.34191	5.3798	5.41769	5.45557	5.49346	5.53134	5.56923	5.60712	5.645	5.68289	5.72077	5.75866	5.79655	5.83443	5.87232	5.9102	5.94809	5.98597	6.02386	6.06175	6.09963	6.13752	6.1754	6.21329	6.25118	6.28906	6.32695	6.36483	6.40272
4.51055	4.54814	4.58573	4.62332	4.66091	4.69849	4.73608	4.77367	4.81126	4.84885	4.88643	4.92402	4.96161	4.9992	5.03679	5.07437	5.11196	5.14955	5.18714	5.22473	5.26231	5.2999	5.33749	5.37508	5.41266	5.45025	5.48784	5.52543	5.56302	5.6006	5.63819	5.67578	5.71337	5.75096	5.78854	5.82613	5.86372	5.90131	5.9389	5.97648	6.01407	6.05166	6.08925	6.12684	6.16442	6.20201	6.2396	6.27719	6.31478	6.35236
4.47406	4.51135	4.54863	4.58591	4.6232	4.66048	4.69777	4.73505	4.77233	4.80962	4.8469	4.88418	4.92147	4.95875	4.99604	5.03332	5.0706	5.10789	5.14517	5.18246	5.21974	5.25702	5.29431	5.33159	5.36887	5.40616	5.44344	5.48073	5.51801	5.55529	5.59258	5.62986	5.66715	5.70443	5.74171	5.779	5.81628	5.85356	5.89085	5.92813	5.96542	6.0027	6.03998	6.07727	6.11455	6.15184	6.18912	6.2264	6.26369	6.30097
4.43773	4.47471	4.51169	4.54868	4.58566	4.62264	4.65962	4.6966	4.73358	4.77056	4.80754	4.84452	4.88151	4.91849	4.95547	4.99245	5.02943	5.06641	5.10339	5.14037	5.17735	5.21434	5.25132	5.2883	5.32528	5.36226	5.39924	5.43622	5.4732	5.51018	5.54716	5.58415	5.62113	5.65811	5.69509	5.73207	5.76905	5.80603	5.84301	5.87999	5.91698	5.95396	5.99094	6.02792	6.0649	6.10188	6.13886	6.17584	6.21282	6.24981
4.40183	4.43851	4.47519	4.51187	4.54855	4.58524	4.62192	4.6586	4.69528	4.73196	4.76865	4.80533	4.84201	4.87869	4.91537	4.95205	4.98874	5.02542	5.0621	5.09878	5.13546	5.17215	5.20883	5.24551	5.28219	5.31887	5.35556	5.39224	5.42892	5.4656	5.50228	5.53896	5.57565	5.61233	5.64901	5.68569	5.72237	5.75906	5.79574	5.83242	5.8691	5.90578	5.94247	5.97915	6.01583	6.05251	6.08919	6.12587	6.16256	6.19924
4.36634	4.40272	4.43911	4.4755	4.51188	4.54827	4.58466	4.62104	4.65743	4.69381	4.7302	4.76659	4.80297	4.83936	4.87574	4.91213	4.94852	4.9849	5.02129	5.05768	5.09406	5.13045	5.16683	5.20322	5.23961	5.27599	5.31238	5.34876	5.38515	5.42154	5.45792	5.49431	5.5307	5.56708	5.60347	5.63985	5.67624	5.71263	5.74901	5.7854	5.82178	5.85817	5.89456	5.93094	5.96733	6.00372	6.0401	6.07649	6.11287	6.14926
4.33126	4.36736	4.40345	4.43954	4.47564	4.51173	4.54783	4.58392	4.62001	4.65611	4.6922	4.7283	4.76439	4.80048	4.83658	4.87267	4.90877	4.94486	4.98095	5.01705	5.05314	5.08923	5.12533	5.16142	5.19752	5.23361	5.2697	5.3058	5.34189	5.37799	5.41408	5.45017	5.48627	5.52236	5.55845	5.59455	5.63064	5.66674	5.70283	5.73892	5.77502	5.81111	5.84721	5.8833	5.91939	5.95549	5.99158	6.02767	6.06377	6.09986
4.29659	4.3324	4.3682	4.40401	4.43981	4.47562	4.51142	4.54723	4.58303	4.61884	4.65464	4.69045	4.72625	4.76206	4.79786	4.83367	4.86947	4.90528	4.94108	4.97689	5.01269	5.0485	5.0843	5.12011	5.15591	5.19172	5.22752	5.26333	5.29913	5.33494	5.37074	5.40655	5.44235	5.47816	5.51396	5.54977	5.58557	5.62138	5.65718	5.69299	5.72879	5.7646	5.8004	5.83621	5.87201	5.90782	5.94362	5.97943	6.01523	6.05104
4.26233	4.29784	4.33336	4.36888	4.4044	4.43992	4.47544	4.51096	4.54648	4.582	4.61752	4.65304	4.68856	4.72408	4.7596	4.79512	4.83064	4.86615	4.90167	4.93719	4.97271	5.00823	5.04375	5.07927	5.11479	5.15031	5.18583	5.22135	5.25687	5.29239	5.32791	5.36343	5.39895	5.43446	5.46998	5.5055	5.54102	5.57654	5.61206	5.64758	5.6831	5.71862	5.75414	5.78966	5.82518	5.8607	5.89622	5.93174	5.96726	6.00277
4.22845	4.26369	4.29892	4.33416	4.3694	4.40464	4.43987	4.47511	4.51035	4.54558	4.58082	4.61606	4.6513	4.68653	4.72177	4.75701	4.79224	4.82748	4.86272	4.89796	4.93319	4.96843	5.00367	5.0389	5.07414	5.10938	5.14462	5.17985	5.21509	5.25033	5.28556	5.3208	5.35604	5.39127	5.42651	5.46175	5.49699	5.53222	5.56746	5.6027	5.63793	5.67317	5.70841	5.74365	5.77888	5.81412	5.84936	5.88459	5.91983	5.95507
4.19497	4.22992	4.26488	4.29984	4.3348	4.36976	4.40471	4.43967	4.47463	4.50959	4.54455	4.5795	4.61446	4.64942	4.68438	4.71934	4.75429	4.78925	4.82421	4.85917	4.89413	4.92908	4.96404	4.999	5.03396	5.06892	5.10387	5.13883	5.17379	5.20875	5.24371	5.27866	5.31362	5.34858	5.38354	5.4185	5.45345	5.48841	5.52337	5.55833	5.59329	5.62824	5.6632	5.69816	5.73312	5.76808	5.80303	5.83799	5.87295	5.90791
4.16186	4.19654	4.23123	4.26591	4.30059	4.33527	4.36996	4.40464	4.43932	4.474	4.50868	4.54337	4.57805	4.61273	4.64741	4.6821	4.71678	4.75146	4.78614	4.82082	4.85551	4.89019	4.92487	4.95955	4.99423	5.02892	5.0636	5.09828	5.13296	5.16765	5.20233	5.23701	5.27169	5.30637	5.34106	5.37574	5.41042	5.4451	5.47979	5.51447	5.54915	5.58383	5.61851	5.6532	5.68788	5.72256	5.75724	5.79193	5.82661	5.86129
4.12914	4.16355	4.19796	4.23237	4.26678	4.30118	4.33559	4.37	4.40441	4.43882	4.47323	4.50764	4.54205	4.57646	4.61087	4.64528	4.67969	4.7141	4.74851	4.78292	4.81733	4.85174	4.88615	4.92056	4.95496	4.98937	5.02378	5.05819	5.0926	5.12701	5.16142	5.19583	5.23024	5.26465	5.29906	5.33347	5.36788	5.40229	5.4367	5.47111	5.50552	5.53993	5.57434	5.60874	5.64315	5.67756	5.71197	5.74638	5.78079	5.8152
4.09678	4.13092	4.16506	4.1992	4.23334	4.26748	4.30162	4.33576	4.3699	4.40404	4.43818	4.47232	4.50646	4.5406	4.57474	4.60888	4.64302	4.67716	4.7113	4.74544	4.77958	4.81372	4.84786	4.882	4.91614	4.95028	4.98442	5.01856	5.0527	5.08684	5.12098	5.15512	5.18926	5.2234	5.25754	5.29168	5.32582	5.35996	5.3941	5.42824	5.46238	5.49652	5.53066	5.5648	5.59894	5.63308	5.66722	5.70136	5.7355	5.76964
4.0648	4.09867	4.13254	4.16642	4.20029	4.23416	4.26804	4.30191	4.33578	4.36966	4.40353	4.4374	4.47128	4.50515	4.53902	4.5729	4.60677	4.64064	4.67452	4.70839	4.74226	4.77614	4.81001	4.84388	4.87776	4.91163	4.9455	4.97938	5.01325	5.04712	5.081	5.11487	5.14874	5.18262	5.21649	5.25036	5.28424	5.31811	5.35198	5.38586	5.41973	5.4536	5.48748	5.52135	5.55522	5.5891	5.62297	5.65684	5.69072	5.72459
4.03317	4.06678	4.10039	4.134	4.16761	4.20122	4.23483	4.26844	4.30205	4.33566	4.36927	4.40288	4.43649	4.4701	4.50371	4.53732	4.57093	4.60454	4.63815	4.67176	4.70537	4.73898	4.77259	4.8062	4.83981	4.87342	4.90703	4.94064	4.97425	5.00786	5.04147	5.07508	5.10869	5.1423	5.17591	5.20952	5.24313	5.27674	5.31035	5.34395	5.37756	5.41117	5.44478	5.47839	5.512	5.54561	5.57922	5.61283	5.64644	5.68005
4.00191	4.03525	4.0686	4.10195	4.1353	4.16865	4.202	4.23535	4.2687	4.30205	4.3354	4.36875	4.4021	4.43545	4.46879	4.50214	4.53549	4.56884	4.60219	4.63554	4.66889	4.70224	4.73559	4.76894	4.80229	4.83564	4.86898	4.90233	4.93568	4.96903	5.00238	5.03573	5.06908	5.10243	5.13578	5.16913	5.20248	5.23583	5.26918	5.30252	5.33587	5.36922	5.40257	5.43592	5.46927	5.50262	5.53597	5.56932	5.60267	5.63602
3.97099	4.00408	4.03717	4.07026	4.10335	4.13645	4.16954	4.20263	4.23572	4.26881	4.3019	4.335	4.36809	4.40118	4.43427	4.46736	4.50045	4.53355	4.56664	4.59973	4.63282	4.66591	4.699	4.73209	4.76519	4.79828	4.83137	4.86446	4.89755	4.93064	4.96374	4.99683	5.02992	5.06301	5.0961	5.12919	5.16228	5.19538	5.22847	5.26156	5.29465	5.32774	5.36083	5.39393	5.42702	5.46011	5.4932	5.52629	5.55938	5.59248
3.94042	3.97325	4.00609	4.03893	4.07177	4.1046	4.13744	4.17028	4.20311	4.23595	4.26879	4.30162	4.33446	4.3673	4.40013	4.43297	4.46581	4.49864	4.53148	4.56432	4.59715	4.62999	4.66283	4.69566	4.7285	4.76134	4.79418	4.82701	4.85985	4.89269	4.92552	4.95836	4.9912	5.02403	5.05687	5.08971	5.12254	5.15538	5.18822	5.22105	5.25389	5.28673	5.31956	5.3524	5.38524	5.41807	5.45091	5.48375	5.51659	5.54942
3.91019	3.94277	3.97536	4.00794	4.04053	4.07311	4.1057	4.13828	4.17087	4.20345	4.23604	4.26862	4.30121	4.33379	4.36638	4.39896	4.43155	4.46413	4.49672	4.5293	4.56189	4.59447	4.62706	4.65964	4.69223	4.72481	4.7574	4.78998	4.82257	4.85515	4.88774	4.92032	4.95291	4.98549	5.01808	5.05066	5.08325	5.11583	5.14842	5.181	5.21358	5.24617	5.27875	5.31134	5.34392	5.37651	5.40909	5.44168	5.47426	5.50685
3.8803	3.91263	3.94497	3.9773	4.00964	4.04198	4.07431	4.10665	4.13898	4.17132	4.20365	4.23599	4.26833	4.30066	4.333	4.36533	4.39767	4.43	4.46234	4.49468	4.52701	4.55935	4.59168	4.62402	4.65636	4.68869	4.72103	4.75336	4.7857	4.81803	4.85037	4.88271	4.91504	4.94738	4.97971	5.01205	5.04438	5.07672	5.10906	5.14139	5.17373	5.20606	5.2384	5.27074	5.30307	5.33541	5.36774	5.40008	5.43241	5.46475
3.85074	3.88282	3.91491	3.947	3.97909	4.01118	4.04327	4.07536	4.10745	4.13954	4.17163	4.20372	4.23581	4.2679	4.29999	4.33208	4.36417	4.39626	4.42835	4.46044	4.49252	4.52461	4.5567	4.58879	4.62088	4.65297	4.68506	4.71715	4.74924	4.78133	4.81342	4.84551	4.8776	4.90969	4.94178	4.97387	5.00596	5.03805	5.07013	5.10222	5.13431	5.1664	5.19849	5.23058	5.26267	5.29476	5.32685	5.35894	5.39103	5.42312
3.8215	3.85335	3.88519	3.91704	3.94889	3.98073	4.01258	4.04442	4.07627	4.10811	4.13996	4.17181	4.20365	4.2355	4.26734	4.29919	4.33104	4.36288	4.39473	4.42657	4.45842	4.49026	4.52211	4.55396	4.5858	4.61765	4.64949	4.68134	4.71319	4.74503	4.77688	4.80872	4.84057	4.87241	4.90426	4.93611	4.96795	4.9998	5.03164	5.06349	5.09534	5.12718	5.15903	5.19087	5.22272	5.25456	5.28641	5.31826	5.3501	5.38195
3.79259	3.8242	3.8558	3.88741	3.91901	3.95062	3.98222	4.01383	4.04543	4.07703	4.10864	4.14024	4.17185	4.20345	4.23506	4.26666	4.29827	4.32987	4.36148	4.39308	4.42469	4.45629	4.4879	4.5195	4.55111	4.58271	4.61432	4.64592	4.67753	4.70913	4.74074	4.77234	4.80395	4.83555	4.86716	4.89876	4.93037	4.96197	4.99358	5.02518	5.05679	5.08839	5.12	5.1516	5.18321	5.21481	5.24642	5.27802	5.30963	5.34123
3.764	3.79536	3.82673	3.8581	3.88946	3.92083	3.9522	3.98356	4.01493	4.0463	4.07766	4.10903	4.1404	4.17176	4.20313	4.2345	4.26586	4.29723	4.3286	4.35996	4.39133	4.4227	4.45406	4.48543	4.5168	4.54816	4.57953	4.6109	4.64226	4.67363	4.705	4.73636	4.76773	4.7991	4.83046	4.86183	4.8932	4.92456	4.95593	4.9873	5.01866	5.05003	5.0814	5.11276	5.14413	5.1755	5.20686	5.23823	5.2696	5.30096
3.73572	3.76685	3.79798	3.82911	3.86024	3.89137	3.9225	3.95364	3.98477	4.0159	4.04703	4.07816	4.10929	4.14042	4.17155	4.20268	4.23381	4.26494	4.29608	4.32721	4.35834	4.38947	4.4206	4.45173	4.48286	4.51399	4.54512	4.57625	4.60739	4.63852	4.66965	4.70078	4.73191	4.76304	4.79417	4.8253	4.85643	4.88756	4.9187	4.94983	4.98096	5.01209	5.04322	5.07435	5.10548	5.13661	5.16774	5.19887	5.23001	5.26114
3.70775	3.73865	3.76954	3.80044	3.83134	3.86224	3.89314	3.92403	3.95493	3.98583	4.01673	4.04762	4.07852	4.10942	4.14032	4.17122	4.20211	4.23301	4.26391	4.29481	4.32571	4.3566	4.3875	4.4184	4.4493	4.4802	4.51109	4.54199	4.57289	4.60379	4.63468	4.66558	4.69648	4.72738	4.75828	4.78917	4.82007	4.85097	4.88187	4.91277	4.94366	4.97456	5.00546	5.03636	5.06726	5.09815	5.12905	5.15995	5.19085	5.22175
3.68008	3.71075	3.74142	3.77208	3.80275	3.83342	3.86409	3.89475	3.92542	3.95609	3.98676	4.01742	4.04809	4.07876	4.10943	4.14009	4.17076	4.20143	4.2321	4.26276	4.29343	4.3241	4.35476	4.38543	4.4161	4.44677	4.47743	4.5081	4.53877	4.56944	4.6001	4.63077	4.66144	4.69211	4.72277	4.75344	4.78411	4.81477	4.84544	4.87611	4.90678	4.93744	4.96811	4.99878	5.02945	5.06011	5.09078	5.12145	5.15212	5.18278
3.65272	3.68316	3.7136	3.74404	3.77448	3.80491	3.83535	3.86579	3.89623	3.92667	3.95711	3.98755	4.01799	4.04843	4.07887	4.10931	4.13975	4.17019	4.20063	4.23107	4.2615	4.29194	4.32238	4.35282	4.38326	4.4137	4.44414	4.47458	4.50502	4.53546	4.5659	4.59634	4.62678	4.65722	4.68765	4.71809	4.74853	4.77897	4.80941	4.83985	4.87029	4.90073	4.93117	4.96161	4.99205	5.02249	5.05293	5.08337	5.11381	5.14424
3.62565	3.65586	3.68608	3.71629	3.74651	3.77672	3.80693	3.83715	3.86736	3.89757	3.92779	3.958	3.98822	4.01843	4.04864	4.07886	4.10907	4.13928	4.1695	4.19971	4.22993	4.26014	4.29035	4.32057	4.35078	4.38099	4.41121	4.44142	4.47164	4.50185	4.53206	4.56228	4.59249	4.6227	4.65292	4.68313	4.71335	4.74356	4.77377	4.80399	4.8342	4.86441	4.89463	4.92484	4.95506	4.98527	5.01548	5.0457	5.07591	5.10612
3.59887	3.62887	3.65886	3.68885	3.71884	3.74883	3.77882	3.80881	3.8388	3.86879	3.89878	3.92877	3.95876	3.98875	4.01874	4.04873	4.07872	4.10871	4.13871	4.1687	4.19869	4.22868	4.25867	4.28866	4.31865	4.34864	4.37863	4.40862	4.43861	4.4686	4.49859	4.52858	4.55857	4.58856	4.61856	4.64855	4.67854	4.70853	4.73852	4.76851	4.7985	4.82849	4.85848	4.88847	4.91846	4.94845	4.97844	5.00843	5.03842	5.06841
3.57239	3.60216	3.63193	3.6617	3.69147	3.72124	3.75101	3.78078	3.81055	3.84032	3.87009	3.89986	3.92963	3.9594	3.98917	4.01894	4.04871	4.07848	4.10825	4.13802	4.16779	4.19755	4.22732	4.25709	4.28686	4.31663	4.3464	4.37617	4.40594	4.43571	4.46548	4.49525	4.52502	4.55479	4.58456	4.61433	4.6441	4.67387	4.70364	4.73341	4.76318	4.79295	4.82272	4.85249	4.88226	4.91203	4.9418	4.97157	5.00134	5.03111
3.54618	3.57574	3.60529	3.63484	3.66439	3.69394	3.72349	3.75305	3.7826	3.81215	3.8417	3.87125	3.9008	3.93035	3.95991	3.98946	4.01901	4.04856	4.07811	4.10766	4.13722	4.16677	4.19632	4.22587	4.25542	4.28497	4.31452	4.34408	4.37363	4.40318	4.43273	4.46228	4.49183	4.52139	4.55094	4.58049	4.61004	4.63959	4.66914	4.69869	4.72825	4.7578	4.78735	4.8169	4.84645	4.876	4.90556	4.93511	4.96466	4.99421
3.52026	3.5496	3.57893	3.60827	3.6376	3.66694	3.69628	3.72561	3.75495	3.78428	3.81362	3.84295	3.87229	3.90162	3.93096	3.9603	3.98963	4.01897	4.0483	4.07764	4.10697	4.13631	4.16564	4.19498	4.22431	4.25365	4.28299	4.31232	4.34166	4.37099	4.40033	4.42966	4.459	4.48833	4.51767	4.54701	4.57634	4.60568	4.63501	4.66435	4.69368	4.72302	4.75235	4.78169	4.81103	4.84036	4.8697	4.89903	4.92837	4.9577
3.49462	3.52374	3.55286	3.58198	3.6111	3.64023	3.66935	3.69847	3.72759	3.75671	3.78583	3.81496	3.84408	3.8732	3.90232	3.93144	3.96057	3.98969	4.01881	4.04793	4.07705	4.10617	4.1353	4.16442	4.19354	4.22266	4.25178	4.28091	4.31003	4.33915	4.36827	4.39739	4.42651	4.45564	4.48476	4.51388	4.543	4.57212	4.60125	4.63037	4.65949	4.68861	4.71773	4.74685	4.77598	4.8051	4.83422	4.86334	4.89246	4.92159
3.46924	3.49815	3.52707	3.55598	3.58489	3.6138	3.64271	3.67162	3.70053	3.72944	3.75835	3.78726	3.81617	3.84508	3.87399	3.9029	3.93181	3.96072	3.98963	4.01854	4.04745	4.07636	4.10527	4.13418	4.16309	4.192	4.22091	4.24982	4.27873	4.30765	4.33656	4.36547	4.39438	4.42329	4.4522	4.48111	4.51002	4.53893	4.56784	4.59675	4.62566	4.65457	4.68348	4.71239	4.7413	4.77021	4.79912	4.82803	4.85694	4.88585
3.44414	3.47284	3.50154	3.53024	3.55895	3.58765	3.61635	3.64505	3.67375	3.70245	3.73115	3.75985	3.78856	3.81726	3.84596	3.87466	3.90336	3.93206	3.96076	3.98946	4.01816	4.04687	4.07557	4.10427	4.13297	4.16167	4.19037	4.21907	4.24777	4.27648	4.30518	4.33388	4.36258	4.39128	4.41998	4.44868	4.47738	4.50608	4.53479	4.56349	4.59219	4.62089	4.64959	4.67829	4.70699	4.73569	4.7644	4.7931	4.8218	4.8505
3.4193	3.4478	3.47629	3.50479	3.53328	3.56177	3.59027	3.61876	3.64726	3.67575	3.70425	3.73274	3.76123	3.78973	3.81822	3.84672	3.87521	3.9037	3.9322	3.96069	3.98919	4.01768	4.04618	4.07467	4.10316	4.13166	4.16015	4.18865	4.21714	4.24564	4.27413	4.30262	4.33112	4.35961	4.38811	4.4166	4.44509	4.47359	4.50208	4.53058	4.55907	4.58757	4.61606	4.64455	4.67305	4.70154	4.73004	4.75853	4.78702	4.81552
3.39473	3.42302	3.45131	3.4796	3.50789	3.53617	3.56446	3.59275	3.62104	3.64933	3.67762	3.70591	3.7342	3.76249	3.79078	3.81907	3.84736	3.87565	3.90394	3.93223	3.96052	3.98881	4.01709	4.04538	4.07367	4.10196	4.13025	4.15854	4.18683	4.21512	4.24341	4.2717	4.29999	4.32828	4.35657	4.38486	4.41315	4.44144	4.46972	4.49801	4.5263	4.55459	4.58288	4.61117	4.63946	4.66775	4.69604	4.72433	4.75262	4.78091
3.37041	3.3985	3.42658	3.45467	3.48276	3.51084	3.53893	3.56702	3.5951	3.62319	3.65128	3.67936	3.70745	3.73554	3.76363	3.79171	3.8198	3.84789	3.87597	3.90406	3.93215	3.96023	3.98832	4.01641	4.04449	4.07258	4.10067	4.12875	4.15684	4.18493	4.21301	4.2411	4.26919	4.29727	4.32536	4.35345	4.38153	4.40962	4.43771	4.46579	4.49388	4.52197	4.55005	4.57814	4.60623	4.63431	4.6624	4.69049	4.71857	4.74666
3.34635	3.37423	3.40212	3.43001	3.45789	3.48578	3.51367	3.54155	3.56944	3.59732	3.62521	3.6531	3.68098	3.70887	3.73676	3.76464	3.79253	3.82041	3.8483	3.87619	3.90407	3.93196	3.95985	3.98773	4.01562	4.0435	4.07139	4.09928	4.12716	4.15505	4.18294	4.21082	4.23871	4.26659	4.29448	4.32237	4.35025	4.37814	4.40603	4.43391	4.4618	4.48968	4.51757	4.54546	4.57334	4.60123	4.62912	4.657	4.68489	4.71277
3.32254	3.35023	3.37791	3.4056	3.43329	3.46098	3.48866	3.51635	3.54404	3.57173	3.59942	3.6271	3.65479	3.68248	3.71017	3.73785	3.76554	3.79323	3.82092	3.84861	3.87629	3.90398	3.93167	3.95936	3.98705	4.01473	4.04242	4.07011	4.0978	4.12548	4.15317	4.18086	4.20855	4.23624	4.26392	4.29161	4.3193	4.34699	4.37467	4.40236	4.43005	4.45774	4.48543	4.51311	4.5408	4.56849	4.59618	4.62387	4.65155	4.67924
3.29898	3.32647	3.35396	3.38145	3.40894	3.43643	3.46392	3.49142	3.51891	3.5464	3.57389	3.60138	3.62887	3.65636	3.68386	3.71135	3.73884	3.76633	3.79382	3.82131	3.8488	3.8763	3.90379	3.93128	3.95877	3.98626	4.01375	4.04124	4.06874	4.09623	4.12372	4.15121	4.1787	4.20619	4.23368	4.26118	4.28867	4.31616	4.34365	4.37114	4.39863	4.42613	4.45362	4.48111	4.5086	4.53609	4.56358	4.59107	4.61857	4.64606
3.27566	3.30295	3.33025	3.35755	3.38485	3.41214	3.43944	3.46674	3.49403	3.52133	3.54863	3.57593	3.60322	3.63052	3.65782	3.68511	3.71241	3.73971	3.76701	3.7943	3.8216	3.8489	3.87619	3.90349	3.93079	3.95809	3.98538	4.01268	4.03998	4.06727	4.09457	4.12187	4.14917	4.17646	4.20376	4.23106	4.25836	4.28565	4.31295	4.34025	4.36754	4.39484	4.42214	4.44944	4.47673	4.50403	4.53133	4.55862	4.58592	4.61322
3.25258	3.27969	3.30679	3.3339	3.361	3.38811	3.41521	3.44232	3.46942	3.49653	3.52363	3.55074	3.57784	3.60494	3.63205	3.65915	3.68626	3.71336	3.74047	3.76757	3.79468	3.82178	3.84889	3.87599	3.9031	3.9302	3.95731	3.98441	4.01152	4.03862	4.06573	4.09283	4.11994	4.14704	4.17415	4.20125	4.22836	4.25546	4.28257	4.30967	4.33678	4.36388	4.39099	4.41809	4.4452	4.4723	4.4994	4.52651	4.55361	4.58072
3.22974	3.25666	3.28357	3.31049	3.3374	3.36432	3.39123	3.41815	3.44506	3.47198	3.49889	3.5258	3.55272	3.57963	3.60655	3.63346	3.66038	3.68729	3.71421	3.74112	3.76803	3.79495	3.82186	3.84878	3.87569	3.90261	3.92952	3.95644	3.98335	4.01027	4.03718	4.06409	4.09101	4.11792	4.14484	4.17175	4.19867	4.22558	4.2525	4.27941	4.30633	4.33324	4.36015	4.38707	4.41398	4.4409	4.46781	4.49473	4.52164	4.54856
3.20714	3.23387	3.26059	3.28732	3.31405	3.34077	3.3675	3.39423	3.42095	3.44768	3.4744	3.50113	3.52786	3.55458	3.58131	3.60803	3.63476	3.66149	3.68821	3.71494	3.74167	3.76839	3.79512	3.82184	3.84857	3.8753	3.90202	3.92875	3.95548	3.9822	4.00893	4.03565	4.06238	4.08911	4.11583	4.14256	4.16928	4.19601	4.22274	4.24946	4.27619	4.30292	4.32964	4.35637	4.38309	4.40982	4.43655	4.46327	4.49	4.51672
3.18477	3.21131	3.23785	3.26439	3.29093	3.31747	3.34401	3.37055	3.39709	3.42363	3.45017	3.47671	3.50325	3.52979	3.55633	3.58287	3.60941	3.63595	3.66249	3.68903	3.71557	3.74211	3.76865	3.79519	3.82173	3.84827	3.87481	3.90135	3.92789	3.95443	3.98096	4.0075	4.03404	4.06058	4.08712	4.11366	4.1402	4.16674	4.19328	4.21982	4.24636	4.2729	4.29944	4.32598	4.35252	4.37906	4.4056	4.43214	4.45868	4.48522
3.16263	3.18899	3.21534	3.2417	3.26805	3.29441	3.32076	3.34712	3.37347	3.39983	3.42618	3.45254	3.47889	3.50525	3.5316	3.55796	3.58431	3.61067	3.63703	3.66338	3.68974	3.71609	3.74245	3.7688	3.79516	3.82151	3.84787	3.87422	3.90058	3.92693	3.95329	3.97964	4.006	4.03235	4.05871	4.08506	4.11142	4.13778	4.16413	4.19049	4.21684	4.2432	4.26955	4.29591	4.32226	4.34862	4.37497	4.40133	4.42768	4.45404
3.14072	3.16689	3.19306	3.21923	3.24541	3.27158	3.29775	3.32392	3.3501	3.37627	3.40244	3.42861	3.45479	3.48096	3.50713	3.53331	3.55948	3.58565	3.61182	3.638	3.66417	3.69034	3.71651	3.74269	3.76886	3.79503	3.8212	3.84738	3.87355	3.89972	3.92589	3.95207	3.97824	4.00441	4.03059	4.05676	4.08293	4.1091	4.13528	4.16145	4.18762	4.21379	4.23997	4.26614	4.29231	4.31848	4.34466	4.37083	4.397	4.42317
3.11902	3.14502	3.17101	3.197	3.22299	3.24898	3.27498	3.30097	3.32696	3.35295	3.37894	3.40493	3.43093	3.45692	3.48291	3.5089	3.53489	3.56089	3.58688	3.61287	3.63886	3.66485	3.69085	3.71684	3.74283	3.76882	3.79481	3.8208	3.8468	3.87279	3.89878	3.92477	3.95076	3.97676	4.00275	4.02874	4.05473	4.08072	4.10671	4.13271	4.1587	4.18469	4.21068	4.23667	4.26267	4.28866	4.31465	4.34064	4.36663	4.39263
3.09755	3.12337	3.14918	3.17499	3.2008	3.22662	3.25243	3.27824	3.30406	3.32987	3.35568	3.38149	3.40731	3.43312	3.45893	3.48475	3.51056	3.53637	3.56219	3.588	3.61381	3.63962	3.66544	3.69125	3.71706	3.74288	3.76869	3.7945	3.82031	3.84613	3.87194	3.89775	3.92357	3.94938	3.97519	4.00101	4.02682	4.05263	4.07844	4.10426	4.13007	4.15588	4.1817	4.20751	4.23332	4.25913	4.28495	4.31076	4.33657	4.36239
3.0763	3.10193	3.12757	3.15321	3.17884	3.20448	3.23011	3.25575	3.28138	3.30702	3.33266	3.35829	3.38393	3.40956	3.4352	3.46084	3.48647	3.51211	3.53774	3.56338	3.58901	3.61465	3.64029	3.66592	3.69156	3.71719	3.74283	3.76846	3.7941	3.81974	3.84537	3.87101	3.89664	3.92228	3.94792	3.97355	3.99919	4.02482	4.05046	4.07609	4.10173	4.12737	4.153	4.17864	4.20427	4.22991	4.25555	4.28118	4.30682	4.33245
3.05526	3.08072	3.10618	3.13164	3.1571	3.18256	3.20802	3.23348	3.25894	3.2844	3.30986	3.33532	3.36078	3.38624	3.4117	3.43717	3.46263	3.48809	3.51355	3.53901	3.56447	3.58993	3.61539	3.64085	3.66631	3.69177	3.71723	3.74269	3.76815	3.79361	3.81907	3.84453	3.86999	3.89545	3.92091	3.94638	3.97184	3.9973	4.02276	4.04822	4.07368	4.09914	4.1246	4.15006	4.17552	4.20098	4.22644	4.2519	4.27736	4.30282
3.03443	3.05972	3.085	3.11029	3.13558	3.16086	3.18615	3.21144	3.23673	3.26201	3.2873	3.31259	3.33787	3.36316	3.38845	3.41373	3.43902	3.46431	3.48959	3.51488	3.54017	3.56546	3.59074	3.61603	3.64132	3.6666	3.69189	3.71718	3.74246	3.76775	3.79304	3.81832	3.84361	3.8689	3.89419	3.91947	3.94476	3.97005	3.99533	4.02062	4.04591	4.07119	4.09648	4.12177	4.14705	4.17234	4.19763	4.22291	4.2482	4.27349
3.01381	3.03893	3.06404	3.08916	3.11427	3.13939	3.1645	3.18962	3.21473	3.23985	3.26496	3.29008	3.31519	3.34031	3.36542	3.39054	3.41565	3.44077	3.46588	3.491	3.51611	3.54123	3.56634	3.59146	3.61657	3.64169	3.6668	3.69192	3.71703	3.74215	3.76726	3.79238	3.81749	3.84261	3.86772	3.89284	3.91795	3.94307	3.96818	3.9933	4.01841	4.04353	4.06864	4.09376	4.11887	4.14399	4.1691	4.19422	4.21933	4.24445
2.9934	3.01834	3.04329	3.06823	3.09318	3.11812	3.14307	3.16801	3.19296	3.2179	3.24285	3.26779	3.29274	3.31768	3.34263	3.36757	3.39252	3.41746	3.44241	3.46735	3.4923	3.51724	3.54219	3.56713	3.59208	3.61702	3.64197	3.66691	3.69186	3.7168	3.74175	3.76669	3.79164	3.81658	3.84153	3.86647	3.89142	3.91636	3.94131	3.96625	3.9912	4.01614	4.04109	4.06603	4.09098	4.11592	4.14087	4.16581	4.19076	4.2157
2.97319	2.99797	3.02274	3.04752	3.07229	3.09707	3.12185	3.14662	3.1714	3.19618	3.22095	3.24573	3.27051	3.29528	3.32006	3.34484	3.36961	3.39439	3.41917	3.44394	3.46872	3.4935	3.51827	3.54305	3.56783	3.5926	3.61738	3.64216	3.66693	3.69171	3.71649	3.74126	3.76604	3.79082	3.81559	3.84037	3.86514	3.88992	3.9147	3.93947	3.96425	3.98903	4.0138	4.03858	4.06336	4.08813	4.11291	4.13769	4.16246	4.18724
2.95318	2.97779	3.0024	3.02701	3.05162	3.07623	3.10084	3.12545	3.15006	3.17467	3.19928	3.22389	3.2485	3.27311	3.29772	3.32233	3.34694	3.37155	3.39616	3.42077	3.44538	3.46999	3.4946	3.51921	3.54382	3.56843	3.59304	3.61765	3.64226	3.66687	3.69148	3.71608	3.74069	3.7653	3.78991	3.81452	3.83913	3.86374	3.88835	3.91296	3.93757	3.96218	3.98679	4.0114	4.03601	4.06062	4.08523	4.10984	4.13445	4.15906
2.93337	2.95781	2.98226	3.0067	3.03115	3.05559	3.08004	3.10448	3.12893	3.15337	3.17782	3.20226	3.22671	3.25115	3.2756	3.30004	3.32449	3.34893	3.37338	3.39782	3.42227	3.44671	3.47115	3.4956	3.52004	3.54449	3.56893	3.59338	3.61782	3.64227	3.66671	3.69116	3.7156	3.74005	3.76449	3.78894	3.81338	3.83783	3.86227	3.88672	3.91116	3.93561	3.96005	3.98449	4.00894	4.03338	4.05783	4.08227	4.10672	4.13116
2.91376	2.93804	2.96232	2.9866	3.01088	3.03516	3.05944	3.08373	3.10801	3.13229	3.15657	3.18085	3.20513	3.22941	3.25369	3.27798	3.30226	3.32654	3.35082	3.3751	3.39938	3.42366	3.44794	3.47223	3.49651	3.52079	3.54507	3.56935	3.59363	3.61791	3.6422	3.66648	3.69076	3.71504	3.73932	3.7636	3.78788	3.81216	3.83645	3.86073	3.88501	3.90929	3.93357	3.95785	3.98213	4.00641	4.0307	4.05498	4.07926	4.10354
2.89434	2.91846	2.94257	2.96669	2.99081	3.01493	3.03905	3.06317	3.08729	3.11141	3.13553	3.15965	3.18377	3.20789	3.23201	3.25613	3.28025	3.30437	3.32849	3.35261	3.37672	3.40084	3.42496	3.44908	3.4732	3.49732	3.52144	3.54556	3.56968	3.5938	3.61792	3.64204	3.66616	3.69028	3.7144	3.73852	3.76264	3.78676	3.81088	3.83499	3.85911	3.88323	3.90735	3.93147	3.95559	3.97971	4.00383	4.02795	4.05207	4.07619
2.87511	2.89907	2.92302	2.94698	2.97094	2.9949	3.01886	3.04282	3.06678	3.09074	3.1147	3.13866	3.16262	3.18658	3.21053	3.23449	3.25845	3.28241	3.30637	3.33033	3.35429	3.37825	3.40221	3.42617	3.45013	3.47409	3.49805	3.522	3.54596	3.56992	3.59388	3.61784	3.6418	3.66576	3.68972	3.71368	3.73764	3.7616	3.78556	3.80952	3.83347	3.85743	3.88139	3.90535	3.92931	3.95327	3.97723	4.00119	4.02515	4.04911
2.85606	2.87987	2.90367	2.92747	2.95127	2.97507	2.99887	3.02267	3.04647	3.07027	3.09407	3.11787	3.14167	3.16547	3.18927	3.21307	3.23687	3.26067	3.28447	3.30827	3.33208	3.35588	3.37968	3.40348	3.42728	3.45108	3.47488	3.49868	3.52248	3.54628	3.57008	3.59388	3.61768	3.64148	3.66528	3.68908	3.71288	3.73668	3.76049	3.78429	3.80809	3.83189	3.85569	3.87949	3.90329	3.92709	3.95089	3.97469	3.99849	4.02229
2.83721	2.86085	2.8845	2.90814	2.93178	2.95543	2.97907	3.00271	3.02636	3.05	3.07364	3.09729	3.12093	3.14457	3.16822	3.19186	3.2155	3.23915	3.26279	3.28643	3.31008	3.33372	3.35736	3.38101	3.40465	3.42829	3.45194	3.47558	3.49923	3.52287	3.54651	3.57016	3.5938	3.61744	3.64109	3.66473	3.68837	3.71202	3.73566	3.7593	3.78295	3.80659	3.83023	3.85388	3.87752	3.90116	3.92481	3.94845	3.97209	3.99574
2.81854	2.84203	2.86551	2.889	2.91249	2.93598	2.95947	2.98295	3.00644	3.02993	3.05342	3.0769	3.10039	3.12388	3.14737	3.17086	3.19434	3.21783	3.24132	3.26481	3.28829	3.31178	3.33527	3.35876	3.38225	3.40573	3.42922	3.45271	3.4762	3.49969	3.52317	3.54666	3.57015	3.59364	3.61712	3.64061	3.6641	3.68759	3.71108	3.73456	3.75805	3.78154	3.80503	3.82851	3.852	3.87549	3.89898	3.92247	3.94595	3.96944
2.80005	2.82338	2.84672	2.87005	2.89338	2.91672	2.94005	2.96338	2.98672	3.01005	3.03339	3.05672	3.08005	3.10339	3.12672	3.15005	3.17339	3.19672	3.22006	3.24339	3.26672	3.29006	3.31339	3.33672	3.36006	3.38339	3.40673	3.43006	3.45339	3.47673	3.50006	3.52339	3.54673	3.57006	3.5934	3.61673	3.64006	3.6634	3.68673	3.71006	3.7334	3.75673	3.78007	3.8034	3.82673	3.85007	3.8734	3.89673	3.92007	3.9434
2.78174	2.80492	2.8281	2.85128	2.87446	2.89764	2.92082	2.94401	2.96719	2.99037	3.01355	3.03673	3.05991	3.08309	3.10627	3.12946	3.15264	3.17582	3.199	3.22218	3.24536	3.26854	3.29172	3.3149	3.33809	3.36127	3.38445	3.40763	3.43081	3.45399	3.47717	3.50035	3.52353	3.54672	3.5699	3.59308	3.61626	3.63944	3.66262	3.6858	3.70898	3.73216	3.75535	3.77853	3.80171	3.82489	3.84807	3.87125	3.89443	3.91761
2.7636	2.78663	2.80966	2.83269	2.85572	2.87875	2.90178	2.92481	2.94784	2.97087	2.9939	3.01693	3.03996	3.06299	3.08602	3.10905	3.13208	3.15511	3.17814	3.20117	3.2242	3.24723	3.27026	3.29329	3.31632	3.33935	3.36239	3.38542	3.40845	3.43148	3.45451	3.47754	3.50057	3.5236	3.54663	3.56966	3.59269	3.61572	3.63875	3.66178	3.68481	3.70784	3.73087	3.7539	3.77693	3.79996	3.82299	3.84602	3.86905	3.89208
2.74565	2.76853	2.79141	2.81429	2.83717	2.86005	2.88293	2.90581	2.92869	2.95157	2.97445	2.99733	3.02021	3.04309	3.06597	3.08885	3.11173	3.13461	3.15749	3.18037	3.20325	3.22613	3.24901	3.27189	3.29477	3.31765	3.34053	3.36342	3.3863	3.40918	3.43206	3.45494	3.47782	3.5007	3.52358	3.54646	3.56934	3.59222	3.6151	3.63798	3.66086	3.68374	3.70662	3.7295	3.75238	3.77526	3.79814	3.82102	3.8439	3.86678
2.72786	2.75059	2.77332	2.79606	2.81879	2.84152	2.86425	2.88698	2.90972	2.93245	2.95518	2.97791	3.00064	3.02338	3.04611	3.06884	3.09157	3.11431	3.13704	3.15977	3.1825	3.20523	3.22797	3.2507	3.27343	3.29616	3.31889	3.34163	3.36436	3.38709	3.40982	3.43256	3.45529	3.47802	3.50075	3.52348	3.54622	3.56895	3.59168	3.61441	3.63714	3.65988	3.68261	3.70534	3.72807	3.75081	3.77354	3.79627	3.819	3.84173
2.71024	2.73283	2.75541	2.778	2.80058	2.82317	2.84575	2.86834	2.89093	2.91351	2.9361	2.95868	2.98127	3.00385	3.02644	3.04902	3.07161	3.09419	3.11678	3.13936	3.16195	3.18454	3.20712	3.22971	3.25229	3.27488	3.29746	3.32005	3.34263	3.36522	3.3878	3.41039	3.43297	3.45556	3.47814	3.50073	3.52332	3.5459	3.56849	3.59107	3.61366	3.63624	3.65883	3.68141	3.704	3.72658	3.74917	3.77175	3.79434	3.81693
2.6928	2.71524	2.73767	2.76011	2.78255	2.80499	2.82743	2.84987	2.87231	2.89475	2.91719	2.93963	2.96207	2.98451	3.00695	3.02939	3.05183	3.07427	3.09671	3.11915	3.14159	3.16403	3.18647	3.20891	3.23135	3.25379	3.27623	3.29867	3.32111	3.34355	3.36599	3.38843	3.41087	3.43331	3.45575	3.47819	3.50063	3.52307	3.54551	3.56795	3.59039	3.61283	3.63527	3.65771	3.68015	3.70259	3.72503	3.74747	3.76991	3.79235
2.67551	2.69781	2.72011	2.7424	2.7647	2.78699	2.80929	2.83159	2.85388	2.87618	2.89847	2.92077	2.94306	2.96536	2.98766	3.00995	3.03225	3.05454	3.07684	3.09914	3.12143	3.14373	3.16602	3.18832	3.21062	3.23291	3.25521	3.2775	3.2998	3.3221	3.34439	3.36669	3.38898	3.41128	3.43358	3.45587	3.47817	3.50046	3.52276	3.54506	3.56735	3.58965	3.61194	3.63424	3.65654	3.67883	3.70113	3.72342	3.74572	3.76802
2.6584	2.68055	2.7027	2.72486	2.74701	2.76916	2.79132	2.81347	2.83562	2.85778	2.87993	2.90208	2.92424	2.94639	2.96854	2.9907	3.01285	3.035	3.05716	3.07931	3.10146	3.12362	3.14577	3.16792	3.19008	3.21223	3.23438	3.25654	3.27869	3.30084	3.323	3.34515	3.3673	3.38946	3.41161	3.43376	3.45592	3.47807	3.50022	3.52238	3.54453	3.56668	3.58884	3.61099	3.63314	3.65529	3.67745	3.6996	3.72175	3.74391
2.64144	2.66345	2.68547	2.70748	2.72949	2.7515	2.77351	2.79553	2.81754	2.83955	2.86156	2.88357	2.90559	2.9276	2.94961	2.97162	2.99363	3.01565	3.03766	3.05967	3.08168	3.10369	3.12571	3.14772	3.16973	3.19174	3.21375	3.23577	3.25778	3.27979	3.3018	3.32381	3.34583	3.36784	3.38985	3.41186	3.43387	3.45589	3.4779	3.49991	3.52192	3.54393	3.56595	3.58796	3.60997	3.63198	3.65399	3.67601	3.69802	3.72003
2.62465	2.64652	2.66839	2.69026	2.71213	2.73401	2.75588	2.77775	2.79962	2.82149	2.84337	2.86524	2.88711	2.90898	2.93085	2.95273	2.9746	2.99647	3.01834	3.04022	3.06209	3.08396	3.10583	3.1277	3.14958	3.17145	3.19332	3.21519	3.23706	3.25894	3.28081	3.30268	3.32455	3.34642	3.3683	3.39017	3.41204	3.43391	3.45578	3.47766	3.49953	3.5214	3.54327	3.56514	3.58702	3.60889	3.63076	3.65263	3.6745	3.69638
2.60801	2.62974	2.65148	2.67321	2.69494	2.71668	2.73841	2.76014	2.78188	2.80361	2.82534	2.84708	2.86881	2.89054	2.91228	2.93401	2.95574	2.97748	2.99921	3.02094	3.04268	3.06441	3.08614	3.10788	3.12961	3.15134	3.17308	3.19481	3.21655	3.23828	3.26001	3.28175	3.30348	3.32521	3.34695	3.36868	3.39041	3.41215	3.43388	3.45561	3.47735	3.49908	3.52081	3.54255	3.56428	3.58601	3.60775	3.62948	3.65121	3.67295
2.59153	2.61313	2.63472	2.65632	2.67791	2.69951	2.72111	2.7427	2.7643	2.78589	2.80749	2.82909	2.85068	2.87228	2.89387	2.91547	2.93707	2.95866	2.98026	3.00185	3.02345	3.04505	3.06664	3.08824	3.10983	3.13143	3.15303	3.17462	3.19622	3.21782	3.23941	3.26101	3.2826	3.3042	3.3258	3.34739	3.36899	3.39058	3.41218	3.43378	3.45537	3.47697	3.49856	3.52016	3.54176	3.56335	3.58495	3.60654	3.62814	3.64974
2.5752	2.59666	2.61812	2.63958	2.66104	2.6825	2.70396	2.72542	2.74688	2.76834	2.7898	2.81126	2.83272	2.85418	2.87564	2.8971	2.91856	2.94002	2.96148	2.98294	3.0044	3.02586	3.04732	3.06878	3.09024	3.1117	3.13316	3.15462	3.17608	3.19754	3.219	3.24046	3.26192	3.28338	3.30484	3.3263	3.34776	3.36922	3.39068	3.41214	3.4336	3.45506	3.47652	3.49798	3.51944	3.5409	3.56236	3.58382	3.60528	3.62674
2.55903	2.58035	2.60168	2.62301	2.64433	2.66566	2.68698	2.70831	2.72963	2.75096	2.77228	2.79361	2.81493	2.83626	2.85758	2.87891	2.90023	2.92156	2.94288	2.96421	2.98553	3.00686	3.02818	3.04951	3.07084	3.09216	3.11349	3.13481	3.15614	3.17746	3.19879	3.22011	3.24144	3.26276	3.28409	3.30541	3.32674	3.34806	3.36939	3.39071	3.41204	3.43336	3.45469	3.47601	3.49734	3.51867	3.53999	3.56132	3.58264	3.60397
2.54301	2.5642	2.58539	2.60658	2.62777	2.64897	2.67016	2.69135	2.71254	2.73373	2.75492	2.77612	2.79731	2.8185	2.83969	2.86088	2.88207	2.90327	2.92446	2.94565	2.96684	2.98803	3.00922	3.03042	3.05161	3.0728	3.09399	3.11518	3.13637	3.15757	3.17876	3.19995	3.22114	3.24233	3.26353	3.28472	3.30591	3.3271	3.34829	3.36948	3.39068	3.41187	3.43306	3.45425	3.47544	3.49663	3.51783	3.53902	3.56021	3.5814
2.52713	2.54819	2.56925	2.59031	2.61137	2.63243	2.65349	2.67455	2.69561	2.71667	2.73773	2.75879	2.77985	2.80091	2.82196	2.84302	2.86408	2.88514	2.9062	2.92726	2.94832	2.96938	2.99044	3.0115	3.03256	3.05362	3.07468	3.09574	3.1168	3.13786	3.15892	3.17998	3.20103	3.22209	3.24315	3.26421	3.28527	3.30633	3.32739	3.34845	3.36951	3.39057	3.41163	3.43269	3.45375	3.47481	3.49587	3.51693	3.53799	3.55904
2.51141	2.53233	2.55326	2.57419	2.59512	2.61605	2.63698	2.6579	2.67883	2.69976	2.72069	2.74162	2.76255	2.78347	2.8044	2.82533	2.84626	2.86719	2.88812	2.90904	2.92997	2.9509	2.97183	2.99276	3.01369	3.03461	3.05554	3.07647	3.0974	3.11833	3.13926	3.16019	3.18111	3.20204	3.22297	3.2439	3.26483	3.28576	3.30668	3.32761	3.34854	3.36947	3.3904	3.41133	3.43225	3.45318	3.47411	3.49504	3.51597	3.5369
2.49582	2.51662	2.53742	2.55822	2.57902	2.59982	2.62061	2.64141	2.66221	2.68301	2.70381	2.72461	2.74541	2.7662	2.787	2.8078	2.8286	2.8494	2.8702	2.891	2.91179	2.93259	2.95339	2.97419	2.99499	3.01579	3.03659	3.05738	3.07818	3.09898	3.11978	3.14058	3.16138	3.18218	3.20297	3.22377	3.24457	3.26537	3.28617	3.30697	3.32777	3.34856	3.36936	3.39016	3.41096	3.43176	3.45256	3.47335	3.49415	3.51495
2.48039	2.50106	2.52173	2.5424	2.56307	2.58373	2.6044	2.62507	2.64574	2.66641	2.68708	2.70775	2.72842	2.74909	2.76976	2.79043	2.8111	2.83177	2.85244	2.87311	2.89378	2.91445	2.93512	2.95579	2.97646	2.99713	3.0178	3.03847	3.05914	3.07981	3.10048	3.12115	3.14182	3.16249	3.18316	3.20383	3.2245	3.24517	3.26584	3.28651	3.30718	3.32785	3.34852	3.36919	3.38986	3.41053	3.4312	3.45187	3.47254	3.49321
2.46509	2.48563	2.50617	2.52672	2.54726	2.5678	2.58834	2.60889	2.62943	2.64997	2.67051	2.69106	2.7116	2.73214	2.75268	2.77323	2.79377	2.81431	2.83485	2.8554	2.87594	2.89648	2.91702	2.93756	2.95811	2.97865	2.99919	3.01973	3.04028	3.06082	3.08136	3.1019	3.12245	3.14299	3.16353	3.18407	3.20462	3.22516	3.2457	3.26624	3.28679	3.30733	3.32787	3.34841	3.36896	3.3895	3.41004	3.43058	3.45112	3.47167
2.44993	2.47035	2.49077	2.51118	2.5316	2.55201	2.57243	2.59285	2.61326	2.63368	2.65409	2.67451	2.69493	2.71534	2.73576	2.75617	2.77659	2.79701	2.81742	2.83784	2.85826	2.87867	2.89909	2.9195	2.93992	2.96034	2.98075	3.00117	3.02158	3.042	3.06242	3.08283	3.10325	3.12366	3.14408	3.1645	3.18491	3.20533	3.22575	3.24616	3.26658	3.28699	3.30741	3.32783	3.34824	3.36866	3.38907	3.40949	3.42991	3.45032
2.43492	2.45521	2.4755	2.49579	2.51608	2.53637	2.55666	2.57695	2.59724	2.61753	2.63782	2.65812	2.67841	2.6987	2.71899	2.73928	2.75957	2.77986	2.80015	2.82044	2.84073	2.86103	2.88132	2.90161	2.9219	2.94219	2.96248	2.98277	3.00306	3.02335	3.04364	3.06394	3.08423	3.10452	3.12481	3.1451	3.16539	3.18568	3.20597	3.22626	3.24655	3.26684	3.28714	3.30743	3.32772	3.34801	3.3683	3.38859	3.40888	3.42917
2.42003	2.4402	2.46037	2.48054	2.5007	2.52087	2.54104	2.5612	2.58137	2.60154	2.6217	2.64187	2.66204	2.6822	2.70237	2.72254	2.74271	2.76287	2.78304	2.80321	2.82337	2.84354	2.86371	2.88387	2.90404	2.92421	2.94438	2.96454	2.98471	3.00488	3.02504	3.04521	3.06538	3.08554	3.10571	3.12588	3.14604	3.16621	3.18638	3.20655	3.22671	3.24688	3.26705	3.28721	3.30738	3.32755	3.34771	3.36788	3.38805	3.40822
2.40529	2.42533	2.44538	2.46542	2.48546	2.50551	2.52555	2.5456	2.56564	2.58569	2.60573	2.62577	2.64582	2.66586	2.68591	2.70595	2.72599	2.74604	2.76608	2.78613	2.80617	2.82621	2.84626	2.8663	2.88635	2.90639	2.92643	2.94648	2.96652	2.98657	3.00661	3.02665	3.0467	3.06674	3.08679	3.10683	3.12688	3.14692	3.16696	3.18701	3.20705	3.2271	3.24714	3.26718	3.28723	3.30727	3.32732	3.34736	3.3674	3.38745
2.39068	2.4106	2.43052	2.45044	2.47037	2.49029	2.51021	2.53013	2.55006	2.56998	2.5899	2.60982	2.62974	2.64967	2.66959	2.68951	2.70943	2.72936	2.74928	2.7692	2.78912	2.80905	2.82897	2.84889	2.86881	2.88873	2.90866	2.92858	2.9485	2.96842	2.98835	3.00827	3.02819	3.04811	3.06803	3.08796	3.10788	3.1278	3.14772	3.16765	3.18757	3.20749	3.22741	3.24734	3.26726	3.28718	3.3071	3.32702	3.34695	3.36687
2.3762	2.396	2.4158	2.4356	2.4554	2.4752	2.49501	2.51481	2.53461	2.55441	2.57421	2.59401	2.61382	2.63362	2.65342	2.67322	2.69302	2.71282	2.73263	2.75243	2.77223	2.79203	2.81183	2.83163	2.85144	2.87124	2.89104	2.91084	2.93064	2.95044	2.97025	2.99005	3.00985	3.02965	3.04945	3.06925	3.08906	3.10886	3.12866	3.14846	3.16826	3.18806	3.20787	3.22767	3.24747	3.26727	3.28707	3.30687	3.32668	3.34648
2.36185	2.38153	2.40121	2.42089	2.44058	2.46026	2.47994	2.49962	2.5193	2.53899	2.55867	2.57835	2.59803	2.61771	2.6374	2.65708	2.67676	2.69644	2.71612	2.73581	2.75549	2.77517	2.79485	2.81453	2.83422	2.8539	2.87358	2.89326	2.91294	2.93263	2.95231	2.97199	2.99167	3.01135	3.03104	3.05072	3.0704	3.09008	3.10977	3.12945	3.14913	3.16881	3.18849	3.20818	3.22786	3.24754	3.26722	3.2869	3.30659	3.32627
2.34763	2.36719	2.38675	2.40632	2.42588	2.44544	2.46501	2.48457	2.50413	2.5237	2.54326	2.56283	2.58239	2.60195	2.62152	2.64108	2.66064	2.68021	2.69977	2.71933	2.7389	2.75846	2.77802	2.79759	2.81715	2.83672	2.85628	2.87584	2.89541	2.91497	2.93453	2.9541	2.97366	2.99322	3.01279	3.03235	3.05191	3.07148	3.09104	3.11061	3.13017	3.14973	3.1693	3.18886	3.20842	3.22799	3.24755	3.26711	3.28668	3.30624
2.33353	2.35298	2.37243	2.39187	2.41132	2.43076	2.45021	2.46966	2.4891	2.50855	2.52799	2.54744	2.56689	2.58633	2.60578	2.62523	2.64467	2.66412	2.68356	2.70301	2.72246	2.7419	2.76135	2.78079	2.80024	2.81969	2.83913	2.85858	2.87802	2.89747	2.91692	2.93636	2.95581	2.97526	2.9947	3.01415	3.03359	3.05304	3.07249	3.09193	3.11138	3.13082	3.15027	3.16972	3.18916	3.20861	3.22805	3.2475	3.26695	3.28639
2.31957	2.3389	2.35823	2.37756	2.39689	2.41621	2.43554	2.45487	2.4742	2.49353	2.51286	2.53219	2.55152	2.57085	2.59018	2.60951	2.62884	2.64817	2.6675	2.68683	2.70616	2.72549	2.74482	2.76415	2.78348	2.80281	2.82214	2.84147	2.8608	2.88013	2.89946	2.91879	2.93812	2.95745	2.97678	2.99611	3.01544	3.03477	3.0541	3.07343	3.09275	3.11208	3.13141	3.15074	3.17007	3.1894	3.20873	3.22806	3.24739	3.26672
2.30572	2.32494	2.34415	2.36337	2.38258	2.4018	2.42101	2.44022	2.45944	2.47865	2.49787	2.51708	2.5363	2.55551	2.57472	2.59394	2.61315	2.63237	2.65158	2.6708	2.69001	2.70923	2.72844	2.74765	2.76687	2.78608	2.8053	2.82451	2.84373	2.86294	2.88215	2.90137	2.92058	2.9398	2.95901	2.97823	2.99744	3.01666	3.03587	3.05508	3.0743	3.09351	3.11273	3.13194	3.15116	3.17037	3.18958	3.2088	3.22801	3.24723
2.292	2.3111	2.3302	2.3493	2.3684	2.3875	2.4066	2.4257	2.4448	2.4639	2.483	2.5021	2.5212	2.5403	2.5594	2.5785	2.5976	2.6167	2.6358	2.6549	2.674	2.6931	2.7122	2.7313	2.7504	2.7695	2.7886	2.8077	2.8268	2.8459	2.86501	2.88411	2.90321	2.92231	2.94141	2.96051	2.97961	2.99871	3.01781	3.03691	3.05601	3.07511	3.09421	3.11331	3.13241	3.15151	3.17061	3.18971	3.20881	3.22791
2.27841	2.29739	2.31638	2.33537	2.35435	2.37334	2.39233	2.41131	2.4303	2.44929	2.46827	2.48726	2.50625	2.52523	2.54422	2.56321	2.58219	2.60118	2.62017	2.63915	2.65814	2.67713	2.69611	2.7151	2.73409	2.75307	2.77206	2.79105	2.81003	2.82902	2.84801	2.86699	2.88598	2.90497	2.92395	2.94294	2.96193	2.98091	2.9999	3.01889	3.03787	3.05686	3.07585	3.09483	3.11382	3.13281	3.1518	3.17078	3.18977	3.20876
2.26493	2.2838	2.30268	2.32155	2.34043	2.3593	2.37817	2.39705	2.41592	2.4348	2.45367	2.47255	2.49142	2.5103	2.52917	2.54804	2.56692	2.58579	2.60467	2.62354	2.64242	2.66129	2.68017	2.69904	2.71791	2.73679	2.75566	2.77454	2.79341	2.81229	2.83116	2.85003	2.86891	2.88778	2.90666	2.92553	2.94441	2.96328	2.98216	3.00103	3.0199	3.03878	3.05765	3.07653	3.0954	3.11428	3.13315	3.15203	3.1709	3.18977
2.25157	2.27033	2.2891	2.30786	2.32662	2.34539	2.36415	2.38291	2.40167	2.42044	2.4392	2.45796	2.47673	2.49549	2.51425	2.53302	2.55178	2.57054	2.58931	2.60807	2.62683	2.64559	2.66436	2.68312	2.70188	2.72065	2.73941	2.75817	2.77694	2.7957	2.81446	2.83323	2.85199	2.87075	2.88951	2.90828	2.92704	2.9458	2.96457	2.98333	3.00209	3.02086	3.03962	3.05838	3.07715	3.09591	3.11467	3.13343	3.1522	3.17096
2.23833	2.25698	2.27563	2.29429	2.31294	2.33159	2.35024	2.3689	2.38755	2.4062	2.42486	2.44351	2.46216	2.48081	2.49947	2.51812	2.53677	2.55542	2.57408	2.59273	2.61138	2.63004	2.64869	2.66734	2.68599	2.70465	2.7233	2.74195	2.7606	2.77926	2.79791	2.81656	2.83522	2.85387	2.87252	2.89117	2.90983	2.92848	2.94713	2.96579	2.98444	3.00309	3.02174	3.0404	3.05905	3.0777	3.09635	3.11501	3.13366	3.15231
2.2252	2.24375	2.26229	2.28083	2.29938	2.31792	2.33646	2.35501	2.37355	2.39209	2.41064	2.42918	2.44772	2.46627	2.48481	2.50335	2.5219	2.54044	2.55898	2.57753	2.59607	2.61461	2.63316	2.6517	2.67024	2.68879	2.70733	2.72587	2.74442	2.76296	2.7815	2.80005	2.81859	2.83713	2.85568	2.87422	2.89276	2.91131	2.92985	2.94839	2.96694	2.98548	3.00402	3.02257	3.04111	3.05965	3.0782	3.09674	3.11528	3.13383
2.21219	2.23063	2.24906	2.2675	2.28593	2.30437	2.3228	2.34124	2.35967	2.37811	2.39654	2.41498	2.43341	2.45185	2.47028	2.48872	2.50715	2.52559	2.54402	2.56246	2.58089	2.59933	2.61776	2.6362	2.65463	2.67307	2.6915	2.70994	2.72837	2.74681	2.76524	2.78368	2.80211	2.82055	2.83898	2.85742	2.87585	2.89429	2.91272	2.93116	2.94959	2.96803	2.98646	3.0049	3.02333	3.04177	3.0602	3.07863	3.09707	3.1155
2.1993	2.21762	2.23595	2.25428	2.27261	2.29093	2.30926	2.32759	2.34592	2.36424	2.38257	2.4009	2.41923	2.43755	2.45588	2.47421	2.49254	2.51086	2.52919	2.54752	2.56585	2.58417	2.6025	2.62083	2.63916	2.65748	2.67581	2.69414	2.71247	2.73079	2.74912	2.76745	2.78577	2.8041	2.82243	2.84076	2.85908	2.87741	2.89574	2.91407	2.93239	2.95072	2.96905	2.98738	3.0057	3.02403	3.04236	3.06069	3.07901	3.09734
2.18651	2.20473	2.22295	2.24117	2.2594	2.27762	2.29584	2.31406	2.33228	2.3505	2.36872	2.38694	2.40516	2.42338	2.4416	2.45983	2.47805	2.49627	2.51449	2.53271	2.55093	2.56915	2.58737	2.60559	2.62381	2.64203	2.66026	2.67848	2.6967	2.71492	2.73314	2.75136	2.76958	2.7878	2.80602	2.82424	2.84246	2.86069	2.87891	2.89713	2.91535	2.93357	2.95179	2.97001	2.98823	3.00645	3.02467	3.0429	3.06112	3.07934
2.17384	2.19195	2.21007	2.22818	2.2463	2.26441	2.28253	2.30064	2.31876	2.33688	2.35499	2.37311	2.39122	2.40934	2.42745	2.44557	2.46368	2.4818	2.49991	2.51803	2.53614	2.55426	2.57237	2.59049	2.60861	2.62672	2.64484	2.66295	2.68107	2.69918	2.7173	2.73541	2.75353	2.77164	2.78976	2.80787	2.82599	2.8441	2.86222	2.88034	2.89845	2.91657	2.93468	2.9528	2.97091	2.98903	3.00714	3.02526	3.04337	3.06149
2.16127	2.17928	2.1973	2.21531	2.23332	2.25133	2.26934	2.28735	2.30536	2.32337	2.34138	2.35939	2.3774	2.39541	2.41342	2.43143	2.44944	2.46745	2.48546	2.50348	2.52149	2.5395	2.55751	2.57552	2.59353	2.61154	2.62955	2.64756	2.66557	2.68358	2.70159	2.7196	2.73761	2.75562	2.77363	2.79165	2.80966	2.82767	2.84568	2.86369	2.8817	2.89971	2.91772	2.93573	2.95374	2.97175	2.98976	3.00777	3.02578	3.04379
2.14882	2.16673	2.18463	2.20254	2.22045	2.23835	2.25626	2.27417	2.29207	2.30998	2.32789	2.34579	2.3637	2.38161	2.39951	2.41742	2.43533	2.45323	2.47114	2.48905	2.50695	2.52486	2.54277	2.56068	2.57858	2.59649	2.6144	2.6323	2.65021	2.66812	2.68602	2.70393	2.72184	2.73974	2.75765	2.77556	2.79346	2.81137	2.82928	2.84718	2.86509	2.883	2.9009	2.91881	2.93672	2.95463	2.97253	2.99044	3.00835	3.02625
2.13647	2.15427	2.17208	2.18988	2.20769	2.22549	2.24329	2.2611	2.2789	2.29671	2.31451	2.33231	2.35012	2.36792	2.38572	2.40353	2.42133	2.43914	2.45694	2.47474	2.49255	2.51035	2.52816	2.54596	2.56376	2.58157	2.59937	2.61718	2.63498	2.65278	2.67059	2.68839	2.7062	2.724	2.7418	2.75961	2.77741	2.79522	2.81302	2.83082	2.84863	2.86643	2.88423	2.90204	2.91984	2.93765	2.95545	2.97325	2.99106	3.00886
2.12423	2.14193	2.15963	2.17733	2.19504	2.21274	2.23044	2.24814	2.26584	2.28355	2.30125	2.31895	2.33665	2.35435	2.37205	2.38976	2.40746	2.42516	2.44286	2.46056	2.47827	2.49597	2.51367	2.53137	2.54907	2.56678	2.58448	2.60218	2.61988	2.63758	2.65528	2.67299	2.69069	2.70839	2.72609	2.74379	2.7615	2.7792	2.7969	2.8146	2.8323	2.85001	2.86771	2.88541	2.90311	2.92081	2.93852	2.95622	2.97392	2.99162
2.11209	2.12969	2.14729	2.16489	2.18249	2.20009	2.2177	2.2353	2.2529	2.2705	2.2881	2.3057	2.3233	2.3409	2.3585	2.3761	2.3937	2.4113	2.4289	2.4465	2.46411	2.48171	2.49931	2.51691	2.53451	2.55211	2.56971	2.58731	2.60491	2.62251	2.64011	2.65771	2.67531	2.69292	2.71052	2.72812	2.74572	2.76332	2.78092	2.79852	2.81612	2.83372	2.85132	2.86892	2.88652	2.90412	2.92173	2.93933	2.95693	2.97453
2.10006	2.11756	2.13506	2.15256	2.17006	2.18756	2.20506	2.22256	2.24006	2.25756	2.27506	2.29256	2.31006	2.32756	2.34506	2.36256	2.38006	2.39757	2.41507	2.43257	2.45007	2.46757	2.48507	2.50257	2.52007	2.53757	2.55507	2.57257	2.59007	2.60757	2.62507	2.64257	2.66007	2.67757	2.69507	2.71257	2.73007	2.74757	2.76507	2.78258	2.80008	2.81758	2.83508	2.85258	2.87008	2.88758	2.90508	2.92258	2.94008	2.95758
2.08813	2.10553	2.12293	2.14033	2.15773	2.17513	2.19253	2.20993	2.22733	2.24474	2.26214	2.27954	2.29694	2.31434	2.33174	2.34914	2.36654	2.38394	2.40134	2.41875	2.43615	2.45355	2.47095	2.48835	2.50575	2.52315	2.54055	2.55795	2.57536	2.59276	2.61016	2.62756	2.64496	2.66236	2.67976	2.69716	2.71456	2.73196	2.74937	2.76677	2.78417	2.80157	2.81897	2.83637	2.85377	2.87117	2.88857	2.90598	2.92338	2.94078
2.0763	2.0936	2.1109	2.1282	2.14551	2.16281	2.18011	2.19741	2.21472	2.23202	2.24932	2.26662	2.28393	2.30123	2.31853	2.33583	2.35314	2.37044	2.38774	2.40504	2.42235	2.43965	2.45695	2.47425	2.49156	2.50886	2.52616	2.54346	2.56077	2.57807	2.59537	2.61267	2.62998	2.64728	2.66458	2.68188	2.69918	2.71649	2.73379	2.75109	2.76839	2.7857	2.803	2.8203	2.8376	2.85491	2.87221	2.88951	2.90681	2.92412
2.06457	2.08177	2.09898	2.11618	2.13339	2.15059	2.16779	2.185	2.2022	2.21941	2.23661	2.25382	2.27102	2.28823	2.30543	2.32264	2.33984	2.35705	2.37425	2.39146	2.40866	2.42587	2.44307	2.46028	2.47748	2.49468	2.51189	2.52909	2.5463	2.5635	2.58071	2.59791	2.61512	2.63232	2.64953	2.66673	2.68394	2.70114	2.71835	2.73555	2.75276	2.76996	2.78716	2.80437	2.82157	2.83878	2.85598	2.87319	2.89039	2.9076
2.05294	2.07004	2.08715	2.10426	2.12137	2.13848	2.15558	2.17269	2.1898	2.20691	2.22401	2.24112	2.25823	2.27534	2.29245	2.30955	2.32666	2.34377	2.36088	2.37798	2.39509	2.4122	2.42931	2.44642	2.46352	2.48063	2.49774	2.51485	2.53195	2.54906	2.56617	2.58328	2.60039	2.61749	2.6346	2.65171	2.66882	2.68593	2.70303	2.72014	2.73725	2.75436	2.77146	2.78857	2.80568	2.82279	2.8399	2.857	2.87411	2.89122
2.0414	2.05842	2.07543	2.09244	2.10945	2.12646	2.14347	2.16049	2.1775	2.19451	2.21152	2.22853	2.24554	2.26256	2.27957	2.29658	2.31359	2.3306	2.34761	2.36463	2.38164	2.39865	2.41566	2.43267	2.44968	2.4667	2.48371	2.50072	2.51773	2.53474	2.55176	2.56877	2.58578	2.60279	2.6198	2.63681	2.65383	2.67084	2.68785	2.70486	2.72187	2.73888	2.7559	2.77291	2.78992	2.80693	2.82394	2.84095	2.85797	2.87498
2.02997	2.04689	2.0638	2.08072	2.09763	2.11455	2.13147	2.14838	2.1653	2.18222	2.19913	2.21605	2.23297	2.24988	2.2668	2.28371	2.30063	2.31755	2.33446	2.35138	2.3683	2.38521	2.40213	2.41905	2.43596	2.45288	2.4698	2.48671	2.50363	2.52054	2.53746	2.55438	2.57129	2.58821	2.60513	2.62204	2.63896	2.65588	2.67279	2.68971	2.70663	2.72354	2.74046	2.75737	2.77429	2.79121	2.80812	2.82504	2.84196	2.85887
2.01863	2.03545	2.05227	2.0691	2.08592	2.10274	2.11956	2.13638	2.1532	2.17003	2.18685	2.20367	2.22049	2.23731	2.25414	2.27096	2.28778	2.3046	2.32142	2.33825	2.35507	2.37189	2.38871	2.40553	2.42236	2.43918	2.456	2.47282	2.48964	2.50646	2.52329	2.54011	2.55693	2.57375	2.59057	2.6074	2.62422	2.64104	2.65786	2.67468	2.69151	2.70833	2.72515	2.74197	2.75879	2.77562	2.79244	2.80926	2.82608	2.8429
2.00739	2.02411	2.04084	2.05757	2.0743	2.09103	2.10775	2.12448	2.14121	2.15794	2.17467	2.1914	2.20812	2.22485	2.24158	2.25831	2.27504	2.29176	2.30849	2.32522	2.34195	2.35868	2.37541	2.39213	2.40886	2.42559	2.44232	2.45905	2.47577	2.4925	2.50923	2.52596	2.54269	2.55942	2.57614	2.59287	2.6096	2.62633	2.64306	2.65979	2.67651	2.69324	2.70997	2.7267	2.74343	2.76015	2.77688	2.79361	2.81034	2.82707
1.99623	2.01287	2.0295	2.04614	2.06278	2.07941	2.09605	2.11268	2.12932	2.14595	2.16259	2.17922	2.19586	2.21249	2.22913	2.24576	2.2624	2.27903	2.29567	2.3123	2.32894	2.34558	2.36221	2.37885	2.39548	2.41212	2.42875	2.44539	2.46202	2.47866	2.49529	2.51193	2.52856	2.5452	2.56183	2.57847	2.5951	2.61174	2.62838	2.64501	2.66165	2.67828	2.69492	2.71155	2.72819	2.74482	2.76146	2.77809	2.79473	2.81136
1.98518	2.00172	2.01826	2.03481	2.05135	2.06789	2.08444	2.10098	2.11752	2.13406	2.15061	2.16715	2.18369	2.20024	2.21678	2.23332	2.24987	2.26641	2.28295	2.2995	2.31604	2.33258	2.34913	2.36567	2.38221	2.39876	2.4153	2.43184	2.44838	2.46493	2.48147	2.49801	2.51456	2.5311	2.54764	2.56419	2.58073	2.59727	2.61382	2.63036	2.6469	2.66345	2.67999	2.69653	2.71307	2.72962	2.74616	2.7627	2.77925	2.79579
1.97421	1.99066	2.00711	2.02357	2.04002	2.05647	2.07292	2.08937	2.10582	2.12228	2.13873	2.15518	2.17163	2.18808	2.20454	2.22099	2.23744	2.25389	2.27034	2.28679	2.30325	2.3197	2.33615	2.3526	2.36905	2.3855	2.40196	2.41841	2.43486	2.45131	2.46776	2.48421	2.50067	2.51712	2.53357	2.55002	2.56647	2.58293	2.59938	2.61583	2.63228	2.64873	2.66518	2.68164	2.69809	2.71454	2.73099	2.74744	2.76389	2.78035
1.96334	1.9797	1.99606	2.01242	2.02878	2.04514	2.0615	2.07786	2.09422	2.11059	2.12695	2.14331	2.15967	2.17603	2.19239	2.20875	2.22511	2.24147	2.25784	2.2742	2.29056	2.30692	2.32328	2.33964	2.356	2.37236	2.38872	2.40509	2.42145	2.43781	2.45417	2.47053	2.48689	2.50325	2.51961	2.53597	2.55234	2.5687	2.58506	2.60142	2.61778	2.63414	2.6505	2.66686	2.68322	2.69959	2.71595	2.73231	2.74867	2.76503
1.95255	1.96882	1.98509	2.00136	2.01763	2.03391	2.05018	2.06645	2.08272	2.09899	2.11526	2.13153	2.1478	2.16408	2.18035	2.19662	2.21289	2.22916	2.24543	2.2617	2.27797	2.29425	2.31052	2.32679	2.34306	2.35933	2.3756	2.39187	2.40814	2.42442	2.44069	2.45696	2.47323	2.4895	2.50577	2.52204	2.53831	2.55459	2.57086	2.58713	2.6034	2.61967	2.63594	2.65221	2.66848	2.68476	2.70103	2.7173	2.73357	2.74984
1.94185	1.95804	1.97422	1.9904	2.00658	2.02276	2.03895	2.05513	2.07131	2.08749	2.10367	2.11986	2.13604	2.15222	2.1684	2.18459	2.20077	2.21695	2.23313	2.24931	2.2655	2.28168	2.29786	2.31404	2.33022	2.34641	2.36259	2.37877	2.39495	2.41113	2.42732	2.4435	2.45968	2.47586	2.49205	2.50823	2.52441	2.54059	2.55677	2.57296	2.58914	2.60532	2.6215	2.63768	2.65387	2.67005	2.68623	2.70241	2.71859	2.73478
1.93124	1.94734	1.96343	1.97953	1.99562	2.01171	2.02781	2.0439	2.05999	2.07609	2.09218	2.10828	2.12437	2.14046	2.15656	2.17265	2.18874	2.20484	2.22093	2.23703	2.25312	2.26921	2.28531	2.3014	2.31749	2.33359	2.34968	2.36577	2.38187	2.39796	2.41406	2.43015	2.44624	2.46234	2.47843	2.49452	2.51062	2.52671	2.54281	2.5589	2.57499	2.59109	2.60718	2.62327	2.63937	2.65546	2.67156	2.68765	2.70374	2.71984
1.92072	1.93673	1.95274	1.96874	1.98475	2.00075	2.01676	2.03277	2.04877	2.06478	2.08078	2.09679	2.1128	2.1288	2.14481	2.16081	2.17682	2.19283	2.20883	2.22484	2.24084	2.25685	2.27286	2.28886	2.30487	2.32087	2.33688	2.35289	2.36889	2.3849	2.4009	2.41691	2.43292	2.44892	2.46493	2.48093	2.49694	2.51295	2.52895	2.54496	2.56096	2.57697	2.59298	2.60898	2.62499	2.64099	2.657	2.67301	2.68901	2.70502
1.91029	1.92621	1.94213	1.95804	1.97396	1.98988	2.0058	2.02172	2.03764	2.05356	2.06948	2.0854	2.10132	2.11724	2.13315	2.14907	2.16499	2.18091	2.19683	2.21275	2.22867	2.24459	2.26051	2.27643	2.29235	2.30826	2.32418	2.3401	2.35602	2.37194	2.38786	2.40378	2.4197	2.43562	2.45154	2.46745	2.48337	2.49929	2.51521	2.53113	2.54705	2.56297	2.57889	2.59481	2.61073	2.62665	2.64256	2.65848	2.6744	2.69032
1.89994	1.91577	1.9316	1.94744	1.96327	1.9791	1.99493	2.01077	2.0266	2.04243	2.05827	2.0741	2.08993	2.10576	2.1216	2.13743	2.15326	2.16909	2.18493	2.20076	2.21659	2.23243	2.24826	2.26409	2.27992	2.29576	2.31159	2.32742	2.34326	2.35909	2.37492	2.39075	2.40659	2.42242	2.43825	2.45409	2.46992	2.48575	2.50158	2.51742	2.53325	2.54908	2.56492	2.58075	2.59658	2.61241	2.62825	2.64408	2.65991	2.67574
1.88967	1.90542	1.92117	1.93691	1.95266	1.96841	1.98415	1.9999	2.01565	2.0314	2.04714	2.06289	2.07864	2.09439	2.11013	2.12588	2.14163	2.15737	2.17312	2.18887	2.20462	2.22036	2.23611	2.25186	2.2676	2.28335	2.2991	2.31485	2.33059	2.34634	2.36209	2.37784	2.39358	2.40933	2.42508	2.44082	2.45657	2.47232	2.48807	2.50381	2.51956	2.53531	2.55106	2.5668	2.58255	2.5983	2.61404	2.62979	2.64554	2.66129
1.87949	1.89515	1.91081	1.92647	1.94214	1.9578	1.97346	1.98912	2.00479	2.02045	2.03611	2.05177	2.06744	2.0831	2.09876	2.11442	2.13009	2.14575	2.16141	2.17707	2.19274	2.2084	2.22406	2.23972	2.25539	2.27105	2.28671	2.30237	2.31803	2.3337	2.34936	2.36502	2.38068	2.39635	2.41201	2.42767	2.44333	2.459	2.47466	2.49032	2.50598	2.52165	2.53731	2.55297	2.56863	2.5843	2.59996	2.61562	2.63128	2.64695
1.86939	1.88497	1.90054	1.91612	1.9317	1.94728	1.96286	1.97843	1.99401	2.00959	2.02517	2.04075	2.05633	2.0719	2.08748	2.10306	2.11864	2.13422	2.1498	2.16537	2.18095	2.19653	2.21211	2.22769	2.24326	2.25884	2.27442	2.29	2.30558	2.32116	2.33673	2.35231	2.36789	2.38347	2.39905	2.41463	2.4302	2.44578	2.46136	2.47694	2.49252	2.50809	2.52367	2.53925	2.55483	2.57041	2.58599	2.60156	2.61714	2.63272
1.85937	1.87486	1.89036	1.90585	1.92135	1.93684	1.95234	1.96783	1.98333	1.99882	2.01432	2.02981	2.0453	2.0608	2.07629	2.09179	2.10728	2.12278	2.13827	2.15377	2.16926	2.18476	2.20025	2.21575	2.23124	2.24674	2.26223	2.27773	2.29322	2.30872	2.32421	2.3397	2.3552	2.37069	2.38619	2.40168	2.41718	2.43267	2.44817	2.46366	2.47916	2.49465	2.51015	2.52564	2.54114	2.55663	2.57213	2.58762	2.60312	2.61861
1.84943	1.86484	1.88025	1.89567	1.91108	1.92649	1.9419	1.95731	1.97273	1.98814	2.00355	2.01896	2.03437	2.04978	2.0652	2.08061	2.09602	2.11143	2.12684	2.14226	2.15767	2.17308	2.18849	2.2039	2.21932	2.23473	2.25014	2.26555	2.28096	2.29638	2.31179	2.3272	2.34261	2.35802	2.37343	2.38885	2.40426	2.41967	2.43508	2.45049	2.46591	2.48132	2.49673	2.51214	2.52755	2.54297	2.55838	2.57379	2.5892	2.60461
1.83957	1.8549	1.87023	1.88556	1.90089	1.91622	1.93155	1.94688	1.96221	1.97754	1.99287	2.0082	2.02353	2.03886	2.05419	2.06952	2.08485	2.10018	2.11551	2.13084	2.14617	2.1615	2.17683	2.19216	2.20749	2.22282	2.23814	2.25347	2.2688	2.28413	2.29946	2.31479	2.33012	2.34545	2.36078	2.37611	2.39144	2.40677	2.4221	2.43743	2.45276	2.46809	2.48342	2.49875	2.51408	2.52941	2.54474	2.56007	2.5754	2.59073
1.82979	1.84504	1.86029	1.87554	1.89078	1.90603	1.92128	1.93653	1.95178	1.96703	1.98227	1.99752	2.01277	2.02802	2.04327	2.05852	2.07376	2.08901	2.10426	2.11951	2.13476	2.15001	2.16525	2.1805	2.19575	2.211	2.22625	2.24149	2.25674	2.27199	2.28724	2.30249	2.31774	2.33298	2.34823	2.36348	2.37873	2.39398	2.40923	2.42447	2.43972	2.45497	2.47022	2.48547	2.50072	2.51596	2.53121	2.54646	2.56171	2.57696
1.82009	1.83526	1.85043	1.86559	1.88076	1.89593	1.91109	1.92626	1.94143	1.9566	1.97176	1.98693	2.0021	2.01727	2.03243	2.0476	2.06277	2.07794	2.0931	2.10827	2.12344	2.13861	2.15377	2.16894	2.18411	2.19928	2.21444	2.22961	2.24478	2.25995	2.27511	2.29028	2.30545	2.32062	2.33578	2.35095	2.36612	2.38128	2.39645	2.41162	2.42679	2.44195	2.45712	2.47229	2.48746	2.50262	2.51779	2.53296	2.54813	2.56329
1.81047	1.82555	1.84064	1.85573	1.87082	1.8859	1.90099	1.91608	1.93116	1.94625	1.96134	1.97643	1.99151	2.0066	2.02169	2.03677	2.05186	2.06695	2.08204	2.09712	2.11221	2.1273	2.14239	2.15747	2.17256	2.18765	2.20273	2.21782	2.23291	2.248	2.26308	2.27817	2.29326	2.30834	2.32343	2.33852	2.35361	2.36869	2.38378	2.39887	2.41396	2.42904	2.44413	2.45922	2.4743	2.48939	2.50448	2.51957	2.53465	2.54974
1.80092	1.81593	1.83093	1.84594	1.86095	1.87596	1.89096	1.90597	1.92098	1.93599	1.951	1.966	1.98101	1.99602	2.01103	2.02603	2.04104	2.05605	2.07106	2.08606	2.10107	2.11608	2.13109	2.1461	2.1611	2.17611	2.19112	2.20613	2.22113	2.23614	2.25115	2.26616	2.28116	2.29617	2.31118	2.32619	2.34119	2.3562	2.37121	2.38622	2.40123	2.41623	2.43124	2.44625	2.46126	2.47626	2.49127	2.50628	2.52129	2.53629
1.79145	1.80638	1.8213	1.83623	1.85116	1.86609	1.88102	1.89595	1.91088	1.92581	1.94073	1.95566	1.97059	1.98552	2.00045	2.01538	2.03031	2.04524	2.06016	2.07509	2.09002	2.10495	2.11988	2.13481	2.14974	2.16467	2.17959	2.19452	2.20945	2.22438	2.23931	2.25424	2.26917	2.2841	2.29902	2.31395	2.32888	2.34381	2.35874	2.37367	2.3886	2.40353	2.41845	2.43338	2.44831	2.46324	2.47817	2.4931	2.50803	2.52295
1.78205	1.7969	1.81175	1.8266	1.84145	1.8563	1.87115	1.886	1.90085	1.9157	1.93055	1.94541	1.96026	1.97511	1.98996	2.00481	2.01966	2.03451	2.04936	2.06421	2.07906	2.09391	2.10876	2.12361	2.13846	2.15331	2.16816	2.18301	2.19786	2.21271	2.22756	2.24241	2.25726	2.27211	2.28696	2.30182	2.31667	2.33152	2.34637	2.36122	2.37607	2.39092	2.40577	2.42062	2.43547	2.45032	2.46517	2.48002	2.49487	2.50972
1.77273	1.7875	1.80227	1.81705	1.83182	1.84659	1.86136	1.87614	1.89091	1.90568	1.92046	1.93523	1.95	1.96477	1.97955	1.99432	2.00909	2.02386	2.03864	2.05341	2.06818	2.08296	2.09773	2.1125	2.12727	2.14205	2.15682	2.17159	2.18636	2.20114	2.21591	2.23068	2.24546	2.26023	2.275	2.28977	2.30455	2.31932	2.33409	2.34886	2.36364	2.37841	2.39318	2.40796	2.42273	2.4375	2.45227	2.46705	2.48182	2.49659
1.76348	1.77817	1.79287	1.80757	1.82226	1.83696	1.85165	1.86635	1.88104	1.89574	1.91044	1.92513	1.93983	1.95452	1.96922	1.98391	1.99861	2.01331	2.028	2.0427	2.05739	2.07209	2.08678	2.10148	2.11617	2.13087	2.14557	2.16026	2.17496	2.18965	2.20435	2.21904	2.23374	2.24844	2.26313	2.27783	2.29252	2.30722	2.32191	2.33661	2.35131	2.366	2.3807	2.39539	2.41009	2.42478	2.43948	2.45417	2.46887	2.48357
1.7543	1.76892	1.78354	1.79816	1.81278	1.8274	1.84202	1.85664	1.87126	1.88588	1.90049	1.91511	1.92973	1.94435	1.95897	1.97359	1.98821	2.00283	2.01745	2.03207	2.04669	2.06131	2.07592	2.09054	2.10516	2.11978	2.1344	2.14902	2.16364	2.17826	2.19288	2.2075	2.22212	2.23674	2.25135	2.26597	2.28059	2.29521	2.30983	2.32445	2.33907	2.35369	2.36831	2.38293	2.39755	2.41217	2.42679	2.4414	2.45602	2.47064
1.7452	1.75974	1.77428	1.78883	1.80337	1.81791	1.83246	1.847	1.86154	1.87609	1.89063	1.90517	1.91972	1.93426	1.9488	1.96335	1.97789	1.99243	2.00698	2.02152	2.03606	2.05061	2.06515	2.07969	2.09424	2.10878	2.12332	2.13787	2.15241	2.16695	2.1815	2.19604	2.21058	2.22513	2.23967	2.25421	2.26876	2.2833	2.29784	2.31239	2.32693	2.34147	2.35602	2.37056	2.3851	2.39965	2.41419	2.42873	2.44328	2.45782
1.73616	1.75063	1.7651	1.77957	1.79404	1.8085	1.82297	1.83744	1.85191	1.86638	1.88084	1.89531	1.90978	1.92425	1.93872	1.95319	1.96765	1.98212	1.99659	2.01106	2.02553	2.03999	2.05446	2.06893	2.0834	2.09787	2.11233	2.1268	2.14127	2.15574	2.17021	2.18467	2.19914	2.21361	2.22808	2.24255	2.25701	2.27148	2.28595	2.30042	2.31489	2.32935	2.34382	2.35829	2.37276	2.38723	2.40169	2.41616	2.43063	2.4451
1.7272	1.74159	1.75599	1.77038	1.78477	1.79917	1.81356	1.82796	1.84235	1.85674	1.87114	1.88553	1.89992	1.91432	1.92871	1.9431	1.9575	1.97189	1.98628	2.00068	2.01507	2.02946	2.04386	2.05825	2.07264	2.08704	2.10143	2.11582	2.13022	2.14461	2.159	2.1734	2.18779	2.20218	2.21658	2.23097	2.24536	2.25976	2.27415	2.28854	2.30294	2.31733	2.33172	2.34612	2.36051	2.3749	2.3893	2.40369	2.41808	2.43248
1.71831	1.73263	1.74695	1.76127	1.77559	1.7899	1.80422	1.81854	1.83286	1.84718	1.8615	1.87582	1.89014	1.90446	1.91878	1.9331	1.94742	1.96174	1.97605	1.99037	2.00469	2.01901	2.03333	2.04765	2.06197	2.07629	2.09061	2.10493	2.11925	2.13357	2.14789	2.1622	2.17652	2.19084	2.20516	2.21948	2.2338	2.24812	2.26244	2.27676	2.29108	2.3054	2.31972	2.33404	2.34835	2.36267	2.37699	2.39131	2.40563	2.41995
1.70948	1.72373	1.73798	1.75222	1.76647	1.78071	1.79496	1.8092	1.82345	1.8377	1.85194	1.86619	1.88043	1.89468	1.90892	1.92317	1.93742	1.95166	1.96591	1.98015	1.9944	2.00864	2.02289	2.03714	2.05138	2.06563	2.07987	2.09412	2.10836	2.12261	2.13686	2.1511	2.16535	2.17959	2.19384	2.20808	2.22233	2.23658	2.25082	2.26507	2.27931	2.29356	2.3078	2.32205	2.3363	2.35054	2.36479	2.37903	2.39328	2.40752
1.70073	1.7149	1.72907	1.74325	1.75742	1.77159	1.78576	1.79994	1.81411	1.82828	1.84246	1.85663	1.8708	1.88497	1.89915	1.91332	1.92749	1.94166	1.95584	1.97001	1.98418	1.99836	2.01253	2.0267	2.04087	2.05505	2.06922	2.08339	2.09757	2.11174	2.12591	2.14008	2.15426	2.16843	2.1826	2.19677	2.21095	2.22512	2.23929	2.25347	2.26764	2.28181	2.29598	2.31016	2.32433	2.3385	2.35267	2.36685	2.38102	2.39519
1.69204	1.70614	1.72024	1.73434	1.74844	1.76254	1.77664	1.79074	1.80484	1.81894	1.83304	1.84714	1.86124	1.87534	1.88944	1.90355	1.91765	1.93175	1.94585	1.95995	1.97405	1.98815	2.00225	2.01635	2.03045	2.04455	2.05865	2.07275	2.08685	2.10095	2.11505	2.12915	2.14325	2.15735	2.17145	2.18555	2.19965	2.21375	2.22785	2.24195	2.25605	2.27015	2.28425	2.29835	2.31245	2.32656	2.34066	2.35476	2.36886	2.38296
1.68342	1.69745	1.71148	1.7255	1.73953	1.75356	1.76759	1.78162	1.79565	1.80968	1.8237	1.83773	1.85176	1.86579	1.87982	1.89385	1.90787	1.9219	1.93593	1.94996	1.96399	1.97802	1.99205	2.00607	2.0201	2.03413	2.04816	2.06219	2.07622	2.09025	2.10427	2.1183	2.13233	2.14636	2.16039	2.17442	2.18844	2.20247	2.2165	2.23053	2.24456	2.25859	2.27262	2.28664	2.30067	2.3147	2.32873	2.34276	2.35679	2.37082
1.67486	1.68882	1.70278	1.71674	1.73069	1.74465	1.75861	1.77256	1.78652	1.80048	1.81444	1.82839	1.84235	1.85631	1.87026	1.88422	1.89818	1.91214	1.92609	1.94005	1.95401	1.96797	1.98192	1.99588	2.00984	2.02379	2.03775	2.05171	2.06567	2.07962	2.09358	2.10754	2.12149	2.13545	2.14941	2.16337	2.17732	2.19128	2.20524	2.21919	2.23315	2.24711	2.26107	2.27502	2.28898	2.30294	2.3169	2.33085	2.34481	2.35877
1.66637	1.68026	1.69415	1.70803	1.72192	1.73581	1.74969	1.76358	1.77747	1.79135	1.80524	1.81913	1.83301	1.8469	1.86078	1.87467	1.88856	1.90244	1.91633	1.93022	1.9441	1.95799	1.97188	1.98576	1.99965	2.01354	2.02742	2.04131	2.0552	2.06908	2.08297	2.09685	2.11074	2.12463	2.13851	2.1524	2.16629	2.18017	2.19406	2.20795	2.22183	2.23572	2.24961	2.26349	2.27738	2.29127	2.30515	2.31904	2.33292	2.34681
1.65795	1.67177	1.68558	1.6994	1.71322	1.72703	1.74085	1.75466	1.76848	1.7823	1.79611	1.80993	1.82375	1.83756	1.85138	1.86519	1.87901	1.89283	1.90664	1.92046	1.93428	1.94809	1.96191	1.97572	1.98954	2.00336	2.01717	2.03099	2.04481	2.05862	2.07244	2.08625	2.10007	2.11389	2.1277	2.14152	2.15534	2.16915	2.18297	2.19678	2.2106	2.22442	2.23823	2.25205	2.26587	2.27968	2.2935	2.30731	2.32113	2.33495
1.64959	1.66334	1.67708	1.69083	1.70458	1.71832	1.73207	1.74582	1.75956	1.77331	1.78706	1.8008	1.81455	1.8283	1.84204	1.85579	1.86954	1.88328	1.89703	1.91077	1.92452	1.93827	1.95201	1.96576	1.97951	1.99325	2.007	2.02075	2.03449	2.04824	2.06199	2.07573	2.08948	2.10323	2.11697	2.13072	2.14447	2.15821	2.17196	2.18571	2.19945	2.2132	2.22695	2.24069	2.25444	2.26819	2.28193	2.29568	2.30943	2.32317
1.64129	1.65497	1.66865	1.68233	1.696	1.70968	1.72336	1.73704	1.75071	1.76439	1.77807	1.79175	1.80542	1.8191	1.83278	1.84646	1.86013	1.87381	1.88749	1.90116	1.91484	1.92852	1.9422	1.95587	1.96955	1.98323	1.99691	2.01058	2.02426	2.03794	2.05162	2.06529	2.07897	2.09265	2.10633	2.12	2.13368	2.14736	2.16104	2.17471	2.18839	2.20207	2.21575	2.22942	2.2431	2.25678	2.27046	2.28413	2.29781	2.31149
1.63306	1.64667	1.66028	1.67389	1.6875	1.7011	1.71471	1.72832	1.74193	1.75554	1.76915	1.78276	1.79637	1.80997	1.82358	1.83719	1.8508	1.86441	1.87802	1.89163	1.90524	1.91885	1.93245	1.94606	1.95967	1.97328	1.98689	2.0005	2.01411	2.02772	2.04132	2.05493	2.06854	2.08215	2.09576	2.10937	2.12298	2.13659	2.1502	2.1638	2.17741	2.19102	2.20463	2.21824	2.23185	2.24546	2.25907	2.27267	2.28628	2.29989
1.62489	1.63843	1.65197	1.66551	1.67905	1.69259	1.70613	1.71967	1.73321	1.74676	1.7603	1.77384	1.78738	1.80092	1.81446	1.828	1.84154	1.85508	1.86862	1.88216	1.8957	1.90924	1.92278	1.93633	1.94987	1.96341	1.97695	1.99049	2.00403	2.01757	2.03111	2.04465	2.05819	2.07173	2.08527	2.09881	2.11236	2.1259	2.13944	2.15298	2.16652	2.18006	2.1936	2.20714	2.22068	2.23422	2.24776	2.2613	2.27484	2.28838
1.61678	1.63025	1.64373	1.6572	1.67067	1.68415	1.69762	1.71109	1.72456	1.73804	1.75151	1.76498	1.77846	1.79193	1.8054	1.81888	1.83235	1.84582	1.8593	1.87277	1.88624	1.89972	1.91319	1.92666	1.94014	1.95361	1.96708	1.98055	1.99403	2.0075	2.02097	2.03445	2.04792	2.06139	2.07487	2.08834	2.10181	2.11529	2.12876	2.14223	2.15571	2.16918	2.18265	2.19613	2.2096	2.22307	2.23654	2.25002	2.26349	2.27696
1.60873	1.62214	1.63554	1.64895	1.66236	1.67576	1.68917	1.70257	1.71598	1.72939	1.74279	1.7562	1.7696	1.78301	1.79642	1.80982	1.82323	1.83663	1.85004	1.86345	1.87685	1.89026	1.90367	1.91707	1.93048	1.94388	1.95729	1.9707	1.9841	1.99751	2.01091	2.02432	2.03773	2.05113	2.06454	2.07794	2.09135	2.10476	2.11816	2.13157	2.14497	2.15838	2.17179	2.18519	2.1986	2.21201	2.22541	2.23882	2.25222	2.26563
1.60074	1.61408	1.62742	1.64076	1.6541	1.66744	1.68078	1.69412	1.70746	1.7208	1.73414	1.74748	1.76082	1.77416	1.7875	1.80084	1.81418	1.82752	1.84085	1.85419	1.86753	1.88087	1.89421	1.90755	1.92089	1.93423	1.94757	1.96091	1.97425	1.98759	2.00093	2.01427	2.02761	2.04095	2.05429	2.06763	2.08097	2.09431	2.10765	2.12098	2.13432	2.14766	2.161	2.17434	2.18768	2.20102	2.21436	2.2277	2.24104	2.25438
1.59282	1.60609	1.61936	1.63264	1.64591	1.65918	1.67246	1.68573	1.699	1.71228	1.72555	1.73882	1.7521	1.76537	1.77864	1.79192	1.80519	1.81846	1.83174	1.84501	1.85828	1.87156	1.88483	1.89811	1.91138	1.92465	1.93793	1.9512	1.96447	1.97775	1.99102	2.00429	2.01757	2.03084	2.04411	2.05739	2.07066	2.08393	2.09721	2.11048	2.12375	2.13703	2.1503	2.16357	2.17685	2.19012	2.20339	2.21667	2.22994	2.24322
1.58495	1.59816	1.61136	1.62457	1.63778	1.65099	1.66419	1.6774	1.69061	1.70382	1.71703	1.73023	1.74344	1.75665	1.76986	1.78307	1.79627	1.80948	1.82269	1.8359	1.84911	1.86231	1.87552	1.88873	1.90194	1.91514	1.92835	1.94156	1.95477	1.96798	1.98118	1.99439	2.0076	2.02081	2.03402	2.04722	2.06043	2.07364	2.08685	2.10006	2.11326	2.12647	2.13968	2.15289	2.16609	2.1793	2.19251	2.20572	2.21893	2.23213
1.57714	1.59028	1.60342	1.61657	1.62971	1.64285	1.65599	1.66914	1.68228	1.69542	1.70857	1.72171	1.73485	1.74799	1.76114	1.77428	1.78742	1.80057	1.81371	1.82685	1.83999	1.85314	1.86628	1.87942	1.89257	1.90571	1.91885	1.93199	1.94514	1.95828	1.97142	1.98456	1.99771	2.01085	2.02399	2.03714	2.05028	2.06342	2.07656	2.08971	2.10285	2.11599	2.12914	2.14228	2.15542	2.16856	2.18171	2.19485	2.20799	2.22114
1.56939	1.58246	1.59554	1.60862	1.6217	1.63478	1.64786	1.66093	1.67401	1.68709	1.70017	1.71325	1.72632	1.7394	1.75248	1.76556	1.77864	1.79172	1.80479	1.81787	1.83095	1.84403	1.85711	1.87019	1.88326	1.89634	1.90942	1.9225	1.93558	1.94865	1.96173	1.97481	1.98789	2.00097	2.01405	2.02712	2.0402	2.05328	2.06636	2.07944	2.09251	2.10559	2.11867	2.13175	2.14483	2.15791	2.17098	2.18406	2.19714	2.21022
1.56169	1.57471	1.58772	1.60073	1.61375	1.62676	1.63978	1.65279	1.66581	1.67882	1.69183	1.70485	1.71786	1.73088	1.74389	1.7569	1.76992	1.78293	1.79595	1.80896	1.82197	1.83499	1.848	1.86102	1.87403	1.88705	1.90006	1.91307	1.92609	1.9391	1.95212	1.96513	1.97814	1.99116	2.00417	2.01719	2.0302	2.04321	2.05623	2.06924	2.08226	2.09527	2.10828	2.1213	2.13431	2.14733	2.16034	2.17336	2.18637	2.19938
1.55406	1.56701	1.57996	1.59291	1.60586	1.61881	1.63176	1.64471	1.65766	1.67061	1.68356	1.69651	1.70946	1.72241	1.73536	1.74831	1.76126	1.77421	1.78716	1.80011	1.81307	1.82602	1.83897	1.85192	1.86487	1.87782	1.89077	1.90372	1.91667	1.92962	1.94257	1.95552	1.96847	1.98142	1.99437	2.00732	2.02027	2.03322	2.04617	2.05912	2.07207	2.08502	2.09798	2.11093	2.12388	2.13683	2.14978	2.16273	2.17568	2.18863
1.54648	1.55936	1.57225	1.58514	1.59802	1.61091	1.6238	1.63669	1.64957	1.66246	1.67535	1.68824	1.70112	1.71401	1.7269	1.73979	1.75267	1.76556	1.77845	1.79133	1.80422	1.81711	1.83	1.84288	1.85577	1.86866	1.88155	1.89443	1.90732	1.92021	1.93309	1.94598	1.95887	1.97176	1.98464	1.99753	2.01042	2.02331	2.03619	2.04908	2.06197	2.07485	2.08774	2.10063	2.11352	2.1264	2.13929	2.15218	2.16507	2.17795
1.53895	1.55178	1.5646	1.57743	1.59025	1.60307	1.6159	1.62872	1.64155	1.65437	1.6672	1.68002	1.69285	1.70567	1.7185	1.73132	1.74414	1.75697	1.76979	1.78262	1.79544	1.80827	1.82109	1.83392	1.84674	1.85957	1.87239	1.88522	1.89804	1.91086	1.92369	1.93651	1.94934	1.96216	1.97499	1.98781	2.00064	2.01346	2.02629	2.03911	2.05194	2.06476	2.07758	2.09041	2.10323	2.11606	2.12888	2.14171	2.15453	2.16736
1.53148	1.54424	1.55701	1.56977	1.58253	1.59529	1.60806	1.62082	1.63358	1.64634	1.65911	1.67187	1.68463	1.69739	1.71016	1.72292	1.73568	1.74844	1.7612	1.77397	1.78673	1.79949	1.81225	1.82502	1.83778	1.85054	1.8633	1.87607	1.88883	1.90159	1.91435	1.92712	1.93988	1.95264	1.9654	1.97816	1.99093	2.00369	2.01645	2.02921	2.04198	2.05474	2.0675	2.08026	2.09303	2.10579	2.11855	2.13131	2.14408	2.15684
1.52407	1.53677	1.54947	1.56217	1.57487	1.58757	1.60027	1.61297	1.62567	1.63837	1.65107	1.66377	1.67648	1.68918	1.70188	1.71458	1.72728	1.73998	1.75268	1.76538	1.77808	1.79078	1.80348	1.81618	1.82888	1.84158	1.85428	1.86698	1.87968	1.89239	1.90509	1.91779	1.93049	1.94319	1.95589	1.96859	1.98129	1.99399	2.00669	2.01939	2.03209	2.04479	2.05749	2.07019	2.08289	2.09559	2.10829	2.121	2.1337	2.1464
1.51671	1.52935	1.54199	1.55463	1.56727	1.57991	1.59254	1.60518	1.61782	1.63046	1.6431	1.65574	1.66838	1.68102	1.69366	1.7063	1.71894	1.73158	1.74422	1.75685	1.76949	1.78213	1.79477	1.80741	1.82005	1.83269	1.84533	1.85797	1.87061	1.88325	1.89589	1.90853	1.92116	1.9338	1.94644	1.95908	1.97172	1.98436	1.997	2.00964	2.02228	2.03492	2.04756	2.0602	2.07284	2.08547	2.09811	2.11075	2.12339	2.13603
1.5094	1.52198	1.53456	1.54714	1.55972	1.5723	1.58487	1.59745	1.61003	1.62261	1.63519	1.64777	1.66034	1.67292	1.6855	1.69808	1.71066	1.72324	1.73581	1.74839	1.76097	1.77355	1.78613	1.79871	1.81128	1.82386	1.83644	1.84902	1.8616	1.87418	1.88675	1.89933	1.91191	1.92449	1.93707	1.94965	1.96222	1.9748	1.98738	1.99996	2.01254	2.02512	2.03769	2.05027	2.06285	2.07543	2.08801	2.10059	2.11316	2.12574
1.50215	1.51467	1.52719	1.5397	1.55222	1.56474	1.57726	1.58978	1.60229	1.61481	1.62733	1.63985	1.65237	1.66488	1.6774	1.68992	1.70244	1.71496	1.72747	1.73999	1.75251	1.76503	1.77755	1.79006	1.80258	1.8151	1.82762	1.84013	1.85265	1.86517	1.87769	1.89021	1.90272	1.91524	1.92776	1.94028	1.9528	1.96531	1.97783	1.99035	2.00287	2.01539	2.0279	2.04042	2.05294	2.06546	2.07798	2.09049	2.10301	2.11553
1.49495	1.50741	1.51987	1.53233	1.54478	1.55724	1.5697	1.58216	1.59461	1.60707	1.61953	1.63199	1.64445	1.6569	1.66936	1.68182	1.69428	1.70674	1.71919	1.73165	1.74411	1.75657	1.76903	1.78148	1.79394	1.8064	1.81886	1.83132	1.84377	1.85623	1.86869	1.88115	1.8936	1.90606	1.91852	1.93098	1.94344	1.95589	1.96835	1.98081	1.99327	2.00573	2.01818	2.03064	2.0431	2.05556	2.06802	2.08047	2.09293	2.10539
1.4878	1.5002	1.5126	1.525	1.5374	1.5498	1.56219	1.57459	1.58699	1.59939	1.61179	1.62419	1.63658	1.64898	1.66138	1.67378	1.68618	1.69858	1.71097	1.72337	1.73577	1.74817	1.76057	1.77297	1.78536	1.79776	1.81016	1.82256	1.83496	1.84736	1.85975	1.87215	1.88455	1.89695	1.90935	1.92175	1.93415	1.94654	1.95894	1.97134	1.98374	1.99614	2.00854	2.02093	2.03333	2.04573	2.05813	2.07053	2.08293	2.09532
1.48071	1.49305	1.50539	1.51773	1.53007	1.5424	1.55474	1.56708	1.57942	1.59176	1.6041	1.61644	1.62878	1.64112	1.65346	1.6658	1.67814	1.69048	1.70281	1.71515	1.72749	1.73983	1.75217	1.76451	1.77685	1.78919	1.80153	1.81387	1.82621	1.83855	1.85089	1.86322	1.87556	1.8879	1.90024	1.91258	1.92492	1.93726	1.9496	1.96194	1.97428	1.98662	1.99896	2.0113	2.02363	2.03597	2.04831	2.06065	2.07299	2.08533
1.47366	1.48594	1.49823	1.51051	1.52279	1.53507	1.54735	1.55963	1.57191	1.58419	1.59647	1.60875	1.62103	1.63331	1.64559	1.65787	1.67015	1.68243	1.69471	1.70699	1.71927	1.73156	1.74384	1.75612	1.7684	1.78068	1.79296	1.80524	1.81752	1.8298	1.84208	1.85436	1.86664	1.87892	1.8912	1.90348	1.91576	1.92804	1.94032	1.95261	1.96489	1.97717	1.98945	2.00173	2.01401	2.02629	2.03857	2.05085	2.06313	2.07541
1.46667	1.47889	1.49112	1.50334	1.51556	1.52778	1.54	1.55223	1.56445	1.57667	1.58889	1.60112	1.61334	1.62556	1.63778	1.65	1.66223	1.67445	1.68667	1.69889	1.71112	1.72334	1.73556	1.74778	1.76	1.77223	1.78445	1.79667	1.80889	1.82112	1.83334	1.84556	1.85778	1.87001	1.88223	1.89445	1.90667	1.91889	1.93112	1.94334	1.95556	1.96778	1.98001	1.99223	2.00445	2.01667	2.02889	2.04112	2.05334	2.06556
1.45973	1.47189	1.48406	1.49622	1.50839	1.52055	1.53271	1.54488	1.55704	1.56921	1.58137	1.59354	1.6057	1.61786	1.63003	1.64219	1.65436	1.66652	1.67869	1.69085	1.70302	1.71518	1.72734	1.73951	1.75167	1.76384	1.776	1.78817	1.80033	1.8125	1.82466	1.83682	1.84899	1.86115	1.87332	1.88548	1.89765	1.90981	1.92197	1.93414	1.9463	1.95847	1.97063	1.9828	1.99496	2.00713	2.01929	2.03145	2.04362	2.05578
1.45283	1.46494	1.47705	1.48916	1.50126	1.51337	1.52548	1.53758	1.54969	1.5618	1.5739	1.58601	1.59812	1.61022	1.62233	1.63444	1.64655	1.65865	1.67076	1.68287	1.69497	1.70708	1.71919	1.73129	1.7434	1.75551	1.76762	1.77972	1.79183	1.80394	1.81604	1.82815	1.84026	1.85236	1.86447	1.87658	1.88868	1.90079	1.9129	1.92501	1.93711	1.94922	1.96133	1.97343	1.98554	1.99765	2.00975	2.02186	2.03397	2.04608
1.44599	1.45804	1.47009	1.48214	1.49419	1.50624	1.51829	1.53034	1.54239	1.55444	1.56649	1.57854	1.59059	1.60264	1.61469	1.62674	1.63879	1.65084	1.66289	1.67494	1.68699	1.69904	1.71109	1.72314	1.73519	1.74724	1.75929	1.77134	1.78339	1.79544	1.80749	1.81954	1.83159	1.84364	1.85569	1.86774	1.87979	1.89184	1.90389	1.91594	1.92799	1.94004	1.95209	1.96414	1.97619	1.98824	2.00029	2.01234	2.02439	2.03644
[truncated: 151 more columns]

## Sheet: Figure 10d
CEP (2*pi)
-1	-0.936508	-0.873016	-0.809524	-0.746032	-0.68254	-0.619048	-0.555556	-0.492063	-0.428571	-0.365079	-0.301587	-0.238095	-0.174603	-0.111111	-0.047619	0.015873	0.0793651	0.142857	0.206349	0.269841	0.333333	0.396825	0.460317	0.52381	0.587302	0.650794	0.714286	0.777778	0.84127	0.904762	0.968254	1.03175	1.09524	1.15873	1.22222	1.28571	1.34921	1.4127	1.47619	1.53968	1.60317	1.66667	1.73016	1.79365	1.85714	1.92063	1.98413	2.04762	2.11111
Energy (eV)
-30	-29.9466	-29.8933	-29.8399	-29.7866	-29.7332	-29.6799	-29.6265	-29.5732	-29.5198	-29.4665	-29.4131	-29.3598	-29.3064	-29.2531	-29.1997	-29.1464	-29.093	-29.0397	-28.9863	-28.933	-28.8796	-28.8263	-28.7729	-28.7196	-28.6662	-28.6129	-28.5595	-28.5062	-28.4528	-28.3995	-28.3461	-28.2928	-28.2394	-28.1861	-28.1327	-28.0794	-28.026	-27.9727	-27.9193	-27.866	-27.8126	-27.7593	-27.7059	-27.6526	-27.5992	-27.5458	-27.4925	-27.4391	-27.3858
Yield (arb.u.)
1.90253e-20	4.7439e-19	1.62547e-18	3.41646e-18	5.39969e-18	6.77861e-18	6.82256e-18	5.39223e-18	3.16692e-18	1.25219e-18	3.93525e-19	5.08663e-19	1.01431e-18	1.54496e-18	2.17552e-18	2.98199e-18	3.6884e-18	3.95917e-18	3.91956e-18	4.17021e-18	5.18528e-18	6.75012e-18	8.05873e-18	8.33726e-18	7.4068e-18	5.75397e-18	4.08083e-18	2.77618e-18	1.80229e-18	9.95548e-19	3.49535e-19	1.42396e-20	1.66042e-19	9.593e-19	2.4583e-18	4.42903e-18	6.21847e-18	6.9952e-18	6.26712e-18	4.31097e-18	2.10683e-18	6.76384e-19	3.6294e-19	7.47327e-19	1.27901e-18	1.83611e-18	2.5661e-18	3.37433e-18	3.88513e-18	3.94666e-18
1.79498e-20	4.77852e-19	1.63741e-18	3.41837e-18	5.40922e-18	6.8057e-18	6.84223e-18	5.40759e-18	3.17308e-18	1.25422e-18	3.97188e-19	5.05696e-19	1.0206e-18	1.55792e-18	2.17563e-18	2.98036e-18	3.71124e-18	3.97951e-18	3.91878e-18	4.18555e-18	5.20685e-18	6.76286e-18	8.08097e-18	8.35991e-18	7.43121e-18	5.77669e-18	4.08304e-18	2.78341e-18	1.81679e-18	9.93959e-19	3.47346e-19	1.51605e-20	1.65067e-19	9.68888e-19	2.46627e-18	4.43039e-18	6.23946e-18	7.02027e-18	6.28371e-18	4.32304e-18	2.10865e-18	6.80626e-19	3.62693e-19	7.46877e-19	1.29121e-18	1.84399e-18	2.56135e-18	3.38413e-18	3.9129e-18	3.95353e-18
1.88012e-20	4.77175e-19	1.63623e-18	3.43471e-18	5.42923e-18	6.81934e-18	6.86237e-18	5.42316e-18	3.18382e-18	1.25857e-18	3.95923e-19	5.10287e-19	1.02061e-18	1.55629e-18	2.18862e-18	3.00034e-18	3.71542e-18	3.98663e-18	3.9427e-18	4.19636e-18	5.21666e-18	6.78785e-18	8.10513e-18	8.38613e-18	7.45119e-18	5.78857e-18	4.10288e-18	2.79228e-18	1.81449e-18	1.0005e-18	3.51237e-19	1.46056e-20	1.66429e-19	9.65896e-19	2.47284e-18	4.45213e-18	6.25468e-18	7.03696e-18	6.30321e-18	4.33522e-18	2.1174e-18	6.80348e-19	3.64376e-19	7.50726e-19	1.28827e-18	1.84846e-18	2.58096e-18	3.39733e-18	3.91378e-18	3.97153e-18
1.98256e-20	4.76033e-19	1.63363e-18	3.4522e-18	5.44979e-18	6.83091e-18	6.88179e-18	5.43821e-18	3.19465e-18	1.26285e-18	3.93951e-19	5.15283e-19	1.01964e-18	1.55294e-18	2.20263e-18	3.02222e-18	3.71785e-18	3.99252e-18	3.969e-18	4.20696e-18	5.22541e-18	6.81368e-18	8.12876e-18	8.41168e-18	7.47001e-18	5.79887e-18	4.12387e-18	2.80097e-18	1.81039e-18	1.00767e-18	3.55623e-19	1.3904e-20	1.67986e-19	9.61577e-19	2.47903e-18	4.47549e-18	6.26872e-18	7.05206e-18	6.32234e-18	4.34701e-18	2.12651e-18	6.79394e-19	3.65971e-19	7.54605e-19	1.2835e-18	1.85234e-18	2.60268e-18	3.41078e-18	3.91217e-18	3.99061e-18
1.90143e-20	4.78614e-19	1.64327e-18	3.45565e-18	5.45936e-18	6.85378e-18	6.89931e-18	5.45204e-18	3.20049e-18	1.26429e-18	3.96176e-19	5.12326e-19	1.02363e-18	1.56287e-18	2.20413e-18	3.02311e-18	3.73822e-18	4.0115e-18	3.97209e-18	4.2225e-18	5.24583e-18	6.82727e-18	8.14917e-18	8.43192e-18	7.49153e-18	5.81857e-18	4.12715e-18	2.80733e-18	1.82202e-18	1.00689e-18	3.53934e-19	1.45934e-20	1.67204e-19	9.68976e-19	2.48638e-18	4.47889e-18	6.28689e-18	7.07356e-18	6.33738e-18	4.35792e-18	2.12838e-18	6.82181e-19	3.65163e-19	7.5348e-19	1.29227e-18	1.85914e-18	2.60087e-18	3.42077e-18	3.93666e-18	3.99938e-18
1.79597e-20	4.81609e-19	1.6542e-18	3.45617e-18	5.46591e-18	6.87616e-18	6.91426e-18	5.46381e-18	3.20453e-18	1.26477e-18	3.98764e-19	5.07986e-19	1.02779e-18	1.57395e-18	2.20304e-18	3.01984e-18	3.75995e-18	4.03128e-18	3.97068e-18	4.23765e-18	5.26681e-18	6.83751e-18	8.16687e-18	8.44872e-18	7.51086e-18	5.83766e-18	4.12639e-18	2.81221e-18	1.83521e-18	1.00462e-18	3.51182e-19	1.54518e-20	1.66074e-19	9.77792e-19	2.49322e-18	4.47828e-18	6.30384e-18	7.09372e-18	6.34967e-18	4.36723e-18	2.12841e-18	6.85131e-19	3.63828e-19	7.51246e-19	1.30229e-18	1.86558e-18	2.59476e-18	3.42901e-18	3.96374e-18	4.0056e-18
1.86932e-20	4.80796e-19	1.65222e-18	3.46801e-18	5.47966e-18	6.88277e-18	6.92559e-18	5.47234e-18	3.21074e-18	1.26672e-18	3.96721e-19	5.10586e-19	1.02593e-18	1.57043e-18	2.21193e-18	3.03435e-18	3.76188e-18	4.03589e-18	3.98898e-18	4.24586e-18	5.27404e-18	6.85561e-18	8.1825e-18	8.46435e-18	7.52169e-18	5.84312e-18	4.13911e-18	2.81684e-18	1.83167e-18	1.00909e-18	3.53839e-19	1.49242e-20	1.67155e-19	9.7472e-19	2.49726e-18	4.49416e-18	6.31266e-18	7.10229e-18	6.36081e-18	4.37383e-18	2.13355e-18	6.83651e-19	3.64233e-19	7.52891e-19	1.29773e-18	1.86729e-18	2.60908e-18	3.43802e-18	3.96321e-18	4.01903e-18
1.98088e-20	4.79194e-19	1.64721e-18	3.48127e-18	5.49374e-18	6.88449e-18	6.93425e-18	5.47859e-18	3.2164e-18	1.26865e-18	3.9368e-19	5.14586e-19	1.0227e-18	1.56333e-18	2.22199e-18	3.05151e-18	3.75849e-18	4.03599e-18	4.00995e-18	4.25136e-18	5.27709e-18	6.8738e-18	8.19589e-18	8.47764e-18	7.5286e-18	5.84402e-18	4.15333e-18	2.8206e-18	1.82411e-18	1.01457e-18	3.5752e-19	1.41045e-20	1.68727e-19	9.6906e-19	2.50004e-18	4.5124e-18	6.31845e-18	7.1067e-18	6.36987e-18	4.37852e-18	2.13915e-18	6.81122e-19	3.64967e-19	7.55282e-19	1.28984e-18	1.86723e-18	2.62664e-18	3.44608e-18	3.95568e-18	4.03249e-18
1.92841e-20	4.81045e-19	1.65332e-18	3.48156e-18	5.49771e-18	6.89658e-18	6.94119e-18	5.48344e-18	3.21744e-18	1.26822e-18	3.94786e-19	5.11926e-19	1.02446e-18	1.56849e-18	2.22052e-18	3.04909e-18	3.77034e-18	4.04698e-18	4.00874e-18	4.25993e-18	5.28968e-18	6.88039e-18	8.2062e-18	8.4862e-18	7.5377e-18	5.85313e-18	4.15137e-18	2.82209e-18	1.83068e-18	1.01287e-18	3.55748e-19	1.45267e-20	1.68246e-19	9.7411e-19	2.50377e-18	4.51229e-18	6.32803e-18	7.11693e-18	6.37504e-18	4.3822e-18	2.13824e-18	6.82255e-19	3.63987e-19	7.53687e-19	1.2946e-18	1.86979e-18	2.62255e-18	3.4502e-18	3.97074e-18	4.03573e-18
1.83083e-20	4.83903e-19	1.66253e-18	3.47818e-18	5.49891e-18	6.91162e-18	6.94761e-18	5.48783e-18	3.21717e-18	1.26722e-18	3.97178e-19	5.07662e-19	1.02782e-18	1.57709e-18	2.21579e-18	3.04108e-18	3.78601e-18	4.06058e-18	4.001e-18	4.26877e-18	5.30446e-18	6.88354e-18	8.21568e-18	8.49353e-18	7.5473e-18	5.8644e-18	4.14498e-18	2.82294e-18	1.84111e-18	1.00922e-18	3.52513e-19	1.52791e-20	1.67231e-19	9.82165e-19	2.50774e-18	4.507e-18	6.33872e-18	7.12886e-18	6.37907e-18	4.3855e-18	2.13561e-18	6.84515e-19	3.62721e-19	7.5125e-19	1.30303e-18	1.87307e-18	2.61236e-18	3.4529e-18	3.99163e-18	4.03573e-18
1.89046e-20	4.83628e-19	1.66104e-18	3.48621e-18	5.50894e-18	6.91614e-18	6.95453e-18	5.49237e-18	3.22058e-18	1.26853e-18	3.95987e-19	5.10164e-19	1.02701e-18	1.57401e-18	2.22111e-18	3.05056e-18	3.78576e-18	4.06207e-18	4.01226e-18	4.27279e-18	5.30843e-18	6.89629e-18	8.22697e-18	8.50429e-18	7.55349e-18	5.86664e-18	4.15294e-18	2.82544e-18	1.83779e-18	1.01208e-18	3.54455e-19	1.4865e-20	1.68241e-19	9.80182e-19	2.51025e-18	4.51822e-18	6.34523e-18	7.13429e-18	6.38559e-18	4.38876e-18	2.13879e-18	6.83571e-19	3.63475e-19	7.53121e-19	1.2998e-18	1.87327e-18	2.62171e-18	3.45812e-18	3.98942e-18	4.04355e-18
2.00549e-20	4.82357e-19	1.65609e-18	3.49892e-18	5.52319e-18	6.91853e-18	6.96334e-18	5.49828e-18	3.22608e-18	1.27108e-18	3.93741e-19	5.15328e-19	1.02515e-18	1.56733e-18	2.23053e-18	3.06701e-18	3.78066e-18	4.05992e-18	4.03101e-18	4.27573e-18	5.30928e-18	6.91352e-18	8.24054e-18	8.51826e-18	7.56031e-18	5.86704e-18	4.16706e-18	2.82934e-18	1.83006e-18	1.01747e-18	3.58385e-19	1.40617e-20	1.69994e-19	9.74841e-19	2.51271e-18	4.5361e-18	6.35166e-18	7.13908e-18	6.39458e-18	4.39307e-18	2.14465e-18	6.81792e-19	3.65132e-19	7.56871e-19	1.29298e-18	1.87295e-18	2.63861e-18	3.46508e-18	3.97977e-18	4.05483e-18
1.97116e-20	4.84251e-19	1.662e-18	3.50229e-18	5.53148e-18	6.93433e-18	6.97544e-18	5.50705e-18	3.22989e-18	1.27249e-18	3.95449e-19	5.14883e-19	1.02844e-18	1.57301e-18	2.2318e-18	3.06855e-18	3.79187e-18	4.07042e-18	4.0332e-18	4.28413e-18	5.32148e-18	6.92425e-18	8.25606e-18	8.53351e-18	7.5744e-18	5.87898e-18	4.17016e-18	2.83346e-18	1.83633e-18	1.01739e-18	3.57815e-19	1.43867e-20	1.69906e-19	9.79431e-19	2.51765e-18	4.54027e-18	6.36498e-18	7.15381e-18	6.40467e-18	4.39976e-18	2.14636e-18	6.83785e-19	3.65509e-19	7.57564e-19	1.29845e-18	1.87679e-18	2.63857e-18	3.4712e-18	3.99299e-18	4.06011e-18
1.86627e-20	4.8765e-19	1.67326e-18	3.50214e-18	5.53814e-18	6.95782e-18	6.99078e-18	5.51854e-18	3.23377e-18	1.27369e-18	3.99071e-19	5.11922e-19	1.03431e-18	1.58488e-18	2.23005e-18	3.06411e-18	3.81165e-18	4.08788e-18	4.0289e-18	4.29612e-18	5.34011e-18	6.93335e-18	8.27412e-18	8.55129e-18	7.59373e-18	5.89778e-18	4.16932e-18	2.83844e-18	1.84956e-18	1.01509e-18	3.55273e-19	1.52485e-20	1.68956e-19	9.88751e-19	2.52429e-18	4.53907e-18	6.38276e-18	7.17476e-18	6.41698e-18	4.40869e-18	2.14669e-18	6.87681e-19	3.65337e-19	7.56944e-19	1.30992e-18	1.88318e-18	2.63149e-18	3.4779e-18	4.01788e-18	4.06379e-18
1.89544e-20	4.88331e-19	1.67572e-18	3.51302e-18	5.55388e-18	6.97412e-18	7.00884e-18	5.53226e-18	3.24202e-18	1.27717e-18	3.9948e-19	5.14548e-19	1.03647e-18	1.58721e-18	2.23804e-18	3.0763e-18	3.81975e-18	4.09697e-18	4.04324e-18	4.30623e-18	5.35151e-18	6.95282e-18	8.29598e-18	8.5745e-18	7.61286e-18	5.911e-18	4.1824e-18	2.84595e-18	1.85168e-18	1.01878e-18	3.57292e-19	1.51325e-20	1.69696e-19	9.89549e-19	2.53052e-18	4.55345e-18	6.3986e-18	7.19226e-18	6.43366e-18	4.41931e-18	2.15276e-18	6.88843e-19	3.66686e-19	7.59828e-19	1.31153e-18	1.88783e-18	2.64256e-18	3.4886e-18	4.02499e-18	4.07635e-18
2.00151e-20	4.87402e-19	1.67309e-18	3.53049e-18	5.57504e-18	6.98639e-18	7.02869e-18	5.54745e-18	3.25296e-18	1.28192e-18	3.97915e-19	5.20259e-19	1.03635e-18	1.584e-18	2.25184e-18	3.09837e-18	3.8215e-18	4.10165e-18	4.06884e-18	4.31581e-18	5.35919e-18	6.97861e-18	8.32029e-18	8.60102e-18	7.6321e-18	5.92121e-18	4.20371e-18	2.85504e-18	1.84743e-18	1.02594e-18	3.61959e-19	1.44469e-20	1.71403e-19	9.8537e-19	2.53656e-18	4.57709e-18	6.4134e-18	7.20792e-18	6.45312e-18	4.43108e-18	2.16219e-18	6.88324e-19	3.68782e-19	7.64593e-19	1.30735e-18	1.89152e-18	2.66434e-18	3.50196e-18	4.02218e-18	4.09447e-18
1.98118e-20	4.8897e-19	1.67924e-18	3.53954e-18	5.59003e-18	7.00814e-18	7.04955e-18	5.5637e-18	3.26165e-18	1.2851e-18	3.99251e-19	5.20639e-19	1.03971e-18	1.59049e-18	2.25835e-18	3.10726e-18	3.83668e-18	4.11692e-18	4.08033e-18	4.33006e-18	5.37639e-18	6.998e-18	8.34448e-18	8.6264e-18	7.65557e-18	5.93984e-18	4.21459e-18	2.86342e-18	1.85452e-18	1.02824e-18	3.62584e-19	1.46982e-20	1.71474e-19	9.8928e-19	2.54429e-18	4.5884e-18	6.43249e-18	7.23007e-18	6.47196e-18	4.44385e-18	2.16744e-18	6.90489e-19	3.69321e-19	7.66001e-19	1.31266e-18	1.89821e-18	2.6713e-18	3.51408e-18	4.03863e-18	4.10741e-18
1.87005e-20	4.92273e-19	1.69157e-18	3.542e-18	5.59968e-18	7.03569e-18	7.06984e-18	5.5797e-18	3.26814e-18	1.28677e-18	4.02581e-19	5.16959e-19	1.04524e-18	1.60368e-18	2.25907e-18	3.1059e-18	3.86108e-18	4.13945e-18	4.08093e-18	4.34717e-18	5.40004e-18	7.01183e-18	8.36733e-18	8.64937e-18	7.6807e-18	5.9636e-18	4.21702e-18	2.87058e-18	1.86956e-18	1.02681e-18	3.60119e-19	1.56214e-20	1.70337e-19	9.98924e-19	2.55289e-18	4.59009e-18	6.45366e-18	7.25571e-18	6.48913e-18	4.45653e-18	2.16916e-18	6.94367e-19	3.68603e-19	7.64691e-19	1.32453e-18	1.90671e-18	2.66689e-18	3.52458e-18	4.06859e-18	4.116e-18
1.87299e-20	4.93122e-19	1.6956e-18	3.55182e-18	5.61417e-18	7.05316e-18	7.08791e-18	5.59383e-18	3.27609e-18	1.28933e-18	4.02766e-19	5.17452e-19	1.04673e-18	1.6074e-18	2.26624e-18	3.11632e-18	3.87343e-18	4.1527e-18	4.09473e-18	4.36072e-18	5.41539e-18	7.03103e-18	8.38903e-18	8.6717e-18	7.70066e-18	5.97883e-18	4.22813e-18	2.87779e-18	1.87396e-18	1.0296e-18	3.61139e-19	1.56745e-20	1.70603e-19	1.00095e-18	2.55969e-18	4.60254e-18	6.46974e-18	7.27398e-18	6.50574e-18	4.46764e-18	2.17415e-18	6.95294e-19	3.68759e-19	7.65628e-19	1.32691e-18	1.9121e-18	2.67579e-18	3.5362e-18	4.08139e-18	4.12966e-18
1.98148e-20	4.91736e-19	1.69173e-18	3.56788e-18	5.63244e-18	7.06044e-18	7.10286e-18	5.60535e-18	3.28484e-18	1.29256e-18	4.00041e-19	5.21806e-19	1.04447e-18	1.60204e-18	2.27881e-18	3.13708e-18	3.87393e-18	4.15648e-18	4.11992e-18	4.37015e-18	5.42225e-18	7.0543e-18	8.40867e-18	8.69222e-18	7.71471e-18	5.98515e-18	4.24653e-18	2.88464e-18	1.86816e-18	1.03607e-18	3.65344e-19	1.49242e-20	1.72196e-19	9.95858e-19	2.56443e-18	4.62432e-18	6.48044e-18	7.28448e-18	6.5208e-18	4.47656e-18	2.18181e-18	6.93469e-19	3.69708e-19	7.68668e-19	1.32038e-18	1.91415e-18	2.6964e-18	3.54819e-18	4.07755e-18	4.14709e-18
1.99306e-20	4.92249e-19	1.69412e-18	3.57551e-18	5.64338e-18	7.07203e-18	7.11477e-18	5.61443e-18	3.28991e-18	1.29384e-18	3.9953e-19	5.21873e-19	1.04457e-18	1.60336e-18	2.28394e-18	3.1452e-18	3.88258e-18	4.16613e-18	4.13107e-18	4.38065e-18	5.43409e-18	7.06934e-18	8.42453e-18	8.70758e-18	7.7278e-18	5.99478e-18	4.25407e-18	2.88906e-18	1.87025e-18	1.03803e-18	3.66073e-19	1.48844e-20	1.72516e-19	9.96887e-19	2.56922e-18	4.6342e-18	6.49169e-18	7.29647e-18	6.53169e-18	4.48362e-18	2.18493e-18	6.93426e-19	3.69408e-19	7.68832e-19	1.32071e-18	1.91721e-18	2.70332e-18	3.55678e-18	4.08646e-18	4.15771e-18
1.89083e-20	4.95042e-19	1.70413e-18	3.57362e-18	5.64613e-18	7.08951e-18	7.12401e-18	5.62134e-18	3.29109e-18	1.29302e-18	4.018e-19	5.17141e-19	1.0477e-18	1.61291e-18	2.28065e-18	3.13861e-18	3.90098e-18	4.18297e-18	4.1259e-18	4.39238e-18	5.45201e-18	7.0752e-18	8.43676e-18	8.71786e-18	7.74064e-18	6.00903e-18	4.2494e-18	2.89098e-18	1.88188e-18	1.0349e-18	3.62771e-19	1.56698e-20	1.71358e-19	1.00522e-18	2.57444e-18	4.63039e-18	6.50431e-18	7.31115e-18	6.53847e-18	4.48905e-18	2.18297e-18	6.95671e-19	3.67856e-19	7.65898e-19	1.32944e-18	1.92186e-18	2.69447e-18	3.56144e-18	4.11057e-18	4.16059e-18
1.87697e-20	4.96082e-19	1.70767e-18	3.57689e-18	5.65237e-18	7.09902e-18	7.13114e-18	5.62631e-18	3.29308e-18	1.29305e-18	4.01925e-19	5.1603e-19	1.04824e-18	1.61514e-18	2.28184e-18	3.1406e-18	3.90914e-18	4.19142e-18	4.12972e-18	4.40006e-18	5.46235e-18	7.08445e-18	8.4477e-18	8.7273e-18	7.74894e-18	6.01605e-18	4.25107e-18	2.89279e-18	1.8851e-18	1.03488e-18	3.6223e-19	1.579e-20	1.71356e-19	1.00779e-18	2.57795e-18	4.63449e-18	6.51287e-18	7.31988e-18	6.5443e-18	4.49279e-18	2.18348e-18	6.95887e-19	3.67289e-19	7.65203e-19	1.33117e-18	1.92378e-18	2.69534e-18	3.56627e-18	4.12032e-18	4.16614e-18
1.99501e-20	4.9457e-19	1.70187e-18	3.58895e-18	5.66534e-18	7.09863e-18	7.13725e-18	5.63021e-18	3.29738e-18	1.29484e-18	3.98981e-19	5.2051e-19	1.04525e-18	1.60708e-18	2.29059e-18	3.15673e-18	3.90339e-18	4.18855e-18	4.14853e-18	4.40309e-18	5.46266e-18	7.10051e-18	8.4589e-18	8.73812e-18	7.75297e-18	6.01414e-18	4.26369e-18	2.89563e-18	1.87633e-18	1.03988e-18	3.66031e-19	1.49505e-20	1.73099e-19	1.00187e-18	2.57959e-18	4.65162e-18	6.51715e-18	7.32179e-18	6.55089e-18	4.49549e-18	2.18843e-18	6.93379e-19	3.68299e-19	7.68102e-19	1.32296e-18	1.92236e-18	2.71187e-18	3.57279e-18	4.10983e-18	4.17708e-18
2.04102e-20	4.94641e-19	1.70137e-18	3.59596e-18	5.6748e-18	7.10437e-18	7.14426e-18	5.63479e-18	3.30045e-18	1.29596e-18	3.98112e-19	5.22401e-19	1.04488e-18	1.60503e-18	2.29494e-18	3.1648e-18	3.90481e-18	4.19114e-18	4.15814e-18	4.40774e-18	5.46772e-18	7.11255e-18	8.47029e-18	8.74881e-18	7.75968e-18	6.01723e-18	4.27035e-18	2.89811e-18	1.87426e-18	1.04208e-18	3.67551e-19	1.46562e-20	1.73953e-19	1.00084e-18	2.58222e-18	4.66149e-18	6.52433e-18	7.32794e-18	6.55726e-18	4.49876e-18	2.19112e-18	6.92751e-19	3.68849e-19	7.69633e-19	1.32083e-18	1.92276e-18	2.7195e-18	3.57804e-18	4.10983e-18	4.18418e-18
1.93948e-20	4.97768e-19	1.71161e-18	3.59347e-18	5.67762e-18	7.12265e-18	7.1538e-18	5.64147e-18	3.3015e-18	1.29576e-18	4.0122e-19	5.18827e-19	1.04942e-18	1.61516e-18	2.29107e-18	3.15727e-18	3.92147e-18	4.20592e-18	4.15063e-18	4.41681e-18	5.48358e-18	7.11748e-18	8.48278e-18	8.75985e-18	7.77248e-18	6.03115e-18	4.26562e-18	2.9001e-18	1.88585e-18	1.0389e-18	3.64437e-19	1.54388e-20	1.7295e-19	1.00959e-18	2.58724e-18	4.6572e-18	6.53758e-18	7.34326e-18	6.56403e-18	4.50387e-18	2.18942e-18	6.95768e-19	3.68251e-19	7.68058e-19	1.33073e-18	1.92731e-18	2.70984e-18	3.58142e-18	4.13199e-18	4.18494e-18
1.89398e-20	4.9988e-19	1.71838e-18	3.59621e-18	5.68539e-18	7.13941e-18	7.16606e-18	5.65031e-18	3.30512e-18	1.29701e-18	4.03204e-19	5.17939e-19	1.05298e-18	1.62173e-18	2.29178e-18	3.15757e-18	3.93383e-18	4.21752e-18	4.15155e-18	4.42553e-18	5.49679e-18	7.12782e-18	8.49843e-18	8.77516e-18	7.78693e-18	6.04392e-18	4.2678e-18	2.90403e-18	1.89314e-18	1.03846e-18	3.63465e-19	1.58339e-20	1.72711e-19	1.01492e-18	2.59243e-18	4.66032e-18	6.55134e-18	7.35867e-18	6.57411e-18	4.51063e-18	2.19071e-18	6.97969e-19	3.68535e-19	7.68435e-19	1.33703e-18	1.93151e-18	2.70849e-18	3.58729e-18	4.14701e-18	4.18987e-18
2.00689e-20	4.9893e-19	1.71461e-18	3.6117e-18	5.70417e-18	7.14776e-18	7.18143e-18	5.66162e-18	3.31376e-18	1.30108e-18	4.01489e-19	5.23808e-19	1.05255e-18	1.61692e-18	2.30361e-18	3.17766e-18	3.93231e-18	4.21852e-18	4.17414e-18	4.43191e-18	5.50096e-18	7.15012e-18	8.51864e-18	8.79688e-18	7.80115e-18	6.04974e-18	4.28629e-18	2.91123e-18	1.88717e-18	1.04484e-18	3.68051e-19	1.51084e-20	1.74551e-19	1.01025e-18	2.5968e-18	4.68189e-18	6.56307e-18	7.36992e-18	6.58931e-18	4.5192e-18	2.19883e-18	6.97125e-19	3.70654e-19	7.73263e-19	1.33189e-18	1.93321e-18	2.72842e-18	3.59814e-18	4.14053e-18	4.20466e-18
2.07393e-20	4.98921e-19	1.71446e-18	3.62539e-18	5.72239e-18	7.16174e-18	7.19973e-18	5.67545e-18	3.3229e-18	1.30514e-18	4.00969e-19	5.27991e-19	1.05375e-18	1.61633e-18	2.31396e-18	3.19441e-18	3.93699e-18	4.22477e-18	4.19333e-18	4.4413e-18	5.51001e-18	7.17219e-18	8.54128e-18	8.82118e-18	7.81968e-18	6.06083e-18	4.30286e-18	2.91934e-18	1.88596e-18	1.04999e-18	3.71397e-19	1.47246e-20	1.75813e-19	1.00865e-18	2.60263e-18	4.70048e-18	6.57821e-18	7.38598e-18	6.60668e-18	4.52985e-18	2.20632e-18	6.97507e-19	3.72393e-19	7.77187e-19	1.33069e-18	1.93698e-18	2.74435e-18	3.60991e-18	4.14227e-18	4.21921e-18
1.96143e-20	5.02416e-19	1.72721e-18	3.62774e-18	5.73223e-18	7.19029e-18	7.22069e-18	5.69168e-18	3.3295e-18	1.30715e-18	4.04814e-19	5.24896e-19	1.06007e-18	1.63017e-18	2.31459e-18	3.19247e-18	3.96085e-18	4.24686e-18	4.19275e-18	4.45725e-18	5.53309e-18	7.18589e-18	8.5648e-18	8.84514e-18	7.84529e-18	6.08501e-18	4.30542e-18	2.9266e-18	1.90128e-18	1.04864e-18	3.68944e-19	1.56463e-20	1.74719e-19	1.01868e-18	2.61144e-18	4.70199e-18	6.6001e-18	7.41257e-18	6.62429e-18	4.54266e-18	2.20824e-18	7.0183e-19	3.72227e-19	7.76548e-19	1.34338e-18	1.94576e-18	2.73953e-18	3.6198e-18	4.17183e-18	4.22706e-18
1.87577e-20	5.05291e-19	1.73818e-18	3.63249e-18	5.74399e-18	7.2174e-18	7.24232e-18	5.70853e-18	3.33709e-18	1.3095e-18	4.07834e-19	5.22651e-19	1.06536e-18	1.64202e-18	2.31737e-18	3.19418e-18	3.98293e-18	4.26785e-18	4.19656e-18	4.47359e-18	5.55536e-18	7.20204e-18	8.58918e-18	8.87023e-18	7.87111e-18	6.10828e-18	4.31089e-18	2.93443e-18	1.91446e-18	1.04851e-18	3.67388e-19	1.63785e-20	1.73928e-19	1.02693e-18	2.62025e-18	4.70683e-18	6.62162e-18	7.43848e-18	6.64292e-18	4.55599e-18	2.2113e-18	7.05455e-19	3.72151e-19	7.76324e-19	1.35387e-18	1.95427e-18	2.73864e-18	3.63095e-18	4.19841e-18	4.23726e-18
1.98309e-20	5.04237e-19	1.73531e-18	3.65068e-18	5.76595e-18	7.2297e-18	7.26261e-18	5.72438e-18	3.34838e-18	1.3141e-18	4.05729e-19	5.27824e-19	1.06455e-18	1.63831e-18	2.33177e-18	3.2177e-18	3.98602e-18	4.27377e-18	4.22436e-18	4.48523e-18	5.56449e-18	7.22917e-18	8.61421e-18	8.89721e-18	7.89109e-18	6.11895e-18	4.3328e-18	2.94396e-18	1.91011e-18	1.05577e-18	3.72162e-19	1.56985e-20	1.75621e-19	1.02247e-18	2.62647e-18	4.73149e-18	6.63673e-18	7.45431e-18	6.663e-18	4.5683e-18	2.22085e-18	7.04551e-19	3.73679e-19	7.80498e-19	1.34897e-18	1.95797e-18	2.76152e-18	3.64584e-18	4.19678e-18	4.25706e-18
2.08045e-20	5.03276e-19	1.73275e-18	3.66746e-18	5.78621e-18	7.24099e-18	7.28104e-18	5.73874e-18	3.35854e-18	1.31806e-18	4.03557e-19	5.32173e-19	1.06346e-18	1.63471e-18	2.3449e-18	3.23935e-18	3.98954e-18	4.27987e-18	4.2503e-18	4.4968e-18	5.57375e-18	7.25454e-18	8.6374e-18	8.92178e-18	7.90937e-18	6.12872e-18	4.35259e-18	2.95253e-18	1.90613e-18	1.0623e-18	3.7643e-19	1.50781e-20	1.77148e-19	1.01841e-18	2.63226e-18	4.75423e-18	6.65068e-18	7.46868e-18	6.68122e-18	4.57945e-18	2.22938e-18	7.03498e-19	3.74772e-19	7.83925e-19	1.34417e-18	1.96124e-18	2.78249e-18	3.65986e-18	4.19609e-18	4.27569e-18
1.97052e-20	5.06255e-19	1.74436e-18	3.66824e-18	5.79275e-18	7.26433e-18	7.29676e-18	5.751e-18	3.3628e-18	1.3184e-18	4.06275e-19	5.27612e-19	1.06751e-18	1.64652e-18	2.34419e-18	3.23563e-18	4.01211e-18	4.30121e-18	4.24889e-18	4.51242e-18	5.59606e-18	7.26539e-18	8.65583e-18	8.93927e-18	7.92937e-18	6.14889e-18	4.35188e-18	2.95721e-18	1.92003e-18	1.06021e-18	3.73379e-19	1.59409e-20	1.75896e-19	1.02758e-18	2.63975e-18	4.7535e-18	6.6681e-18	7.48983e-18	6.69405e-18	4.58922e-18	2.22935e-18	7.06439e-19	3.73458e-19	7.81388e-19	1.35452e-18	1.96845e-18	2.77618e-18	3.66801e-18	4.22476e-18	4.28272e-18
1.86322e-20	5.09126e-19	1.75539e-18	3.66776e-18	5.79736e-18	7.28495e-18	7.30949e-18	5.76076e-18	3.3656e-18	1.31808e-18	4.08751e-19	5.2284e-19	1.07099e-18	1.65739e-18	2.34234e-18	3.23034e-18	4.03293e-18	4.3209e-18	4.24574e-18	4.52638e-18	5.61671e-18	7.27396e-18	8.67137e-18	8.95328e-18	7.94599e-18	6.16646e-18	4.34921e-18	2.96044e-18	1.93303e-18	1.05766e-18	3.7009e-19	1.67656e-20	1.74634e-19	1.03642e-18	2.64632e-18	4.75119e-18	6.68323e-18	7.50804e-18	6.70401e-18	4.59699e-18	2.22833e-18	7.08986e-19	3.71984e-19	7.78471e-19	1.36411e-18	1.97464e-18	2.76854e-18	3.67446e-18	4.25176e-18	4.28804e-18
1.97477e-20	5.07676e-19	1.75031e-18	3.68103e-18	5.81204e-18	7.28707e-18	7.31826e-18	5.76712e-18	3.37123e-18	1.32011e-18	4.05659e-19	5.26761e-19	1.06795e-18	1.65012e-18	2.35217e-18	3.24812e-18	4.03022e-18	4.32095e-18	4.267e-18	4.53258e-18	5.61998e-18	7.29256e-18	8.68531e-18	8.967e-18	7.95338e-18	6.16736e-18	4.36336e-18	2.9646e-18	1.92543e-18	1.0629e-18	3.73931e-19	1.59896e-20	1.7628e-19	1.03087e-18	2.64895e-18	4.76977e-18	6.68962e-18	7.5126e-18	6.71323e-18	4.60169e-18	2.23392e-18	7.0654e-19	3.72576e-19	7.80964e-19	1.3563e-18	1.97424e-18	2.78626e-18	3.68336e-18	4.2445e-18	4.3015e-18
2.09456e-20	5.06132e-19	1.74438e-18	3.69375e-18	5.82596e-18	7.28719e-18	7.32517e-18	5.77185e-18	3.37603e-18	1.32198e-18	4.02439e-19	5.31031e-19	1.06473e-18	1.64185e-18	2.36144e-18	3.26556e-18	4.02549e-18	4.31885e-18	4.28744e-18	4.53711e-18	5.62127e-18	7.30989e-18	8.69756e-18	8.97879e-18	7.95852e-18	6.16608e-18	4.37676e-18	2.96805e-18	1.91667e-18	1.06802e-18	3.77908e-19	1.51626e-20	1.78052e-19	1.0248e-18	2.65076e-18	4.78796e-18	6.69458e-18	7.51512e-18	6.72071e-18	4.60506e-18	2.23921e-18	7.03894e-19	3.733e-19	7.83692e-19	1.3478e-18	1.9729e-18	2.8038e-18	3.69118e-18	4.23475e-18	4.31362e-18
2.01658e-20	5.08534e-19	1.75256e-18	3.69205e-18	5.82818e-18	7.3012e-18	7.3319e-18	5.77633e-18	3.37627e-18	1.32111e-18	4.04391e-19	5.27543e-19	1.06735e-18	1.64925e-18	2.35827e-18	3.25943e-18	4.03933e-18	4.33177e-18	4.28216e-18	4.54541e-18	5.63538e-18	7.31466e-18	8.70758e-18	8.98678e-18	7.96773e-18	6.17659e-18	4.37219e-18	2.96876e-18	1.9256e-18	1.06537e-18	3.75142e-19	1.57474e-20	1.77228e-19	1.03169e-18	2.65493e-18	4.78477e-18	6.70481e-18	7.52657e-18	6.72517e-18	4.60845e-18	2.23721e-18	7.05648e-19	3.72331e-19	7.81582e-19	1.35474e-18	1.97619e-18	2.79603e-18	3.69395e-18	4.25339e-18	4.31513e-18
1.91416e-20	5.11508e-19	1.76266e-18	3.68886e-18	5.82954e-18	7.31774e-18	7.3395e-18	5.78142e-18	3.37631e-18	1.32022e-18	4.07211e-19	5.23459e-19	1.07114e-18	1.65888e-18	2.35383e-18	3.25066e-18	4.05541e-18	4.34646e-18	4.27377e-18	4.554e-18	5.65102e-18	7.31838e-18	8.71815e-18	8.99542e-18	7.97832e-18	6.18916e-18	4.36601e-18	2.96956e-18	1.93686e-18	1.06192e-18	3.7166e-19	1.65002e-20	1.76127e-19	1.0403e-18	2.65962e-18	4.77934e-18	6.71641e-18	7.54002e-18	6.73004e-18	4.6123e-18	2.23465e-18	7.082e-19	3.71419e-19	7.793e-19	1.36396e-18	1.98032e-18	2.78543e-18	3.69623e-18	4.27542e-18	4.31539e-18
1.99246e-20	5.11124e-19	1.76028e-18	3.69912e-18	5.84257e-18	7.32346e-18	7.34883e-18	5.78777e-18	3.38117e-18	1.32247e-18	4.05871e-19	5.27162e-19	1.07064e-18	1.65499e-18	2.36092e-18	3.26369e-18	4.0546e-18	4.34718e-18	4.28842e-18	4.55857e-18	5.6547e-18	7.33411e-18	8.73234e-18	9.00963e-18	7.98685e-18	6.19207e-18	4.37711e-18	2.9736e-18	1.93243e-18	1.06575e-18	3.74564e-19	1.59974e-20	1.77488e-19	1.03746e-18	2.66248e-18	4.79391e-18	6.72475e-18	7.54707e-18	6.73905e-18	4.61693e-18	2.23937e-18	7.07342e-19	3.72647e-19	7.82329e-19	1.36013e-18	1.98062e-18	2.7981e-18	3.70337e-18	4.27139e-18	4.32497e-18
2.11102e-20	5.10096e-19	1.75554e-18	3.71342e-18	5.85983e-18	7.32889e-18	7.361e-18	5.79644e-18	3.38829e-18	1.32599e-18	4.03814e-19	5.32901e-19	1.06967e-18	1.64878e-18	2.3715e-18	3.28287e-18	4.05121e-18	4.34589e-18	4.30963e-18	4.5634e-18	5.65679e-18	7.35435e-18	8.74975e-18	9.02794e-18	7.99759e-18	6.19481e-18	4.3937e-18	2.97956e-18	1.92512e-18	1.07157e-18	3.7913e-19	1.52369e-20	1.7943e-19	1.03229e-18	2.66563e-18	4.81432e-18	6.73426e-18	7.55505e-18	6.75126e-18	4.62333e-18	2.24653e-18	7.06075e-19	3.74551e-19	7.86957e-19	1.354e-18	1.98085e-18	2.8171e-18	3.71292e-18	4.26258e-18	4.3379e-18
2.06234e-20	5.12354e-19	1.76326e-18	3.71787e-18	5.87011e-18	7.34937e-18	7.37728e-18	5.80854e-18	3.39377e-18	1.32798e-18	4.06118e-19	5.32291e-19	1.07391e-18	1.6567e-18	2.37378e-18	3.28497e-18	4.06592e-18	4.36003e-18	4.31279e-18	4.57427e-18	5.67253e-18	7.36779e-18	8.76936e-18	9.04784e-18	8.01645e-18	6.21112e-18	4.3984e-18	2.9852e-18	1.9337e-18	1.07179e-18	3.78371e-19	1.56666e-20	1.79169e-19	1.03812e-18	2.67223e-18	4.81946e-18	6.75114e-18	7.57451e-18	6.76508e-18	4.63271e-18	2.24908e-18	7.08751e-19	3.75079e-19	7.87744e-19	1.36131e-18	1.98658e-18	2.81737e-18	3.72089e-18	4.28014e-18	4.34526e-18
1.94925e-20	5.15861e-19	1.77603e-18	3.71939e-18	5.8787e-18	7.37682e-18	7.3967e-18	5.82332e-18	3.39948e-18	1.32966e-18	4.10087e-19	5.29256e-19	1.08019e-18	1.6704e-18	2.37367e-18	3.28154e-18	4.08857e-18	4.38118e-18	4.31041e-18	4.58865e-18	5.69459e-18	7.38004e-18	8.79141e-18	9.07011e-18	8.04021e-18	6.234e-18	4.39971e-18	2.99145e-18	1.94875e-18	1.0702e-18	3.75689e-19	1.65645e-20	1.78055e-19	1.04823e-18	2.68068e-18	4.81976e-18	6.77192e-18	7.59982e-18	6.78105e-18	4.64433e-18	2.25038e-18	7.13021e-19	3.75062e-19	7.87089e-19	1.37397e-18	1.99498e-18	2.8114e-18	3.72927e-18	4.30877e-18	4.35177e-18
1.97933e-20	5.16585e-19	1.77888e-18	3.732e-18	5.89687e-18	7.39577e-18	7.41792e-18	5.83962e-18	3.40927e-18	1.33366e-18	4.1042e-19	5.31933e-19	1.08253e-18	1.67326e-18	2.38312e-18	3.29607e-18	4.09887e-18	4.39243e-18	4.32768e-18	4.6013e-18	5.70832e-18	7.40263e-18	8.81668e-18	9.09702e-18	8.06285e-18	6.24981e-18	4.41505e-18	3.00048e-18	1.95152e-18	1.07443e-18	3.78026e-19	1.64693e-20	1.78829e-19	1.04913e-18	2.6879e-18	4.83643e-18	6.79023e-18	7.62023e-18	6.80074e-18	4.65701e-18	2.25746e-18	7.14316e-19	3.76355e-19	7.90118e-19	1.37586e-18	2.00057e-18	2.82446e-18	3.74238e-18	4.31787e-18	4.36687e-18
2.08935e-20	5.15698e-19	1.77606e-18	3.75067e-18	5.92011e-18	7.40936e-18	7.43948e-18	5.8564e-18	3.42109e-18	1.3388e-18	4.08549e-19	5.37608e-19	1.08241e-18	1.66978e-18	2.39781e-18	3.32059e-18	4.10226e-18	4.39806e-18	4.35596e-18	4.61314e-18	5.71738e-18	7.43076e-18	8.84325e-18	9.12584e-18	8.08434e-18	6.26119e-18	4.43787e-18	3.01087e-18	1.94722e-18	1.08182e-18	3.83144e-19	1.581e-20	1.80654e-19	1.04477e-18	2.69429e-18	4.86202e-18	6.80671e-18	7.63732e-18	6.82204e-18	4.66998e-18	2.26759e-18	7.13775e-19	3.78174e-19	7.94976e-19	1.37142e-18	2.00437e-18	2.84805e-18	3.75811e-18	4.31604e-18	4.38679e-18
2.07408e-20	5.17084e-19	1.78196e-18	3.76057e-18	5.93577e-18	7.43105e-18	7.46071e-18	5.87297e-18	3.43008e-18	1.34184e-18	4.095e-19	5.37827e-19	1.08516e-18	1.67581e-18	2.40505e-18	3.33062e-18	4.1179e-18	4.41418e-18	4.36923e-18	4.62846e-18	5.73549e-18	7.45141e-18	8.86811e-18	9.15166e-18	8.10813e-18	6.28e-18	4.44944e-18	3.01931e-18	1.95399e-18	1.08444e-18	3.8387e-19	1.60244e-20	1.80745e-19	1.0483e-18	2.70227e-18	4.87437e-18	6.8259e-18	7.65957e-18	6.8413e-18	4.68304e-18	2.27297e-18	7.15565e-19	3.78473e-19	7.96062e-19	1.37603e-18	2.01117e-18	2.85613e-18	3.77104e-18	4.33289e-18	4.40118e-18
1.95932e-20	5.20238e-19	1.79466e-18	3.76274e-18	5.94426e-18	7.45788e-18	7.48006e-18	5.88813e-18	3.43598e-18	1.34284e-18	4.12646e-19	5.33534e-19	1.08993e-18	1.68912e-18	2.40568e-18	3.32802e-18	4.14253e-18	4.43792e-18	4.36933e-18	4.64571e-18	5.76008e-18	7.4648e-18	8.89003e-18	9.17329e-18	8.13205e-18	6.30351e-18	4.45082e-18	3.0254e-18	1.96928e-18	1.08293e-18	3.809e-19	1.69282e-20	1.79433e-19	1.05808e-18	2.71112e-18	4.87513e-18	6.84614e-18	7.6845e-18	6.85742e-18	4.69511e-18	2.27399e-18	7.19029e-19	3.77489e-19	7.93907e-19	1.38755e-18	2.01995e-18	2.85093e-18	3.78073e-18	4.36403e-18	4.41016e-18
1.95163e-20	5.21229e-19	1.79919e-18	3.77096e-18	5.9568e-18	7.47433e-18	7.49598e-18	5.90047e-18	3.44255e-18	1.3446e-18	4.12809e-19	5.33114e-19	1.0911e-18	1.69303e-18	2.41138e-18	3.33618e-18	4.15542e-18	4.4516e-18	4.38086e-18	4.65905e-18	5.77579e-18	7.48214e-18	8.90981e-18	9.19295e-18	8.14996e-18	6.31768e-18	4.45934e-18	3.03135e-18	1.97416e-18	1.08488e-18	3.8129e-19	1.70525e-20	1.79515e-19	1.06068e-18	2.71752e-18	4.88535e-18	6.861e-18	7.70124e-18	6.87178e-18	4.70481e-18	2.27768e-18	7.19778e-19	3.77196e-19	7.93971e-19	1.39011e-18	2.0249e-18	2.85751e-18	3.79124e-18	4.37811e-18	4.42252e-18
2.06873e-20	5.19786e-19	1.79413e-18	3.78615e-18	5.97426e-18	7.47885e-18	7.50793e-18	5.90956e-18	3.44991e-18	1.3474e-18	4.09623e-19	5.37395e-19	1.08834e-18	1.686e-18	2.42287e-18	3.35692e-18	4.15439e-18	4.45304e-18	4.40544e-18	4.66754e-18	5.78076e-18	7.50394e-18	8.92718e-18	9.21052e-18	8.16096e-18	6.32092e-18	4.47622e-18	3.03733e-18	1.96682e-18	1.09083e-18	3.8569e-19	1.62839e-20	1.81282e-19	1.05496e-18	2.72097e-18	4.90661e-18	6.86987e-18	7.70859e-18	6.88419e-18	4.71171e-18	2.28461e-18	7.17511e-19	3.77842e-19	7.96918e-19	1.38241e-18	2.02528e-18	2.8778e-18	3.80274e-18	4.37192e-18	4.43847e-18
2.10598e-20	5.19851e-19	1.79442e-18	3.79427e-18	5.98508e-18	7.4867e-18	7.5172e-18	5.91634e-18	3.45408e-18	1.34845e-18	4.08392e-19	5.38245e-19	1.08745e-18	1.68467e-18	2.42823e-18	3.36643e-18	4.15947e-18	4.45932e-18	4.41778e-18	4.67606e-18	5.78957e-18	7.51853e-18	8.94099e-18	9.22343e-18	8.17062e-18	6.32673e-18	4.4839e-18	3.04083e-18	1.96604e-18	1.09315e-18	3.87041e-19	1.60687e-20	1.81951e-19	1.05435e-18	2.72463e-18	4.9176e-18	6.87878e-18	7.71704e-18	6.89282e-18	4.71684e-18	2.28763e-18	7.16708e-19	3.77649e-19	7.9748e-19	1.38042e-18	2.02673e-18	2.8864e-18	3.8105e-18	4.37602e-18	4.44853e-18
2.00137e-20	5.22629e-19	1.80471e-18	3.79146e-18	5.98624e-18	7.5031e-18	7.52485e-18	5.92165e-18	3.45426e-18	1.34712e-18	4.10817e-19	5.33428e-19	1.0904e-18	1.69432e-18	2.42426e-18	3.35781e-18	4.17675e-18	4.47584e-18	4.41052e-18	4.68617e-18	5.8069e-18	7.52292e-18	8.95164e-18	9.23179e-18	8.18134e-18	6.33987e-18	4.47769e-18	3.04136e-18	1.97765e-18	1.08983e-18	3.83288e-19	1.68223e-20	1.80698e-19	1.06289e-18	2.72971e-18	4.91228e-18	6.89014e-18	7.73053e-18	6.8978e-18	4.721e-18	2.28486e-18	7.18814e-19	3.76247e-19	7.94286e-19	1.38915e-18	2.03126e-18	2.87604e-18	3.81329e-18	4.39981e-18	4.45023e-18
1.9591e-20	5.24317e-19	1.81044e-18	3.79241e-18	5.99056e-18	7.51471e-18	7.53165e-18	5.92611e-18	3.45527e-18	1.34669e-18	4.11871e-19	5.31379e-19	1.09194e-18	1.69894e-18	2.42342e-18	3.35579e-18	4.18713e-18	4.48619e-18	4.40978e-18	4.69365e-18	5.81883e-18	7.53005e-18	8.96217e-18	9.24052e-18	8.18976e-18	6.34828e-18	4.47636e-18	3.0424e-18	1.98341e-18	1.08864e-18	3.81679e-19	1.7134e-20	1.80332e-19	1.06748e-18	2.73359e-18	4.91294e-18	6.89944e-18	7.74044e-18	6.90279e-18	4.72431e-18	2.28411e-18	7.19757e-19	3.75648e-19	7.93051e-19	1.3933e-18	2.03383e-18	2.87281e-18	3.81677e-18	4.41339e-18	4.45376e-18
2.0829e-20	5.23023e-19	1.80438e-18	3.80501e-18	6.00514e-18	7.51541e-18	7.53884e-18	5.9308e-18	3.46005e-18	1.34907e-18	4.09064e-19	5.36462e-19	1.08967e-18	1.69067e-18	2.43232e-18	3.37341e-18	4.18148e-18	4.48244e-18	4.42937e-18	4.69688e-18	5.8187e-18	7.54724e-18	8.97498e-18	9.25314e-18	8.19512e-18	6.34663e-18	4.48995e-18	3.04627e-18	1.97431e-18	1.09368e-18	3.86003e-19	1.63192e-20	1.823e-19	1.06152e-18	2.73512e-18	4.93139e-18	6.90517e-18	7.74331e-18	6.91042e-18	4.72752e-18	2.28969e-18	7.17584e-19	3.76913e-19	7.96789e-19	1.38536e-18	2.03209e-18	2.89033e-18	3.82444e-18	4.40208e-18	4.46462e-18
2.16727e-20	5.22623e-19	1.8016e-18	3.81567e-18	6.01884e-18	7.52098e-18	7.54829e-18	5.93727e-18	3.46504e-18	1.35146e-18	4.07584e-19	5.40379e-19	1.08912e-18	1.68628e-18	2.43961e-18	3.38737e-18	4.18046e-18	4.48268e-18	4.44484e-18	4.70163e-18	5.82208e-18	7.56352e-18	8.98961e-18	9.26774e-18	8.20379e-18	6.34924e-18	4.50152e-18	3.05059e-18	1.96937e-18	1.0976e-18	3.89173e-19	1.57981e-20	1.83778e-19	1.05839e-18	2.73784e-18	4.94675e-18	6.91371e-18	7.75025e-18	6.9196e-18	4.73218e-18	2.29462e-18	7.16663e-19	3.78146e-19	8.00031e-19	1.38117e-18	2.03209e-18	2.90375e-18	3.83209e-18	4.39733e-18	4.47445e-18
2.05781e-20	5.25935e-19	1.81336e-18	3.8147e-18	6.02365e-18	7.54342e-18	7.56196e-18	5.94711e-18	3.46783e-18	1.35187e-18	4.11244e-19	5.37042e-19	1.09444e-18	1.69834e-18	2.43724e-18	3.38059e-18	4.1995e-18	4.5006e-18	4.4386e-18	4.71236e-18	5.8408e-18	7.57131e-18	9.00605e-18	9.28344e-18	8.22091e-18	6.36711e-18	4.49893e-18	3.05387e-18	1.98278e-18	1.09512e-18	3.85973e-19	1.66113e-20	1.82655e-19	1.068e-18	2.74458e-18	4.94386e-18	6.9301e-18	7.77004e-18	6.93e-18	4.73984e-18	2.29395e-18	7.20239e-19	3.7796e-19	7.98774e-19	1.39251e-18	2.03859e-18	2.89501e-18	3.83679e-18	4.42265e-18	4.47742e-18
1.96117e-20	5.29074e-19	1.8247e-18	3.81614e-18	6.03138e-18	7.56773e-18	7.57884e-18	5.95962e-18	3.47252e-18	1.35319e-18	4.14767e-19	5.34535e-19	1.09994e-18	1.71026e-18	2.43704e-18	3.3772e-18	4.21897e-18	4.51915e-18	4.43616e-18	4.72451e-18	5.86035e-18	7.58246e-18	9.0258e-18	9.30312e-18	8.24133e-18	6.38687e-18	4.49975e-18	3.05885e-18	1.99579e-18	1.09373e-18	3.83528e-19	1.73584e-20	1.81728e-19	1.07697e-18	2.75216e-18	4.94425e-18	6.94857e-18	7.79228e-18	6.94364e-18	4.74963e-18	2.29487e-18	7.23912e-19	3.78099e-19	7.98272e-19	1.40351e-18	2.04587e-18	2.88956e-18	3.84366e-18	4.44765e-18	4.48303e-18
2.07634e-20	5.2832e-19	1.82128e-18	3.83374e-18	6.05371e-18	7.5797e-18	7.59837e-18	5.97443e-18	3.48323e-18	1.35825e-18	4.13072e-19	5.40707e-19	1.10016e-18	1.70605e-18	2.45051e-18	3.40072e-18	4.22024e-18	4.52215e-18	4.46237e-18	4.73403e-18	5.86691e-18	7.60875e-18	9.05064e-18	9.33001e-18	8.26045e-18	6.39593e-18	4.52126e-18	3.06848e-18	1.99052e-18	1.10069e-18	3.88751e-19	1.66885e-20	1.8371e-19	1.07246e-18	2.75757e-18	4.96889e-18	6.96389e-18	7.80739e-18	6.96292e-18	4.76092e-18	2.30448e-18	7.23463e-19	3.80238e-19	8.03692e-19	1.39897e-18	2.04849e-18	2.91216e-18	3.85796e-18	4.44316e-18	4.50059e-18
2.19003e-20	5.27564e-19	1.81818e-18	3.85231e-18	6.07731e-18	7.59328e-18	7.6198e-18	5.99096e-18	3.49492e-18	1.36361e-18	4.11319e-19	5.46785e-19	1.10045e-18	1.70227e-18	2.46489e-18	3.42553e-18	4.22302e-18	4.52665e-18	4.49033e-18	4.74521e-18	5.87506e-18	7.63674e-18	9.07731e-18	9.35898e-18	8.28178e-18	6.40671e-18	4.54412e-18	3.07905e-18	1.9858e-18	1.10798e-18	3.9411e-19	1.60329e-20	1.85672e-19	1.06805e-18	2.76363e-18	4.99472e-18	6.98058e-18	7.82431e-18	6.98406e-18	4.77358e-18	2.31471e-18	7.23102e-19	3.8227e-19	8.09063e-19	1.39462e-18	2.05182e-18	2.93586e-18	3.87371e-18	4.44019e-18	4.51977e-18
2.07871e-20	5.3085e-19	1.83139e-18	3.85619e-18	6.08831e-18	7.62329e-18	7.6428e-18	6.00882e-18	3.50256e-18	1.36565e-18	4.14971e-19	5.43533e-19	1.10627e-18	1.71655e-18	2.46708e-18	3.42479e-18	4.24825e-18	4.55119e-18	4.4921e-18	4.7629e-18	5.90044e-18	7.65283e-18	9.1029e-18	9.38514e-18	8.30938e-18	6.43283e-18	4.54826e-18	3.0867e-18	2.00164e-18	1.10733e-18	3.91621e-19	1.69138e-20	1.84483e-19	1.07802e-18	2.77355e-18	4.99767e-18	7.00363e-18	7.85279e-18	7.00351e-18	4.78781e-18	2.31717e-18	7.272e-19	3.82019e-19	8.08049e-19	1.40709e-18	2.06177e-18	2.93255e-18	3.88472e-18	4.47169e-18	4.53022e-18
1.96004e-20	5.34161e-19	1.84504e-18	3.85934e-18	6.09827e-18	7.65297e-18	7.66497e-18	6.02611e-18	3.50969e-18	1.3672e-18	4.18554e-19	5.39561e-19	1.11176e-18	1.73114e-18	2.46868e-18	3.42288e-18	4.27429e-18	4.57663e-18	4.493e-18	4.78105e-18	5.92659e-18	7.66808e-18	9.12753e-18	9.41001e-18	8.33624e-18	6.45892e-18	4.5512e-18	3.0938e-18	2.01805e-18	1.10629e-18	3.88694e-19	1.78436e-20	1.83122e-19	1.08836e-18	2.78347e-18	4.99944e-18	7.02604e-18	7.88072e-18	7.02212e-18	4.80161e-18	2.31896e-18	7.31137e-19	3.81402e-19	8.06316e-19	1.41968e-18	2.07177e-18	2.92803e-18	3.89532e-18	4.50459e-18	4.54048e-18
2.0417e-20	5.33628e-19	1.84364e-18	3.87516e-18	6.11835e-18	7.66597e-18	7.68385e-18	6.0409e-18	3.51964e-18	1.37102e-18	4.16722e-19	5.43154e-19	1.11122e-18	1.72877e-18	2.48083e-18	3.44341e-18	4.2803e-18	4.5844e-18	4.51756e-18	4.79394e-18	5.93756e-18	7.69322e-18	9.15144e-18	9.43502e-18	8.35566e-18	6.46999e-18	4.56971e-18	3.10262e-18	2.0156e-18	1.11208e-18	3.92548e-19	1.73836e-20	1.84491e-19	1.08545e-18	2.78947e-18	5.02099e-18	7.04115e-18	7.89632e-18	7.04061e-18	4.81306e-18	2.327e-18	7.30478e-19	3.82184e-19	8.09352e-19	1.41618e-18	2.07531e-18	2.94733e-18	3.90998e-18	4.50687e-18	4.55873e-18
2.15884e-20	5.32355e-19	1.83908e-18	3.89204e-18	6.13853e-18	7.67373e-18	7.6995e-18	6.05306e-18	3.52878e-18	1.37467e-18	4.13703e-19	5.47731e-19	1.10913e-18	1.72257e-18	2.49373e-18	3.46661e-18	4.28152e-18	4.58768e-18	4.54479e-18	4.80476e-18	5.94455e-18	7.71815e-18	9.17265e-18	9.45699e-18	8.37086e-18	6.47619e-18	4.5891e-18	3.11058e-18	2.00912e-18	1.11855e-18	3.97391e-19	1.66677e-20	1.86329e-19	1.08001e-18	2.79393e-18	5.04457e-18	7.05304e-18	7.90716e-18	7.05654e-18	4.82235e-18	2.33521e-18	7.28649e-19	3.82963e-19	8.1281e-19	1.40925e-18	2.07672e-18	2.96959e-18	3.92406e-18	4.50256e-18	4.57687e-18
2.10594e-20	5.34119e-19	1.84642e-18	3.89555e-18	6.14616e-18	7.69057e-18	7.71209e-18	6.0626e-18	3.53265e-18	1.37492e-18	4.14801e-19	5.45068e-19	1.11088e-18	1.72923e-18	2.49536e-18	3.4674e-18	4.29716e-18	4.6036e-18	4.54844e-18	4.81747e-18	5.96192e-18	7.7302e-18	9.18875e-18	9.47189e-18	8.386e-18	6.49045e-18	4.59113e-18	3.11414e-18	2.01731e-18	1.11819e-18	3.95819e-19	1.70887e-20	1.85756e-19	1.08537e-18	2.80002e-18	5.04798e-18	7.06661e-18	7.92287e-18	7.06704e-18	4.82988e-18	2.33599e-18	7.29921e-19	3.82017e-19	8.11111e-19	1.41456e-18	2.08179e-18	2.96871e-18	3.93149e-18	4.52202e-18	4.5852e-18
1.99708e-20	5.36879e-19	1.85746e-18	3.89377e-18	6.14843e-18	7.709e-18	7.72199e-18	6.06978e-18	3.53388e-18	1.37377e-18	4.17259e-19	5.40011e-19	1.11378e-18	1.73977e-18	2.49246e-18	3.4596e-18	4.31634e-18	4.62253e-18	4.54276e-18	4.8294e-18	5.98154e-18	7.73651e-18	9.20152e-18	9.48259e-18	8.39918e-18	6.5059e-18	4.58619e-18	3.11537e-18	2.02992e-18	1.11527e-18	3.91976e-19	1.78617e-20	1.84385e-19	1.09424e-18	2.80613e-18	5.04363e-18	7.07948e-18	7.93861e-18	7.07409e-18	4.83561e-18	2.33373e-18	7.32085e-19	3.80525e-19	8.07658e-19	1.4237e-18	2.08748e-18	2.95919e-18	3.93548e-18	4.5482e-18	4.58891e-18
2.03808e-20	5.36952e-19	1.85723e-18	3.90098e-18	6.15815e-18	7.71507e-18	7.72912e-18	6.07465e-18	3.53697e-18	1.37452e-18	4.16012e-19	5.41067e-19	1.11284e-18	1.73771e-18	2.49691e-18	3.4681e-18	4.31966e-18	4.62692e-18	4.5535e-18	4.83614e-18	5.98861e-18	7.74949e-18	9.21349e-18	9.49333e-18	8.40639e-18	6.50962e-18	4.59255e-18	3.1179e-18	2.02828e-18	1.1173e-18	3.93297e-19	1.76104e-20	1.85143e-19	1.09339e-18	2.80902e-18	5.05368e-18	7.08698e-18	7.94502e-18	7.08065e-18	4.83915e-18	2.33613e-18	7.3116e-19	3.80451e-19	8.08372e-19	1.4213e-18	2.08801e-18	2.96691e-18	3.94191e-18	4.55035e-18	4.5973e-18
2.16555e-20	5.3558e-19	1.85067e-18	3.91354e-18	6.17269e-18	7.71477e-18	7.73541e-18	6.07875e-18	3.5414e-18	1.37667e-18	4.12817e-19	5.4585e-19	1.11006e-18	1.72865e-18	2.50565e-18	3.48624e-18	4.31405e-18	4.62296e-18	4.57372e-18	4.83993e-18	5.98843e-18	7.76666e-18	9.22576e-18	9.50502e-18	8.41096e-18	6.50708e-18	4.60582e-18	3.12162e-18	2.01864e-18	1.12218e-18	3.97704e-19	1.67928e-20	1.87157e-19	1.08711e-18	2.81017e-18	5.07229e-18	7.09212e-18	7.94682e-18	7.08759e-18	4.84186e-18	2.34148e-18	7.28652e-19	3.81356e-19	8.11782e-19	1.41264e-18	2.0857e-18	2.98472e-18	3.94998e-18	4.53879e-18	4.60834e-18
2.17105e-20	5.36538e-19	1.85329e-18	3.91812e-18	6.18061e-18	7.72432e-18	7.74326e-18	6.08391e-18	3.54386e-18	1.37735e-18	4.13018e-19	5.46168e-19	1.11099e-18	1.72998e-18	2.50777e-18	3.4901e-18	4.32005e-18	4.62935e-18	4.5788e-18	4.84614e-18	5.99703e-18	7.77727e-18	9.23801e-18	9.51615e-18	8.41952e-18	6.5133e-18	4.60927e-18	3.12391e-18	2.0204e-18	1.12288e-18	3.97901e-19	1.67942e-20	1.87508e-19	1.08889e-18	2.81362e-18	5.07846e-18	7.10137e-18	7.95577e-18	7.09415e-18	4.84562e-18	2.34285e-18	7.28975e-19	3.81549e-19	8.12382e-19	1.41381e-18	2.08728e-18	2.98764e-18	3.95493e-18	4.54537e-18	4.614e-18
2.0617e-20	5.39699e-19	1.86473e-18	3.91602e-18	6.18342e-18	7.74434e-18	7.75416e-18	6.0914e-18	3.54524e-18	1.37697e-18	4.16432e-19	5.42414e-19	1.11556e-18	1.74135e-18	2.50445e-18	3.48157e-18	4.33772e-18	4.64642e-18	4.57092e-18	4.85555e-18	6.01478e-18	7.78307e-18	9.25175e-18	9.52854e-18	8.43346e-18	6.52899e-18	4.60467e-18	3.12555e-18	2.03316e-18	1.12e-18	3.94307e-19	1.7563e-20	1.8631e-19	1.09829e-18	2.81975e-18	5.07395e-18	7.11551e-18	7.97292e-18	7.10186e-18	4.85143e-18	2.3411e-18	7.32074e-19	3.81132e-19	8.1049e-19	1.4244e-18	2.09305e-18	2.9775e-18	3.95787e-18	4.56977e-18	4.61575e-18
2.04444e-20	5.41323e-19	1.86998e-18	3.92161e-18	6.19392e-18	7.76073e-18	7.76798e-18	6.10132e-18	3.5501e-18	1.37879e-18	4.17824e-19	5.42819e-19	1.11849e-18	1.74619e-18	2.50759e-18	3.48578e-18	4.34824e-18	4.65703e-18	4.5763e-18	4.86436e-18	6.02735e-18	7.79668e-18	9.26953e-18	9.54632e-18	8.44888e-18	6.54136e-18	4.61028e-18	3.13023e-18	2.03835e-18	1.12099e-18	3.94316e-19	1.77485e-20	1.86443e-19	1.10203e-18	2.82531e-18	5.08101e-18	7.12988e-18	7.98875e-18	7.11368e-18	4.85903e-18	2.34381e-18	7.33769e-19	3.8183e-19	8.11714e-19	1.42883e-18	2.09722e-18	2.98037e-18	3.96505e-18	4.58179e-18	4.62326e-18
2.16489e-20	5.40565e-19	1.86577e-18	3.93818e-18	6.21517e-18	7.77046e-18	7.78495e-18	6.11398e-18	3.55951e-18	1.3835e-18	4.15944e-19	5.49064e-19	1.11852e-18	1.74086e-18	2.51993e-18	3.50857e-18	4.34777e-18	4.65777e-18	4.60115e-18	4.87232e-18	6.03192e-18	7.82122e-18	9.29223e-18	9.5706e-18	8.46523e-18	6.54781e-18	4.63029e-18	3.13894e-18	2.03193e-18	1.12746e-18	3.99593e-19	1.7053e-20	1.88552e-19	1.09715e-18	2.82966e-18	5.10473e-18	7.14357e-18	8.00128e-18	7.13055e-18	4.86849e-18	2.35272e-18	7.33099e-19	3.83914e-19	8.17205e-19	1.42362e-18	2.09853e-18	3.00215e-18	3.97828e-18	4.57511e-18	4.63899e-18
2.21587e-20	5.41073e-19	1.86705e-18	3.95166e-18	6.23436e-18	7.78766e-18	7.80532e-18	6.12946e-18	3.56915e-18	1.38777e-18	4.15861e-19	5.52698e-19	1.1206e-18	1.74185e-18	2.52987e-18	3.52513e-18	4.35567e-18	4.66639e-18	4.61995e-18	4.88384e-18	6.04349e-18	7.84445e-18	9.31733e-18	9.59729e-18	8.48665e-18	6.56142e-18	4.64663e-18	3.14803e-18	2.03256e-18	1.13212e-18	4.0269e-19	1.6833e-20	1.89689e-19	1.09686e-18	2.83619e-18	5.12314e-18	7.16123e-18	8.02012e-18	7.14966e-18	4.88038e-18	2.36024e-18	7.34065e-19	3.85461e-19	8.21023e-19	1.42405e-18	2.103e-18	3.01715e-18	3.99158e-18	4.58051e-18	4.65399e-18
2.0947e-20	5.44593e-19	1.88121e-18	3.95487e-18	6.24477e-18	7.81874e-18	7.82852e-18	6.1473e-18	3.57659e-18	1.38972e-18	4.19993e-19	5.49356e-19	1.12695e-18	1.7572e-18	2.53153e-18	3.52274e-18	4.38137e-18	4.69161e-18	4.61987e-18	4.90095e-18	6.06931e-18	7.85986e-18	9.34301e-18	9.62359e-18	8.51444e-18	6.58824e-18	4.64993e-18	3.15536e-18	2.04937e-18	1.13122e-18	3.99801e-19	1.77592e-20	1.88372e-19	1.10762e-18	2.84644e-18	5.12492e-18	7.18469e-18	8.04942e-18	7.16904e-18	4.89456e-18	2.36235e-18	7.38504e-19	3.85424e-19	8.20011e-19	1.43757e-18	2.11341e-18	3.01238e-18	4.00174e-18	4.61318e-18	4.6637e-18
2.01095e-20	5.47348e-19	1.89271e-18	3.96102e-18	6.25771e-18	7.84739e-18	7.85214e-18	6.16559e-18	3.58506e-18	1.39218e-18	4.22995e-19	5.47222e-19	1.13201e-18	1.76957e-18	2.53568e-18	3.52538e-18	4.40437e-18	4.71462e-18	4.62542e-18	4.91833e-18	6.0934e-18	7.87818e-18	9.36948e-18	9.65095e-18	8.54201e-18	6.61323e-18	4.65687e-18	3.16345e-18	2.06298e-18	1.13177e-18	3.98213e-19	1.84431e-20	1.87523e-19	1.11591e-18	2.85635e-18	5.1311e-18	7.20744e-18	8.07726e-18	7.18939e-18	4.90907e-18	2.36591e-18	7.42025e-19	3.8548e-19	8.19683e-19	1.44805e-18	2.12304e-18	3.01275e-18	4.01358e-18	4.64125e-18	4.67603e-18
2.12655e-20	5.4642e-19	1.88926e-18	3.9802e-18	6.28186e-18	7.8606e-18	7.87356e-18	6.18241e-18	3.59692e-18	1.39725e-18	4.20601e-19	5.52599e-19	1.13142e-18	1.76516e-18	2.55057e-18	3.55156e-18	4.40855e-18	4.72037e-18	4.65558e-18	4.93172e-18	6.103e-18	7.90733e-18	9.39658e-18	9.67986e-18	8.5637e-18	6.6242e-18	4.68001e-18	3.1743e-18	2.05807e-18	1.13908e-18	4.03648e-19	1.78042e-20	1.89467e-19	1.11114e-18	2.86244e-18	5.15776e-18	7.2241e-18	8.09389e-18	7.21077e-18	4.92204e-18	2.37612e-18	7.41162e-19	3.86825e-19	8.24305e-19	1.44281e-18	2.12624e-18	3.03745e-18	4.03086e-18	4.63949e-18	4.69686e-18
2.23561e-20	5.455e-19	1.88584e-18	3.99801e-18	6.30416e-18	7.87216e-18	7.8927e-18	6.19745e-18	3.60758e-18	1.40163e-18	4.18051e-19	5.57266e-19	1.13035e-18	1.76049e-18	2.56426e-18	3.57599e-18	4.41254e-18	4.72589e-18	4.68399e-18	4.94463e-18	6.11227e-18	7.93458e-18	9.42136e-18	9.7059e-18	8.58307e-18	6.63372e-18	4.70107e-18	3.18399e-18	2.05318e-18	1.14577e-18	4.08621e-19	1.71932e-20	1.91271e-19	1.10654e-18	2.86796e-18	5.1826e-18	7.23913e-18	8.10854e-18	7.22994e-18	4.93359e-18	2.38525e-18	7.40011e-19	3.87768e-19	8.28191e-19	1.43735e-18	2.12887e-18	3.06044e-18	4.047e-18	4.63797e-18	4.71652e-18
2.11937e-20	5.48423e-19	1.8985e-18	3.99903e-18	6.31022e-18	7.8965e-18	7.90912e-18	6.21003e-18	3.61192e-18	1.40158e-18	4.2092e-19	5.52327e-19	1.1341e-18	1.77331e-18	2.56404e-18	3.57114e-18	4.43607e-18	4.74954e-18	4.68229e-18	4.96067e-18	6.13646e-18	7.94601e-18	9.44042e-18	9.72389e-18	8.60349e-18	6.65518e-18	4.70017e-18	3.18801e-18	2.06808e-18	1.14392e-18	4.05024e-19	1.8047e-20	1.89794e-19	1.11623e-18	2.87642e-18	5.18141e-18	7.25686e-18	8.13081e-18	7.24307e-18	4.94372e-18	2.38493e-18	7.42862e-19	3.86483e-19	8.25052e-19	1.44808e-18	2.13719e-18	3.05358e-18	4.05462e-18	4.66895e-18	4.72459e-18
2.00554e-20	5.51228e-19	1.91052e-18	3.99867e-18	6.31418e-18	7.9179e-18	7.92222e-18	6.21987e-18	3.61468e-18	1.40083e-18	4.23556e-19	5.47198e-19	1.13725e-18	1.78512e-18	2.56256e-18	3.56452e-18	4.45758e-18	4.77131e-18	4.67856e-18	4.97475e-18	6.15879e-18	7.9549e-18	9.45624e-18	9.73811e-18	8.62017e-18	6.67376e-18	4.6971e-18	3.19039e-18	2.08199e-18	1.14159e-18	4.01165e-19	1.88517e-20	1.88315e-19	1.12557e-18	2.88385e-18	5.17847e-18	7.27204e-18	8.14981e-18	7.25309e-18	4.9516e-18	2.38354e-18	7.45286e-19	3.85048e-19	8.21546e-19	1.45798e-18	2.1444e-18	3.04525e-18	4.06024e-18	4.69797e-18	4.73072e-18
2.11038e-20	5.50178e-19	1.90581e-18	4.01118e-18	6.32918e-18	7.92092e-18	7.93089e-18	6.22618e-18	3.61994e-18	1.40287e-18	4.20591e-19	5.50699e-19	1.13471e-18	1.77814e-18	2.57141e-18	3.58218e-18	4.45647e-18	4.77163e-18	4.6991e-18	4.98197e-18	6.16273e-18	7.97341e-18	9.47075e-18	9.75189e-18	8.62805e-18	6.67484e-18	4.71021e-18	3.19497e-18	2.07495e-18	1.14611e-18	4.04971e-19	1.82078e-20	1.89981e-19	1.12066e-18	2.88618e-18	5.19658e-18	7.27939e-18	8.15473e-18	7.26215e-18	4.95618e-18	2.3888e-18	7.43113e-19	3.85356e-19	8.23993e-19	1.45086e-18	2.14355e-18	3.0621e-18	4.07009e-18	4.69202e-18	4.74347e-18
2.24e-20	5.48769e-19	1.89906e-18	4.02429e-18	6.34452e-18	7.92085e-18	7.93764e-18	6.23081e-18	3.62468e-18	1.40505e-18	4.17108e-19	5.5527e-19	1.13168e-18	1.76877e-18	2.58054e-18	3.60152e-18	4.45174e-18	4.76822e-18	4.72079e-18	4.9871e-18	6.16336e-18	7.99161e-18	9.48377e-18	9.76421e-18	8.63339e-18	6.67264e-18	4.72404e-18	3.19917e-18	2.06523e-18	1.15106e-18	4.09544e-19	1.74054e-20	1.92029e-19	1.1142e-18	2.88742e-18	5.21603e-18	7.28499e-18	8.1568e-18	7.26968e-18	4.95932e-18	2.39434e-18	7.40454e-19	3.85974e-19	8.27225e-19	1.44186e-18	2.14118e-18	3.08076e-18	4.07937e-18	4.68099e-18	4.75551e-18
2.18525e-20	5.5069e-19	1.906e-18	4.02464e-18	6.34825e-18	7.93385e-18	7.94492e-18	6.23549e-18	3.62557e-18	1.40439e-18	4.18564e-19	5.52783e-19	1.13356e-18	1.77468e-18	2.57924e-18	3.59785e-18	4.46348e-18	4.7802e-18	4.71852e-18	4.99486e-18	6.1767e-18	7.99849e-18	9.49471e-18	9.77328e-18	8.64239e-18	6.6823e-18	4.72174e-18	3.19989e-18	2.07233e-18	1.14958e-18	4.07397e-19	1.77889e-20	1.91471e-19	1.11973e-18	2.89184e-18	5.21551e-18	7.29496e-18	8.16789e-18	7.2748e-18	4.96285e-18	2.39317e-18	7.41659e-19	3.85372e-19	8.25629e-19	1.44709e-18	2.14445e-18	3.07601e-18	4.0824e-18	4.69693e-18	4.75881e-18
2.07518e-20	5.53687e-19	1.91727e-18	4.0218e-18	6.34949e-18	7.95201e-18	7.95375e-18	6.24127e-18	3.62594e-18	1.40332e-18	4.21707e-19	5.48557e-19	1.13735e-18	1.78557e-18	2.57533e-18	3.58798e-18	4.4804e-18	4.79709e-18	4.70966e-18	5.00356e-18	6.19414e-18	8.00297e-18	9.50644e-18	9.78313e-18	8.65392e-18	6.69652e-18	4.71565e-18	3.20024e-18	2.08471e-18	1.14645e-18	4.03433e-19	1.85203e-20	1.90176e-19	1.12897e-18	2.89761e-18	5.20979e-18	7.30734e-18	8.18306e-18	7.28046e-18	4.96735e-18	2.39055e-18	7.4429e-19	3.84678e-19	8.2305e-19	1.45699e-18	2.14981e-18	3.06489e-18	4.08408e-18	4.7211e-18	4.76001e-18
2.11732e-20	5.54199e-19	1.91776e-18	4.03017e-18	6.36186e-18	7.96192e-18	7.96461e-18	6.24882e-18	3.63057e-18	1.40539e-18	4.21366e-19	5.5094e-19	1.13826e-18	1.7848e-18	2.58058e-18	3.59784e-18	4.48421e-18	4.80143e-18	4.72074e-18	5.01006e-18	6.20126e-18	8.01811e-18	9.5223e-18	9.79874e-18	8.66507e-18	6.70276e-18	4.72435e-18	3.20461e-18	2.08383e-18	1.14896e-18	4.05295e-19	1.83037e-20	1.9113e-19	1.12874e-18	2.90134e-18	5.2216e-18	7.31831e-18	8.19335e-18	7.29036e-18	4.97289e-18	2.39437e-18	7.4442e-19	3.85606e-19	8.25438e-19	1.45631e-18	2.15123e-18	3.07374e-18	4.09163e-18	4.72323e-18	4.7686e-18
2.24359e-20	5.53385e-19	1.91261e-18	4.04562e-18	6.38175e-18	7.96895e-18	7.97858e-18	6.25898e-18	3.63853e-18	1.4096e-18	4.19186e-19	5.57122e-19	1.13785e-18	1.77813e-18	2.59171e-18	3.61982e-18	4.48196e-18	4.79989e-18	4.74425e-18	5.01652e-18	6.20383e-18	8.04066e-18	9.54241e-18	9.81984e-18	8.6782e-18	6.70629e-18	4.74259e-18	3.21222e-18	2.07614e-18	1.1549e-18	4.10586e-19	1.75825e-20	1.93342e-19	1.12341e-18	2.90452e-18	5.24429e-18	7.32998e-18	8.20289e-18	7.30445e-18	4.98031e-18	2.40243e-18	7.43384e-19	3.87508e-19	8.30793e-19	1.45018e-18	2.1511e-18	3.09461e-18	4.10366e-18	4.71428e-18	4.7825e-18
2.24438e-20	5.54813e-19	1.91733e-18	4.05463e-18	6.39655e-18	7.98808e-18	7.99699e-18	6.27266e-18	3.646e-18	1.41266e-18	4.20346e-19	5.58652e-19	1.14103e-18	1.7827e-18	2.59781e-18	3.62893e-18	4.49332e-18	4.81152e-18	4.75505e-18	5.02761e-18	6.21774e-18	8.05921e-18	9.56507e-18	9.84336e-18	8.69831e-18	6.72131e-18	4.75296e-18	3.21939e-18	2.08081e-18	1.15734e-18	4.11677e-19	1.76784e-20	1.93777e-19	1.12632e-18	2.91123e-18	5.25604e-18	7.34746e-18	8.22225e-18	7.32088e-18	4.99083e-18	2.40735e-18	7.45203e-19	3.88608e-19	8.33097e-19	1.45413e-18	2.15628e-18	3.10211e-18	4.11415e-18	4.726e-18	4.79374e-18
2.12218e-20	5.5835e-19	1.93158e-18	4.05719e-18	6.40597e-18	8.01846e-18	8.01914e-18	6.2894e-18	3.65275e-18	1.41437e-18	4.24635e-19	5.55413e-19	1.1474e-18	1.79806e-18	2.59891e-18	3.62527e-18	4.518e-18	4.83609e-18	4.75343e-18	5.04333e-18	6.24278e-18	8.07354e-18	9.58969e-18	9.8685e-18	8.72474e-18	6.74724e-18	4.7553e-18	3.22584e-18	2.09747e-18	1.15629e-18	4.08569e-19	1.85745e-20	1.92439e-19	1.13719e-18	2.9213e-18	5.25687e-18	7.37014e-18	8.25069e-18	7.33905e-18	5.00412e-18	2.409e-18	7.49621e-19	3.88753e-19	8.32116e-19	1.46771e-18	2.1665e-18	3.09638e-18	4.12297e-18	4.758e-18	4.8024e-18
2.08687e-20	5.60338e-19	1.93967e-18	4.0666e-18	6.422e-18	8.04415e-18	8.04279e-18	6.30758e-18	3.66218e-18	1.41771e-18	4.26635e-19	5.55519e-19	1.15161e-18	1.80668e-18	2.60567e-18	3.63352e-18	4.53614e-18	4.85461e-18	4.76447e-18	5.05912e-18	6.26306e-18	8.09468e-18	9.61701e-18	9.89713e-18	8.75135e-18	6.76914e-18	4.76642e-18	3.23477e-18	2.1067e-18	1.15857e-18	4.08763e-19	1.89353e-20	1.92321e-19	1.1425e-18	2.93043e-18	5.26816e-18	7.39206e-18	8.27658e-18	7.36009e-18	5.0184e-18	2.41434e-18	7.52363e-19	3.89472e-19	8.3346e-19	1.47483e-18	2.17471e-18	3.10261e-18	4.13593e-18	4.77853e-18	4.81644e-18
2.20491e-20	5.59615e-19	1.93635e-18	4.08642e-18	6.4477e-18	8.05899e-18	8.0659e-18	6.32572e-18	3.67478e-18	1.42337e-18	4.24477e-19	5.61394e-19	1.15174e-18	1.80258e-18	2.62098e-18	3.66094e-18	4.54092e-18	4.86037e-18	4.79542e-18	5.07303e-18	6.27288e-18	8.12515e-18	9.64604e-18	9.92829e-18	8.77497e-18	6.78113e-18	4.79076e-18	3.24667e-18	2.10197e-18	1.16606e-18	4.14554e-19	1.83253e-20	1.94388e-19	1.1379e-18	2.9368e-18	5.296e-18	7.4104e-18	8.29482e-18	7.38301e-18	5.03232e-18	2.42522e-18	7.5189e-19	3.91102e-19	8.38774e-19	1.47016e-18	2.17811e-18	3.12819e-18	4.15433e-18	4.77686e-18	4.83767e-18
2.26878e-20	5.59672e-19	1.93672e-18	4.10236e-18	6.46928e-18	8.07636e-18	8.08799e-18	6.34303e-18	3.6858e-18	1.42775e-18	4.23364e-19	5.6467e-19	1.15254e-18	1.80238e-18	2.63311e-18	3.6815e-18	4.55052e-18	4.87088e-18	4.81969e-18	5.08811e-18	6.28666e-18	8.15196e-18	9.67328e-18	9.95698e-18	8.79846e-18	6.7958e-18	4.80974e-18	3.25701e-18	2.10187e-18	1.17154e-18	4.18224e-19	1.80509e-20	1.95622e-19	1.13653e-18	2.94386e-18	5.31765e-18	7.42892e-18	8.31443e-18	7.40426e-18	5.04576e-18	2.4337e-18	7.52107e-19	3.91952e-19	8.42016e-19	1.46891e-18	2.18287e-18	3.14682e-18	4.17078e-18	4.78322e-18	4.85664e-18
2.14722e-20	5.62745e-19	1.9505e-18	4.10482e-18	6.47735e-18	8.10423e-18	8.10809e-18	6.35856e-18	3.69183e-18	1.42834e-18	4.26621e-19	5.5995e-19	1.15694e-18	1.81671e-18	2.6343e-18	3.67785e-18	4.57624e-18	4.89712e-18	4.81966e-18	5.10589e-18	6.3133e-18	8.16601e-18	9.69588e-18	9.97917e-18	8.82283e-18	6.82068e-18	4.81095e-18	3.26241e-18	2.11818e-18	1.17033e-18	4.14693e-19	1.89397e-20	1.94068e-19	1.1468e-18	2.95372e-18	5.31798e-18	7.44945e-18	8.34051e-18	7.42079e-18	5.05824e-18	2.43443e-18	7.55434e-19	3.90945e-19	8.39194e-19	1.48075e-18	2.19282e-18	3.14116e-18	4.17999e-18	4.81678e-18	4.86686e-18
2.0477e-20	5.653e-19	1.96213e-18	4.10725e-18	6.48446e-18	8.12764e-18	8.12475e-18	6.37129e-18	3.69665e-18	1.42848e-18	4.29061e-19	5.55675e-19	1.16009e-18	1.82834e-18	2.63537e-18	3.67492e-18	4.59829e-18	4.91996e-18	4.82028e-18	5.12164e-18	6.3368e-18	8.17877e-18	9.7154e-18	9.99768e-18	8.84302e-18	6.8414e-18	4.81166e-18	3.26652e-18	2.13169e-18	1.16927e-18	4.11603e-19	1.96561e-20	1.92786e-19	1.15542e-18	2.96221e-18	5.3187e-18	7.46682e-18	8.3623e-18	7.43433e-18	5.06842e-18	2.43473e-18	7.57856e-19	3.89839e-19	8.36396e-19	1.49016e-18	2.20102e-18	3.13655e-18	4.18796e-18	4.84571e-18	4.87619e-18
2.17537e-20	5.63966e-19	1.9561e-18	4.12264e-18	6.50305e-18	8.13146e-18	8.13608e-18	6.37992e-18	3.70374e-18	1.43143e-18	4.25514e-19	5.60136e-19	1.15734e-18	1.82003e-18	2.64659e-18	3.69746e-18	4.59719e-18	4.92e-18	4.84604e-18	5.13073e-18	6.341e-18	8.20121e-18	9.73309e-18	1.00152e-17	8.8537e-18	6.8433e-18	4.82866e-18	3.27305e-18	2.12325e-18	1.17496e-18	4.16563e-19	1.89154e-20	1.94822e-19	1.14923e-18	2.96493e-18	5.34108e-18	7.47595e-18	8.36868e-18	7.44635e-18	5.0748e-18	2.44175e-18	7.5548e-19	3.90275e-19	8.39685e-19	1.48176e-18	2.20023e-18	3.15784e-18	4.20081e-18	4.83815e-18	4.89194e-18
2.30634e-20	5.62587e-19	1.94941e-18	4.13677e-18	6.51995e-18	8.13277e-18	8.14455e-18	6.38615e-18	3.70941e-18	1.43393e-18	4.21876e-19	5.64616e-19	1.15432e-18	1.8108e-18	2.65658e-18	3.71858e-18	4.59408e-18	4.91786e-18	4.86982e-18	5.13782e-18	6.34311e-18	8.22134e-18	9.74812e-18	1.00296e-17	8.86118e-18	6.84254e-18	4.84382e-18	3.27834e-18	2.11382e-18	1.18016e-18	4.21409e-19	1.81479e-20	1.96909e-19	1.14274e-18	2.96661e-18	5.36201e-18	7.48299e-18	8.37228e-18	7.45565e-18	5.07922e-18	2.44792e-18	7.52857e-19	3.90702e-19	8.42927e-19	1.47277e-18	2.19827e-18	3.17789e-18	4.21193e-18	4.82838e-18	4.9056e-18
2.21172e-20	5.65059e-19	1.95946e-18	4.13495e-18	6.52136e-18	8.14877e-18	8.15237e-18	6.39127e-18	3.70972e-18	1.43247e-18	4.24138e-19	5.60235e-19	1.1567e-18	1.82002e-18	2.65363e-18	3.71036e-18	4.61015e-18	4.93453e-18	4.86355e-18	5.14725e-18	6.36044e-18	8.2267e-18	9.75904e-18	1.00382e-17	8.87138e-18	6.85537e-18	4.83845e-18	3.27827e-18	2.12475e-18	1.17753e-18	4.1769e-19	1.87696e-20	1.95704e-19	1.15078e-18	2.97214e-18	5.35761e-18	7.49397e-18	8.38567e-18	7.46067e-18	5.08325e-18	2.44533e-18	7.54606e-19	3.89579e-19	8.39765e-19	1.4807e-18	2.20318e-18	3.16862e-18	4.21411e-18	4.85131e-18	4.90835e-18
2.10006e-20	5.67896e-19	1.9708e-18	4.13185e-18	6.52165e-18	8.16604e-18	8.16022e-18	6.39628e-18	3.70964e-18	1.43088e-18	4.2705e-19	5.5554e-19	1.15985e-18	1.83075e-18	2.64963e-18	3.69972e-18	4.62707e-18	4.95204e-18	4.85446e-18	5.15602e-18	6.37835e-18	8.23071e-18	9.76975e-18	1.00467e-17	8.88176e-18	6.86908e-18	4.83155e-18	3.27779e-18	2.13713e-18	1.17435e-18	4.13398e-19	1.94783e-20	1.94298e-19	1.15996e-18	2.97793e-18	5.35125e-18	7.50536e-18	8.39992e-18	7.46539e-18	5.08719e-18	2.44218e-18	7.56867e-19	3.88628e-19	8.3654e-19	1.49016e-18	2.20857e-18	3.15702e-18	4.21518e-18	4.87602e-18	4.90977e-18
2.17956e-20	5.67715e-19	1.96813e-18	4.14176e-18	6.53505e-18	8.17142e-18	8.1687e-18	6.40192e-18	3.71387e-18	1.43297e-18	4.25479e-19	5.58964e-19	1.15931e-18	1.82618e-18	2.65594e-18	3.71319e-18	4.62681e-18	4.95227e-18	4.86915e-18	5.16127e-18	6.38204e-18	8.24653e-18	9.78399e-18	1.00604e-17	8.88978e-18	6.87106e-18	4.8418e-18	3.28189e-18	2.13231e-18	1.17764e-18	4.16423e-19	1.90254e-20	1.95773e-19	1.15718e-18	2.98025e-18	5.36589e-18	7.5139e-18	8.40624e-18	7.47359e-18	5.09113e-18	2.44649e-18	7.5591e-19	3.89495e-19	8.39479e-19	1.48606e-18	2.20795e-18	3.16947e-18	4.22309e-18	4.87195e-18	4.91886e-18
2.31129e-20	5.66834e-19	1.96208e-18	4.15617e-18	6.55367e-18	8.17576e-18	8.17974e-18	6.40973e-18	3.72044e-18	1.43664e-18	4.22921e-19	5.64949e-19	1.15835e-18	1.81819e-18	2.66597e-18	3.73448e-18	4.62303e-18	4.94878e-18	4.89161e-18	5.16662e-18	6.3829e-18	8.26734e-18	9.80159e-18	1.00784e-17	8.8998e-18	6.87178e-18	4.85834e-18	3.28841e-18	2.12339e-18	1.18307e-18	4.21705e-19	1.82797e-20	1.98075e-19	1.15137e-18	2.98234e-18	5.3876e-18	7.52358e-18	8.41274e-18	7.485e-18	5.09661e-18	2.4537e-18	7.54442e-19	3.91124e-19	8.44578e-19	1.47893e-18	2.20644e-18	3.18959e-18	4.23413e-18	4.86102e-18	4.93124e-18
2.28402e-20	5.68699e-19	1.96851e-18	4.1621e-18	6.56495e-18	8.19468e-18	8.1956e-18	6.42117e-18	3.72596e-18	1.43864e-18	4.24672e-19	5.65138e-19	1.16179e-18	1.82437e-18	2.6694e-18	3.73849e-18	4.63553e-18	4.96156e-18	4.89702e-18	5.17669e-18	6.3975e-18	8.28221e-18	9.82149e-18	1.00984e-17	8.91755e-18	6.88644e-18	4.86437e-18	3.29367e-18	2.12997e-18	1.18407e-18	4.21476e-19	1.85268e-20	1.98088e-19	1.15596e-18	2.98882e-18	5.39481e-18	7.53981e-18	8.43101e-18	7.49851e-18	5.10539e-18	2.45662e-18	7.56499e-19	3.91878e-19	8.45753e-19	1.48449e-18	2.21162e-18	3.19218e-18	4.24209e-18	4.87569e-18	4.93966e-18
2.16142e-20	5.72187e-19	1.98266e-18	4.1637e-18	6.57282e-18	8.22346e-18	8.21575e-18	6.43607e-18	3.73159e-18	1.43986e-18	4.28987e-19	5.61857e-19	1.1679e-18	1.83939e-18	2.66965e-18	3.73313e-18	4.65873e-18	4.98512e-18	4.89353e-18	5.19071e-18	6.4214e-18	8.29481e-18	9.84417e-18	1.01212e-17	8.94147e-18	6.91068e-18	4.86516e-18	3.29882e-18	2.14618e-18	1.18275e-18	4.18075e-19	1.93779e-20	1.96712e-19	1.1668e-18	2.99842e-18	5.39425e-18	7.56092e-18	8.4577e-18	7.51467e-18	5.11718e-18	2.45746e-18	7.60728e-19	3.92096e-19	8.44583e-19	1.49776e-18	2.22134e-18	3.18514e-18	4.24915e-18	4.90664e-18	4.94693e-18
2.15363e-20	5.73795e-19	1.98868e-18	4.17433e-18	6.58997e-18	8.24671e-18	8.23838e-18	6.45328e-18	3.741e-18	1.44352e-18	4.30425e-19	5.63194e-19	1.17162e-18	1.84567e-18	2.67729e-18	3.74389e-18	4.67359e-18	5.00035e-18	4.90671e-18	5.20489e-18	6.43884e-18	8.31665e-18	9.87101e-18	1.01494e-17	8.96648e-18	6.92987e-18	4.87779e-18	3.30777e-18	2.15269e-18	1.1857e-18	4.1919e-19	1.95598e-20	1.97022e-19	1.17046e-18	3.00674e-18	5.40775e-18	7.58175e-18	8.48148e-18	7.53501e-18	5.13059e-18	2.46347e-18	7.6299e-19	3.93177e-19	8.46868e-19	1.50295e-18	2.22828e-18	3.19397e-18	4.26214e-18	4.9223e-18	4.96102e-18
2.27469e-20	5.73223e-19	1.98522e-18	4.1943e-18	6.61648e-18	8.26212e-18	8.26193e-18	6.47167e-18	3.75373e-18	1.44953e-18	4.28423e-19	5.6949e-19	1.17225e-18	1.84147e-18	2.6925e-18	3.77192e-18	4.67819e-18	5.00535e-18	4.93771e-18	5.21856e-18	6.44814e-18	8.34752e-18	9.90079e-18	1.01815e-17	8.99065e-18	6.94186e-18	4.90249e-18	3.32015e-18	2.14775e-18	1.19316e-18	4.25267e-19	1.89659e-20	1.99224e-19	1.16589e-18	3.01298e-18	5.43614e-18	7.60084e-18	8.50019e-18	7.55837e-18	5.1446e-18	2.47463e-18	7.62766e-19	3.95031e-19	8.52744e-19	1.49852e-18	2.23142e-18	3.21991e-18	4.28097e-18	4.9199e-18	4.98187e-18
2.31697e-20	5.73838e-19	1.98758e-18	4.20946e-18	6.63811e-18	8.28288e-18	8.28599e-18	6.49046e-18	3.7651e-18	1.45407e-18	4.28146e-19	5.72309e-19	1.17426e-18	1.84364e-18	2.70397e-18	3.79076e-18	4.69058e-18	5.01829e-18	4.95999e-18	5.23462e-18	6.4641e-18	8.37439e-18	9.92987e-18	1.02122e-17	9.01667e-18	6.95939e-18	4.92081e-18	3.33101e-18	2.15008e-18	1.19814e-18	4.2837e-19	1.88565e-20	2.00211e-19	1.16618e-18	3.02094e-18	5.45648e-18	7.62159e-18	8.52282e-18	7.58108e-18	5.1592e-18	2.48297e-18	7.63803e-19	3.95999e-19	8.55925e-19	1.49956e-18	2.23737e-18	3.23659e-18	4.2977e-18	4.9301e-18	5.00054e-18
2.1906e-20	5.7705e-19	2.00235e-18	4.2131e-18	6.6478e-18	8.31386e-18	8.30922e-18	6.50842e-18	3.77253e-18	1.45524e-18	4.31819e-19	5.67872e-19	1.17932e-18	1.85932e-18	2.70634e-18	3.78796e-18	4.71795e-18	5.04658e-18	4.96108e-18	5.25359e-18	6.49264e-18	8.39064e-18	9.95551e-18	1.0238e-17	9.04439e-18	6.98712e-18	4.92376e-18	3.33752e-18	2.16758e-18	1.19746e-18	4.24894e-19	1.97694e-20	1.98604e-19	1.17702e-18	3.03201e-18	5.45805e-18	7.64449e-18	8.55221e-18	7.6004e-18	5.17363e-18	2.48454e-18	7.67584e-19	3.95328e-19	8.53479e-19	1.51247e-18	2.2487e-18	3.2318e-18	4.30803e-18	4.96576e-18	5.0124e-18
2.10471e-20	5.79447e-19	2.01366e-18	4.21815e-18	6.65807e-18	8.33938e-18	8.32936e-18	6.52394e-18	3.77932e-18	1.4563e-18	4.34159e-19	5.64521e-19	1.18268e-18	1.87085e-18	2.70974e-18	3.78857e-18	4.74053e-18	5.07027e-18	4.96565e-18	5.2708e-18	6.51715e-18	8.40712e-18	9.97868e-18	1.02609e-17	9.06805e-18	7.0099e-18	4.92811e-18	3.3434e-18	2.18075e-18	1.19759e-18	4.22583e-19	2.04095e-20	1.97526e-19	1.18502e-18	3.04146e-18	5.46226e-18	7.6642e-18	8.57678e-18	7.61741e-18	5.18605e-18	2.48653e-18	7.70122e-19	3.94616e-19	8.51521e-19	1.52158e-18	2.2578e-18	3.23066e-18	4.31826e-18	4.99442e-18	5.02455e-18
2.23269e-20	5.7825e-19	2.00807e-18	4.23514e-18	6.67924e-18	8.34621e-18	8.34408e-18	6.53544e-18	3.78806e-18	1.46002e-18	4.30716e-19	5.69194e-19	1.18048e-18	1.86327e-18	2.72229e-18	3.81353e-18	4.74169e-18	5.07211e-18	4.99402e-18	5.2823e-18	6.52337e-18	8.43249e-18	9.99995e-18	1.02825e-17	9.08267e-18	7.01458e-18	4.94743e-18	3.35178e-18	2.17309e-18	1.20377e-18	4.27951e-19	1.97257e-20	1.99638e-19	1.17907e-18	3.04509e-18	5.48683e-18	7.67615e-18	8.58639e-18	7.63272e-18	5.19469e-18	2.49473e-18	7.68112e-19	3.95116e-19	8.55231e-19	1.51381e-18	2.25794e-18	3.25387e-18	4.33367e-18	4.98876e-18	5.04249e-18
2.3644e-20	5.76964e-19	2.00168e-18	4.25064e-18	6.69834e-18	8.34991e-18	8.35524e-18	6.54398e-18	3.79512e-18	1.46308e-18	4.27051e-19	5.73723e-19	1.17779e-18	1.85451e-18	2.73344e-18	3.83683e-18	4.74063e-18	5.07162e-18	5.0203e-18	5.2917e-18	6.52732e-18	8.45521e-18	1.00179e-17	1.03e-17	9.09338e-18	7.01607e-18	4.96455e-18	3.35861e-18	2.16427e-18	1.20936e-18	4.33138e-19	1.90051e-20	2.0177e-19	1.17271e-18	3.04753e-18	5.5097e-18	7.68546e-18	8.59249e-18	7.64466e-18	5.20092e-18	2.50184e-18	7.65697e-19	3.95465e-19	8.58683e-19	1.50519e-18	2.25671e-18	3.27562e-18	4.34712e-18	4.9807e-18	5.05818e-18
2.25231e-20	5.79612e-19	2.01336e-18	4.24873e-18	6.69954e-18	8.3682e-18	8.36469e-18	6.55046e-18	3.79591e-18	1.46142e-18	4.29633e-19	5.68498e-19	1.18028e-18	1.86556e-18	2.73066e-18	3.82743e-18	4.7595e-18	5.09165e-18	5.01359e-18	5.30285e-18	6.54764e-18	8.46122e-18	1.00301e-17	1.031e-17	9.10554e-18	7.03154e-18	4.95883e-18	3.35864e-18	2.17725e-18	1.20662e-18	4.28777e-19	1.97246e-20	2.00241e-19	1.18185e-18	3.05415e-18	5.50447e-18	7.69769e-18	8.60817e-18	7.65097e-18	5.20617e-18	2.49905e-18	7.67689e-19	3.94115e-19	8.54766e-19	1.51434e-18	2.26302e-18	3.26525e-18	4.34972e-18	5.00775e-18	5.06207e-18
2.13821e-20	5.82334e-19	2.02502e-18	4.24588e-18	6.69965e-18	8.38563e-18	8.37275e-18	6.55567e-18	3.79592e-18	1.45955e-18	4.32402e-19	5.63393e-19	1.18295e-18	1.87652e-18	2.72703e-18	3.81661e-18	4.77717e-18	5.11054e-18	5.00501e-18	5.31242e-18	6.56678e-18	8.4657e-18	1.0041e-17	1.03185e-17	9.11611e-18	7.04587e-18	4.95193e-18	3.35792e-18	2.19002e-18	1.20358e-18	4.24238e-19	2.04246e-20	1.9871e-19	1.19111e-18	3.06038e-18	5.49808e-18	7.70903e-18	8.62274e-18	7.65583e-18	5.21034e-18	2.49577e-18	7.69723e-19	3.92939e-19	8.50976e-19	1.52365e-18	2.26892e-18	3.25368e-18	4.35088e-18	5.03381e-18	5.06447e-18
2.23041e-20	5.81909e-19	2.02114e-18	4.25609e-18	6.71317e-18	8.38897e-18	8.3798e-18	6.56027e-18	3.79974e-18	1.46144e-18	4.30218e-19	5.66888e-19	1.18165e-18	1.87037e-18	2.73349e-18	3.8313e-18	4.77576e-18	5.10943e-18	5.021e-18	5.31763e-18	6.56942e-18	8.48159e-18	1.00543e-17	1.03308e-17	9.12252e-18	7.04594e-18	4.96228e-18	3.36174e-18	2.18371e-18	1.20694e-18	4.2762e-19	1.9906e-20	2.00361e-19	1.1874e-18	3.06202e-18	5.51352e-18	7.71638e-18	8.62704e-18	7.66294e-18	5.21341e-18	2.5e-18	7.6822e-19	3.93548e-19	8.53823e-19	1.5181e-18	2.2673e-18	3.26726e-18	4.35907e-18	5.02778e-18	5.07374e-18
2.36699e-20	5.80926e-19	2.01427e-18	4.26975e-18	6.73082e-18	8.39102e-18	8.38846e-18	6.56618e-18	3.8052e-18	1.46464e-18	4.27259e-19	5.72612e-19	1.1801e-18	1.86115e-18	2.74265e-18	3.85228e-18	4.7709e-18	5.10451e-18	5.04293e-18	5.32238e-18	6.5691e-18	8.50112e-18	1.00699e-17	1.03462e-17	9.13008e-18	7.04438e-18	4.97746e-18	3.36744e-18	2.17376e-18	1.21194e-18	4.32906e-19	1.91476e-20	2.02732e-19	1.18114e-18	3.0632e-18	5.53456e-18	7.72441e-18	8.63101e-18	7.67221e-18	5.21733e-18	2.5065e-18	7.66333e-19	3.94841e-19	8.58601e-19	1.51001e-18	2.26462e-18	3.28689e-18	4.36957e-18	5.01541e-18	5.08509e-18
2.33642e-20	5.82765e-19	2.02061e-18	4.27425e-18	6.74004e-18	8.40791e-18	8.40154e-18	6.57532e-18	3.80924e-18	1.46587e-18	4.28896e-19	5.72314e-19	1.18305e-18	1.86692e-18	2.7448e-18	3.85421e-18	4.78243e-18	5.11646e-18	5.04617e-18	5.33118e-18	6.5828e-18	8.51377e-18	1.00871e-17	1.03629e-17	9.14481e-18	7.05703e-18	4.98115e-18	3.37117e-18	2.18002e-18	1.21235e-18	4.32222e-19	1.93862e-20	2.02659e-19	1.18579e-18	3.06899e-18	5.53978e-18	7.73866e-18	8.6469e-18	7.68301e-18	5.22428e-18	2.50824e-18	7.68071e-19	3.9536e-19	8.59179e-19	1.51519e-18	2.26906e-18	3.28761e-18	4.37578e-18	5.02955e-18	5.09188e-18
2.21362e-20	5.8616e-19	2.03453e-18	4.27473e-18	6.746e-18	8.43454e-18	8.41918e-18	6.58796e-18	3.81352e-18	1.46642e-18	4.33118e-19	5.6885e-19	1.18868e-18	1.8814e-18	2.74408e-18	3.84697e-18	4.80401e-18	5.13892e-18	5.04071e-18	5.34343e-18	6.60549e-18	8.52439e-18	1.01073e-17	1.03828e-17	9.16569e-18	7.0792e-18	4.9801e-18	3.37475e-18	2.19565e-18	1.21067e-18	4.28452e-19	2.01855e-20	2.0123e-19	1.19652e-18	3.07804e-18	5.53763e-18	7.75779e-18	8.67123e-18	7.69662e-18	5.23428e-18	2.50812e-18	7.71961e-19	3.9553e-19	8.57641e-19	1.52795e-18	2.27812e-18	3.27915e-18	4.38088e-18	5.05933e-18	5.09768e-18
2.20886e-20	5.87752e-19	2.0401e-18	4.28458e-18	6.76217e-18	8.45621e-18	8.43994e-18	6.60348e-18	3.82193e-18	1.46978e-18	4.34495e-19	5.70302e-19	1.19226e-18	1.88699e-18	2.75092e-18	3.85681e-18	4.81737e-18	5.15262e-18	5.05256e-18	5.35615e-18	6.62145e-18	8.54486e-18	1.01325e-17	1.04091e-17	9.18852e-18	7.09654e-18	4.99154e-18	3.38282e-18	2.20137e-18	1.21335e-18	4.29526e-19	2.03317e-20	2.01605e-19	1.19999e-18	3.08569e-18	5.55031e-18	7.77733e-18	8.69321e-18	7.71514e-18	5.24629e-18	2.51356e-18	7.74056e-19	3.96669e-19	8.5998e-19	1.53272e-18	2.28425e-18	3.2872e-18	4.39266e-18	5.07336e-18	5.11038e-18
2.33414e-20	5.87298e-19	2.03625e-18	4.30425e-18	6.78876e-18	8.47113e-18	8.4628e-18	6.62119e-18	3.83425e-18	1.4759e-18	4.32546e-19	5.76915e-19	1.19318e-18	1.88231e-18	2.76559e-18	3.88495e-18	4.82121e-18	5.15623e-18	5.083e-18	5.36903e-18	6.62959e-18	8.57525e-18	1.0162e-17	1.04408e-17	9.21201e-18	7.10748e-18	5.0159e-18	3.39517e-18	2.19588e-18	1.22058e-18	4.35793e-19	1.97425e-20	2.03945e-19	1.19529e-18	3.09143e-18	5.57866e-18	7.79631e-18	8.71122e-18	7.73788e-18	5.25967e-18	2.52461e-18	7.73917e-19	3.98665e-19	8.66269e-19	1.52821e-18	2.28672e-18	3.31299e-18	4.41133e-18	5.06965e-18	5.13022e-18
2.3808e-20	5.88009e-19	2.03848e-18	4.31982e-18	6.8113e-18	8.49256e-18	8.4876e-18	6.64045e-18	3.84593e-18	1.48082e-18	4.32407e-19	5.80231e-19	1.19561e-18	1.88441e-18	2.77729e-18	3.90457e-18	4.83335e-18	5.16858e-18	5.10565e-18	5.38488e-18	6.64519e-18	8.60285e-18	1.01921e-17	1.04727e-17	9.2388e-18	7.12516e-18	5.0349e-18	3.40654e-18	2.19796e-18	1.22572e-18	4.39201e-19	1.96247e-20	2.05066e-19	1.19554e-18	3.09942e-18	5.59982e-18	7.81788e-18	8.7345e-18	7.76124e-18	5.27457e-18	2.53336e-18	7.75167e-19	3.99897e-19	8.7003e-19	1.52943e-18	2.29258e-18	3.33028e-18	4.4285e-18	5.07915e-18	5.14888e-18
2.25037e-20	5.9135e-19	2.0541e-18	4.32427e-18	6.82214e-18	8.52587e-18	8.51312e-18	6.66009e-18	3.85434e-18	1.4824e-18	4.36474e-19	5.76089e-19	1.20126e-18	1.90119e-18	2.78045e-18	3.90211e-18	4.86172e-18	5.19833e-18	5.10724e-18	5.40438e-18	6.67501e-18	8.62055e-18	1.02199e-17	1.05011e-17	9.26881e-18	7.155e-18	5.03906e-18	3.41372e-18	2.21638e-18	1.22543e-18	4.35723e-19	2.05456e-20	2.03413e-19	1.20686e-18	3.11142e-18	5.60212e-18	7.84254e-18	8.76641e-18	7.78253e-18	5.29032e-18	2.53555e-18	7.79345e-19	3.99589e-19	8.6795e-19	1.54324e-18	2.30497e-18	3.32599e-18	4.4394e-18	5.11621e-18	5.16173e-18
2.15275e-20	5.94018e-19	2.06691e-18	4.33008e-18	6.83371e-18	8.55505e-18	8.53652e-18	6.67814e-18	3.86241e-18	1.48394e-18	4.39393e-19	5.7273e-19	1.20547e-18	1.91464e-18	2.78466e-18	3.90285e-18	4.8867e-18	5.22474e-18	5.11217e-18	5.42307e-18	6.70199e-18	8.6389e-18	1.02462e-17	1.05276e-17	9.29611e-18	7.18116e-18	5.04462e-18	3.42065e-18	2.23141e-18	1.22587e-18	4.33224e-19	2.12623e-20	2.02187e-19	1.21588e-18	3.12222e-18	5.60688e-18	7.86491e-18	8.79469e-18	7.8024e-18	5.3048e-18	2.53818e-18	7.82487e-19	3.99135e-19	8.66163e-19	1.55394e-18	2.31566e-18	3.32495e-18	4.45067e-18	5.14809e-18	5.17533e-18
2.28133e-20	5.93013e-19	2.06181e-18	4.34862e-18	6.85755e-18	8.565e-18	8.5547e-18	6.69252e-18	3.87282e-18	1.48848e-18	4.36138e-19	5.77737e-19	1.20398e-18	1.90788e-18	2.7985e-18	3.93017e-18	4.89006e-18	5.22825e-18	5.14299e-18	5.43674e-18	6.71007e-18	8.66722e-18	1.02711e-17	1.05533e-17	9.31474e-18	7.18863e-18	5.06634e-18	3.43094e-18	2.22456e-18	1.23251e-18	4.39037e-19	2.06359e-20	2.04372e-19	1.2102e-18	3.12677e-18	5.63365e-18	7.87979e-18	8.80765e-18	7.82099e-18	5.31568e-18	2.54759e-18	7.8093e-19	3.99782e-19	8.70434e-19	1.54694e-18	2.31675e-18	3.35001e-18	4.4686e-18	5.14412e-18	5.19526e-18
2.41341e-20	5.91875e-19	2.05584e-18	4.36564e-18	6.87919e-18	8.57161e-18	8.56915e-18	6.70384e-18	3.88147e-18	1.49227e-18	4.32554e-19	5.82462e-19	1.20181e-18	1.8998e-18	2.81095e-18	3.95584e-18	4.89128e-18	5.22951e-18	5.17187e-18	5.44852e-18	6.71602e-18	8.69283e-18	1.02925e-17	1.05749e-17	9.3293e-18	7.19281e-18	5.08567e-18	3.4396e-18	2.2165e-18	1.23857e-18	4.44633e-19	1.99739e-20	2.06582e-19	1.20407e-18	3.13008e-18	5.65867e-18	7.89185e-18	8.8169e-18	7.83615e-18	5.32409e-18	2.55582e-18	7.78873e-19	4.0018e-19	8.74276e-19	1.53891e-18	2.3164e-18	3.37362e-18	4.48462e-18	5.13795e-18	5.21308e-18
2.30913e-20	5.94327e-19	2.06742e-18	4.36567e-18	6.88247e-18	8.59135e-18	8.58105e-18	6.7124e-18	3.88369e-18	1.49107e-18	4.34919e-19	5.77532e-19	1.2041e-18	1.91084e-18	2.80997e-18	3.94893e-18	4.91107e-18	5.25098e-18	5.16837e-18	5.46141e-18	6.73783e-18	8.70168e-18	1.03074e-17	1.05878e-17	9.34395e-18	7.21002e-18	5.08248e-18	3.44075e-18	2.22945e-18	1.23669e-18	4.40678e-19	2.0645e-20	2.05119e-19	1.21279e-18	3.13759e-18	5.65587e-18	7.9056e-18	8.83452e-18	7.8449e-18	5.33103e-18	2.55411e-18	7.80755e-19	3.98879e-19	8.70535e-19	1.5477e-18	2.32356e-18	3.36573e-18	4.48897e-18	5.16569e-18	5.21959e-18
2.19157e-20	5.96977e-19	2.07967e-18	4.36359e-18	6.8831e-18	8.61003e-18	8.5905e-18	6.71877e-18	3.88435e-18	1.48917e-18	4.37643e-19	5.72111e-19	1.20654e-18	1.92245e-18	2.80718e-18	3.93849e-18	4.93014e-18	5.27193e-18	5.16091e-18	5.47236e-18	6.75881e-18	8.70747e-18	1.03195e-17	1.05976e-17	9.35593e-18	7.22596e-18	5.07633e-18	3.44028e-18	2.24295e-18	1.23397e-18	4.35973e-19	2.13543e-20	2.03461e-19	1.22227e-18	3.14462e-18	5.64998e-18	7.91777e-18	8.8505e-18	7.85105e-18	5.33621e-18	2.55105e-18	7.8273e-19	3.97571e-19	8.66346e-19	1.55717e-18	2.33036e-18	3.35472e-18	4.49086e-18	5.1937e-18	5.22361e-18
2.26933e-20	5.96741e-19	2.07679e-18	4.37289e-18	6.89571e-18	8.6141e-18	8.59735e-18	6.72328e-18	3.8878e-18	1.49062e-18	4.35586e-19	5.7467e-19	1.20518e-18	1.91725e-18	2.81291e-18	3.95168e-18	4.93066e-18	5.27265e-18	5.17571e-18	5.47866e-18	6.76316e-18	8.72279e-18	1.03326e-17	1.06093e-17	9.36254e-18	7.2269e-18	5.08523e-18	3.44376e-18	2.23795e-18	1.23678e-18	4.38773e-19	2.09364e-20	2.04875e-19	1.21941e-18	3.14652e-18	5.66398e-18	7.92528e-18	8.85522e-18	7.85779e-18	5.33927e-18	2.5546e-18	7.81286e-19	3.97766e-19	8.68382e-19	1.55236e-18	2.32914e-18	3.36663e-18	4.49903e-18	5.1905e-18	5.2328e-18
2.41007e-20	5.95691e-19	2.06928e-18	4.38619e-18	6.91293e-18	8.61461e-18	8.6044e-18	6.72802e-18	3.89259e-18	1.49349e-18	4.32236e-19	5.80108e-19	1.20312e-18	1.90708e-18	2.82157e-18	3.97281e-18	4.92543e-18	5.26693e-18	5.19774e-18	5.48347e-18	6.76227e-18	8.74174e-18	1.03469e-17	1.0623e-17	9.36858e-18	7.22387e-18	5.09962e-18	3.44904e-18	2.22726e-18	1.24148e-18	4.44105e-19	2.01773e-20	2.0731e-19	1.21278e-18	3.14703e-18	5.68484e-18	7.93229e-18	8.8575e-18	7.86568e-18	5.34222e-18	2.56067e-18	7.79043e-19	3.98708e-19	8.72849e-19	1.54348e-18	2.32563e-18	3.38619e-18	4.50955e-18	5.17735e-18	5.24376e-18
2.4025e-20	5.97076e-19	2.07354e-18	4.39111e-18	6.92201e-18	8.62774e-18	8.61494e-18	6.73508e-18	3.8958e-18	1.49444e-18	4.33034e-19	5.80299e-19	1.20494e-18	1.91022e-18	2.82396e-18	3.97628e-18	4.93393e-18	5.27592e-18	5.20249e-18	5.49099e-18	6.77342e-18	8.75401e-18	1.03622e-17	1.06372e-17	9.38014e-18	7.23296e-18	5.10345e-18	3.452e-18	2.23084e-18	1.24217e-18	4.44003e-19	2.02622e-20	2.07537e-19	1.21581e-18	3.15169e-18	5.69117e-18	7.94419e-18	8.86985e-18	7.87437e-18	5.34746e-18	2.5623e-18	7.79945e-19	3.99107e-19	8.73547e-19	1.5463e-18	2.32845e-18	3.38856e-18	4.51533e-18	5.18728e-18	5.2503e-18
2.27967e-20	6.0032e-19	2.08719e-18	4.39051e-18	6.92599e-18	8.65212e-18	8.6299e-18	6.74542e-18	3.89876e-18	1.49428e-18	4.37084e-19	5.76536e-19	1.20993e-18	1.92409e-18	2.82232e-18	3.96719e-18	4.954e-18	5.29748e-18	5.19523e-18	5.50169e-18	6.79502e-18	8.76267e-18	1.03798e-17	1.0654e-17	9.3979e-18	7.25303e-18	5.10047e-18	3.45397e-18	2.24588e-18	1.24016e-18	4.39849e-19	2.10062e-20	2.06039e-19	1.22637e-18	3.16016e-18	5.68739e-18	7.96116e-18	8.89171e-18	7.88538e-18	5.35564e-18	2.56115e-18	7.83416e-19	3.99147e-19	8.71499e-19	1.55841e-18	2.33686e-18	3.37869e-18	4.51852e-18	5.21602e-18	5.25476e-18
2.25123e-20	6.02261e-19	2.09427e-18	4.39771e-18	6.93898e-18	8.67344e-18	8.64832e-18	6.75884e-18	3.90541e-18	1.49667e-18	4.38991e-19	5.76904e-19	1.21371e-18	1.93106e-18	2.82688e-18	3.97243e-18	4.968e-18	5.31205e-18	5.20227e-18	5.51318e-18	6.81145e-18	8.77987e-18	1.04024e-17	1.06771e-17	9.41837e-18	7.2699e-18	5.10812e-18	3.46017e-18	2.25318e-18	1.24166e-18	4.39748e-19	2.12611e-20	2.06042e-19	1.23125e-18	3.16763e-18	5.69604e-18	7.97943e-18	8.91261e-18	7.90122e-18	5.36605e-18	2.5648e-18	7.85697e-19	4.00063e-19	8.72889e-19	1.5645e-18	2.34303e-18	3.38245e-18	4.52781e-18	5.2324e-18	5.26495e-18
2.38139e-20	6.01883e-19	2.08983e-18	4.41666e-18	6.96511e-18	8.68706e-18	8.66958e-18	6.77514e-18	3.91689e-18	1.50264e-18	4.36972e-19	5.83705e-19	1.21467e-18	1.9256e-18	2.84069e-18	4.00026e-18	4.97059e-18	5.31381e-18	5.23173e-18	5.52491e-18	6.81802e-18	8.80914e-18	1.04306e-17	1.07073e-17	9.44017e-18	7.27902e-18	5.13153e-18	3.47207e-18	2.24683e-18	1.24851e-18	4.46148e-19	2.06674e-20	2.08519e-19	1.22635e-18	3.17258e-18	5.72396e-18	7.99757e-18	8.92903e-18	7.92241e-18	5.37819e-18	2.57547e-18	7.85501e-19	4.02084e-19	8.7942e-19	1.55962e-18	2.34447e-18	3.40773e-18	4.54587e-18	5.2269e-18	5.28336e-18
2.46114e-20	6.02235e-19	2.08954e-18	4.43391e-18	6.98976e-18	8.70621e-18	8.69378e-18	6.79387e-18	3.92884e-18	1.5082e-18	4.36162e-19	5.8853e-19	1.21677e-18	1.92488e-18	2.85348e-18	4.02367e-18	4.97946e-18	5.32228e-18	5.25754e-18	5.53958e-18	6.83042e-18	8.8381e-18	1.0461e-17	1.07396e-17	9.46593e-18	7.29392e-18	5.15277e-18	3.48409e-18	2.24574e-18	1.25441e-18	4.50857e-19	2.03756e-20	2.10216e-19	1.22464e-18	3.17955e-18	5.74828e-18	8.0186e-18	8.95041e-18	7.94567e-18	5.39247e-18	2.58525e-18	7.86313e-19	4.03702e-19	8.84481e-19	1.55867e-18	2.34876e-18	3.42859e-18	4.56398e-18	5.23082e-18	5.30226e-18
2.32725e-20	6.05673e-19	2.10576e-18	4.43872e-18	7.00107e-18	8.74094e-18	8.72063e-18	6.81434e-18	3.93766e-18	1.51002e-18	4.40569e-19	5.84659e-19	1.22286e-18	1.94244e-18	2.85703e-18	4.02104e-18	5.00816e-18	5.3528e-18	5.25895e-18	5.55895e-18	6.86085e-18	8.85654e-18	1.049e-17	1.07695e-17	9.49717e-18	7.32493e-18	5.15752e-18	3.49152e-18	2.26474e-18	1.25437e-18	4.47315e-19	2.12869e-20	2.08526e-19	1.23635e-18	3.19216e-18	5.75082e-18	8.04428e-18	8.98382e-18	7.96802e-18	5.4089e-18	2.58773e-18	7.90768e-19	4.03708e-19	8.82688e-19	1.57313e-18	2.36183e-18	3.42434e-18	4.5748e-18	5.26863e-18	5.31552e-18
2.19352e-20	6.08972e-19	2.12188e-18	4.44343e-18	7.01182e-18	8.77489e-18	8.74674e-18	6.83434e-18	3.94624e-18	1.51146e-18	4.447e-19	5.80336e-19	1.22835e-18	1.95973e-18	2.86056e-18	4.01825e-18	5.03715e-18	5.38382e-18	5.26066e-18	5.57882e-18	6.89173e-18	8.87478e-18	1.05183e-17	1.07984e-17	9.52768e-18	7.35562e-18	5.16178e-18	3.49851e-18	2.28367e-18	1.25428e-18	4.43603e-19	2.22015e-20	2.0676e-19	1.24789e-18	3.2047e-18	5.75308e-18	8.06924e-18	9.01646e-18	7.98976e-18	5.42503e-18	2.58987e-18	7.94904e-19	4.03399e-19	8.803e-19	1.58713e-18	2.37484e-18	3.41997e-18	4.58562e-18	5.30691e-18	5.32912e-18
2.32002e-20	6.08222e-19	2.11746e-18	4.46313e-18	7.03795e-18	8.78807e-18	8.76813e-18	6.85133e-18	3.95808e-18	1.51675e-18	4.41765e-19	5.85617e-19	1.22771e-18	1.95399e-18	2.87536e-18	4.04731e-18	5.04262e-18	5.38891e-18	5.29313e-18	5.59438e-18	6.90156e-18	8.90554e-18	1.05467e-17	1.0828e-17	9.55008e-18	7.3658e-18	5.18538e-18	3.51051e-18	2.27784e-18	1.26124e-18	4.49728e-19	2.16481e-20	2.08999e-19	1.24271e-18	3.21012e-18	5.78153e-18	8.08698e-18	9.03269e-18	8.01138e-18	5.43795e-18	2.60032e-18	7.93878e-19	4.04238e-19	8.85117e-19	1.58116e-18	2.37684e-18	3.44627e-18	4.60564e-18	5.30483e-18	5.3506e-18
2.45273e-20	6.07266e-19	2.11195e-18	4.4817e-18	7.06223e-18	8.79773e-18	8.78597e-18	6.8655e-18	3.96834e-18	1.52136e-18	4.38347e-19	5.90643e-19	1.22623e-18	1.94668e-18	2.88903e-18	4.07538e-18	5.04603e-18	5.39182e-18	5.32446e-18	5.6084e-18	6.90935e-18	8.93406e-18	1.05718e-17	1.08537e-17	9.56857e-18	7.3727e-18	5.20708e-18	3.52104e-18	2.27055e-18	1.26775e-18	4.55763e-19	2.10462e-20	2.11293e-19	1.23684e-18	3.21432e-18	5.80873e-18	8.10194e-18	9.0452e-18	8.02979e-18	5.4486e-18	2.60975e-18	7.92269e-19	4.04759e-19	8.89497e-19	1.57388e-18	2.3774e-18	3.47172e-18	4.62416e-18	5.30035e-18	5.3704e-18
2.38385e-20	6.09168e-19	2.12138e-18	4.48571e-18	7.06999e-18	8.81768e-18	8.80086e-18	6.87662e-18	3.97284e-18	1.52133e-18	4.39859e-19	5.87275e-19	1.22801e-18	1.95552e-18	2.89144e-18	4.07492e-18	5.06462e-18	5.41216e-18	5.32792e-18	5.62282e-18	6.93065e-18	8.9478e-18	1.05902e-17	1.08708e-17	9.58605e-18	7.39021e-18	5.20909e-18	3.52439e-18	2.28102e-18	1.26764e-18	4.5342e-19	2.15261e-20	2.10367e-19	1.24346e-18	3.22216e-18	5.81173e-18	8.1173e-18	9.06407e-18	8.04197e-18	5.45746e-18	2.61036e-18	7.93701e-19	4.03783e-19	8.87006e-19	1.58047e-18	2.38448e-18	3.47009e-18	4.63185e-18	5.3247e-18	5.38072e-18
2.26219e-20	6.11802e-19	2.13443e-18	4.48467e-18	7.07175e-18	8.83842e-18	8.81262e-18	6.88488e-18	3.9746e-18	1.51961e-18	4.42665e-19	5.81658e-19	1.23043e-18	1.96808e-18	2.88979e-18	4.06529e-18	5.08557e-18	5.43562e-18	5.32202e-18	5.63552e-18	6.95395e-18	8.9556e-18	1.06046e-17	1.08831e-17	9.60054e-18	7.40852e-18	5.20425e-18	3.52463e-18	2.29556e-18	1.26539e-18	4.48631e-19	2.22521e-20	2.08586e-19	1.25328e-18	3.23027e-18	5.80687e-18	8.13101e-18	9.08243e-18	8.05022e-18	5.46425e-18	2.60784e-18	7.95762e-19	4.02438e-19	8.82586e-19	1.59038e-18	2.39252e-18	3.45994e-18	4.63491e-18	5.3552e-18	5.38678e-18
2.29577e-20	6.12199e-19	2.13506e-18	4.49184e-18	7.08214e-18	8.84629e-18	8.82063e-18	6.89038e-18	3.9777e-18	1.5203e-18	4.41552e-19	5.82212e-19	1.22975e-18	1.96676e-18	2.89398e-18	4.07375e-18	5.09113e-18	5.44178e-18	5.33271e-18	5.64388e-18	6.963e-18	8.96958e-18	1.06181e-17	1.0895e-17	9.60906e-18	7.41344e-18	5.21014e-18	3.52749e-18	2.29494e-18	1.26704e-18	4.49748e-19	2.21038e-20	2.09283e-19	1.25322e-18	3.2336e-18	5.81687e-18	8.14003e-18	9.09022e-18	8.05742e-18	5.46825e-18	2.61002e-18	7.95004e-19	4.02123e-19	8.8302e-19	1.58872e-18	2.39335e-18	3.46716e-18	4.64239e-18	5.35993e-18	5.39568e-18
2.43987e-20	6.11111e-19	2.12711e-18	4.50518e-18	7.0995e-18	8.84607e-18	8.82709e-18	6.89475e-18	3.98229e-18	1.52303e-18	4.37868e-19	5.87402e-19	1.22732e-18	1.95593e-18	2.90256e-18	4.09555e-18	5.08618e-18	5.43588e-18	5.35552e-18	5.64939e-18	6.96217e-18	8.98869e-18	1.06323e-17	1.09081e-17	9.61466e-18	7.40977e-18	5.22435e-18	3.53279e-18	2.28381e-18	1.2716e-18	4.5521e-19	2.1358e-20	2.11777e-19	1.24632e-18	3.2338e-18	5.838e-18	8.14678e-18	9.09168e-18	8.06489e-18	5.47089e-18	2.61596e-18	7.92508e-19	4.02742e-19	8.87235e-19	1.57928e-18	2.38935e-18	3.4871e-18	4.65357e-18	5.34665e-18	5.40688e-18
2.48458e-20	6.11622e-19	2.1271e-18	4.51263e-18	7.11091e-18	8.85405e-18	8.83543e-18	6.9002e-18	3.98554e-18	1.52437e-18	4.37065e-19	5.89184e-19	1.22751e-18	1.95408e-18	2.90672e-18	4.10482e-18	5.08977e-18	5.43953e-18	5.36594e-18	5.65592e-18	6.969e-18	9.0028e-18	1.06464e-17	1.0921e-17	9.62327e-18	7.41386e-18	5.23114e-18	3.53614e-18	2.28219e-18	1.27347e-18	4.56896e-19	2.11534e-20	2.1277e-19	1.24592e-18	3.23672e-18	5.84894e-18	8.15633e-18	9.09959e-18	8.07236e-18	5.47469e-18	2.61872e-18	7.92129e-19	4.03138e-19	8.88978e-19	1.5777e-18	2.38958e-18	3.49506e-18	4.66077e-18	5.34843e-18	5.41458e-18
2.3614e-20	6.14721e-19	2.14056e-18	4.51112e-18	7.11311e-18	8.87631e-18	8.84802e-18	6.90852e-18	3.98729e-18	1.52348e-18	4.40899e-19	5.85051e-19	1.23179e-18	1.96741e-18	2.90437e-18	4.0941e-18	5.10865e-18	5.46052e-18	5.35726e-18	5.66541e-18	6.98988e-18	9.00979e-18	1.06617e-17	1.09349e-17	9.63827e-18	7.4321e-18	5.22646e-18	3.53663e-18	2.29673e-18	1.27119e-18	4.52358e-19	2.18465e-20	2.11194e-19	1.25631e-18	3.24473e-18	5.84375e-18	8.17131e-18	9.11925e-18	8.08103e-18	5.48132e-18	2.61664e-18	7.95171e-19	4.02992e-19	8.8634e-19	1.58916e-18	2.39748e-18	3.48398e-18	4.66232e-18	5.37649e-18	5.41812e-18
2.27904e-20	6.17355e-19	2.15141e-18	4.51379e-18	7.12062e-18	8.89903e-18	8.8641e-18	6.91977e-18	3.99158e-18	1.52422e-18	4.44007e-19	5.83055e-19	1.23607e-18	1.97824e-18	2.90537e-18	4.09076e-18	5.12576e-18	5.47908e-18	5.35584e-18	5.67607e-18	7.00921e-18	9.02195e-18	1.06811e-17	1.0954e-17	9.65659e-18	7.45047e-18	5.22774e-18	3.53998e-18	2.30833e-18	1.27071e-18	4.49835e-19	2.2349e-20	2.10318e-19	1.26441e-18	3.25282e-18	5.84507e-18	8.18849e-18	9.14036e-18	8.09367e-18	5.49012e-18	2.61735e-18	7.98015e-19	4.03429e-19	8.85649e-19	1.59851e-18	2.40493e-18	3.47976e-18	4.66761e-18	5.39982e-18	5.42499e-18
2.41457e-20	6.17001e-19	2.14623e-18	4.53185e-18	7.1459e-18	8.91073e-18	8.88311e-18	6.93415e-18	4.00193e-18	1.52992e-18	4.41828e-19	5.89925e-19	1.2369e-18	1.97173e-18	2.91812e-18	4.11804e-18	5.12691e-18	5.47878e-18	5.38414e-18	5.68652e-18	7.01403e-18	9.04976e-18	1.07075e-17	1.09819e-17	9.67603e-18	7.45728e-18	5.24979e-18	3.55115e-18	2.30094e-18	1.2771e-18	4.56307e-19	2.17461e-20	2.12919e-19	1.2592e-18	3.25676e-18	5.87223e-18	8.20532e-18	9.15453e-18	8.11279e-18	5.50066e-18	2.6274e-18	7.97631e-19	4.0539e-19	8.92276e-19	1.59307e-18	2.40513e-18	3.50435e-18	4.68486e-18	5.39233e-18	5.44174e-18
2.54748e-20	6.16732e-19	2.14169e-18	4.55147e-18	7.1734e-18	8.92539e-18	8.90554e-18	6.95147e-18	4.01399e-18	1.53627e-18	4.3975e-19	5.96862e-19	1.23815e-18	1.96619e-18	2.93233e-18	4.14734e-18	5.13046e-18	5.48082e-18	5.41491e-18	5.69945e-18	7.02116e-18	9.08043e-18	1.07374e-17	1.10138e-17	9.69935e-18	7.46716e-18	5.27415e-18	3.56396e-18	2.29459e-18	1.28404e-18	4.63034e-19	2.11858e-20	2.15508e-19	1.25427e-18	3.26184e-18	5.90133e-18	8.22473e-18	9.17198e-18	8.13519e-18	5.51354e-18	2.63856e-18	7.97554e-19	4.07372e-19	8.99107e-19	1.5883e-18	2.40658e-18	3.53062e-18	4.70437e-18	5.38724e-18	5.4609e-18
2.42234e-20	6.20057e-19	2.15742e-18	4.55696e-18	7.18535e-18	8.95989e-18	8.93261e-18	6.97189e-18	4.02297e-18	1.5383e-18	4.44126e-19	5.93653e-19	1.24428e-18	1.98321e-18	2.93642e-18	4.14554e-18	5.15789e-18	5.51041e-18	5.41702e-18	5.71798e-18	7.05073e-18	9.09946e-18	1.07669e-17	1.10443e-17	9.73045e-18	7.49767e-18	5.27974e-18	3.57142e-18	2.31279e-18	1.28441e-18	4.5982e-19	2.2012e-20	2.13969e-19	1.26551e-18	3.27444e-18	5.90484e-18	8.25047e-18	9.20532e-18	8.15775e-18	5.52993e-18	2.64142e-18	8.0196e-19	4.07718e-19	8.97834e-19	1.60232e-18	2.41951e-18	3.52742e-18	4.71506e-18	5.4234e-18	5.47431e-18
2.285e-20	6.23461e-19	2.17421e-18	4.56212e-18	7.19672e-18	8.99546e-18	8.96023e-18	6.99292e-18	4.0321e-18	1.54001e-18	4.48594e-19	5.89598e-19	1.25023e-18	2.00133e-18	2.94046e-18	4.14269e-18	5.18736e-18	5.54238e-18	5.41873e-18	5.7379e-18	7.08239e-18	9.11856e-18	1.07967e-17	1.1075e-17	9.76244e-18	7.52972e-18	5.2847e-18	3.57875e-18	2.33239e-18	1.28459e-18	4.56057e-19	2.29167e-20	2.12162e-19	1.27746e-18	3.28767e-18	5.90746e-18	8.27661e-18	9.23969e-18	8.18073e-18	5.54687e-18	2.64392e-18	8.06387e-19	4.07725e-19	8.95747e-19	1.61702e-18	2.43329e-18	3.52321e-18	4.72593e-18	5.46257e-18	5.48845e-18
2.34689e-20	6.23864e-19	2.17526e-18	4.57898e-18	7.22061e-18	9.01578e-18	8.98485e-18	7.01231e-18	4.04405e-18	1.54484e-18	4.47607e-19	5.92758e-19	1.25165e-18	2.00188e-18	2.95312e-18	4.16506e-18	5.19987e-18	5.55481e-18	5.44472e-18	5.75558e-18	7.09847e-18	9.14792e-18	1.08273e-17	1.1107e-17	9.7892e-18	7.54665e-18	5.30479e-18	3.59055e-18	2.33322e-18	1.29006e-18	4.59972e-19	2.27664e-20	2.13463e-19	1.27668e-18	3.29543e-18	5.93062e-18	8.29798e-18	9.26209e-18	8.20428e-18	5.56184e-18	2.65297e-18	8.06971e-19	4.08452e-19	8.99188e-19	1.61659e-18	2.43858e-18	3.54283e-18	4.74498e-18	5.47151e-18	5.50899e-18
2.48059e-20	6.23116e-19	2.17019e-18	4.59892e-18	7.2474e-18	9.02842e-18	9.00587e-18	7.02908e-18	4.05584e-18	1.55024e-18	4.444e-19	5.98151e-19	1.25091e-18	1.99531e-18	2.9679e-18	4.1953e-18	5.2052e-18	5.55906e-18	5.47816e-18	5.7715e-18	7.10781e-18	9.17908e-18	1.08557e-17	1.11366e-17	9.8114e-18	7.55599e-18	5.32865e-18	3.60285e-18	2.32664e-18	1.29697e-18	4.66443e-19	2.22231e-20	2.15857e-19	1.2711e-18	3.30042e-18	5.95984e-18	8.31573e-18	9.27768e-18	8.22574e-18	5.5745e-18	2.66352e-18	8.05824e-19	4.09154e-19	9.04168e-19	1.61006e-18	2.43992e-18	3.56993e-18	4.76584e-18	5.46853e-18	5.53048e-18
2.47851e-20	6.24128e-19	2.17504e-18	4.6088e-18	7.26215e-18	9.04682e-18	9.02382e-18	7.04295e-18	4.06323e-18	1.55215e-18	4.44357e-19	5.97683e-19	1.25188e-18	1.99933e-18	2.97497e-18	4.20564e-18	5.22012e-18	5.57499e-18	5.49244e-18	5.78717e-18	7.12603e-18	9.19962e-18	1.08786e-17	1.1159e-17	9.83154e-18	7.57175e-18	5.3386e-18	3.60957e-18	2.33176e-18	1.29942e-18	4.67065e-19	2.23686e-20	2.1601e-19	1.27374e-18	3.30776e-18	5.97217e-18	8.33265e-18	9.29648e-18	8.242e-18	5.58531e-18	2.66774e-18	8.06442e-19	4.08735e-19	9.04154e-19	1.61242e-18	2.44556e-18	3.57842e-18	4.77851e-18	5.48464e-18	5.54545e-18
2.35213e-20	6.26782e-19	2.18901e-18	4.60909e-18	7.26537e-18	9.07024e-18	9.03855e-18	7.05358e-18	4.06638e-18	1.55078e-18	4.47318e-19	5.91978e-19	1.25447e-18	2.01308e-18	2.9747e-18	4.19707e-18	5.2432e-18	5.60115e-18	5.48836e-18	5.80184e-18	7.15186e-18	9.20979e-18	1.08958e-17	1.11744e-17	9.84917e-18	7.59296e-18	5.33547e-18	3.61078e-18	2.3475e-18	1.29774e-18	4.62243e-19	2.31193e-20	2.14116e-19	1.28398e-18	3.31713e-18	5.96857e-18	8.34842e-18	9.31781e-18	8.25292e-18	5.59409e-18	2.66597e-18	8.08699e-19	4.07441e-19	8.9964e-19	1.62302e-18	2.45504e-18	3.56938e-18	4.78302e-18	5.51777e-18	5.55381e-18
2.3086e-20	6.28248e-19	2.19597e-18	4.61267e-18	7.27188e-18	9.08501e-18	9.04907e-18	7.06097e-18	4.06914e-18	1.55029e-18	4.48098e-19	5.89414e-19	1.25521e-18	2.0188e-18	2.97649e-18	4.19696e-18	5.25692e-18	5.61675e-18	5.49154e-18	5.81298e-18	7.1688e-18	9.22151e-18	1.09105e-17	1.11872e-17	9.86134e-18	7.60515e-18	5.33651e-18	3.6125e-18	2.3546e-18	1.29767e-18	4.60422e-19	2.33965e-20	2.13559e-19	1.28884e-18	3.32318e-18	5.97167e-18	8.36019e-18	9.33149e-18	8.26122e-18	5.59989e-18	2.66598e-18	8.09286e-19	4.06586e-19	8.97552e-19	1.62706e-18	2.45983e-18	3.56845e-18	4.78871e-18	5.536e-18	5.56214e-18
2.4557e-20	6.27146e-19	2.18779e-18	4.62643e-18	7.29001e-18	9.08499e-18	9.05587e-18	7.0658e-18	4.07395e-18	1.55307e-18	4.44147e-19	5.94411e-19	1.25258e-18	2.00765e-18	2.98536e-18	4.21995e-18	5.25285e-18	5.61126e-18	5.51567e-18	5.81976e-18	7.16864e-18	9.24154e-18	1.09253e-17	1.12008e-17	9.86755e-18	7.60168e-18	5.35117e-18	3.61831e-18	2.34335e-18	1.30224e-18	4.66069e-19	2.26794e-20	2.16108e-19	1.28176e-18	3.32337e-18	5.99358e-18	8.36736e-18	9.33312e-18	8.26915e-18	5.6029e-18	2.67208e-18	8.06669e-19	4.06917e-19	9.01627e-19	1.6173e-18	2.45569e-18	3.58919e-18	4.80109e-18	5.5232e-18	5.57415e-18
2.58409e-20	6.26449e-19	2.1811e-18	4.63865e-18	7.30669e-18	9.08634e-18	9.06259e-18	7.07032e-18	4.07819e-18	1.55562e-18	4.40939e-19	5.99021e-19	1.25076e-18	1.99821e-18	2.99292e-18	4.23992e-18	5.24965e-18	5.60671e-18	5.53637e-18	5.82572e-18	7.16907e-18	9.25991e-18	1.09396e-17	1.1214e-17	9.87376e-18	7.59913e-18	5.36398e-18	3.62352e-18	2.33377e-18	1.30615e-18	4.70988e-19	2.20596e-20	2.18413e-19	1.27604e-18	3.32382e-18	6.01312e-18	8.37488e-18	9.33568e-18	8.27658e-18	5.60564e-18	2.67745e-18	8.04598e-19	4.07443e-19	9.05549e-19	1.60926e-18	2.45209e-18	3.60706e-18	4.81204e-18	5.51246e-18	5.58449e-18
2.46044e-20	6.29375e-19	2.19444e-18	4.63648e-18	7.3074e-18	9.10697e-18	9.07332e-18	7.07705e-18	4.07902e-18	1.55408e-18	4.44564e-19	5.94496e-19	1.25431e-18	2.01114e-18	2.99009e-18	4.22788e-18	5.26775e-18	5.62759e-18	5.52673e-18	5.8345e-18	7.1897e-18	9.2657e-18	1.0953e-17	1.12256e-17	9.88654e-18	7.61609e-18	5.35793e-18	3.62276e-18	2.34801e-18	1.30368e-18	4.66077e-19	2.27099e-20	2.16739e-19	1.28629e-18	3.33159e-18	6.00678e-18	8.38822e-18	9.35358e-18	8.28343e-18	5.61109e-18	2.67457e-18	8.07213e-19	4.07083e-19	9.02269e-19	1.62011e-18	2.45971e-18	3.59507e-18	4.8123e-18	5.54032e-18	5.58753e-18
2.33275e-20	6.32497e-19	2.20854e-18	4.63548e-18	7.31001e-18	9.13061e-18	9.08726e-18	7.08627e-18	4.08129e-18	1.55328e-18	4.48608e-19	5.90393e-19	1.25876e-18	2.02521e-18	2.98828e-18	4.21706e-18	5.28734e-18	5.64992e-18	5.51829e-18	5.84437e-18	7.2117e-18	9.27357e-18	1.09695e-17	1.12409e-17	9.90276e-18	7.6357e-18	5.35383e-18	3.62337e-18	2.36322e-18	1.30168e-18	4.61392e-19	2.33938e-20	2.15075e-19	1.29702e-18	3.34033e-18	6.00186e-18	8.4041e-18	9.37469e-18	8.29314e-18	5.61849e-18	2.67271e-18	8.10396e-19	4.0709e-19	8.99622e-19	1.63201e-18	2.46841e-18	3.58414e-18	4.81392e-18	5.56967e-18	5.59189e-18
2.43189e-20	6.32698e-19	2.20575e-18	4.65001e-18	7.33133e-18	9.14276e-18	9.10392e-18	7.09858e-18	4.08961e-18	1.55779e-18	4.47228e-19	5.95611e-19	1.26003e-18	2.02106e-18	2.99807e-18	4.23825e-18	5.29037e-18	5.65164e-18	5.54028e-18	5.854e-18	7.21794e-18	9.2974e-18	1.09932e-17	1.12654e-17	9.9201e-18	7.64282e-18	5.37096e-18	3.63247e-18	2.35853e-18	1.30643e-18	4.66234e-19	2.29835e-20	2.17119e-19	1.29401e-18	3.34431e-18	6.02368e-18	8.41989e-18	9.38833e-18	8.30944e-18	5.62742e-18	2.68052e-18	8.104e-19	4.08668e-19	9.04872e-19	1.62878e-18	2.46901e-18	3.60287e-18	4.82833e-18	5.56644e-18	5.60565e-18
2.57017e-20	6.32471e-19	2.20053e-18	4.66882e-18	7.35817e-18	9.15577e-18	9.12438e-18	7.11419e-18	4.10062e-18	1.5639e-18	4.45023e-19	6.02652e-19	1.26119e-18	2.01457e-18	3.01128e-18	4.26715e-18	5.2926e-18	5.65173e-18	5.57002e-18	5.86575e-18	7.22344e-18	9.32679e-18	1.10215e-17	1.12953e-17	9.94134e-18	7.65059e-18	5.39412e-18	3.64471e-18	2.35124e-18	1.31293e-18	4.7306e-19	2.24166e-20	2.19835e-19	1.28882e-18	3.34846e-18	6.05214e-18	8.43819e-18	9.4038e-18	8.33e-18	5.63886e-18	2.69115e-18	8.10186e-19	4.10611e-19	9.11825e-19	1.62351e-18	2.46927e-18	3.62853e-18	4.84718e-18	5.55948e-18	5.62324e-18
2.5369e-20	6.34566e-19	2.20914e-18	4.67936e-18	7.37575e-18	9.18343e-18	9.14988e-18	7.13346e-18	4.11068e-18	1.56749e-18	4.47173e-19	6.03187e-19	1.26571e-18	2.02362e-18	3.01897e-18	4.2763e-18	5.31142e-18	5.67145e-18	5.58213e-18	5.88201e-18	7.24501e-18	9.35007e-18	1.10513e-17	1.13265e-17	9.9697e-18	7.67374e-18	5.40636e-18	3.65399e-18	2.36068e-18	1.31566e-18	4.73383e-19	2.27381e-20	2.19786e-19	1.29438e-18	3.35846e-18	6.06479e-18	8.46187e-18	9.43168e-18	8.3525e-18	5.65394e-18	2.69694e-18	8.13035e-19	4.11649e-19	9.13565e-19	1.63094e-18	2.47814e-18	3.63577e-18	4.86085e-18	5.58088e-18	5.63862e-18
2.39639e-20	6.38023e-19	2.22639e-18	4.68465e-18	7.38719e-18	9.21984e-18	9.17814e-18	7.15479e-18	4.11995e-18	1.56928e-18	4.51916e-19	5.99344e-19	1.27195e-18	2.04229e-18	3.02314e-18	4.27297e-18	5.3408e-18	5.70384e-18	5.58333e-18	5.90147e-18	7.27691e-18	9.36941e-18	1.10818e-17	1.1358e-17	1.00021e-17	7.7064e-18	5.41147e-18	3.66119e-18	2.38063e-18	1.31599e-18	4.6951e-19	2.36206e-20	2.17944e-19	1.30662e-18	3.37208e-18	6.06732e-18	8.48852e-18	9.46689e-18	8.37587e-18	5.67109e-18	2.69951e-18	8.17637e-19	4.11925e-19	9.11679e-19	1.64608e-18	2.49237e-18	3.63134e-18	4.87129e-18	5.62041e-18	5.6528e-18
2.36e-20	6.39947e-19	2.23552e-18	4.69636e-18	7.40577e-18	9.24888e-18	9.20554e-18	7.17593e-18	4.13106e-18	1.5728e-18	4.53722e-19	5.99093e-19	1.27581e-18	2.0519e-18	3.03213e-18	4.28352e-18	5.36235e-18	5.72672e-18	5.59811e-18	5.92083e-18	7.30149e-18	9.39485e-18	1.11133e-17	1.13909e-17	1.00328e-17	7.73181e-18	5.42494e-18	3.67124e-18	2.39105e-18	1.31911e-18	4.6972e-19	2.39947e-20	2.17715e-19	1.31226e-18	3.38304e-18	6.08109e-18	8.51325e-18	9.49649e-18	8.4003e-18	5.68779e-18	2.70571e-18	8.20252e-19	4.12421e-19	9.12557e-19	1.65339e-18	2.50235e-18	3.63982e-18	4.88695e-18	5.645e-18	5.67102e-18
2.49523e-20	6.39419e-19	2.23077e-18	4.71747e-18	7.43482e-18	9.26408e-18	9.2293e-18	7.19494e-18	4.14407e-18	1.57893e-18	4.50738e-19	6.04901e-19	1.27582e-18	2.04595e-18	3.04777e-18	4.31568e-18	5.36925e-18	5.73188e-18	5.63322e-18	5.93823e-18	7.31197e-18	9.42828e-18	1.11448e-17	1.14239e-17	1.00582e-17	7.74326e-18	5.4506e-18	3.68514e-18	2.38501e-18	1.32633e-18	4.76605e-19	2.35054e-20	2.20225e-19	1.30693e-18	3.38866e-18	6.11208e-18	8.53352e-18	9.51477e-18	8.42438e-18	5.70214e-18	2.71725e-18	8.19546e-19	4.13338e-19	9.18185e-19	1.64759e-18	2.5043e-18	3.66831e-18	4.90977e-18	5.64304e-18	5.69379e-18
2.59484e-20	6.39211e-19	2.22825e-18	4.73503e-18	7.45913e-18	9.27871e-18	9.24998e-18	7.21135e-18	4.1549e-18	1.58354e-18	4.48309e-19	6.08735e-19	1.27564e-18	2.04208e-18	3.06063e-18	4.34149e-18	5.37776e-18	5.73938e-18	5.66233e-18	5.95484e-18	7.32406e-18	9.45735e-18	1.11726e-17	1.14523e-17	1.00805e-17	7.75462e-18	5.47113e-18	3.69644e-18	2.38152e-18	1.33203e-18	4.81701e-19	2.3179e-20	2.2209e-19	1.30353e-18	3.39429e-18	6.13741e-18	8.5517e-18	9.53164e-18	8.4449e-18	5.7146e-18	2.7263e-18	8.18913e-19	4.13661e-19	9.21932e-19	1.64345e-18	2.50667e-18	3.69099e-18	4.92934e-18	5.64538e-18	5.71394e-18
2.46328e-20	6.41911e-19	2.24324e-18	4.73675e-18	7.4641e-18	9.30518e-18	9.26795e-18	7.22463e-18	4.15955e-18	1.58264e-18	4.51506e-19	6.03043e-19	1.27858e-18	2.05713e-18	3.06181e-18	4.33406e-18	5.40301e-18	5.76833e-18	5.66006e-18	5.97142e-18	7.35245e-18	9.4701e-18	1.11929e-17	1.14714e-17	1.01017e-17	7.77893e-18	5.4699e-18	3.69878e-18	2.39856e-18	1.33097e-18	4.76883e-19	2.39575e-20	2.20089e-19	1.31424e-18	3.405e-18	6.13524e-18	8.56981e-18	9.55635e-18	8.45885e-18	5.72553e-18	2.72539e-18	8.21471e-19	4.12498e-19	9.1747e-19	1.65485e-18	2.51771e-18	3.68315e-18	4.93536e-18	5.68128e-18	5.72462e-18
2.33453e-20	6.44487e-19	2.25744e-18	4.73679e-18	7.46645e-18	9.32807e-18	9.28197e-18	7.2346e-18	4.16227e-18	1.58092e-18	4.54488e-19	5.97203e-19	1.2809e-18	2.07098e-18	3.06144e-18	4.32447e-18	5.42565e-18	5.79482e-18	5.65518e-18	5.98545e-18	7.37838e-18	9.47975e-18	1.12094e-17	1.14859e-17	1.01183e-17	7.79977e-18	5.46612e-18	3.69921e-18	2.41437e-18	1.3293e-18	4.71779e-19	2.46689e-20	2.18105e-19	1.32455e-18	3.41451e-18	6.13094e-18	8.58491e-18	9.57718e-18	8.46898e-18	5.73378e-18	2.72321e-18	8.23587e-19	4.11228e-19	9.12683e-19	1.66532e-18	2.52735e-18	3.67352e-18	4.93887e-18	5.71458e-18	5.73284e-18
2.45644e-20	6.43779e-19	2.25136e-18	4.74974e-18	7.48399e-18	9.33095e-18	9.29024e-18	7.24066e-18	4.1673e-18	1.58342e-18	4.51049e-19	6.01034e-19	1.2787e-18	2.06217e-18	3.0698e-18	4.34545e-18	5.42522e-18	5.79307e-18	5.67779e-18	5.99422e-18	7.38157e-18	9.49982e-18	1.12254e-17	1.15005e-17	1.01266e-17	7.79925e-18	5.47957e-18	3.70514e-18	2.40585e-18	1.33331e-18	4.76564e-19	2.41254e-20	2.20261e-19	1.31913e-18	3.41571e-18	6.15118e-18	8.59359e-18	9.58135e-18	8.47795e-18	5.73786e-18	2.72881e-18	8.21404e-19	4.11217e-19	9.15865e-19	1.65745e-18	2.52461e-18	3.69209e-18	4.95165e-18	5.707e-18	5.74534e-18
2.60839e-20	6.42796e-19	2.24279e-18	4.76345e-18	7.50265e-18	9.33079e-18	9.29679e-18	7.24527e-18	4.17197e-18	1.58634e-18	4.47046e-19	6.06226e-19	1.27627e-18	2.05053e-18	3.07837e-18	4.36909e-18	5.421e-18	5.78665e-18	5.70209e-18	6.00105e-18	7.38083e-18	9.51996e-18	1.12403e-17	1.15142e-17	1.01328e-17	7.79517e-18	5.49423e-18	3.71128e-18	2.39415e-18	1.33773e-18	4.82475e-19	2.34335e-20	2.22953e-19	1.31193e-18	3.4155e-18	6.17352e-18	8.60101e-18	9.58266e-18	8.48575e-18	5.74059e-18	2.73498e-18	8.18831e-19	4.11558e-19	9.20258e-19	1.64757e-18	2.51989e-18	3.71309e-18	4.96454e-18	5.69339e-18	5.7569e-18
2.57882e-20	6.4431e-19	2.24864e-18	4.76651e-18	7.5089e-18	9.34375e-18	9.30544e-18	7.25068e-18	4.17378e-18	1.58607e-18	4.4801e-19	6.0491e-19	1.27753e-18	2.05498e-18	3.0793e-18	4.36864e-18	5.43107e-18	5.79821e-18	5.70359e-18	6.00873e-18	7.39406e-18	9.53021e-18	1.12536e-17	1.15257e-17	1.01424e-17	7.80446e-18	5.49476e-18	3.71228e-18	2.39941e-18	1.33756e-18	4.81096e-19	2.35982e-20	2.22732e-19	1.3162e-18	3.42049e-18	6.17651e-18	8.61174e-18	9.59428e-18	8.49223e-18	5.74463e-18	2.73488e-18	8.19529e-19	4.11419e-19	9.19387e-19	1.65112e-18	2.52325e-18	3.71199e-18	4.96848e-18	5.70697e-18	5.76266e-18
2.45061e-20	6.47266e-19	2.26262e-18	4.76481e-18	7.51e-18	9.36563e-18	9.31744e-18	7.25828e-18	4.17507e-18	1.58462e-18	4.51849e-19	6.00439e-19	1.28127e-18	2.06865e-18	3.07699e-18	4.35644e-18	5.44974e-18	5.82035e-18	5.69407e-18	6.01775e-18	7.41573e-18	9.53683e-18	1.12682e-17	1.15386e-17	1.01563e-17	7.82266e-18	5.48927e-18	3.71163e-18	2.41427e-18	1.33538e-18	4.76038e-19	2.42319e-20	2.20969e-19	1.32681e-18	3.42895e-18	6.17041e-18	8.62593e-18	9.61362e-18	8.50007e-18	5.75077e-18	2.73221e-18	8.22292e-19	4.11236e-19	9.16137e-19	1.66242e-18	2.53164e-18	3.70012e-18	4.96873e-18	5.73599e-18	5.76645e-18
2.43207e-20	6.48981e-19	2.26861e-18	4.77116e-18	7.52138e-18	9.38352e-18	9.33232e-18	7.2686e-18	4.18002e-18	1.58624e-18	4.53259e-19	6.00789e-19	1.28409e-18	2.07385e-18	3.08066e-18	4.36075e-18	5.46117e-18	5.8327e-18	5.70003e-18	6.02726e-18	7.43014e-18	9.55229e-18	1.12879e-17	1.1558e-17	1.01726e-17	7.83598e-18	5.49506e-18	3.71602e-18	2.41981e-18	1.33659e-18	4.75866e-19	2.43731e-20	2.21083e-19	1.33093e-18	3.43539e-18	6.17819e-18	8.64155e-18	9.63082e-18	8.51252e-18	5.75858e-18	2.73482e-18	8.23868e-19	4.11993e-19	9.17209e-19	1.66695e-18	2.53635e-18	3.70324e-18	4.97622e-18	5.74959e-18	5.77523e-18
2.57554e-20	6.48766e-19	2.26263e-18	4.78903e-18	7.54737e-18	9.39453e-18	9.35047e-18	7.28229e-18	4.18989e-18	1.59204e-18	4.50843e-19	6.07845e-19	1.28505e-18	2.06627e-18	3.09278e-18	4.3891e-18	5.46203e-18	5.83079e-18	5.72866e-18	6.03785e-18	7.4339e-18	9.58014e-18	1.13143e-17	1.15855e-17	1.01914e-17	7.84138e-18	5.51684e-18	3.72749e-18	2.41146e-18	1.34259e-18	4.82752e-19	2.38024e-20	2.23927e-19	1.32541e-18	3.43852e-18	6.20592e-18	8.65847e-18	9.64398e-18	8.53098e-18	5.76842e-18	2.74481e-18	8.2342e-19	4.13813e-19	9.24184e-19	1.66105e-18	2.53535e-18	3.72819e-18	4.99429e-18	5.7407e-18	5.79118e-18
2.67231e-20	6.49229e-19	2.2609e-18	4.80624e-18	7.57291e-18	9.41209e-18	9.37311e-18	7.29958e-18	4.20106e-18	1.59778e-18	4.49735e-19	6.13368e-19	1.28731e-18	2.06373e-18	3.10485e-18	4.41399e-18	5.46914e-18	5.83607e-18	5.75482e-18	6.05153e-18	7.44386e-18	9.60899e-18	1.13443e-17	1.16171e-17	1.02157e-17	7.85361e-18	5.53787e-18	3.73965e-18	2.40845e-18	1.3482e-18	4.88162e-19	2.34857e-20	2.26024e-19	1.32296e-18	3.44429e-18	6.23121e-18	8.67913e-18	9.66345e-18	8.55292e-18	5.78132e-18	2.75457e-18	8.24101e-19	4.15531e-19	9.30066e-19	1.65913e-18	2.53783e-18	3.74988e-18	5.01285e-18	5.7412e-18	5.80872e-18
2.52925e-20	6.52727e-19	2.27846e-18	4.81135e-18	7.58395e-18	9.44864e-18	9.40127e-18	7.32057e-18	4.21011e-18	1.59948e-18	4.54671e-19	6.09674e-19	1.29368e-18	2.08269e-18	3.10894e-18	4.40981e-18	5.49802e-18	5.86846e-18	5.75513e-18	6.07009e-18	7.47565e-18	9.628e-18	1.13745e-17	1.16484e-17	1.02477e-17	7.8862e-18	5.54266e-18	3.74636e-18	2.42852e-18	1.34856e-18	4.84119e-19	2.43327e-20	2.24146e-19	1.3354e-18	3.45812e-18	6.23331e-18	8.70568e-18	9.69877e-18	8.57599e-18	5.79822e-18	2.75694e-18	8.28765e-19	4.16033e-19	9.28272e-19	1.67449e-18	2.55225e-18	3.74494e-18	5.0224e-18	5.78067e-18	5.82256e-18
2.38491e-20	6.56124e-19	2.29634e-18	4.81723e-18	7.59568e-18	9.48613e-18	9.43066e-18	7.34275e-18	4.21984e-18	1.60119e-18	4.59455e-19	6.05642e-19	1.29977e-18	2.10202e-18	3.11384e-18	4.40647e-18	5.52834e-18	5.90262e-18	5.75694e-18	6.09029e-18	7.50906e-18	9.64837e-18	1.1406e-17	1.1681e-17	1.02812e-17	7.92016e-18	5.54828e-18	3.75357e-18	2.44914e-18	1.34921e-18	4.80041e-19	2.52067e-20	2.22176e-19	1.34788e-18	3.47251e-18	6.2361e-18	8.73292e-18	9.73525e-18	8.6003e-18	5.8161e-18	2.75965e-18	8.33333e-19	4.16312e-19	9.26079e-19	1.68985e-18	2.56735e-18	3.74078e-18	5.03306e-18	5.82184e-18	5.83802e-18
2.49467e-20	6.56157e-19	2.294e-18	4.83762e-18	7.6247e-18	9.5054e-18	9.45685e-18	7.36356e-18	4.23339e-18	1.60744e-18	4.57403e-19	6.10817e-19	1.30097e-18	2.0989e-18	3.12896e-18	4.43656e-18	5.53864e-18	5.9111e-18	5.78999e-18	6.10902e-18	7.52253e-18	9.68213e-18	1.14396e-17	1.17164e-17	1.03096e-17	7.93518e-18	5.57328e-18	3.76797e-18	2.44604e-18	1.35596e-18	4.86189e-19	2.48964e-20	2.2435e-19	1.34449e-18	3.47938e-18	6.26564e-18	8.75568e-18	9.75718e-18	8.62621e-18	5.83194e-18	2.771e-18	8.33484e-19	4.17323e-19	9.31459e-19	1.68663e-18	2.5709e-18	3.76707e-18	5.05617e-18	5.82471e-18	5.86085e-18
2.63467e-20	6.55653e-19	2.2888e-18	4.85874e-18	7.65416e-18	9.5201e-18	9.48015e-18	7.38224e-18	4.24623e-18	1.61357e-18	4.54188e-19	6.1655e-19	1.30087e-18	2.09232e-18	3.14445e-18	4.46956e-18	5.5457e-18	5.91574e-18	5.82576e-18	6.12692e-18	7.53282e-18	9.71579e-18	1.14711e-17	1.17492e-17	1.03347e-17	7.94596e-18	5.59888e-18	3.78207e-18	2.43951e-18	1.36302e-18	4.93293e-19	2.44351e-20	2.26965e-19	1.33892e-18	3.48458e-18	6.29704e-18	8.77591e-18	9.77483e-18	8.64993e-18	5.84599e-18	2.78249e-18	8.32666e-19	4.1804e-19	9.37094e-19	1.68043e-18	2.57225e-18	3.79599e-18	5.07972e-18	5.82231e-18	5.88358e-18
2.59737e-20	6.57197e-19	2.29696e-18	4.86779e-18	7.66814e-18	9.54315e-18	9.50085e-18	7.39812e-18	4.25417e-18	1.6152e-18	4.5514e-19	6.14839e-19	1.30269e-18	2.10006e-18	3.15117e-18	4.4767e-18	5.56515e-18	5.93709e-18	5.83753e-18	6.14457e-18	7.55571e-18	9.73669e-18	1.14962e-17	1.17739e-17	1.03581e-17	7.96634e-18	5.60764e-18	3.78874e-18	2.4486e-18	1.36505e-18	4.92648e-19	2.47748e-20	2.26543e-19	1.344e-18	3.49382e-18	6.30711e-18	8.79533e-18	9.79793e-18	8.66808e-18	5.85856e-18	2.78617e-18	8.34031e-19	4.17536e-19	9.361e-19	1.68575e-18	2.58036e-18	3.80153e-18	5.09231e-18	5.84556e-18	5.89938e-18
2.46402e-20	6.59797e-19	2.31212e-18	4.86917e-18	7.6721e-18	9.56889e-18	9.51791e-18	7.4105e-18	4.25829e-18	1.61387e-18	4.58322e-19	6.08969e-19	1.30525e-18	2.11515e-18	3.1522e-18	4.46818e-18	5.5899e-18	5.96629e-18	5.83444e-18	6.16047e-18	7.58418e-18	9.74878e-18	1.15156e-17	1.17918e-17	1.0378e-17	7.99016e-18	5.60559e-18	3.7902e-18	2.46562e-18	1.36397e-18	4.87522e-19	2.55134e-20	2.24446e-19	1.35475e-18	3.50463e-18	6.30415e-18	8.81255e-18	9.82191e-18	8.68099e-18	5.86883e-18	2.78478e-18	8.36394e-19	4.16362e-19	9.31281e-19	1.69697e-18	2.59151e-18	3.79302e-18	5.09726e-18	5.88155e-18	5.9099e-18
2.44093e-20	6.60967e-19	2.31791e-18	4.87492e-18	7.68106e-18	9.58364e-18	9.52979e-18	7.41904e-18	4.2621e-18	1.6139e-18	4.58552e-19	6.07148e-19	1.30555e-18	2.11954e-18	3.15578e-18	4.47165e-18	5.60314e-18	5.98142e-18	5.84155e-18	6.17265e-18	7.60105e-18	9.76331e-18	1.15322e-17	1.18067e-17	1.03914e-17	8.00231e-18	5.60927e-18	3.79294e-18	2.4713e-18	1.36482e-18	4.86557e-19	2.56877e-20	2.24192e-19	1.35846e-18	3.51088e-18	6.31046e-18	8.82517e-18	9.83604e-18	8.69089e-18	5.87552e-18	2.78592e-18	8.36646e-19	4.15601e-19	9.29745e-19	1.69966e-18	2.59614e-18	3.79552e-18	5.10489e-18	5.89813e-18	5.92043e-18
2.59546e-20	6.60006e-19	2.30919e-18	4.88925e-18	7.70078e-18	9.58408e-18	9.53717e-18	7.42448e-18	4.26725e-18	1.617e-18	4.54344e-19	6.12197e-19	1.30305e-18	2.10771e-18	3.16478e-18	4.49668e-18	5.60007e-18	5.97567e-18	5.86738e-18	6.18096e-18	7.60119e-18	9.78466e-18	1.15483e-17	1.18214e-17	1.03987e-17	7.99882e-18	5.62463e-18	3.79979e-18	2.45962e-18	1.36929e-18	4.92693e-19	2.50334e-20	2.26947e-19	1.35117e-18	3.51075e-18	6.33377e-18	8.83342e-18	9.83796e-18	8.69956e-18	5.87887e-18	2.7924e-18	8.34034e-19	4.15705e-19	9.34095e-19	1.68961e-18	2.59145e-18	3.81747e-18	5.11923e-18	5.88527e-18	5.93296e-18
2.71864e-20	6.59541e-19	2.30291e-18	4.90103e-18	7.71767e-18	9.58619e-18	9.54395e-18	7.42909e-18	4.27131e-18	1.61945e-18	4.5118e-19	6.16348e-19	1.30141e-18	2.09862e-18	3.1718e-18	4.51653e-18	5.59835e-18	5.97186e-18	5.88779e-18	6.188e-18	7.60259e-18	9.80319e-18	1.15632e-17	1.18348e-17	1.04055e-17	7.9967e-18	5.63675e-18	3.80522e-18	2.45065e-18	1.37274e-18	4.97478e-19	2.45138e-20	2.29222e-19	1.34593e-18	3.5112e-18	6.35296e-18	8.84164e-18	9.84094e-18	8.70702e-18	5.88169e-18	2.79751e-18	8.32074e-19	4.15944e-19	9.37748e-19	1.68203e-18	2.58774e-18	3.83473e-18	5.13093e-18	5.876e-18	5.94323e-18
2.58972e-20	6.62336e-19	2.31689e-18	4.89889e-18	7.7175e-18	9.60686e-18	9.55452e-18	7.43547e-18	4.27191e-18	1.61744e-18	4.5482e-19	6.1149e-19	1.30448e-18	2.11204e-18	3.16925e-18	4.50324e-18	5.61656e-18	5.99422e-18	5.87761e-18	6.19655e-18	7.6243e-18	9.80899e-18	1.15764e-17	1.18459e-17	1.04176e-17	8.01402e-18	5.6302e-18	3.80349e-18	2.46535e-18	1.37046e-18	4.92086e-19	2.5107e-20	2.27359e-19	1.35644e-18	3.51956e-18	6.34597e-18	8.85454e-18	9.85896e-18	8.71345e-18	5.88691e-18	2.79419e-18	8.34453e-19	4.15571e-19	9.33894e-19	1.69283e-18	2.59604e-18	3.82214e-18	5.13017e-18	5.90511e-18	5.94687e-18
2.45656e-20	6.65338e-19	2.33162e-18	4.89783e-18	7.71911e-18	9.63038e-18	9.56811e-18	7.44419e-18	4.27382e-18	1.61613e-18	4.58908e-19	6.07104e-19	1.30846e-18	2.12657e-18	3.16762e-18	4.49098e-18	5.63594e-18	6.0178e-18	5.8684e-18	6.20594e-18	7.64722e-18	9.81666e-18	1.15924e-17	1.18606e-17	1.0433e-17	8.0338e-18	5.62543e-18	3.80302e-18	2.48095e-18	1.36862e-18	4.86898e-19	2.57213e-20	2.25504e-19	1.36742e-18	3.52886e-18	6.34025e-18	8.86978e-18	9.88004e-18	8.72258e-18	5.89395e-18	2.79182e-18	8.3739e-19	4.15607e-19	9.30695e-19	1.70471e-18	2.60537e-18	3.8105e-18	5.13054e-18	5.93546e-18	5.95163e-18
2.56227e-20	6.65638e-19	2.32823e-18	4.91228e-18	7.74102e-18	9.64203e-18	9.58407e-18	7.45592e-18	4.28178e-18	1.62068e-18	4.57318e-19	6.12441e-19	1.30977e-18	2.12158e-18	3.17696e-18	4.51304e-18	5.63883e-18	6.01839e-18	5.89075e-18	6.21575e-18	7.65282e-18	9.84067e-18	1.16161e-17	1.18848e-17	1.04499e-17	8.03986e-18	5.64234e-18	3.81232e-18	2.47552e-18	1.3731e-18	4.92049e-19	2.53336e-20	2.27736e-19	1.36416e-18	3.53226e-18	6.36257e-18	8.88571e-18	9.8929e-18	8.73832e-18	5.90236e-18	2.79957e-18	8.37321e-19	4.17053e-19	9.36173e-19	1.70106e-18	2.60505e-18	3.82955e-18	5.14562e-18	5.93127e-18	5.96491e-18
2.7084e-20	6.65587e-19	2.3223e-18	4.93113e-18	7.76888e-18	9.65481e-18	9.60423e-18	7.47125e-18	4.29262e-18	1.627e-18	4.54928e-19	6.19694e-19	1.31116e-18	2.11419e-18	3.18975e-18	4.54326e-18	5.64109e-18	6.01716e-18	5.92115e-18	6.2279e-18	7.65758e-18	9.87046e-18	1.16449e-17	1.19149e-17	1.04711e-17	8.04669e-18	5.66554e-18	3.8251e-18	2.46745e-18	1.3793e-18	4.99321e-19	2.48102e-20	2.30692e-19	1.35873e-18	3.53578e-18	6.39188e-18	8.90451e-18	9.90789e-18	8.7587e-18	5.91343e-18	2.81029e-18	8.37121e-19	4.18896e-19	9.43553e-19	1.69547e-18	2.60433e-18	3.85582e-18	5.16559e-18	5.92319e-18	5.98204e-18
2.68529e-20	6.67615e-19	2.33038e-18	4.94253e-18	7.78762e-18	9.6825e-18	9.63015e-18	7.49076e-18	4.3029e-18	1.63081e-18	4.56893e-19	6.20697e-19	1.31561e-18	2.12255e-18	3.19802e-18	4.55388e-18	5.65938e-18	6.03633e-18	5.93463e-18	6.24422e-18	7.67882e-18	9.89495e-18	1.16757e-17	1.19471e-17	1.04998e-17	8.0695e-18	5.67875e-18	3.8347e-18	2.47608e-18	1.38238e-18	5.00043e-19	2.50725e-20	2.30822e-19	1.36382e-18	3.54579e-18	6.40591e-18	8.92867e-18	9.93586e-18	8.78168e-18	5.92858e-18	2.8165e-18	8.39848e-19	4.20071e-19	9.45694e-19	1.70233e-18	2.61294e-18	3.86441e-18	5.17991e-18	5.94349e-18	5.99806e-18
2.53779e-20	6.71049e-19	2.34866e-18	4.94842e-18	7.79919e-18	9.72048e-18	9.65983e-18	7.51292e-18	4.3126e-18	1.63251e-18	4.61899e-19	6.16842e-19	1.32188e-18	2.14228e-18	3.20298e-18	4.54989e-18	5.68943e-18	6.07076e-18	5.93584e-18	6.26379e-18	7.71235e-18	9.91533e-18	1.17074e-17	1.198e-17	1.05334e-17	8.10376e-18	5.6843e-18	3.84162e-18	2.49691e-18	1.38313e-18	4.95826e-19	2.5913e-20	2.28812e-19	1.37654e-18	3.56051e-18	6.40851e-18	8.9561e-18	9.97285e-18	8.80603e-18	5.94646e-18	2.81912e-18	8.44519e-19	4.20577e-19	9.43643e-19	1.718e-18	2.62837e-18	3.85993e-18	5.18992e-18	5.98479e-18	6.01341e-18
2.47674e-20	6.73338e-19	2.3602e-18	4.95966e-18	7.81726e-18	9.75292e-18	9.68923e-18	7.53546e-18	4.32404e-18	1.63582e-18	4.6447e-19	6.15863e-19	1.32637e-18	2.15458e-18	3.21182e-18	4.55805e-18	5.71389e-18	6.09749e-18	5.94871e-18	6.2842e-18	7.74016e-18	9.94113e-18	1.17407e-17	1.20148e-17	1.05663e-17	8.13245e-18	5.69697e-18	3.8515e-18	2.51004e-18	1.38604e-18	4.95131e-19	2.63955e-20	2.28178e-19	1.38391e-18	3.5729e-18	6.42073e-18	8.98269e-18	1.00056e-17	8.83184e-18	5.96435e-18	2.82495e-18	8.47673e-19	4.2114e-19	9.43925e-19	1.7274e-18	2.64018e-18	3.86634e-18	5.20524e-18	6.01429e-18	6.03224e-18
2.61862e-20	6.73049e-19	2.35526e-18	4.98176e-18	7.84875e-18	9.76996e-18	9.71492e-18	7.55606e-18	4.33797e-18	1.64263e-18	4.61453e-19	6.21994e-19	1.32699e-18	2.14848e-18	3.22796e-18	4.59279e-18	5.7223e-18	6.10279e-18	5.98595e-18	6.30342e-18	7.75135e-18	9.97678e-18	1.17749e-17	1.20506e-17	1.05942e-17	8.14498e-18	5.72414e-18	3.86703e-18	2.50399e-18	1.39333e-18	5.02629e-19	2.59893e-20	2.30914e-19	1.37858e-18	3.57865e-18	6.45369e-18	9.00519e-18	1.00256e-17	8.85786e-18	5.97984e-18	2.83731e-18	8.47263e-19	4.22054e-19	9.50183e-19	1.72185e-18	2.64199e-18	3.89648e-18	5.23061e-18	6.01273e-18	6.05596e-18
2.75696e-20	6.72643e-19	2.35002e-18	5.00235e-18	7.87785e-18	9.78432e-18	9.73741e-18	7.57417e-18	4.35033e-18	1.64853e-18	4.58158e-19	6.27367e-19	1.32681e-18	2.14173e-18	3.24285e-18	4.62546e-18	5.72988e-18	6.10737e-18	6.02124e-18	6.32168e-18	7.76176e-18	1.001e-17	1.18059e-17	1.20825e-17	1.06188e-17	8.15526e-18	5.74886e-18	3.88094e-18	2.49753e-18	1.39998e-18	5.09636e-19	2.55873e-20	2.33521e-19	1.37318e-18	3.58355e-18	6.48457e-18	9.02522e-18	1.00427e-17	8.88083e-18	5.99337e-18	2.84838e-18	8.46373e-19	4.22509e-19	9.5556e-19	1.71565e-18	2.64294e-18	3.92482e-18	5.25431e-18	6.01073e-18	6.07828e-18
2.61836e-20	6.75309e-19	2.3662e-18	5.00513e-18	7.88348e-18	9.813e-18	9.75766e-18	7.58911e-18	4.35591e-18	1.64767e-18	4.61582e-19	6.21546e-19	1.32974e-18	2.1581e-18	3.2453e-18	4.61806e-18	5.75669e-18	6.13926e-18	6.01989e-18	6.33937e-18	7.79268e-18	1.00245e-17	1.18283e-17	1.21039e-17	1.0642e-17	8.18209e-18	5.74871e-18	3.88347e-18	2.5158e-18	1.39952e-18	5.04528e-19	2.6347e-20	2.31327e-19	1.3844e-18	3.59567e-18	6.48301e-18	9.04471e-18	1.00699e-17	8.89663e-18	6.00571e-18	2.84785e-18	8.49036e-19	4.21486e-19	9.50826e-19	1.72767e-18	2.65559e-18	3.91748e-18	5.26074e-18	6.04933e-18	6.09104e-18
2.4827e-20	6.77794e-19	2.38152e-18	5.00606e-18	7.88622e-18	9.83783e-18	9.77356e-18	7.60043e-18	4.3594e-18	1.64589e-18	4.64746e-19	6.15504e-19	1.33189e-18	2.17318e-18	3.24608e-18	4.60822e-18	5.78071e-18	6.16856e-18	6.01574e-18	6.35434e-18	7.82097e-18	1.00358e-17	1.18465e-17	1.21203e-17	1.06604e-17	8.20514e-18	5.74571e-18	3.88387e-18	2.53277e-18	1.39841e-18	4.99066e-19	2.70337e-20	2.29137e-19	1.39519e-18	3.60651e-18	6.47908e-18	9.06089e-18	1.00929e-17	8.9083e-18	6.01513e-18	2.8459e-18	8.51166e-19	4.20317e-19	9.45636e-19	1.73865e-18	2.66675e-18	3.90818e-18	5.26437e-18	6.08524e-18	6.10115e-18
2.56446e-20	6.77761e-19	2.37884e-18	5.01707e-18	7.90205e-18	9.84463e-18	9.78321e-18	7.6075e-18	4.36417e-18	1.64777e-18	4.62309e-19	6.17621e-19	1.33056e-18	2.16807e-18	3.25302e-18	4.6249e-18	5.78505e-18	6.17189e-18	6.03443e-18	6.36502e-18	7.82861e-18	1.00549e-17	1.18635e-17	1.21356e-17	1.06708e-17	8.20847e-18	5.75649e-18	3.88931e-18	2.52838e-18	1.40137e-18	5.02339e-19	2.67473e-20	2.30666e-19	1.39248e-18	3.60912e-18	6.49579e-18	9.07143e-18	1.01003e-17	8.91792e-18	6.02014e-18	2.85029e-18	8.49736e-19	4.19953e-19	9.47511e-19	1.73388e-18	2.66596e-18	3.92243e-18	5.27664e-18	6.0851e-18	6.11336e-18
2.72401e-20	6.76919e-19	2.36967e-18	5.03121e-18	7.92211e-18	9.84473e-18	9.79002e-18	7.61244e-18	4.36901e-18	1.65097e-18	4.58054e-19	6.22874e-19	1.32825e-18	2.15572e-18	3.26157e-18	4.65041e-18	5.78162e-18	6.16499e-18	6.06017e-18	6.37309e-18	7.82795e-18	1.00761e-17	1.18795e-17	1.21501e-17	1.06777e-17	8.20412e-18	5.77162e-18	3.89632e-18	2.51618e-18	1.40561e-18	5.08701e-19	2.61182e-20	2.33565e-19	1.38507e-18	3.60849e-18	6.51933e-18	9.07974e-18	1.01017e-17	8.92616e-18	6.02307e-18	2.85675e-18	8.4718e-19	4.20081e-19	9.52157e-19	1.72368e-18	2.66057e-18	3.94448e-18	5.29129e-18	6.07121e-18	6.12521e-18
2.75222e-20	6.77729e-19	2.37108e-18	5.03769e-18	7.93259e-18	9.85387e-18	9.79816e-18	7.61761e-18	4.37163e-18	1.65169e-18	4.57453e-19	6.23581e-19	1.3284e-18	2.1551e-18	3.26484e-18	4.65768e-18	5.78752e-18	6.17106e-18	6.06892e-18	6.38075e-18	7.8371e-18	1.00899e-17	1.18938e-17	1.21626e-17	1.06864e-17	8.20925e-18	5.7765e-18	3.89897e-18	2.51612e-18	1.40683e-18	5.09631e-19	2.60261e-20	2.3429e-19	1.38583e-18	3.61191e-18	6.52859e-18	9.0898e-18	1.01103e-17	8.93307e-18	6.02665e-18	2.85858e-18	8.46847e-19	4.20073e-19	9.5297e-19	1.72305e-18	2.66132e-18	3.95035e-18	5.29834e-18	6.07655e-18	6.13288e-18
2.61839e-20	6.80555e-19	2.38577e-18	5.03608e-18	7.93291e-18	9.87599e-18	9.81015e-18	7.62498e-18	4.37279e-18	1.6498e-18	4.61355e-19	6.18854e-19	1.33171e-18	2.16933e-18	3.2629e-18	4.64422e-18	5.80625e-18	6.1947e-18	6.05889e-18	6.38947e-18	7.85989e-18	1.00966e-17	1.19083e-17	1.21752e-17	1.06999e-17	8.22797e-18	5.77058e-18	3.89737e-18	2.5315e-18	1.40488e-18	5.04099e-19	2.65914e-20	2.32342e-19	1.3967e-18	3.62104e-18	6.5219e-18	9.10364e-18	1.01299e-17	8.94065e-18	6.03268e-18	2.85552e-18	8.49403e-19	4.19933e-19	9.49186e-19	1.73439e-18	2.67048e-18	3.93792e-18	5.29749e-18	6.10681e-18	6.13734e-18
2.52847e-20	6.83054e-19	2.39751e-18	5.03849e-18	7.93893e-18	9.89849e-18	9.82541e-18	7.63508e-18	4.37632e-18	1.64974e-18	4.64515e-19	6.16432e-19	1.33533e-18	2.18067e-18	3.26389e-18	4.63868e-18	5.82306e-18	6.21488e-18	6.0561e-18	6.39929e-18	7.88038e-18	1.01084e-17	1.1927e-17	1.21931e-17	1.07167e-17	8.24625e-18	5.77062e-18	3.89901e-18	2.54354e-18	1.40451e-18	5.00844e-19	2.69997e-20	2.31232e-19	1.40519e-18	3.62981e-18	6.52198e-18	9.11992e-18	1.01508e-17	8.95206e-18	6.04068e-18	2.85536e-18	8.51885e-19	4.20386e-19	9.47738e-19	1.74366e-18	2.67858e-18	3.93245e-18	5.3009e-18	6.13147e-18	6.14449e-18
2.67993e-20	6.83046e-19	2.39087e-18	5.05649e-18	7.96609e-18	9.90938e-18	9.84332e-18	7.64863e-18	4.38607e-18	1.65578e-18	4.61896e-19	6.23664e-19	1.33654e-18	2.17224e-18	3.27564e-18	4.66849e-18	5.82412e-18	6.21179e-18	6.08554e-18	6.41043e-18	7.88359e-18	1.01368e-17	1.1954e-17	1.22211e-17	1.07357e-17	8.25085e-18	5.79248e-18	3.91112e-18	2.53449e-18	1.41023e-18	5.08183e-19	2.64807e-20	2.34309e-19	1.39945e-18	3.63238e-18	6.55064e-18	9.13748e-18	1.01635e-17	8.97044e-18	6.05024e-18	2.86549e-18	8.51464e-19	4.22082e-19	9.5512e-19	1.73745e-18	2.67662e-18	3.95806e-18	5.32028e-18	6.12162e-18	6.16015e-18
2.82828e-20	6.83161e-19	2.38511e-18	5.07636e-18	7.99606e-18	9.92423e-18	9.86565e-18	7.66585e-18	4.39794e-18	1.66267e-18	4.59523e-19	6.31098e-19	1.33842e-18	2.16515e-18	3.28919e-18	4.70075e-18	5.82812e-18	6.21148e-18	6.11787e-18	6.42443e-18	7.88958e-18	1.01688e-17	1.19854e-17	1.22541e-17	1.07597e-17	8.25933e-18	5.81724e-18	3.92534e-18	2.52676e-18	1.41664e-18	5.15863e-19	2.60165e-20	2.37378e-19	1.39413e-18	3.63636e-18	6.58165e-18	9.15844e-18	1.01806e-17	8.99303e-18	6.06274e-18	2.87702e-18	8.51539e-19	4.23913e-19	9.62884e-19	1.73225e-18	2.67625e-18	3.98576e-18	5.3424e-18	6.11463e-18	6.17863e-18
2.71607e-20	6.86186e-19	2.40065e-18	5.0841e-18	8.00985e-18	9.95965e-18	9.89465e-18	7.68743e-18	4.40791e-18	1.665e-18	4.6374e-19	6.2879e-19	1.3442e-18	2.18179e-18	3.29534e-18	4.70088e-18	5.85464e-18	6.24181e-18	6.12262e-18	6.44288e-18	7.91983e-18	1.01907e-17	1.20173e-17	1.22873e-17	1.07921e-17	8.29057e-18	5.82523e-18	3.93293e-18	2.54416e-18	1.41822e-18	5.13031e-19	2.66568e-20	2.35972e-19	1.40473e-18	3.65e-18	6.58771e-18	9.18523e-18	1.02155e-17	9.01725e-18	6.07993e-18	2.88075e-18	8.55664e-19	4.24759e-19	9.62133e-19	1.74547e-18	2.68998e-18	3.98516e-18	5.35346e-18	6.15002e-18	6.19441e-18
2.56446e-20	6.89566e-19	2.41962e-18	5.09071e-18	8.02182e-18	9.99893e-18	9.92574e-18	7.71066e-18	4.41823e-18	1.66666e-18	4.68794e-19	6.24709e-19	1.3503e-18	2.20228e-18	3.30116e-18	4.69704e-18	5.88589e-18	6.2783e-18	6.12466e-18	6.46346e-18	7.95515e-18	1.02123e-17	1.20503e-17	1.23216e-17	1.0827e-17	8.32646e-18	5.83146e-18	3.93998e-18	2.5658e-18	1.41936e-18	5.0862e-19	2.74906e-20	2.33822e-19	1.41772e-18	3.66559e-18	6.5907e-18	9.21349e-18	1.0254e-17	9.04285e-18	6.0988e-18	2.88359e-18	8.60313e-19	4.25244e-19	9.59736e-19	1.76141e-18	2.70644e-18	3.98107e-18	5.36391e-18	6.1933e-18	6.21134e-18
[truncated: 2,616 more rows]
[truncated: 2,950 more columns]
